# Supplementary material for: The low-recombining pericentromeric region of barley restricts gene diversity and evolution but not gene expression
Source: Plant J. 2014 Aug 5;79(6):981–92. doi: 10.1111/tpj.12600 (PMC4309411; doi:10.1111/tpj.12600)
Supplement: Table S7 — Brachypodium ohnolog MCScanX data. [file tpj0079-0981-sd3.xlsx]

## Sheet: MCScanX output raw
		Table S7. Brachypodium ohnolog MCScanX data
############### Parameters ###############
# MATCH_SCORE: 50
# MATCH_SIZE: 3
# GAP_PENALTY: -1
# OVERLAP_WINDOW: 5
# E_VALUE: 1e-05
# MAX GAPS: 25
############### Statistics ###############
# Number of collinear genes: 2479, Percentage: 7.99
# Number of all genes: 31029
##########################################
## Alignment 0: score=1018.0 e_value=2.9e-71 N=24 Bd1&Bd1 plus
0- 0:	Bradi1g04500.1	Bradi1g54190.1	0
0- 1:	Bradi1g04597.1	Bradi1g54250.1	0
0- 2:	Bradi1g04660.1	Bradi1g54270.2	0
0- 3:	Bradi1g04720.1	Bradi1g54360.1	0
0- 4:	Bradi1g04760.1	Bradi1g54430.1	0
0- 5:	Bradi1g04917.1	Bradi1g54537.1	0
0- 6:	Bradi1g04957.1	Bradi1g54620.1	0
0- 7:	Bradi1g05030.1	Bradi1g54680.1	0
0- 8:	Bradi1g05060.1	Bradi1g54700.1	0
0- 9:	Bradi1g05130.1	Bradi1g54880.1	7e-139
0- 10:	Bradi1g05162.1	Bradi1g54977.1	0
0- 11:	Bradi1g05180.1	Bradi1g54990.1	0
0- 12:	Bradi1g05190.1	Bradi1g55000.1	0
0- 13:	Bradi1g05320.1	Bradi1g55170.1	4e-144
0- 14:	Bradi1g05380.1	Bradi1g55287.1	0
0- 15:	Bradi1g05430.2	Bradi1g55427.1	0
0- 16:	Bradi1g05467.1	Bradi1g55440.1	0
0- 17:	Bradi1g05490.1	Bradi1g55470.1	0
0- 18:	Bradi1g05500.1	Bradi1g55480.1	2e-172
0- 19:	Bradi1g05510.1	Bradi1g55510.1	0
0- 20:	Bradi1g05550.1	Bradi1g55630.1	2e-173
0- 21:	Bradi1g05560.1	Bradi1g55650.1	0
0- 22:	Bradi1g05570.1	Bradi1g55660.1	1e-141
0- 23:	Bradi1g05600.1	Bradi1g55720.1	0
## Alignment 1: score=716.0 e_value=5.7e-42 N=16 Bd1&Bd1 plus
1- 0:	Bradi1g20860.1	Bradi1g60300.1	0
1- 1:	Bradi1g20880.1	Bradi1g60310.1	0
1- 2:	Bradi1g20890.1	Bradi1g60320.1	0
1- 3:	Bradi1g20980.1	Bradi1g60370.1	1e-177
1- 4:	Bradi1g21040.1	Bradi1g60397.1	0
1- 5:	Bradi1g21080.1	Bradi1g60510.1	0
1- 6:	Bradi1g21190.1	Bradi1g60620.1	4e-94
1- 7:	Bradi1g21210.1	Bradi1g60630.1	3e-149
1- 8:	Bradi1g21237.1	Bradi1g60647.1	8e-83
1- 9:	Bradi1g21310.1	Bradi1g60720.1	0
1- 10:	Bradi1g21320.1	Bradi1g60730.1	0
1- 11:	Bradi1g21330.1	Bradi1g60750.1	0
1- 12:	Bradi1g21350.1	Bradi1g60810.1	0
1- 13:	Bradi1g21372.1	Bradi1g60817.1	0
1- 14:	Bradi1g21410.1	Bradi1g60852.1	2e-133
1- 15:	Bradi1g21420.1	Bradi1g60950.1	1e-163
## Alignment 2: score=306.0 e_value=8.7e-14 N=8 Bd1&Bd1 plus
2- 0:	Bradi1g01930.2	Bradi1g52760.1	0
2- 1:	Bradi1g02090.2	Bradi1g53000.1	1e-119
2- 2:	Bradi1g02170.1	Bradi1g53070.1	0
2- 3:	Bradi1g02260.1	Bradi1g53120.1	0
2- 4:	Bradi1g02460.1	Bradi1g53180.1	5e-83
2- 5:	Bradi1g02510.1	Bradi1g53207.1	0
2- 6:	Bradi1g02530.1	Bradi1g53310.1	3e-165
2- 7:	Bradi1g02710.1	Bradi1g53437.1	9e-168
## Alignment 3: score=276.0 e_value=1e-10 N=7 Bd1&Bd1 plus
3- 0:	Bradi1g06050.1	Bradi1g56270.1	0
3- 1:	Bradi1g06070.1	Bradi1g56500.1	0
3- 2:	Bradi1g06100.1	Bradi1g56540.2	0
3- 3:	Bradi1g06160.1	Bradi1g56667.1	2e-90
3- 4:	Bradi1g06240.1	Bradi1g56807.1	1e-86
3- 5:	Bradi1g06270.1	Bradi1g56970.1	0
3- 6:	Bradi1g06290.1	Bradi1g57040.1	0
## Alignment 4: score=272.0 e_value=8e-10 N=6 Bd1&Bd1 plus
4- 0:	Bradi1g18380.1	Bradi1g62390.2	0
4- 1:	Bradi1g18390.1	Bradi1g62400.1	7e-111
4- 2:	Bradi1g18440.1	Bradi1g62430.1	0
4- 3:	Bradi1g18450.2	Bradi1g62440.1	0
4- 4:	Bradi1g18490.3	Bradi1g62520.1	0
4- 5:	Bradi1g18607.1	Bradi1g62580.1	1e-175
## Alignment 5: score=202.0 e_value=7.1e-06 N=5 Bd1&Bd1 plus
5- 0:	Bradi1g00510.1	Bradi1g28650.2	0
5- 1:	Bradi1g00550.1	Bradi1g28760.1	2e-102
5- 2:	Bradi1g00560.1	Bradi1g28840.1	0
5- 3:	Bradi1g00580.1	Bradi1g28950.2	0
5- 4:	Bradi1g00587.1	Bradi1g28967.1	0
## Alignment 6: score=1833.0 e_value=3.9e-155 N=44 Bd1&Bd1 minus
6- 0:	Bradi1g16480.1	Bradi1g65930.1	4e-119
6- 1:	Bradi1g16490.1	Bradi1g65910.1	2e-169
6- 2:	Bradi1g16510.1	Bradi1g65820.2	0
6- 3:	Bradi1g16517.1	Bradi1g65800.1	0
6- 4:	Bradi1g16560.1	Bradi1g65610.1	0
6- 5:	Bradi1g16580.1	Bradi1g65580.1	0
6- 6:	Bradi1g16610.1	Bradi1g65530.1	0
6- 7:	Bradi1g16660.1	Bradi1g65440.1	0
6- 8:	Bradi1g16670.1	Bradi1g65340.1	0
6- 9:	Bradi1g16680.1	Bradi1g65320.1	4e-171
6- 10:	Bradi1g16700.1	Bradi1g65210.1	0
6- 11:	Bradi1g16710.1	Bradi1g65130.1	2e-144
6- 12:	Bradi1g16750.1	Bradi1g65070.1	0
6- 13:	Bradi1g16780.1	Bradi1g64860.1	0
6- 14:	Bradi1g16790.1	Bradi1g64817.1	6e-81
6- 15:	Bradi1g16810.1	Bradi1g64780.1	0
6- 16:	Bradi1g17040.1	Bradi1g64660.1	1e-140
6- 17:	Bradi1g17090.1	Bradi1g64487.1	1e-119
6- 18:	Bradi1g17140.1	Bradi1g64350.1	5e-92
6- 19:	Bradi1g17160.1	Bradi1g64220.1	2e-118
6- 20:	Bradi1g17200.1	Bradi1g64120.1	0
6- 21:	Bradi1g17210.1	Bradi1g64060.1	0
6- 22:	Bradi1g17250.1	Bradi1g64010.1	0
6- 23:	Bradi1g17257.1	Bradi1g63990.1	0
6- 24:	Bradi1g17300.1	Bradi1g63880.1	1e-179
6- 25:	Bradi1g17400.1	Bradi1g63690.1	8e-96
6- 26:	Bradi1g17460.1	Bradi1g63610.1	0
6- 27:	Bradi1g17480.1	Bradi1g63600.1	2e-140
6- 28:	Bradi1g17490.1	Bradi1g63580.1	0
6- 29:	Bradi1g17510.1	Bradi1g63570.1	0
6- 30:	Bradi1g17570.1	Bradi1g63520.1	0
6- 31:	Bradi1g17600.1	Bradi1g63460.1	3e-83
6- 32:	Bradi1g17620.1	Bradi1g63350.1	0
6- 33:	Bradi1g17630.1	Bradi1g63290.1	0
6- 34:	Bradi1g17670.1	Bradi1g63210.1	0
6- 35:	Bradi1g17700.1	Bradi1g63170.1	4e-156
6- 36:	Bradi1g17720.1	Bradi1g63127.2	4e-124
6- 37:	Bradi1g17820.1	Bradi1g63080.1	0
6- 38:	Bradi1g17840.1	Bradi1g63060.1	9e-120
6- 39:	Bradi1g17920.1	Bradi1g63010.1	0
6- 40:	Bradi1g17970.1	Bradi1g62930.1	0
6- 41:	Bradi1g18070.7	Bradi1g62780.2	0
6- 42:	Bradi1g18100.1	Bradi1g62760.1	7e-154
6- 43:	Bradi1g18160.1	Bradi1g62730.1	0
## Alignment 7: score=823.0 e_value=3.7e-55 N=20 Bd1&Bd1 minus
7- 0:	Bradi1g18970.1	Bradi1g62150.1	0
7- 1:	Bradi1g19010.1	Bradi1g62090.1	0
7- 2:	Bradi1g19050.1	Bradi1g62037.1	0
7- 3:	Bradi1g19100.1	Bradi1g62030.1	0
7- 4:	Bradi1g19150.1	Bradi1g62020.1	2e-107
7- 5:	Bradi1g19370.2	Bradi1g61937.1	0
7- 6:	Bradi1g19380.1	Bradi1g61920.1	0
7- 7:	Bradi1g19570.1	Bradi1g61840.1	0
7- 8:	Bradi1g19695.1	Bradi1g61700.1	3e-176
7- 9:	Bradi1g19800.1	Bradi1g61680.1	0
7- 10:	Bradi1g19880.1	Bradi1g61637.1	0
7- 11:	Bradi1g19890.1	Bradi1g61630.1	0
7- 12:	Bradi1g20027.1	Bradi1g61550.1	3e-93
7- 13:	Bradi1g20080.1	Bradi1g61510.1	0
7- 14:	Bradi1g20100.1	Bradi1g61497.1	0
7- 15:	Bradi1g20310.1	Bradi1g61350.1	1e-100
7- 16:	Bradi1g20350.1	Bradi1g61340.1	0
7- 17:	Bradi1g20400.1	Bradi1g61270.1	2e-158
7- 18:	Bradi1g20440.1	Bradi1g61250.1	6e-96
7- 19:	Bradi1g20580.1	Bradi1g61090.1	0
## Alignment 8: score=423.0 e_value=1.3e-20 N=10 Bd1&Bd1 minus
8- 0:	Bradi1g06970.1	Bradi1g58057.1	2e-110
8- 1:	Bradi1g07010.1	Bradi1g58020.1	2e-180
8- 2:	Bradi1g07020.1	Bradi1g57930.1	0
8- 3:	Bradi1g07180.1	Bradi1g57900.1	0
8- 4:	Bradi1g07220.1	Bradi1g57860.1	0
8- 5:	Bradi1g07237.1	Bradi1g57657.1	1e-90
8- 6:	Bradi1g07247.1	Bradi1g57607.1	3e-171
8- 7:	Bradi1g07290.1	Bradi1g57560.1	0
8- 8:	Bradi1g07320.1	Bradi1g57520.1	4e-119
8- 9:	Bradi1g07360.1	Bradi1g57457.1	0
## Alignment 9: score=225.0 e_value=7.3e-07 N=5 Bd1&Bd1 minus
9- 0:	Bradi1g06430.1	Bradi1g58480.1	0
9- 1:	Bradi1g06440.2	Bradi1g58470.1	1e-97
9- 2:	Bradi1g06480.1	Bradi1g58390.1	0
9- 3:	Bradi1g06530.1	Bradi1g58330.1	2e-84
9- 4:	Bradi1g06570.1	Bradi1g58310.1	2e-152
## Alignment 10: score=288.0 e_value=2.2e-09 N=6 Bd1&Bd2 plus
10- 0:	Bradi1g38790.1	Bradi2g26330.1	0
10- 1:	Bradi1g39000.1	Bradi2g26360.1	0
10- 2:	Bradi1g39010.1	Bradi2g26370.1	0
10- 3:	Bradi1g39030.1	Bradi2g26380.1	0
10- 4:	Bradi1g39070.1	Bradi2g26410.2	0
10- 5:	Bradi1g39090.1	Bradi2g26420.1	0
## Alignment 11: score=1387.0 e_value=8.2e-116 N=34 Bd1&Bd3 plus
11- 0:	Bradi1g73170.1	Bradi3g25477.1	0
11- 1:	Bradi1g73710.1	Bradi3g25670.1	9e-122
11- 2:	Bradi1g73900.1	Bradi3g26370.1	0
11- 3:	Bradi1g73935.1	Bradi3g26655.1	0
11- 4:	Bradi1g74060.1	Bradi3g26690.1	6e-150
11- 5:	Bradi1g74180.1	Bradi3g26737.1	0
11- 6:	Bradi1g74257.1	Bradi3g26827.1	0
11- 7:	Bradi1g74270.1	Bradi3g26870.1	6e-166
11- 8:	Bradi1g74350.1	Bradi3g26920.1	3e-152
11- 9:	Bradi1g74420.1	Bradi3g27000.1	0
11- 10:	Bradi1g74430.1	Bradi3g27007.1	0
11- 11:	Bradi1g74437.1	Bradi3g27020.1	0
11- 12:	Bradi1g74480.1	Bradi3g27120.1	0
11- 13:	Bradi1g74510.1	Bradi3g27150.1	4e-91
11- 14:	Bradi1g74540.1	Bradi3g27180.1	0
11- 15:	Bradi1g74597.1	Bradi3g27252.1	0
11- 16:	Bradi1g74710.1	Bradi3g27440.1	0
11- 17:	Bradi1g74820.1	Bradi3g27480.1	0
11- 18:	Bradi1g74890.1	Bradi3g27520.1	0
11- 19:	Bradi1g74910.1	Bradi3g27570.1	7e-170
11- 20:	Bradi1g75010.1	Bradi3g27670.1	0
11- 21:	Bradi1g75020.1	Bradi3g27680.1	0
11- 22:	Bradi1g75170.2	Bradi3g27770.1	3e-167
11- 23:	Bradi1g75210.1	Bradi3g27790.1	0
11- 24:	Bradi1g75220.1	Bradi3g27800.1	0
11- 25:	Bradi1g75340.1	Bradi3g27890.1	0
11- 26:	Bradi1g75350.1	Bradi3g27900.1	1e-149
11- 27:	Bradi1g75520.1	Bradi3g28070.1	0
11- 28:	Bradi1g75530.1	Bradi3g28090.1	3e-169
11- 29:	Bradi1g75610.1	Bradi3g28210.1	0
11- 30:	Bradi1g75750.1	Bradi3g28280.1	0
11- 31:	Bradi1g75820.1	Bradi3g28400.1	0
11- 32:	Bradi1g75830.1	Bradi3g28437.1	0
11- 33:	Bradi1g75870.1	Bradi3g28490.1	0
## Alignment 12: score=1298.0 e_value=2.5e-94 N=30 Bd1&Bd3 plus
12- 0:	Bradi1g35340.1	Bradi3g06550.1	0
12- 1:	Bradi1g35477.1	Bradi3g06590.1	0
12- 2:	Bradi1g35520.1	Bradi3g06620.1	0
12- 3:	Bradi1g35530.1	Bradi3g06640.1	0
12- 4:	Bradi1g35585.1	Bradi3g06710.1	0
12- 5:	Bradi1g35647.1	Bradi3g06740.1	0
12- 6:	Bradi1g35660.1	Bradi3g06750.1	4e-161
12- 7:	Bradi1g35750.1	Bradi3g06780.1	3e-99
12- 8:	Bradi1g35770.2	Bradi3g06847.1	0
12- 9:	Bradi1g35840.1	Bradi3g06880.1	0
12- 10:	Bradi1g35920.1	Bradi3g06940.1	0
12- 11:	Bradi1g35950.1	Bradi3g07020.1	0
12- 12:	Bradi1g36017.1	Bradi3g07047.1	1e-90
12- 13:	Bradi1g36050.1	Bradi3g07060.1	5e-107
12- 14:	Bradi1g36090.1	Bradi3g07120.1	2e-154
12- 15:	Bradi1g36172.1	Bradi3g07150.1	1e-125
12- 16:	Bradi1g36180.1	Bradi3g07160.1	2e-161
12- 17:	Bradi1g36220.1	Bradi3g07220.1	0
12- 18:	Bradi1g36230.1	Bradi3g07230.3	0
12- 19:	Bradi1g36242.1	Bradi3g07280.1	0
12- 20:	Bradi1g36387.1	Bradi3g07360.1	0
12- 21:	Bradi1g36400.2	Bradi3g07370.1	0
12- 22:	Bradi1g36420.1	Bradi3g07380.1	0
12- 23:	Bradi1g36530.1	Bradi3g07397.1	0
12- 24:	Bradi1g36550.4	Bradi3g07430.1	6e-113
12- 25:	Bradi1g36610.1	Bradi3g07470.1	0
12- 26:	Bradi1g36670.1	Bradi3g07500.1	6e-105
12- 27:	Bradi1g36800.1	Bradi3g07690.1	0
12- 28:	Bradi1g36830.1	Bradi3g07700.1	0
12- 29:	Bradi1g36847.1	Bradi3g07730.1	0
## Alignment 13: score=1071.0 e_value=1.5e-75 N=25 Bd1&Bd3 plus
13- 0:	Bradi1g37150.1	Bradi3g07970.1	0
13- 1:	Bradi1g37230.1	Bradi3g08020.1	2e-88
13- 2:	Bradi1g37280.1	Bradi3g08035.1	0
13- 3:	Bradi1g37290.1	Bradi3g08060.1	0
13- 4:	Bradi1g37360.1	Bradi3g08090.1	0
13- 5:	Bradi1g37377.1	Bradi3g08150.1	0
13- 6:	Bradi1g37450.1	Bradi3g08180.1	0
13- 7:	Bradi1g37460.1	Bradi3g08200.1	2e-171
13- 8:	Bradi1g37470.1	Bradi3g08220.1	2e-130
13- 9:	Bradi1g37490.1	Bradi3g08250.1	0
13- 10:	Bradi1g37582.1	Bradi3g08290.1	0
13- 11:	Bradi1g37692.1	Bradi3g08380.1	0
13- 12:	Bradi1g37760.1	Bradi3g08400.1	0
13- 13:	Bradi1g37770.1	Bradi3g08430.1	0
13- 14:	Bradi1g37800.1	Bradi3g08570.1	1e-95
13- 15:	Bradi1g37810.1	Bradi3g08580.1	1e-140
13- 16:	Bradi1g37940.1	Bradi3g08637.1	0
13- 17:	Bradi1g37960.1	Bradi3g08647.1	0
13- 18:	Bradi1g38040.1	Bradi3g08710.1	0
13- 19:	Bradi1g38140.1	Bradi3g08870.1	8e-145
13- 20:	Bradi1g38150.1	Bradi3g08890.1	2e-86
13- 21:	Bradi1g38160.1	Bradi3g08930.1	9e-107
13- 22:	Bradi1g38170.1	Bradi3g08960.1	0
13- 23:	Bradi1g38280.1	Bradi3g09050.2	0
13- 24:	Bradi1g38290.1	Bradi3g09080.1	1e-118
## Alignment 14: score=786.0 e_value=1.5e-51 N=19 Bd1&Bd3 plus
14- 0:	Bradi1g46880.1	Bradi3g53650.1	0
14- 1:	Bradi1g46970.1	Bradi3g53747.1	0
14- 2:	Bradi1g46980.1	Bradi3g53760.1	2e-126
14- 3:	Bradi1g46990.1	Bradi3g53797.1	2e-90
14- 4:	Bradi1g47000.1	Bradi3g53830.1	0
14- 5:	Bradi1g47067.1	Bradi3g53930.1	3e-180
14- 6:	Bradi1g47220.1	Bradi3g53980.1	0
14- 7:	Bradi1g47320.1	Bradi3g54040.1	0
14- 8:	Bradi1g47350.1	Bradi3g54070.1	5e-98
14- 9:	Bradi1g47400.1	Bradi3g54120.1	0
14- 10:	Bradi1g47480.1	Bradi3g54160.1	3e-97
14- 11:	Bradi1g47550.1	Bradi3g54177.1	0
14- 12:	Bradi1g47710.1	Bradi3g54290.1	0
14- 13:	Bradi1g47760.1	Bradi3g54370.1	0
14- 14:	Bradi1g47920.1	Bradi3g54460.1	0
14- 15:	Bradi1g47940.2	Bradi3g54480.1	0
14- 16:	Bradi1g48010.1	Bradi3g54490.1	0
14- 17:	Bradi1g48170.1	Bradi3g54557.1	0
14- 18:	Bradi1g48257.1	Bradi3g54597.2	0
## Alignment 15: score=775.0 e_value=2.2e-49 N=18 Bd1&Bd3 plus
15- 0:	Bradi1g77997.1	Bradi3g32535.1	1e-86
15- 1:	Bradi1g78027.1	Bradi3g32610.1	0
15- 2:	Bradi1g78090.1	Bradi3g32710.1	0
15- 3:	Bradi1g78100.1	Bradi3g32730.1	0
15- 4:	Bradi1g78130.1	Bradi3g32830.1	0
15- 5:	Bradi1g78160.1	Bradi3g32840.1	3e-86
15- 6:	Bradi1g78190.1	Bradi3g32870.1	0
15- 7:	Bradi1g78230.1	Bradi3g32890.1	0
15- 8:	Bradi1g78280.1	Bradi3g32980.1	0
15- 9:	Bradi1g78290.1	Bradi3g32990.1	2e-142
15- 10:	Bradi1g78310.1	Bradi3g33010.1	2e-83
15- 11:	Bradi1g78320.1	Bradi3g33020.1	0
15- 12:	Bradi1g78330.1	Bradi3g33030.1	0
15- 13:	Bradi1g78340.2	Bradi3g33110.1	5e-142
15- 14:	Bradi1g78450.1	Bradi3g33330.1	1e-148
15- 15:	Bradi1g78560.2	Bradi3g33500.1	0
15- 16:	Bradi1g78640.2	Bradi3g33700.1	3e-167
15- 17:	Bradi1g78650.1	Bradi3g33710.1	2e-145
## Alignment 16: score=402.0 e_value=5.2e-18 N=9 Bd1&Bd3 plus
16- 0:	Bradi1g76690.1	Bradi3g31890.1	2e-130
16- 1:	Bradi1g76792.1	Bradi3g31947.1	0
16- 2:	Bradi1g76840.1	Bradi3g31967.1	1e-165
16- 3:	Bradi1g76927.1	Bradi3g32032.1	0
16- 4:	Bradi1g76940.1	Bradi3g32040.1	4e-178
16- 5:	Bradi1g76950.1	Bradi3g32047.1	1e-109
16- 6:	Bradi1g76960.2	Bradi3g32060.1	6e-133
16- 7:	Bradi1g77020.1	Bradi3g32090.1	2e-94
16- 8:	Bradi1g77130.1	Bradi3g32130.1	6e-110
## Alignment 17: score=386.0 e_value=1.6e-16 N=9 Bd1&Bd3 plus
17- 0:	Bradi1g42430.1	Bradi3g53030.1	1e-117
17- 1:	Bradi1g42467.1	Bradi3g53070.1	0
17- 2:	Bradi1g42556.1	Bradi3g53170.1	0
17- 3:	Bradi1g42580.1	Bradi3g53200.1	0
17- 4:	Bradi1g42630.1	Bradi3g53260.1	0
17- 5:	Bradi1g42720.1	Bradi3g53502.1	2e-123
17- 6:	Bradi1g42750.1	Bradi3g53550.1	0
17- 7:	Bradi1g42800.1	Bradi3g53580.1	0
17- 8:	Bradi1g42830.1	Bradi3g53610.1	4e-82
## Alignment 18: score=1338.0 e_value=3.2e-100 N=30 Bd1&Bd3 minus
18- 0:	Bradi1g45420.1	Bradi3g59050.4	0
18- 1:	Bradi1g45440.1	Bradi3g59040.1	0
18- 2:	Bradi1g45470.1	Bradi3g58980.1	6e-135
18- 3:	Bradi1g45480.1	Bradi3g58960.1	0
18- 4:	Bradi1g45487.1	Bradi3g58830.1	0
18- 5:	Bradi1g45500.1	Bradi3g58800.2	0
18- 6:	Bradi1g45510.1	Bradi3g58770.1	2e-165
18- 7:	Bradi1g45540.1	Bradi3g58710.1	5e-104
18- 8:	Bradi1g45567.1	Bradi3g58680.1	5e-94
18- 9:	Bradi1g45572.1	Bradi3g58640.1	2e-89
18- 10:	Bradi1g45580.1	Bradi3g58620.1	6e-97
18- 11:	Bradi1g45630.1	Bradi3g58610.1	3e-81
18- 12:	Bradi1g45640.1	Bradi3g58600.1	1e-129
18- 13:	Bradi1g45660.1	Bradi3g58580.1	0
18- 14:	Bradi1g45807.1	Bradi3g58220.1	3e-174
18- 15:	Bradi1g45970.1	Bradi3g58150.1	8e-165
18- 16:	Bradi1g46002.1	Bradi3g58067.1	1e-127
18- 17:	Bradi1g46060.1	Bradi3g57960.1	6e-154
18- 18:	Bradi1g46090.1	Bradi3g57950.1	0
18- 19:	Bradi1g46110.1	Bradi3g57880.1	1e-100
18- 20:	Bradi1g46120.1	Bradi3g57867.1	3e-106
18- 21:	Bradi1g46137.1	Bradi3g57840.1	7e-132
18- 22:	Bradi1g46150.1	Bradi3g57830.1	0
18- 23:	Bradi1g46160.1	Bradi3g57800.1	4e-99
18- 24:	Bradi1g46180.1	Bradi3g57770.1	0
18- 25:	Bradi1g46200.1	Bradi3g57756.1	0
18- 26:	Bradi1g46230.1	Bradi3g57590.1	0
18- 27:	Bradi1g46247.1	Bradi3g57567.1	0
18- 28:	Bradi1g46260.1	Bradi3g57510.1	0
18- 29:	Bradi1g46280.1	Bradi3g57480.1	0
## Alignment 19: score=1141.0 e_value=0 N=25 Bd1&Bd3 minus
19- 0:	Bradi1g44220.1	Bradi3g60010.1	7e-102
19- 1:	Bradi1g44290.1	Bradi3g59920.1	0
19- 2:	Bradi1g44297.1	Bradi3g59900.1	0
19- 3:	Bradi1g44390.1	Bradi3g59830.1	7e-174
19- 4:	Bradi1g44430.1	Bradi3g59810.1	0
19- 5:	Bradi1g44440.1	Bradi3g59800.1	0
19- 6:	Bradi1g44470.1	Bradi3g59760.1	0
19- 7:	Bradi1g44480.1	Bradi3g59750.1	0
19- 8:	Bradi1g44520.1	Bradi3g59740.1	2e-135
19- 9:	Bradi1g44560.1	Bradi3g59730.1	0
19- 10:	Bradi1g44690.1	Bradi3g59680.1	8e-179
19- 11:	Bradi1g44760.1	Bradi3g59670.1	0
19- 12:	Bradi1g44937.2	Bradi3g59542.2	0
19- 13:	Bradi1g44967.1	Bradi3g59542.1	0
19- 14:	Bradi1g45020.1	Bradi3g59520.1	0
19- 15:	Bradi1g45040.1	Bradi3g59510.1	0
19- 16:	Bradi1g45060.1	Bradi3g59496.1	9e-93
19- 17:	Bradi1g45130.1	Bradi3g59440.1	0
19- 18:	Bradi1g45200.1	Bradi3g59390.1	0
19- 19:	Bradi1g45210.1	Bradi3g59370.1	9e-167
19- 20:	Bradi1g45220.1	Bradi3g59320.1	3e-159
19- 21:	Bradi1g45240.1	Bradi3g59310.2	1e-121
19- 22:	Bradi1g45280.1	Bradi3g59260.1	7e-91
19- 23:	Bradi1g45297.1	Bradi3g59247.1	0
19- 24:	Bradi1g45304.1	Bradi3g59237.1	0
## Alignment 20: score=603.0 e_value=5e-37 N=15 Bd1&Bd3 minus
20- 0:	Bradi1g33610.1	Bradi3g04040.1	0
20- 1:	Bradi1g33750.1	Bradi3g04020.1	0
20- 2:	Bradi1g33900.1	Bradi3g03870.2	2e-178
20- 3:	Bradi1g33940.1	Bradi3g03860.1	0
20- 4:	Bradi1g33970.1	Bradi3g03840.1	0
20- 5:	Bradi1g33980.1	Bradi3g03800.1	2e-96
20- 6:	Bradi1g34030.1	Bradi3g03780.1	0
20- 7:	Bradi1g34080.1	Bradi3g03720.1	0
20- 8:	Bradi1g34170.3	Bradi3g03710.1	0
20- 9:	Bradi1g34257.1	Bradi3g03650.1	1e-135
20- 10:	Bradi1g34327.1	Bradi3g03620.1	0
20- 11:	Bradi1g34470.4	Bradi3g03538.2	7e-142
20- 12:	Bradi1g34530.1	Bradi3g03330.1	0
20- 13:	Bradi1g34566.1	Bradi3g03260.1	0
20- 14:	Bradi1g34670.1	Bradi3g03120.1	0
## Alignment 21: score=601.0 e_value=2.1e-36 N=15 Bd1&Bd3 minus
21- 0:	Bradi1g31570.2	Bradi3g05680.1	4e-174
21- 1:	Bradi1g31600.1	Bradi3g05670.1	0
21- 2:	Bradi1g31680.2	Bradi3g05600.1	0
21- 3:	Bradi1g31690.1	Bradi3g05590.1	0
21- 4:	Bradi1g31730.1	Bradi3g05540.1	2e-150
21- 5:	Bradi1g31850.1	Bradi3g05450.1	0
21- 6:	Bradi1g31987.1	Bradi3g05340.1	0
21- 7:	Bradi1g32087.1	Bradi3g05300.1	0
21- 8:	Bradi1g32200.1	Bradi3g05270.1	8e-145
21- 9:	Bradi1g32340.2	Bradi3g05140.2	0
21- 10:	Bradi1g32430.1	Bradi3g05010.1	0
21- 11:	Bradi1g32630.1	Bradi3g04940.1	0
21- 12:	Bradi1g32726.1	Bradi3g04860.1	0
21- 13:	Bradi1g32860.1	Bradi3g04730.1	0
21- 14:	Bradi1g32870.1	Bradi3g04717.1	3e-145
## Alignment 22: score=499.0 e_value=1.3e-25 N=11 Bd1&Bd3 minus
22- 0:	Bradi1g77260.1	Bradi3g31690.1	0
22- 1:	Bradi1g77265.1	Bradi3g31637.1	0
22- 2:	Bradi1g77300.1	Bradi3g31630.1	0
22- 3:	Bradi1g77390.1	Bradi3g31550.1	0
22- 4:	Bradi1g77430.1	Bradi3g31520.1	1e-131
22- 5:	Bradi1g77440.1	Bradi3g31500.1	0
22- 6:	Bradi1g77460.1	Bradi3g31440.1	0
22- 7:	Bradi1g77470.1	Bradi3g31430.1	6e-168
22- 8:	Bradi1g77570.1	Bradi3g31150.1	7e-157
22- 9:	Bradi1g77580.1	Bradi3g31140.1	0
22- 10:	Bradi1g77650.1	Bradi3g31090.1	0
## Alignment 23: score=468.0 e_value=1.8e-25 N=12 Bd1&Bd3 minus
23- 0:	Bradi1g30270.1	Bradi3g06460.1	1e-130
23- 1:	Bradi1g30377.1	Bradi3g06300.1	6e-93
23- 2:	Bradi1g30400.1	Bradi3g06250.1	8e-120
23- 3:	Bradi1g30520.1	Bradi3g06217.1	0
23- 4:	Bradi1g30560.1	Bradi3g06210.1	0
23- 5:	Bradi1g30730.1	Bradi3g06170.2	0
23- 6:	Bradi1g30797.1	Bradi3g06150.1	0
23- 7:	Bradi1g30870.1	Bradi3g06070.1	3e-120
23- 8:	Bradi1g30950.1	Bradi3g06020.1	3e-172
23- 9:	Bradi1g31060.1	Bradi3g05960.1	0
23- 10:	Bradi1g31140.1	Bradi3g05880.1	0
23- 11:	Bradi1g31320.1	Bradi3g05750.1	0
## Alignment 24: score=329.0 e_value=6.1e-15 N=8 Bd1&Bd3 minus
24- 0:	Bradi1g67870.1	Bradi3g23030.1	0
24- 1:	Bradi1g67936.1	Bradi3g22897.1	3e-160
24- 2:	Bradi1g67942.2	Bradi3g22887.1	0
24- 3:	Bradi1g67960.1	Bradi3g22870.1	0
24- 4:	Bradi1g68010.1	Bradi3g22635.1	2e-153
24- 5:	Bradi1g68050.1	Bradi3g22610.4	3e-92
24- 6:	Bradi1g68080.1	Bradi3g22550.1	0
24- 7:	Bradi1g68170.1	Bradi3g22510.1	5e-135
## Alignment 25: score=319.0 e_value=1.6e-13 N=7 Bd1&Bd3 minus
25- 0:	Bradi1g43780.1	Bradi3g57080.1	0
25- 1:	Bradi1g43787.1	Bradi3g57070.1	0
25- 2:	Bradi1g43810.1	Bradi3g57050.1	6e-98
25- 3:	Bradi1g43820.1	Bradi3g57040.1	0
25- 4:	Bradi1g44000.1	Bradi3g56970.1	5e-170
25- 5:	Bradi1g44040.1	Bradi3g56950.1	1e-104
25- 6:	Bradi1g44080.1	Bradi3g56897.1	0
## Alignment 26: score=312.0 e_value=7.1e-11 N=7 Bd1&Bd3 minus
26- 0:	Bradi1g68250.1	Bradi3g21180.1	0
26- 1:	Bradi1g68330.1	Bradi3g21100.1	1e-162
26- 2:	Bradi1g68350.1	Bradi3g21090.1	0
26- 3:	Bradi1g68360.1	Bradi3g21050.1	5e-118
26- 4:	Bradi1g68410.1	Bradi3g20930.1	1e-111
26- 5:	Bradi1g68430.1	Bradi3g20850.1	0
26- 6:	Bradi1g68450.1	Bradi3g20770.1	0
## Alignment 27: score=280.0 e_value=1.8e-08 N=6 Bd1&Bd3 minus
27- 0:	Bradi1g43560.1	Bradi3g56360.1	0
27- 1:	Bradi1g43630.2	Bradi3g56330.1	0
27- 2:	Bradi1g43637.1	Bradi3g56317.1	0
27- 3:	Bradi1g43670.1	Bradi3g56260.1	2e-130
27- 4:	Bradi1g43690.1	Bradi3g56250.1	0
27- 5:	Bradi1g43730.1	Bradi3g56217.1	6e-92
## Alignment 28: score=225.0 e_value=1.2e-07 N=5 Bd1&Bd3 minus
28- 0:	Bradi1g38390.1	Bradi3g09700.1	0
28- 1:	Bradi1g38670.1	Bradi3g09560.1	3e-171
28- 2:	Bradi1g38680.1	Bradi3g09550.1	0
28- 3:	Bradi1g38687.1	Bradi3g09540.1	0
28- 4:	Bradi1g38770.1	Bradi3g09470.1	1e-118
## Alignment 29: score=219.0 e_value=7.2e-07 N=5 Bd1&Bd3 minus
29- 0:	Bradi1g42930.1	Bradi3g56660.1	0
29- 1:	Bradi1g42960.1	Bradi3g56640.1	0
29- 2:	Bradi1g43097.1	Bradi3g56517.1	0
29- 3:	Bradi1g43220.1	Bradi3g56490.1	0
29- 4:	Bradi1g43250.1	Bradi3g56480.1	0
## Alignment 30: score=777.0 e_value=5.6e-48 N=18 Bd1&Bd4 plus
30- 0:	Bradi1g13220.1	Bradi4g01150.1	0
30- 1:	Bradi1g13290.1	Bradi4g01200.2	0
30- 2:	Bradi1g13440.1	Bradi4g01240.1	0
30- 3:	Bradi1g13580.1	Bradi4g01320.1	0
30- 4:	Bradi1g13650.5	Bradi4g01360.2	6e-155
30- 5:	Bradi1g13660.1	Bradi4g01370.1	0
30- 6:	Bradi1g13680.1	Bradi4g01380.1	5e-142
30- 7:	Bradi1g13690.1	Bradi4g01390.1	0
30- 8:	Bradi1g13710.1	Bradi4g01410.1	0
30- 9:	Bradi1g13760.1	Bradi4g01440.1	0
30- 10:	Bradi1g13777.1	Bradi4g01460.1	0
30- 11:	Bradi1g13840.1	Bradi4g01630.1	5e-136
30- 12:	Bradi1g13860.1	Bradi4g01700.1	0
30- 13:	Bradi1g13890.1	Bradi4g01780.1	0
30- 14:	Bradi1g13900.1	Bradi4g01800.1	0
30- 15:	Bradi1g13910.1	Bradi4g01887.1	0
30- 16:	Bradi1g13940.1	Bradi4g01990.1	1e-132
30- 17:	Bradi1g13970.4	Bradi4g02040.1	2e-112
## Alignment 31: score=402.0 e_value=4.3e-17 N=9 Bd1&Bd4 plus
31- 0:	Bradi1g14000.1	Bradi4g02367.1	6e-161
31- 1:	Bradi1g14070.1	Bradi4g02440.1	0
31- 2:	Bradi1g14110.1	Bradi4g02467.1	0
31- 3:	Bradi1g14200.1	Bradi4g02557.1	0
31- 4:	Bradi1g14250.1	Bradi4g02620.1	0
31- 5:	Bradi1g14270.1	Bradi4g02647.1	5e-170
31- 6:	Bradi1g14300.2	Bradi4g02680.1	3e-127
31- 7:	Bradi1g14320.1	Bradi4g02690.1	0
31- 8:	Bradi1g14360.1	Bradi4g02760.1	0
## Alignment 32: score=356.0 e_value=3.2e-15 N=8 Bd1&Bd4 plus
32- 0:	Bradi1g14605.1	Bradi4g03121.1	1e-119
32- 1:	Bradi1g14630.1	Bradi4g03130.1	0
32- 2:	Bradi1g14720.1	Bradi4g03220.1	0
32- 3:	Bradi1g14770.1	Bradi4g03397.1	0
32- 4:	Bradi1g14820.1	Bradi4g03470.1	0
32- 5:	Bradi1g14830.1	Bradi4g03477.1	4e-170
32- 6:	Bradi1g14840.1	Bradi4g03490.1	0
32- 7:	Bradi1g14850.1	Bradi4g03500.1	0
## Alignment 33: score=5249.0 e_value=0 N=118 Bd2&Bd2 plus
33- 0:	Bradi2g20570.1	Bradi2g51770.1	0
33- 1:	Bradi2g20660.1	Bradi2g51836.1	0
33- 2:	Bradi2g20680.1	Bradi2g51890.1	9e-176
33- 3:	Bradi2g20687.1	Bradi2g51967.1	0
33- 4:	Bradi2g20710.1	Bradi2g51980.1	1e-153
33- 5:	Bradi2g20740.1	Bradi2g52000.1	0
33- 6:	Bradi2g20820.1	Bradi2g52077.1	1e-124
33- 7:	Bradi2g20880.1	Bradi2g52197.1	5e-170
33- 8:	Bradi2g21040.1	Bradi2g52362.1	6e-148
33- 9:	Bradi2g21060.1	Bradi2g52370.1	5e-128
33- 10:	Bradi2g21100.1	Bradi2g52470.1	0
33- 11:	Bradi2g21142.1	Bradi2g52565.1	2e-106
33- 12:	Bradi2g21150.1	Bradi2g52570.1	0
33- 13:	Bradi2g21240.1	Bradi2g52630.1	4e-163
33- 14:	Bradi2g21250.1	Bradi2g52660.1	0
33- 15:	Bradi2g21260.1	Bradi2g52680.1	2e-153
33- 16:	Bradi2g21330.1	Bradi2g52760.1	2e-110
33- 17:	Bradi2g21340.1	Bradi2g52790.1	0
33- 18:	Bradi2g21380.1	Bradi2g52860.1	4e-124
33- 19:	Bradi2g21390.1	Bradi2g52870.1	0
33- 20:	Bradi2g21737.1	Bradi2g53020.1	5e-116
33- 21:	Bradi2g21750.1	Bradi2g53040.1	0
33- 22:	Bradi2g21820.1	Bradi2g53060.1	2e-147
33- 23:	Bradi2g21850.1	Bradi2g53130.1	0
33- 24:	Bradi2g21860.1	Bradi2g53180.1	0
33- 25:	Bradi2g21890.1	Bradi2g53190.1	8e-100
33- 26:	Bradi2g21990.1	Bradi2g53277.1	2e-121
33- 27:	Bradi2g22000.1	Bradi2g53297.1	0
33- 28:	Bradi2g22020.1	Bradi2g53320.1	0
33- 29:	Bradi2g22030.1	Bradi2g53330.1	1e-116
33- 30:	Bradi2g22040.1	Bradi2g53347.1	2e-129
33- 31:	Bradi2g22140.1	Bradi2g53400.1	0
33- 32:	Bradi2g22180.1	Bradi2g53420.1	0
33- 33:	Bradi2g22290.1	Bradi2g53580.1	0
33- 34:	Bradi2g22320.1	Bradi2g53650.1	0
33- 35:	Bradi2g22350.1	Bradi2g53670.1	0
33- 36:	Bradi2g22400.1	Bradi2g53700.1	0
33- 37:	Bradi2g22420.1	Bradi2g53720.1	0
33- 38:	Bradi2g22440.1	Bradi2g53760.1	5e-176
33- 39:	Bradi2g22470.1	Bradi2g53780.1	0
33- 40:	Bradi2g22480.1	Bradi2g53810.1	1e-166
33- 41:	Bradi2g22490.1	Bradi2g53820.1	0
33- 42:	Bradi2g22510.1	Bradi2g53840.1	4e-154
33- 43:	Bradi2g22550.1	Bradi2g53870.1	0
33- 44:	Bradi2g22590.1	Bradi2g53910.1	1e-148
33- 45:	Bradi2g22630.1	Bradi2g53940.1	0
33- 46:	Bradi2g22640.1	Bradi2g53980.1	2e-149
33- 47:	Bradi2g22690.1	Bradi2g54060.1	7e-141
33- 48:	Bradi2g22750.1	Bradi2g54080.1	0
33- 49:	Bradi2g22760.1	Bradi2g54100.1	0
33- 50:	Bradi2g22850.1	Bradi2g54230.1	0
33- 51:	Bradi2g23017.1	Bradi2g54290.1	0
33- 52:	Bradi2g23027.1	Bradi2g54320.1	0
33- 53:	Bradi2g23070.1	Bradi2g54410.1	0
33- 54:	Bradi2g23120.1	Bradi2g54460.2	0
33- 55:	Bradi2g23150.1	Bradi2g54480.1	7e-144
33- 56:	Bradi2g23240.1	Bradi2g54550.1	5e-177
33- 57:	Bradi2g23250.1	Bradi2g54570.1	0
33- 58:	Bradi2g23270.1	Bradi2g54620.1	0
33- 59:	Bradi2g23277.1	Bradi2g54630.1	0
33- 60:	Bradi2g23350.1	Bradi2g54680.1	0
33- 61:	Bradi2g23357.1	Bradi2g54700.1	0
33- 62:	Bradi2g23380.1	Bradi2g54760.1	6e-132
33- 63:	Bradi2g23390.2	Bradi2g54770.1	0
33- 64:	Bradi2g23460.1	Bradi2g54890.1	9e-139
33- 65:	Bradi2g23507.1	Bradi2g54920.1	0
33- 66:	Bradi2g23530.1	Bradi2g54940.1	0
33- 67:	Bradi2g23550.1	Bradi2g54980.1	0
33- 68:	Bradi2g23580.1	Bradi2g55010.1	8e-121
33- 69:	Bradi2g23597.1	Bradi2g55020.1	0
33- 70:	Bradi2g23610.1	Bradi2g55030.1	2e-158
33- 71:	Bradi2g23650.1	Bradi2g55090.1	0
33- 72:	Bradi2g23700.1	Bradi2g55160.1	0
33- 73:	Bradi2g23730.2	Bradi2g55210.1	0
33- 74:	Bradi2g23740.1	Bradi2g55250.1	0
33- 75:	Bradi2g23750.1	Bradi2g55297.1	0
33- 76:	Bradi2g23837.1	Bradi2g55490.1	0
33- 77:	Bradi2g23870.1	Bradi2g55540.1	2e-154
33- 78:	Bradi2g23890.2	Bradi2g55567.1	0
33- 79:	Bradi2g23900.1	Bradi2g55590.1	0
33- 80:	Bradi2g23940.1	Bradi2g55690.1	0
33- 81:	Bradi2g23967.1	Bradi2g55780.1	2e-126
33- 82:	Bradi2g24010.1	Bradi2g55930.1	0
33- 83:	Bradi2g24070.1	Bradi2g56000.1	0
33- 84:	Bradi2g24090.1	Bradi2g56030.1	0
33- 85:	Bradi2g24110.1	Bradi2g56070.1	0
33- 86:	Bradi2g24130.1	Bradi2g56110.1	0
33- 87:	Bradi2g24150.1	Bradi2g56120.2	0
33- 88:	Bradi2g24160.2	Bradi2g56130.2	0
33- 89:	Bradi2g24220.1	Bradi2g56180.1	3e-117
33- 90:	Bradi2g24270.1	Bradi2g56310.1	0
33- 91:	Bradi2g24300.1	Bradi2g56330.1	0
33- 92:	Bradi2g24327.1	Bradi2g56347.1	4e-172
33- 93:	Bradi2g24360.1	Bradi2g56470.1	0
33- 94:	Bradi2g24380.1	Bradi2g56500.1	0
33- 95:	Bradi2g24390.1	Bradi2g56510.1	0
33- 96:	Bradi2g24430.1	Bradi2g56530.2	0
33- 97:	Bradi2g24460.1	Bradi2g56580.1	3e-168
33- 98:	Bradi2g24670.1	Bradi2g56597.1	0
33- 99:	Bradi2g24680.1	Bradi2g56620.1	6e-122
33-100:	Bradi2g24700.1	Bradi2g56700.1	0
33-101:	Bradi2g24737.1	Bradi2g56810.1	0
33-102:	Bradi2g24750.1	Bradi2g56830.2	0
33-103:	Bradi2g24850.1	Bradi2g56890.1	0
33-104:	Bradi2g24860.3	Bradi2g56920.1	0
33-105:	Bradi2g24910.1	Bradi2g56970.1	0
33-106:	Bradi2g24930.1	Bradi2g56990.1	2e-144
33-107:	Bradi2g24940.2	Bradi2g57000.1	2e-169
33-108:	Bradi2g24957.1	Bradi2g57010.3	2e-130
33-109:	Bradi2g24980.1	Bradi2g57027.1	0
33-110:	Bradi2g24987.1	Bradi2g57100.1	0
33-111:	Bradi2g25017.1	Bradi2g57107.1	2e-104
33-112:	Bradi2g25060.1	Bradi2g57210.1	4e-112
33-113:	Bradi2g25097.1	Bradi2g57250.1	0
33-114:	Bradi2g25120.1	Bradi2g57280.2	0
33-115:	Bradi2g25190.1	Bradi2g57317.1	0
33-116:	Bradi2g25280.1	Bradi2g57392.1	2e-81
33-117:	Bradi2g25310.1	Bradi2g57420.1	0
## Alignment 34: score=1856.0 e_value=1.7e-153 N=43 Bd2&Bd2 plus
34- 0:	Bradi2g16040.1	Bradi2g45740.1	3e-122
34- 1:	Bradi2g16237.1	Bradi2g45817.1	0
34- 2:	Bradi2g16337.1	Bradi2g45870.1	0
34- 3:	Bradi2g16430.1	Bradi2g46010.1	0
34- 4:	Bradi2g16480.1	Bradi2g46060.1	4e-160
34- 5:	Bradi2g16520.1	Bradi2g46080.1	3e-176
34- 6:	Bradi2g16610.1	Bradi2g46190.1	0
34- 7:	Bradi2g16647.1	Bradi2g46230.1	0
34- 8:	Bradi2g16670.1	Bradi2g46240.1	4e-148
34- 9:	Bradi2g16680.1	Bradi2g46270.1	1e-134
34- 10:	Bradi2g16780.1	Bradi2g46320.1	8e-121
34- 11:	Bradi2g16840.1	Bradi2g46410.1	6e-175
34- 12:	Bradi2g16850.1	Bradi2g46420.1	3e-132
34- 13:	Bradi2g16900.1	Bradi2g46477.1	0
34- 14:	Bradi2g17030.1	Bradi2g46560.1	0
34- 15:	Bradi2g17050.1	Bradi2g46600.1	0
34- 16:	Bradi2g17067.1	Bradi2g46630.1	0
34- 17:	Bradi2g17077.1	Bradi2g46640.1	0
34- 18:	Bradi2g17192.1	Bradi2g46670.1	0
34- 19:	Bradi2g17260.1	Bradi2g46750.1	5e-176
34- 20:	Bradi2g17290.1	Bradi2g46790.1	0
34- 21:	Bradi2g17300.1	Bradi2g46800.1	0
34- 22:	Bradi2g17350.1	Bradi2g46840.1	0
34- 23:	Bradi2g17400.1	Bradi2g46920.1	0
34- 24:	Bradi2g17507.1	Bradi2g46957.1	0
34- 25:	Bradi2g17520.1	Bradi2g47000.1	0
34- 26:	Bradi2g17570.1	Bradi2g47100.1	0
34- 27:	Bradi2g17590.1	Bradi2g47145.1	4e-103
34- 28:	Bradi2g17600.1	Bradi2g47200.2	4e-86
34- 29:	Bradi2g17610.1	Bradi2g47220.1	7e-180
34- 30:	Bradi2g17620.1	Bradi2g47240.1	0
34- 31:	Bradi2g17630.1	Bradi2g47250.1	1e-161
34- 32:	Bradi2g17670.1	Bradi2g47280.1	0
34- 33:	Bradi2g17680.1	Bradi2g47290.1	0
34- 34:	Bradi2g17710.1	Bradi2g47330.1	0
34- 35:	Bradi2g17800.1	Bradi2g47480.1	3e-173
34- 36:	Bradi2g17860.1	Bradi2g47560.1	0
34- 37:	Bradi2g17970.1	Bradi2g47570.1	0
34- 38:	Bradi2g17982.1	Bradi2g47590.1	2e-134
34- 39:	Bradi2g17990.1	Bradi2g47610.1	0
34- 40:	Bradi2g18010.1	Bradi2g47620.1	0
34- 41:	Bradi2g18180.1	Bradi2g47800.1	0
34- 42:	Bradi2g18220.1	Bradi2g47867.1	7e-104
## Alignment 35: score=1320.0 e_value=3.8e-99 N=31 Bd2&Bd2 plus
35- 0:	Bradi2g18952.1	Bradi2g48820.1	2e-169
35- 1:	Bradi2g18970.1	Bradi2g48830.2	0
35- 2:	Bradi2g18990.1	Bradi2g48850.1	0
35- 3:	Bradi2g19010.1	Bradi2g48890.1	2e-178
35- 4:	Bradi2g19020.1	Bradi2g48930.1	0
35- 5:	Bradi2g19090.1	Bradi2g49040.1	0
35- 6:	Bradi2g19100.1	Bradi2g49057.1	3e-128
35- 7:	Bradi2g19147.1	Bradi2g49067.1	6e-99
35- 8:	Bradi2g19210.1	Bradi2g49150.1	1e-141
35- 9:	Bradi2g19230.1	Bradi2g49160.1	0
35- 10:	Bradi2g19326.1	Bradi2g49280.1	0
35- 11:	Bradi2g19332.2	Bradi2g49290.1	0
35- 12:	Bradi2g19367.2	Bradi2g49420.3	3e-132
35- 13:	Bradi2g19380.1	Bradi2g49447.1	0
35- 14:	Bradi2g19400.1	Bradi2g49460.1	0
35- 15:	Bradi2g19420.1	Bradi2g49500.1	2e-154
35- 16:	Bradi2g19450.1	Bradi2g49567.1	0
35- 17:	Bradi2g19480.1	Bradi2g49620.1	3e-164
35- 18:	Bradi2g19510.1	Bradi2g49640.1	0
35- 19:	Bradi2g19540.1	Bradi2g49660.1	0
35- 20:	Bradi2g19590.1	Bradi2g49700.1	0
35- 21:	Bradi2g19600.1	Bradi2g49740.1	2e-100
35- 22:	Bradi2g19610.2	Bradi2g49760.1	3e-176
35- 23:	Bradi2g19650.1	Bradi2g49781.1	0
35- 24:	Bradi2g19710.1	Bradi2g49870.1	0
35- 25:	Bradi2g19760.1	Bradi2g49940.1	9e-172
35- 26:	Bradi2g19820.1	Bradi2g50070.1	0
35- 27:	Bradi2g19867.1	Bradi2g50120.1	0
35- 28:	Bradi2g19900.1	Bradi2g50280.1	0
35- 29:	Bradi2g19970.1	Bradi2g50430.1	6e-124
35- 30:	Bradi2g20050.1	Bradi2g50630.1	7e-160
## Alignment 36: score=632.0 e_value=3.8e-33 N=14 Bd2&Bd2 plus
36- 0:	Bradi2g20134.1	Bradi2g50960.1	1e-139
36- 1:	Bradi2g20141.1	Bradi2g50967.1	0
36- 2:	Bradi2g20150.4	Bradi2g51050.1	1e-173
36- 3:	Bradi2g20210.1	Bradi2g51080.1	0
36- 4:	Bradi2g20230.1	Bradi2g51110.1	0
36- 5:	Bradi2g20270.2	Bradi2g51180.2	0
36- 6:	Bradi2g20300.1	Bradi2g51217.1	8e-119
36- 7:	Bradi2g20310.1	Bradi2g51340.1	0
36- 8:	Bradi2g20320.1	Bradi2g51390.4	4e-116
36- 9:	Bradi2g20340.1	Bradi2g51400.1	0
36- 10:	Bradi2g20360.2	Bradi2g51417.1	0
36- 11:	Bradi2g20400.1	Bradi2g51490.1	0
36- 12:	Bradi2g20415.1	Bradi2g51517.1	0
36- 13:	Bradi2g20447.1	Bradi2g51540.1	1e-152
## Alignment 37: score=496.0 e_value=2.6e-23 N=11 Bd2&Bd2 plus
37- 0:	Bradi2g15560.1	Bradi2g44910.1	0
37- 1:	Bradi2g15577.1	Bradi2g44942.1	0
37- 2:	Bradi2g15590.1	Bradi2g44957.1	0
37- 3:	Bradi2g15610.1	Bradi2g44987.1	4e-121
37- 4:	Bradi2g15620.1	Bradi2g45010.1	0
37- 5:	Bradi2g15740.1	Bradi2g45200.1	0
37- 6:	Bradi2g15750.1	Bradi2g45270.1	2e-85
37- 7:	Bradi2g15767.1	Bradi2g45310.1	0
37- 8:	Bradi2g15790.1	Bradi2g45330.1	0
37- 9:	Bradi2g15810.1	Bradi2g45390.1	0
37- 10:	Bradi2g15840.1	Bradi2g45470.1	7e-129
## Alignment 38: score=490.0 e_value=2.4e-23 N=11 Bd2&Bd2 plus
38- 0:	Bradi2g18520.1	Bradi2g48076.1	0
38- 1:	Bradi2g18540.1	Bradi2g48120.1	2e-176
38- 2:	Bradi2g18570.1	Bradi2g48130.1	2e-128
38- 3:	Bradi2g18630.1	Bradi2g48160.1	9e-151
38- 4:	Bradi2g18640.2	Bradi2g48210.1	3e-167
38- 5:	Bradi2g18670.1	Bradi2g48250.1	0
38- 6:	Bradi2g18690.1	Bradi2g48260.1	0
38- 7:	Bradi2g18790.1	Bradi2g48410.1	1e-172
38- 8:	Bradi2g18820.1	Bradi2g48430.1	0
38- 9:	Bradi2g18860.1	Bradi2g48500.1	0
38- 10:	Bradi2g18877.1	Bradi2g48547.1	0
## Alignment 39: score=392.0 e_value=4.7e-17 N=9 Bd2&Bd2 plus
39- 0:	Bradi2g12310.1	Bradi2g34770.1	0
39- 1:	Bradi2g12340.1	Bradi2g34790.1	1e-86
39- 2:	Bradi2g12420.1	Bradi2g34810.1	2e-138
39- 3:	Bradi2g12450.1	Bradi2g34850.1	0
39- 4:	Bradi2g12520.1	Bradi2g34970.1	0
39- 5:	Bradi2g12530.1	Bradi2g34980.1	4e-142
39- 6:	Bradi2g12560.1	Bradi2g35020.1	0
39- 7:	Bradi2g12650.1	Bradi2g35150.1	0
39- 8:	Bradi2g12710.1	Bradi2g35167.1	0
## Alignment 40: score=295.0 e_value=1.3e-11 N=7 Bd2&Bd2 plus
40- 0:	Bradi2g14650.1	Bradi2g43330.1	7e-171
40- 1:	Bradi2g14690.1	Bradi2g43590.1	0
40- 2:	Bradi2g14730.1	Bradi2g43640.1	0
40- 3:	Bradi2g14740.1	Bradi2g43700.1	0
40- 4:	Bradi2g14810.1	Bradi2g43820.1	0
40- 5:	Bradi2g14820.1	Bradi2g43830.1	1e-147
40- 6:	Bradi2g14850.1	Bradi2g43860.1	0
## Alignment 41: score=262.0 e_value=6.8e-08 N=6 Bd2&Bd2 plus
41- 0:	Bradi2g11080.1	Bradi2g36730.1	0
41- 1:	Bradi2g11140.1	Bradi2g36780.1	1e-110
41- 2:	Bradi2g11190.1	Bradi2g36862.1	0
41- 3:	Bradi2g11210.2	Bradi2g36897.1	0
41- 4:	Bradi2g11230.1	Bradi2g36980.1	0
41- 5:	Bradi2g11295.1	Bradi2g37020.1	1e-81
## Alignment 42: score=217.0 e_value=3.8e-06 N=5 Bd2&Bd2 plus
42- 0:	Bradi2g14410.1	Bradi2g41940.1	0
42- 1:	Bradi2g14420.1	Bradi2g41950.1	2e-118
42- 2:	Bradi2g14440.1	Bradi2g42050.1	0
42- 3:	Bradi2g14470.1	Bradi2g42190.1	0
42- 4:	Bradi2g14480.1	Bradi2g42270.1	3e-91
## Alignment 43: score=1631.0 e_value=7.2e-126 N=37 Bd2&Bd2 minus
43- 0:	Bradi2g04040.1	Bradi2g34547.1	5e-134
43- 1:	Bradi2g04130.1	Bradi2g34470.1	0
43- 2:	Bradi2g04180.2	Bradi2g34460.2	6e-113
43- 3:	Bradi2g04197.1	Bradi2g34430.1	0
43- 4:	Bradi2g04290.1	Bradi2g34400.1	0
43- 5:	Bradi2g04297.1	Bradi2g34390.1	0
43- 6:	Bradi2g04330.1	Bradi2g34380.1	0
43- 7:	Bradi2g04360.1	Bradi2g34360.1	0
43- 8:	Bradi2g04447.1	Bradi2g34300.2	2e-134
43- 9:	Bradi2g04480.1	Bradi2g34290.1	0
43- 10:	Bradi2g04690.1	Bradi2g34110.1	0
43- 11:	Bradi2g04700.1	Bradi2g34070.1	8e-85
43- 12:	Bradi2g04767.1	Bradi2g34052.1	4e-139
43- 13:	Bradi2g04900.1	Bradi2g34040.1	0
43- 14:	Bradi2g04910.1	Bradi2g34030.2	1e-148
43- 15:	Bradi2g04970.1	Bradi2g34010.1	1e-137
43- 16:	Bradi2g04980.1	Bradi2g33980.1	0
43- 17:	Bradi2g05010.1	Bradi2g33960.1	3e-164
43- 18:	Bradi2g05042.1	Bradi2g33940.1	2e-143
43- 19:	Bradi2g05080.1	Bradi2g33930.1	0
43- 20:	Bradi2g05130.1	Bradi2g33920.1	0
43- 21:	Bradi2g05290.1	Bradi2g33670.1	8e-104
43- 22:	Bradi2g05430.1	Bradi2g33580.1	0
43- 23:	Bradi2g05530.1	Bradi2g33530.1	0
43- 24:	Bradi2g05560.1	Bradi2g33487.1	0
43- 25:	Bradi2g05620.1	Bradi2g33450.1	0
43- 26:	Bradi2g05660.2	Bradi2g33390.1	0
43- 27:	Bradi2g05670.1	Bradi2g33380.1	0
43- 28:	Bradi2g05680.1	Bradi2g33370.1	8e-180
43- 29:	Bradi2g05700.1	Bradi2g33307.1	1e-123
43- 30:	Bradi2g05720.1	Bradi2g33290.1	0
43- 31:	Bradi2g05750.1	Bradi2g33270.1	3e-139
43- 32:	Bradi2g05770.1	Bradi2g33200.1	0
43- 33:	Bradi2g05927.1	Bradi2g33100.1	1e-143
43- 34:	Bradi2g05960.1	Bradi2g33060.1	2e-144
43- 35:	Bradi2g05980.1	Bradi2g33050.1	0
43- 36:	Bradi2g06060.1	Bradi2g33037.1	0
## Alignment 44: score=367.0 e_value=1.1e-15 N=8 Bd2&Bd2 minus
44- 0:	Bradi2g06330.1	Bradi2g32910.1	0
44- 1:	Bradi2g06370.1	Bradi2g32900.1	7e-147
44- 2:	Bradi2g06420.1	Bradi2g32670.1	0
44- 3:	Bradi2g06467.2	Bradi2g32640.1	0
44- 4:	Bradi2g06490.1	Bradi2g32620.1	0
44- 5:	Bradi2g06520.1	Bradi2g32600.1	0
44- 6:	Bradi2g06550.1	Bradi2g32587.1	0
44- 7:	Bradi2g06670.1	Bradi2g32577.1	3e-132
## Alignment 45: score=300.0 e_value=2.4e-11 N=7 Bd2&Bd2 minus
45- 0:	Bradi2g07560.1	Bradi2g31990.1	0
45- 1:	Bradi2g07677.1	Bradi2g31887.1	1e-123
45- 2:	Bradi2g07770.1	Bradi2g31820.1	0
45- 3:	Bradi2g07810.1	Bradi2g31800.1	2e-102
45- 4:	Bradi2g07946.1	Bradi2g31632.1	4e-100
45- 5:	Bradi2g07960.1	Bradi2g31620.1	1e-109
45- 6:	Bradi2g08000.1	Bradi2g31590.1	7e-88
## Alignment 46: score=265.0 e_value=1.8e-09 N=6 Bd2&Bd2 minus
46- 0:	Bradi2g27140.1	Bradi2g60497.1	1e-117
46- 1:	Bradi2g27170.1	Bradi2g60456.1	0
46- 2:	Bradi2g27180.1	Bradi2g60380.1	0
46- 3:	Bradi2g27250.1	Bradi2g60310.1	0
46- 4:	Bradi2g27260.1	Bradi2g60300.1	0
46- 5:	Bradi2g27360.1	Bradi2g60140.1	6e-120
## Alignment 47: score=258.0 e_value=1e-09 N=6 Bd2&Bd2 minus
47- 0:	Bradi2g11652.1	Bradi2g28157.1	0
47- 1:	Bradi2g11730.1	Bradi2g28060.1	0
47- 2:	Bradi2g11807.1	Bradi2g27947.1	0
47- 3:	Bradi2g11850.1	Bradi2g27930.1	0
47- 4:	Bradi2g11950.1	Bradi2g27880.2	0
47- 5:	Bradi2g11960.1	Bradi2g27870.2	0
## Alignment 48: score=346.0 e_value=1.7e-14 N=8 Bd2&Bd3 plus
48- 0:	Bradi2g06467.2	Bradi3g09030.1	0
48- 1:	Bradi2g06490.1	Bradi3g09067.1	0
48- 2:	Bradi2g06497.1	Bradi3g09080.1	4e-124
48- 3:	Bradi2g06620.1	Bradi3g09210.1	0
48- 4:	Bradi2g06650.1	Bradi3g09250.1	7e-102
48- 5:	Bradi2g06750.1	Bradi3g09290.2	2e-101
48- 6:	Bradi2g06830.1	Bradi3g09350.1	0
48- 7:	Bradi2g06950.2	Bradi3g09470.2	2e-89
## Alignment 49: score=250.0 e_value=3.6e-06 N=5 Bd2&Bd4 plus
49- 0:	Bradi2g00810.1	Bradi4g38610.1	0
49- 1:	Bradi2g00817.1	Bradi4g38620.1	0
49- 2:	Bradi2g00824.1	Bradi4g38630.1	0
49- 3:	Bradi2g00831.1	Bradi4g38645.1	0
49- 4:	Bradi2g00840.1	Bradi4g38660.1	0
## Alignment 50: score=246.0 e_value=6.9e-11 N=6 Bd3&Bd3 plus
50- 0:	Bradi3g28450.1	Bradi3g48997.1	0
50- 1:	Bradi3g28657.1	Bradi3g49085.1	0
50- 2:	Bradi3g28720.1	Bradi3g49100.1	0
50- 3:	Bradi3g28900.1	Bradi3g49300.1	5e-115
50- 4:	Bradi3g28920.1	Bradi3g49310.1	8e-153
50- 5:	Bradi3g28950.1	Bradi3g49320.1	7e-176
## Alignment 51: score=1469.0 e_value=7.8e-113 N=34 Bd3&Bd4 plus
51- 0:	Bradi3g40800.1	Bradi4g34270.1	0
51- 1:	Bradi3g40820.1	Bradi4g34300.1	3e-165
51- 2:	Bradi3g40860.1	Bradi4g34350.1	7e-97
51- 3:	Bradi3g40907.1	Bradi4g34390.1	0
51- 4:	Bradi3g40930.1	Bradi4g34430.1	0
51- 5:	Bradi3g41130.1	Bradi4g34600.1	0
51- 6:	Bradi3g41200.1	Bradi4g34630.1	2e-177
51- 7:	Bradi3g41250.1	Bradi4g34667.1	0
51- 8:	Bradi3g41260.1	Bradi4g34680.1	2e-170
51- 9:	Bradi3g41370.1	Bradi4g34737.1	1e-159
51- 10:	Bradi3g41410.1	Bradi4g34780.1	2e-154
51- 11:	Bradi3g41420.1	Bradi4g34790.1	0
51- 12:	Bradi3g41480.1	Bradi4g34810.1	0
51- 13:	Bradi3g41490.1	Bradi4g34840.1	0
51- 14:	Bradi3g41510.1	Bradi4g34870.1	1e-97
51- 15:	Bradi3g41520.1	Bradi4g34880.1	0
51- 16:	Bradi3g41720.1	Bradi4g34990.1	0
51- 17:	Bradi3g41730.1	Bradi4g35020.1	0
51- 18:	Bradi3g41740.1	Bradi4g35050.1	0
51- 19:	Bradi3g41760.1	Bradi4g35080.1	0
51- 20:	Bradi3g41770.1	Bradi4g35100.1	0
51- 21:	Bradi3g41817.1	Bradi4g35240.1	9e-152
51- 22:	Bradi3g41830.1	Bradi4g35280.1	0
51- 23:	Bradi3g41880.1	Bradi4g35460.1	0
51- 24:	Bradi3g42060.1	Bradi4g35680.1	2e-127
51- 25:	Bradi3g42080.1	Bradi4g35720.1	0
51- 26:	Bradi3g42100.1	Bradi4g35740.1	0
51- 27:	Bradi3g42130.1	Bradi4g35780.1	1e-138
51- 28:	Bradi3g42140.1	Bradi4g35800.1	2e-109
51- 29:	Bradi3g42160.1	Bradi4g35867.1	0
51- 30:	Bradi3g42170.1	Bradi4g35880.2	0
51- 31:	Bradi3g42180.1	Bradi4g35890.1	0
51- 32:	Bradi3g42190.1	Bradi4g35930.1	0
51- 33:	Bradi3g42197.1	Bradi4g36030.1	7e-96
## Alignment 52: score=695.0 e_value=1e-40 N=16 Bd3&Bd4 plus
52- 0:	Bradi3g39740.1	Bradi4g33490.1	2e-107
52- 1:	Bradi3g39800.1	Bradi4g33550.1	0
52- 2:	Bradi3g39880.2	Bradi4g33640.1	0
52- 3:	Bradi3g39940.1	Bradi4g33717.1	0
52- 4:	Bradi3g39970.1	Bradi4g33750.1	0
52- 5:	Bradi3g40030.1	Bradi4g33770.1	7e-129
52- 6:	Bradi3g40070.1	Bradi4g33830.1	1e-99
52- 7:	Bradi3g40210.1	Bradi4g33910.1	0
52- 8:	Bradi3g40270.1	Bradi4g34005.1	0
52- 9:	Bradi3g40290.1	Bradi4g34010.1	0
52- 10:	Bradi3g40307.1	Bradi4g34030.1	0
52- 11:	Bradi3g40320.1	Bradi4g34040.1	1e-104
52- 12:	Bradi3g40382.1	Bradi4g34060.1	1e-130
52- 13:	Bradi3g40497.1	Bradi4g34100.1	0
52- 14:	Bradi3g40520.1	Bradi4g34110.1	0
52- 15:	Bradi3g40560.1	Bradi4g34150.1	0
## Alignment 53: score=693.0 e_value=5.1e-40 N=16 Bd3&Bd4 plus
53- 0:	Bradi3g35830.1	Bradi4g29360.1	0
53- 1:	Bradi3g35900.1	Bradi4g29430.1	4e-142
53- 2:	Bradi3g36010.1	Bradi4g29440.1	0
53- 3:	Bradi3g36080.1	Bradi4g29500.1	0
53- 4:	Bradi3g36090.1	Bradi4g29540.1	2e-169
53- 5:	Bradi3g36110.1	Bradi4g29560.1	2e-170
53- 6:	Bradi3g36160.1	Bradi4g29590.1	0
53- 7:	Bradi3g36180.1	Bradi4g29617.1	4e-131
53- 8:	Bradi3g36210.1	Bradi4g29640.1	0
53- 9:	Bradi3g36290.1	Bradi4g29790.1	0
53- 10:	Bradi3g36430.1	Bradi4g29860.1	0
53- 11:	Bradi3g36460.1	Bradi4g29870.1	0
53- 12:	Bradi3g36520.1	Bradi4g29920.1	0
53- 13:	Bradi3g36610.1	Bradi4g29990.1	3e-177
53- 14:	Bradi3g36640.1	Bradi4g30010.1	3e-144
53- 15:	Bradi3g36760.1	Bradi4g30060.2	0
## Alignment 54: score=512.0 e_value=1.4e-29 N=13 Bd3&Bd4 plus
54- 0:	Bradi3g37377.1	Bradi4g31016.1	0
54- 1:	Bradi3g37530.1	Bradi4g31130.1	0
54- 2:	Bradi3g37580.1	Bradi4g31270.1	0
54- 3:	Bradi3g37600.1	Bradi4g31430.1	0
54- 4:	Bradi3g37620.1	Bradi4g31460.1	0
54- 5:	Bradi3g37710.1	Bradi4g31550.1	0
54- 6:	Bradi3g37810.1	Bradi4g31690.1	9e-177
54- 7:	Bradi3g37820.1	Bradi4g31710.1	6e-118
54- 8:	Bradi3g37850.1	Bradi4g31727.1	0
54- 9:	Bradi3g37890.1	Bradi4g31770.1	0
54- 10:	Bradi3g37930.1	Bradi4g31840.1	5e-99
54- 11:	Bradi3g37967.1	Bradi4g32010.1	0
54- 12:	Bradi3g38167.1	Bradi4g32110.1	0
## Alignment 55: score=495.0 e_value=9.7e-23 N=11 Bd3&Bd4 plus
55- 0:	Bradi3g38890.1	Bradi4g32934.1	1e-99
55- 1:	Bradi3g38897.1	Bradi4g32941.1	0
55- 2:	Bradi3g38960.1	Bradi4g32960.1	0
55- 3:	Bradi3g38970.1	Bradi4g32967.1	2e-122
55- 4:	Bradi3g38990.1	Bradi4g33020.1	0
55- 5:	Bradi3g39060.1	Bradi4g33060.1	2e-85
55- 6:	Bradi3g39070.1	Bradi4g33110.1	0
55- 7:	Bradi3g39150.1	Bradi4g33160.1	0
55- 8:	Bradi3g39270.1	Bradi4g33280.1	0
55- 9:	Bradi3g39280.1	Bradi4g33290.1	8e-163
55- 10:	Bradi3g39360.1	Bradi4g33350.1	0
## Alignment 56: score=415.0 e_value=1e-16 N=9 Bd3&Bd4 plus
56- 0:	Bradi3g38400.1	Bradi4g32500.1	0
56- 1:	Bradi3g38410.1	Bradi4g32510.1	0
56- 2:	Bradi3g38417.1	Bradi4g32556.1	5e-124
56- 3:	Bradi3g38430.1	Bradi4g32580.1	2e-146
56- 4:	Bradi3g38440.1	Bradi4g32590.1	0
56- 5:	Bradi3g38510.1	Bradi4g32650.1	8e-134
56- 6:	Bradi3g38580.1	Bradi4g32730.1	0
56- 7:	Bradi3g38600.1	Bradi4g32737.1	3e-150
56- 8:	Bradi3g38650.1	Bradi4g32840.1	3e-103
## Alignment 57: score=304.0 e_value=9e-12 N=7 Bd3&Bd4 plus
57- 0:	Bradi3g42657.1	Bradi4g38080.1	0
57- 1:	Bradi3g42670.1	Bradi4g38187.1	0
57- 2:	Bradi3g42700.1	Bradi4g38260.1	3e-145
57- 3:	Bradi3g42760.1	Bradi4g38430.1	0
57- 4:	Bradi3g42780.1	Bradi4g38460.1	4e-178
57- 5:	Bradi3g42790.1	Bradi4g38490.1	7e-166
57- 6:	Bradi3g42800.6	Bradi4g38510.1	0
## Alignment 58: score=436.0 e_value=1.2e-21 N=10 Bd3&Bd4 minus
58- 0:	Bradi3g34737.1	Bradi4g28430.1	0
58- 1:	Bradi3g34750.1	Bradi4g28350.1	0
58- 2:	Bradi3g34890.1	Bradi4g28270.1	0
58- 3:	Bradi3g34920.1	Bradi4g28240.1	0
58- 4:	Bradi3g34950.1	Bradi4g28200.1	0
58- 5:	Bradi3g35100.1	Bradi4g28130.1	0
58- 6:	Bradi3g35120.1	Bradi4g28120.1	1e-109
58- 7:	Bradi3g35137.1	Bradi4g28107.1	0
58- 8:	Bradi3g35180.1	Bradi4g28040.1	0
58- 9:	Bradi3g35220.3	Bradi4g28010.1	4e-160
## Alignment 59: score=406.0 e_value=7.2e-17 N=9 Bd3&Bd4 minus
59- 0:	Bradi3g36820.1	Bradi4g30617.1	2e-168
59- 1:	Bradi3g36860.1	Bradi4g30530.1	0
59- 2:	Bradi3g36910.1	Bradi4g30380.1	1e-81
59- 3:	Bradi3g36950.1	Bradi4g30330.1	0
59- 4:	Bradi3g36990.1	Bradi4g30310.1	0
59- 5:	Bradi3g37020.1	Bradi4g30260.1	0
59- 6:	Bradi3g37047.1	Bradi4g30220.1	0
59- 7:	Bradi3g37067.1	Bradi4g30177.1	2e-168
59- 8:	Bradi3g37080.2	Bradi4g30170.1	0
## Alignment 60: score=324.0 e_value=2.1e-15 N=8 Bd3&Bd4 minus
60- 0:	Bradi3g21710.1	Bradi4g27870.1	0
60- 1:	Bradi3g22020.1	Bradi4g27810.1	0
60- 2:	Bradi3g22290.1	Bradi4g27620.1	4e-124
60- 3:	Bradi3g22297.1	Bradi4g27607.1	1e-127
60- 4:	Bradi3g22330.1	Bradi4g27570.1	0
60- 5:	Bradi3g22387.1	Bradi4g27450.1	0
60- 6:	Bradi3g22420.1	Bradi4g27290.1	0
60- 7:	Bradi3g22430.1	Bradi4g27270.1	2e-166
## Alignment 61: score=319.0 e_value=1.2e-10 N=7 Bd3&Bd4 minus
61- 0:	Bradi3g35310.1	Bradi4g28870.1	0
61- 1:	Bradi3g35320.1	Bradi4g28820.1	6e-118
61- 2:	Bradi3g35330.1	Bradi4g28792.1	0
61- 3:	Bradi3g35350.1	Bradi4g28767.1	0
61- 4:	Bradi3g35370.1	Bradi4g28640.1	0
61- 5:	Bradi3g35377.1	Bradi4g28617.1	5e-97
61- 6:	Bradi3g35410.1	Bradi4g28590.1	6e-101
## Alignment 62: score=2663.0 e_value=2.5e-226 N=59 Bd3&Bd5 plus
62- 0:	Bradi3g49197.1	Bradi5g15780.1	0
62- 1:	Bradi3g49220.1	Bradi5g15790.1	0
62- 2:	Bradi3g49230.1	Bradi5g15820.1	0
62- 3:	Bradi3g49250.2	Bradi5g15830.1	0
62- 4:	Bradi3g49300.1	Bradi5g15840.1	0
62- 5:	Bradi3g49310.1	Bradi5g15850.1	0
62- 6:	Bradi3g49320.1	Bradi5g15904.1	0
62- 7:	Bradi3g49360.1	Bradi5g15970.1	0
62- 8:	Bradi3g49390.1	Bradi5g16040.1	0
62- 9:	Bradi3g49420.1	Bradi5g16060.1	3e-151
62- 10:	Bradi3g49427.1	Bradi5g16067.1	0
62- 11:	Bradi3g49490.1	Bradi5g16160.1	1e-140
62- 12:	Bradi3g49560.1	Bradi5g16210.1	7e-111
62- 13:	Bradi3g49570.1	Bradi5g16220.1	0
62- 14:	Bradi3g49590.1	Bradi5g16230.1	8e-91
62- 15:	Bradi3g49700.1	Bradi5g16300.1	0
62- 16:	Bradi3g49730.3	Bradi5g16320.1	0
62- 17:	Bradi3g49780.1	Bradi5g16430.1	6e-98
62- 18:	Bradi3g49830.1	Bradi5g16462.1	0
62- 19:	Bradi3g49850.1	Bradi5g16497.1	0
62- 20:	Bradi3g49930.1	Bradi5g16590.1	0
62- 21:	Bradi3g49950.1	Bradi5g16666.1	1e-140
62- 22:	Bradi3g49970.1	Bradi5g16672.1	5e-123
62- 23:	Bradi3g49980.1	Bradi5g16700.3	0
62- 24:	Bradi3g49987.1	Bradi5g16707.1	2e-135
62- 25:	Bradi3g50000.1	Bradi5g16720.1	1e-116
62- 26:	Bradi3g50010.1	Bradi5g16740.1	6e-152
62- 27:	Bradi3g50030.1	Bradi5g16797.1	3e-96
62- 28:	Bradi3g50040.1	Bradi5g16840.2	1e-97
62- 29:	Bradi3g50050.1	Bradi5g16910.1	8e-126
62- 30:	Bradi3g50067.1	Bradi5g16917.1	1e-162
62- 31:	Bradi3g50090.1	Bradi5g16950.1	5e-110
62- 32:	Bradi3g50100.1	Bradi5g16960.1	0
62- 33:	Bradi3g50110.1	Bradi5g16970.1	0
62- 34:	Bradi3g50120.1	Bradi5g16990.1	9e-144
62- 35:	Bradi3g50130.1	Bradi5g17000.1	0
62- 36:	Bradi3g50150.1	Bradi5g17020.2	0
62- 37:	Bradi3g50160.1	Bradi5g17057.1	2e-166
62- 38:	Bradi3g50166.1	Bradi5g17080.1	1e-154
62- 39:	Bradi3g50180.1	Bradi5g17110.1	0
62- 40:	Bradi3g50210.1	Bradi5g17120.1	0
62- 41:	Bradi3g50260.1	Bradi5g17210.1	0
62- 42:	Bradi3g50350.1	Bradi5g17347.1	3e-161
62- 43:	Bradi3g50370.1	Bradi5g17400.1	0
62- 44:	Bradi3g50450.1	Bradi5g17450.1	0
62- 45:	Bradi3g50490.1	Bradi5g17480.1	4e-174
62- 46:	Bradi3g50530.1	Bradi5g17510.1	9e-124
62- 47:	Bradi3g50570.1	Bradi5g17550.1	0
62- 48:	Bradi3g50630.1	Bradi5g17640.1	4e-97
62- 49:	Bradi3g50660.1	Bradi5g17650.2	0
62- 50:	Bradi3g50690.1	Bradi5g17690.1	0
62- 51:	Bradi3g50730.1	Bradi5g17760.1	1e-155
62- 52:	Bradi3g50740.1	Bradi5g17770.1	3e-106
62- 53:	Bradi3g50790.1	Bradi5g17810.1	1e-155
62- 54:	Bradi3g50810.1	Bradi5g17890.1	5e-130
62- 55:	Bradi3g50937.1	Bradi5g17947.1	0
62- 56:	Bradi3g51010.2	Bradi5g18000.1	2e-137
62- 57:	Bradi3g51070.1	Bradi5g18100.1	0
62- 58:	Bradi3g51250.1	Bradi5g18267.1	0
## Alignment 63: score=1250.0 e_value=1.1e-91 N=28 Bd3&Bd5 plus
63- 0:	Bradi3g44410.1	Bradi5g08390.1	0
63- 1:	Bradi3g44420.1	Bradi5g08400.1	0
63- 2:	Bradi3g44460.1	Bradi5g08460.1	2e-82
63- 3:	Bradi3g44507.1	Bradi5g08520.1	0
63- 4:	Bradi3g44520.1	Bradi5g08537.1	0
63- 5:	Bradi3g44570.1	Bradi5g08750.1	5e-85
63- 6:	Bradi3g44620.1	Bradi5g08890.1	0
63- 7:	Bradi3g44630.1	Bradi5g08907.1	0
63- 8:	Bradi3g44640.1	Bradi5g08920.1	0
63- 9:	Bradi3g44650.1	Bradi5g08930.1	4e-180
63- 10:	Bradi3g44677.1	Bradi5g08950.1	2e-85
63- 11:	Bradi3g44760.1	Bradi5g09170.1	0
63- 12:	Bradi3g44770.1	Bradi5g09200.1	0
63- 13:	Bradi3g44860.1	Bradi5g09270.1	5e-152
63- 14:	Bradi3g44867.1	Bradi5g09290.1	0
63- 15:	Bradi3g44910.1	Bradi5g09327.1	0
63- 16:	Bradi3g44940.1	Bradi5g09340.1	3e-81
63- 17:	Bradi3g44990.1	Bradi5g09420.1	0
63- 18:	Bradi3g45040.1	Bradi5g09490.2	0
63- 19:	Bradi3g45050.1	Bradi5g09517.1	8e-171
63- 20:	Bradi3g45130.1	Bradi5g09640.1	2e-97
63- 21:	Bradi3g45140.1	Bradi5g09650.1	0
63- 22:	Bradi3g45160.1	Bradi5g09670.1	4e-103
63- 23:	Bradi3g45180.1	Bradi5g09680.2	0
63- 24:	Bradi3g45200.1	Bradi5g09720.1	3e-171
63- 25:	Bradi3g45240.1	Bradi5g09737.1	6e-118
63- 26:	Bradi3g45250.1	Bradi5g09777.1	0
63- 27:	Bradi3g45260.1	Bradi5g09817.1	0
## Alignment 64: score=1236.0 e_value=2e-89 N=29 Bd3&Bd5 plus
64- 0:	Bradi3g47820.1	Bradi5g13717.1	7e-105
64- 1:	Bradi3g47827.1	Bradi5g13727.1	0
64- 2:	Bradi3g47840.1	Bradi5g13760.1	0
64- 3:	Bradi3g47880.1	Bradi5g13800.1	0
64- 4:	Bradi3g47910.1	Bradi5g13860.4	0
64- 5:	Bradi3g47930.1	Bradi5g13870.1	3e-157
64- 6:	Bradi3g47990.1	Bradi5g13980.1	0
64- 7:	Bradi3g48036.1	Bradi5g14010.1	7e-150
64- 8:	Bradi3g48120.1	Bradi5g14180.1	0
64- 9:	Bradi3g48180.1	Bradi5g14280.1	2e-120
64- 10:	Bradi3g48230.1	Bradi5g14430.1	1e-142
64- 11:	Bradi3g48290.1	Bradi5g14530.1	0
64- 12:	Bradi3g48350.2	Bradi5g14570.1	0
64- 13:	Bradi3g48447.1	Bradi5g14600.1	3e-163
64- 14:	Bradi3g48490.1	Bradi5g14640.1	0
64- 15:	Bradi3g48530.1	Bradi5g14720.1	0
64- 16:	Bradi3g48567.1	Bradi5g14780.1	0
64- 17:	Bradi3g48610.1	Bradi5g14860.1	0
64- 18:	Bradi3g48630.1	Bradi5g14870.1	0
64- 19:	Bradi3g48670.1	Bradi5g14910.1	0
64- 20:	Bradi3g48697.1	Bradi5g14960.1	0
64- 21:	Bradi3g48720.1	Bradi5g14990.1	0
64- 22:	Bradi3g48760.1	Bradi5g15027.1	9e-145
64- 23:	Bradi3g48820.1	Bradi5g15150.1	0
64- 24:	Bradi3g48830.1	Bradi5g15160.1	3e-176
64- 25:	Bradi3g48890.1	Bradi5g15250.1	0
64- 26:	Bradi3g48920.1	Bradi5g15260.1	0
64- 27:	Bradi3g48950.1	Bradi5g15360.1	0
64- 28:	Bradi3g48997.1	Bradi5g15480.1	0
## Alignment 65: score=951.0 e_value=5.7e-59 N=21 Bd3&Bd5 plus
65- 0:	Bradi3g46360.1	Bradi5g11650.1	0
65- 1:	Bradi3g46370.1	Bradi5g11660.1	1e-99
65- 2:	Bradi3g46430.1	Bradi5g11780.1	0
65- 3:	Bradi3g46450.1	Bradi5g11800.1	4e-150
65- 4:	Bradi3g46470.1	Bradi5g11810.1	0
65- 5:	Bradi3g46540.1	Bradi5g11930.1	1e-88
65- 6:	Bradi3g46547.1	Bradi5g11950.1	2e-105
65- 7:	Bradi3g46590.1	Bradi5g11990.1	0
65- 8:	Bradi3g46610.1	Bradi5g12000.1	0
65- 9:	Bradi3g46620.1	Bradi5g12020.1	0
65- 10:	Bradi3g46657.1	Bradi5g12080.1	0
65- 11:	Bradi3g46680.1	Bradi5g12127.1	0
65- 12:	Bradi3g46747.1	Bradi5g12227.1	0
65- 13:	Bradi3g46760.1	Bradi5g12240.1	0
65- 14:	Bradi3g46780.1	Bradi5g12250.1	0
65- 15:	Bradi3g46800.1	Bradi5g12347.1	2e-152
65- 16:	Bradi3g46900.1	Bradi5g12407.1	2e-146
65- 17:	Bradi3g46910.1	Bradi5g12417.1	0
65- 18:	Bradi3g46960.1	Bradi5g12510.2	0
65- 19:	Bradi3g46980.1	Bradi5g12530.1	0
65- 20:	Bradi3g47000.1	Bradi5g12600.1	2e-153
## Alignment 66: score=897.0 e_value=2.8e-59 N=21 Bd3&Bd5 plus
66- 0:	Bradi3g51470.1	Bradi5g18622.1	4e-165
66- 1:	Bradi3g51510.1	Bradi5g18640.1	7e-116
66- 2:	Bradi3g51540.1	Bradi5g18717.1	0
66- 3:	Bradi3g51550.1	Bradi5g18780.1	0
66- 4:	Bradi3g51560.1	Bradi5g18800.1	0
66- 5:	Bradi3g51570.1	Bradi5g18820.1	0
66- 6:	Bradi3g51590.1	Bradi5g18830.1	0
66- 7:	Bradi3g51610.1	Bradi5g18850.1	8e-87
66- 8:	Bradi3g51660.1	Bradi5g18880.1	0
66- 9:	Bradi3g51670.1	Bradi5g18890.1	0
66- 10:	Bradi3g51700.1	Bradi5g19037.1	2e-124
66- 11:	Bradi3g51770.1	Bradi5g19170.1	0
66- 12:	Bradi3g51777.1	Bradi5g19180.1	1e-90
66- 13:	Bradi3g51950.1	Bradi5g19367.2	0
66- 14:	Bradi3g51970.1	Bradi5g19430.1	0
66- 15:	Bradi3g51990.1	Bradi5g19577.1	2e-172
66- 16:	Bradi3g52050.1	Bradi5g19690.1	1e-138
66- 17:	Bradi3g52070.1	Bradi5g19710.1	5e-92
66- 18:	Bradi3g52120.1	Bradi5g19850.1	3e-133
66- 19:	Bradi3g52150.1	Bradi5g19950.1	0
66- 20:	Bradi3g52160.1	Bradi5g19960.1	4e-150
## Alignment 67: score=558.0 e_value=2.4e-35 N=15 Bd3&Bd5 plus
67- 0:	Bradi3g14907.1	Bradi5g22117.1	3e-84
67- 1:	Bradi3g14940.1	Bradi5g22200.1	1e-107
67- 2:	Bradi3g15027.1	Bradi5g22310.1	0
67- 3:	Bradi3g15067.1	Bradi5g22330.1	0
67- 4:	Bradi3g15180.1	Bradi5g22410.1	0
67- 5:	Bradi3g15327.1	Bradi5g22570.2	0
67- 6:	Bradi3g15357.1	Bradi5g22670.2	0
67- 7:	Bradi3g15380.1	Bradi5g22745.1	0
67- 8:	Bradi3g15467.1	Bradi5g22930.1	1e-177
67- 9:	Bradi3g15500.1	Bradi5g23130.1	0
67- 10:	Bradi3g15550.1	Bradi5g23230.1	0
67- 11:	Bradi3g15620.1	Bradi5g23367.1	0
67- 12:	Bradi3g15820.1	Bradi5g23420.1	2e-84
67- 13:	Bradi3g15852.1	Bradi5g23540.2	0
67- 14:	Bradi3g15900.1	Bradi5g23650.1	0
## Alignment 68: score=445.0 e_value=1e-26 N=11 Bd3&Bd5 plus
68- 0:	Bradi3g43640.1	Bradi5g06390.1	0
68- 1:	Bradi3g43750.1	Bradi5g07090.1	0
68- 2:	Bradi3g43790.1	Bradi5g07100.1	0
68- 3:	Bradi3g43850.1	Bradi5g07220.1	0
68- 4:	Bradi3g43910.1	Bradi5g07380.3	2e-88
68- 5:	Bradi3g43920.1	Bradi5g07410.1	0
68- 6:	Bradi3g43930.2	Bradi5g07660.1	0
68- 7:	Bradi3g43960.1	Bradi5g07740.1	0
68- 8:	Bradi3g43990.1	Bradi5g07840.1	2e-135
68- 9:	Bradi3g44130.1	Bradi5g08220.1	0
68- 10:	Bradi3g44140.1	Bradi5g08240.1	1e-169
## Alignment 69: score=444.0 e_value=1.2e-23 N=11 Bd3&Bd5 plus
69- 0:	Bradi3g45327.1	Bradi5g10060.1	0
69- 1:	Bradi3g45400.1	Bradi5g10150.1	0
69- 2:	Bradi3g45460.1	Bradi5g10300.1	0
69- 3:	Bradi3g45530.1	Bradi5g10357.1	0
69- 4:	Bradi3g45540.1	Bradi5g10380.1	0
69- 5:	Bradi3g45700.1	Bradi5g10490.3	0
69- 6:	Bradi3g45740.1	Bradi5g10580.1	0
69- 7:	Bradi3g45790.1	Bradi5g10670.1	0
69- 8:	Bradi3g45830.1	Bradi5g10770.1	0
69- 9:	Bradi3g45850.1	Bradi5g10777.1	0
69- 10:	Bradi3g45880.1	Bradi5g10950.1	0
## Alignment 70: score=372.0 e_value=9.6e-17 N=9 Bd3&Bd5 plus
70- 0:	Bradi3g52270.1	Bradi5g20150.1	4e-130
70- 1:	Bradi3g52290.1	Bradi5g20190.1	0
70- 2:	Bradi3g52390.1	Bradi5g20280.1	0
70- 3:	Bradi3g52427.1	Bradi5g20310.1	0
70- 4:	Bradi3g52490.1	Bradi5g20500.1	0
70- 5:	Bradi3g52505.1	Bradi5g20540.1	0
70- 6:	Bradi3g52537.1	Bradi5g20580.1	5e-155
70- 7:	Bradi3g52547.1	Bradi5g20607.1	8e-179
70- 8:	Bradi3g52607.1	Bradi5g20787.1	0
## Alignment 71: score=340.0 e_value=8.7e-16 N=8 Bd3&Bd5 plus
71- 0:	Bradi3g47240.1	Bradi5g13000.1	0
71- 1:	Bradi3g47340.1	Bradi5g13120.1	0
71- 2:	Bradi3g47537.1	Bradi5g13350.2	0
71- 3:	Bradi3g47570.1	Bradi5g13390.1	3e-154
71- 4:	Bradi3g47627.1	Bradi5g13450.1	2e-115
71- 5:	Bradi3g47640.1	Bradi5g13460.1	0
71- 6:	Bradi3g47680.1	Bradi5g13490.1	0
71- 7:	Bradi3g47700.1	Bradi5g13500.1	5e-157
## Alignment 72: score=279.0 e_value=1e-11 N=7 Bd3&Bd5 plus
72- 0:	Bradi3g13050.1	Bradi5g26917.1	4e-108
72- 1:	Bradi3g13080.1	Bradi5g27110.1	0
72- 2:	Bradi3g13100.1	Bradi5g27230.1	4e-100
72- 3:	Bradi3g13117.1	Bradi5g27467.1	1e-106
72- 4:	Bradi3g13140.1	Bradi5g27480.1	0
72- 5:	Bradi3g13177.1	Bradi5g27540.1	0
72- 6:	Bradi3g13200.1	Bradi5g27550.1	0
## Alignment 73: score=228.0 e_value=2.1e-06 N=5 Bd3&Bd5 plus
73- 0:	Bradi3g18580.1	Bradi5g20700.1	7e-83
73- 1:	Bradi3g18590.1	Bradi5g20718.1	1e-99
73- 2:	Bradi3g18607.1	Bradi5g20734.1	1e-150
73- 3:	Bradi3g18707.2	Bradi5g20750.1	0
73- 4:	Bradi3g18750.1	Bradi5g20770.1	0
## Alignment 74: score=357.0 e_value=8.3e-16 N=8 Bd3&Bd5 minus
74- 0:	Bradi3g51077.1	Bradi5g18540.1	0
74- 1:	Bradi3g51090.1	Bradi5g18530.1	0
74- 2:	Bradi3g51130.1	Bradi5g18490.1	0
74- 3:	Bradi3g51160.1	Bradi5g18420.1	0
74- 4:	Bradi3g51170.1	Bradi5g18360.1	0
74- 5:	Bradi3g51180.1	Bradi5g18350.1	3e-146
74- 6:	Bradi3g51380.1	Bradi5g18180.1	0
74- 7:	Bradi3g51387.1	Bradi5g18170.1	0
## Alignment 75: score=312.0 e_value=1.4e-15 N=8 Bd3&Bd5 minus
75- 0:	Bradi3g18050.1	Bradi5g21310.1	0
75- 1:	Bradi3g18060.1	Bradi5g21260.1	3e-164
75- 2:	Bradi3g18077.1	Bradi5g21150.1	0
75- 3:	Bradi3g18090.1	Bradi5g21140.1	0
75- 4:	Bradi3g18280.1	Bradi5g21080.1	0
75- 5:	Bradi3g18340.1	Bradi5g20980.1	0
75- 6:	Bradi3g18470.1	Bradi5g20940.1	0
75- 7:	Bradi3g18607.1	Bradi5g20734.1	1e-150
## Alignment 76: score=287.0 e_value=1.4e-11 N=7 Bd3&Bd5 minus
76- 0:	Bradi3g17620.2	Bradi5g22007.1	0
76- 1:	Bradi3g17756.1	Bradi5g21857.1	0
76- 2:	Bradi3g17762.1	Bradi5g21710.1	0
76- 3:	Bradi3g17780.1	Bradi5g21677.1	0
76- 4:	Bradi3g17870.2	Bradi5g21650.1	0
76- 5:	Bradi3g17900.1	Bradi5g21580.1	4e-138
76- 6:	Bradi3g17920.1	Bradi5g21550.1	0
## Alignment 77: score=551.0 e_value=3.4e-34 N=13 Bd4&Bd4 plus
77- 0:	Bradi4g24610.1	Bradi4g41680.1	0
77- 1:	Bradi4g24680.1	Bradi4g41750.1	0
77- 2:	Bradi4g24707.1	Bradi4g41790.1	0
77- 3:	Bradi4g24730.1	Bradi4g41800.1	1e-137
77- 4:	Bradi4g24740.1	Bradi4g41820.1	0
77- 5:	Bradi4g24750.1	Bradi4g41830.1	2e-173
77- 6:	Bradi4g24830.1	Bradi4g41870.1	0
77- 7:	Bradi4g24937.1	Bradi4g41890.1	0
77- 8:	Bradi4g24960.1	Bradi4g41980.1	0
77- 9:	Bradi4g25120.1	Bradi4g41990.1	0
77- 10:	Bradi4g25430.1	Bradi4g42130.1	2e-102
77- 11:	Bradi4g25440.1	Bradi4g42140.1	3e-114
77- 12:	Bradi4g25457.1	Bradi4g42230.1	0
## Alignment 78: score=381.0 e_value=1e-18 N=9 Bd4&Bd4 plus
78- 0:	Bradi4g23610.1	Bradi4g41170.1	0
78- 1:	Bradi4g23620.2	Bradi4g41190.1	0
78- 2:	Bradi4g23670.1	Bradi4g41210.2	0
78- 3:	Bradi4g23870.1	Bradi4g41260.1	9e-93
78- 4:	Bradi4g23990.1	Bradi4g41270.1	0
78- 5:	Bradi4g24010.1	Bradi4g41290.2	4e-117
78- 6:	Bradi4g24147.1	Bradi4g41377.1	0
78- 7:	Bradi4g24190.1	Bradi4g41400.1	0
78- 8:	Bradi4g24310.1	Bradi4g41540.1	0
## Alignment 79: score=280.0 e_value=8.4e-14 N=7 Bd4&Bd4 plus
79- 0:	Bradi4g20900.1	Bradi4g40040.1	0
79- 1:	Bradi4g21040.1	Bradi4g40230.1	0
79- 2:	Bradi4g21057.1	Bradi4g40240.1	0
79- 3:	Bradi4g21240.1	Bradi4g40400.1	2e-97
79- 4:	Bradi4g21250.1	Bradi4g40417.1	5e-177
79- 5:	Bradi4g21510.1	Bradi4g40490.1	3e-120
79- 6:	Bradi4g21680.1	Bradi4g40507.2	0
## Alignment 80: score=337.0 e_value=9.9e-15 N=8 Bd4&Bd4 minus
80- 0:	Bradi4g25660.1	Bradi4g44510.1	9e-88
80- 1:	Bradi4g25870.1	Bradi4g44420.1	0
80- 2:	Bradi4g25910.1	Bradi4g44310.1	1e-169
80- 3:	Bradi4g25950.1	Bradi4g44277.1	0
80- 4:	Bradi4g25980.1	Bradi4g44240.1	0
80- 5:	Bradi4g26007.1	Bradi4g44140.1	0
80- 6:	Bradi4g26020.1	Bradi4g44130.1	0
80- 7:	Bradi4g26040.1	Bradi4g44077.1	0
## Alignment 81: score=222.0 e_value=3.5e-08 N=6 Bd4&Bd4 minus
81- 0:	Bradi4g26317.1	Bradi4g43400.1	0
81- 1:	Bradi4g26500.1	Bradi4g43290.1	0
81- 2:	Bradi4g26550.2	Bradi4g43080.1	2e-164
81- 3:	Bradi4g26610.1	Bradi4g42950.1	0
81- 4:	Bradi4g26615.1	Bradi4g42900.1	0
81- 5:	Bradi4g26627.1	Bradi4g42780.1	0

## Sheet: MCScanX output clean
Query	Subject	E-value	MCScanX score	Pairing	QueryChr	QueryBp	QueryLoc	SubjectChr	SubjectBp	SubjectLoc
Bradi1g00510.1	Bradi1g28650.2	0	202	Bradi1g00510.1Bradi1g28650.2	1	422744	1.00565	1	23946889	1.32
Bradi1g00550.1	Bradi1g28760.1	2e-102	202	Bradi1g00550.1Bradi1g28760.1	1	442977	1.00592	1	24084808	1.32184
Bradi1g00560.1	Bradi1g28840.1	0	202	Bradi1g00560.1Bradi1g28840.1	1	445389	1.00595	1	24189871	1.32324
Bradi1g00580.1	Bradi1g28950.2	0	202	Bradi1g00580.1Bradi1g28950.2	1	463748	1.0062	1	24311845	1.32487
Bradi1g00587.1	Bradi1g28967.1	0	202	Bradi1g00587.1Bradi1g28967.1	1	471635	1.0063	1	24358048	1.32549
Bradi1g01930.2	Bradi1g52760.1	0	306	Bradi1g01930.2Bradi1g52760.1	1	1300106	1.01737	1	51131520	1.68326
Bradi1g02090.2	Bradi1g53000.1	1e-119	306	Bradi1g02090.2Bradi1g53000.1	1	1419315	1.01897	1	51393475	1.68676
Bradi1g02170.1	Bradi1g53070.1	0	306	Bradi1g02170.1Bradi1g53070.1	1	1474505	1.0197	1	51448007	1.68749
Bradi1g02260.1	Bradi1g53120.1	0	306	Bradi1g02260.1Bradi1g53120.1	1	1531193	1.02046	1	51489863	1.68805
Bradi1g02460.1	Bradi1g53180.1	5e-83	306	Bradi1g02460.1Bradi1g53180.1	1	1662868	1.02222	1	51554217	1.68891
Bradi1g02510.1	Bradi1g53207.1	0	306	Bradi1g02510.1Bradi1g53207.1	1	1701554	1.02274	1	51572150	1.68915
Bradi1g02530.1	Bradi1g53310.1	3e-165	306	Bradi1g02530.1Bradi1g53310.1	1	1716617	1.02294	1	51683064	1.69063
Bradi1g02710.1	Bradi1g53437.1	9e-168	306	Bradi1g02710.1Bradi1g53437.1	1	1825869	1.0244	1	51782073	1.69195
Bradi1g04500.1	Bradi1g54190.1	0	1018	Bradi1g04500.1Bradi1g54190.1	1	3011518	1.04024	1	52583512	1.70266
Bradi1g04597.1	Bradi1g54250.1	0	1018	Bradi1g04597.1Bradi1g54250.1	1	3086694	1.04125	1	52628358	1.70326
Bradi1g04660.1	Bradi1g54270.2	0	1018	Bradi1g04660.1Bradi1g54270.2	1	3118097	1.04167	1	52660767	1.7037
Bradi1g04720.1	Bradi1g54360.1	0	1018	Bradi1g04720.1Bradi1g54360.1	1	3153874	1.04214	1	52746801	1.70484
Bradi1g04760.1	Bradi1g54430.1	0	1018	Bradi1g04760.1Bradi1g54430.1	1	3174603	1.04242	1	52797357	1.70552
Bradi1g04917.1	Bradi1g54537.1	0	1018	Bradi1g04917.1Bradi1g54537.1	1	3262172	1.04359	1	52910201	1.70703
Bradi1g04957.1	Bradi1g54620.1	0	1018	Bradi1g04957.1Bradi1g54620.1	1	3288578	1.04394	1	52967307	1.70779
Bradi1g05030.1	Bradi1g54680.1	0	1018	Bradi1g05030.1Bradi1g54680.1	1	3336960	1.04459	1	53011118	1.70838
Bradi1g05060.1	Bradi1g54700.1	0	1018	Bradi1g05060.1Bradi1g54700.1	1	3363204	1.04494	1	53027857	1.7086
Bradi1g05130.1	Bradi1g54880.1	7e-139	1018	Bradi1g05130.1Bradi1g54880.1	1	3424672	1.04576	1	53209144	1.71102
Bradi1g05162.1	Bradi1g54977.1	0	1018	Bradi1g05162.1Bradi1g54977.1	1	3447802	1.04607	1	53344673	1.71283
Bradi1g05180.1	Bradi1g54990.1	0	1018	Bradi1g05180.1Bradi1g54990.1	1	3469409	1.04636	1	53366394	1.71312
Bradi1g05190.1	Bradi1g55000.1	0	1018	Bradi1g05190.1Bradi1g55000.1	1	3479778	1.0465	1	53379606	1.7133
Bradi1g05320.1	Bradi1g55170.1	4e-144	1018	Bradi1g05320.1Bradi1g55170.1	1	3600491	1.04811	1	53545403	1.71552
Bradi1g05380.1	Bradi1g55287.1	0	1018	Bradi1g05380.1Bradi1g55287.1	1	3644556	1.0487	1	53710388	1.71772
Bradi1g05430.2	Bradi1g55427.1	0	1018	Bradi1g05430.2Bradi1g55427.1	1	3683330	1.04922	1	53875035	1.71992
Bradi1g05467.1	Bradi1g55440.1	0	1018	Bradi1g05467.1Bradi1g55440.1	1	3713092	1.04962	1	53881939	1.72001
Bradi1g05490.1	Bradi1g55470.1	0	1018	Bradi1g05490.1Bradi1g55470.1	1	3724165	1.04977	1	53904527	1.72032
Bradi1g05500.1	Bradi1g55480.1	2e-172	1018	Bradi1g05500.1Bradi1g55480.1	1	3741876	1.05	1	53920881	1.72053
Bradi1g05510.1	Bradi1g55510.1	0	1018	Bradi1g05510.1Bradi1g55510.1	1	3752460	1.05014	1	53966674	1.72115
Bradi1g05550.1	Bradi1g55630.1	2e-173	1018	Bradi1g05550.1Bradi1g55630.1	1	3777047	1.05047	1	54140758	1.72347
Bradi1g05560.1	Bradi1g55650.1	0	1018	Bradi1g05560.1Bradi1g55650.1	1	3780179	1.05051	1	54154547	1.72366
Bradi1g05570.1	Bradi1g55660.1	1e-141	1018	Bradi1g05570.1Bradi1g55660.1	1	3783604	1.05056	1	54158352	1.72371
Bradi1g05600.1	Bradi1g55720.1	0	1018	Bradi1g05600.1Bradi1g55720.1	1	3797110	1.05074	1	54219439	1.72452
Bradi1g06050.1	Bradi1g56270.1	0	276	Bradi1g06050.1Bradi1g56270.1	1	4071018	1.0544	1	54912448	1.73378
Bradi1g06070.1	Bradi1g56500.1	0	276	Bradi1g06070.1Bradi1g56500.1	1	4080078	1.05452	1	55098814	1.73627
Bradi1g06100.1	Bradi1g56540.2	0	276	Bradi1g06100.1Bradi1g56540.2	1	4098356	1.05477	1	55134891	1.73676
Bradi1g06160.1	Bradi1g56667.1	2e-90	276	Bradi1g06160.1Bradi1g56667.1	1	4124906	1.05512	1	55281689	1.73872
Bradi1g06240.1	Bradi1g56807.1	1e-86	276	Bradi1g06240.1Bradi1g56807.1	1	4186236	1.05594	1	55424483	1.74063
Bradi1g06270.1	Bradi1g56970.1	0	276	Bradi1g06270.1Bradi1g56970.1	1	4206012	1.0562	1	55653556	1.74369
Bradi1g06290.1	Bradi1g57040.1	0	276	Bradi1g06290.1Bradi1g57040.1	1	4220418	1.0564	1	55713840	1.74449
Bradi1g06430.1	Bradi1g58480.1	0	225	Bradi1g06430.1Bradi1g58480.1	1	4329488	1.05785	1	57308929	1.76581
Bradi1g06440.2	Bradi1g58470.1	1e-97	225	Bradi1g06440.2Bradi1g58470.1	1	4333320	1.05791	1	57305496	1.76576
Bradi1g06480.1	Bradi1g58390.1	0	225	Bradi1g06480.1Bradi1g58390.1	1	4355732	1.0582	1	57202116	1.76438
Bradi1g06530.1	Bradi1g58330.1	2e-84	225	Bradi1g06530.1Bradi1g58330.1	1	4392020	1.05869	1	57144854	1.76361
Bradi1g06570.1	Bradi1g58310.1	2e-152	225	Bradi1g06570.1Bradi1g58310.1	1	4412255	1.05896	1	57131775	1.76344
Bradi1g06970.1	Bradi1g58057.1	2e-110	423	Bradi1g06970.1Bradi1g58057.1	1	4877503	1.06518	1	56924392	1.76067
Bradi1g07010.1	Bradi1g58020.1	2e-180	423	Bradi1g07010.1Bradi1g58020.1	1	4902843	1.06552	1	56896542	1.7603
Bradi1g07020.1	Bradi1g57930.1	0	423	Bradi1g07020.1Bradi1g57930.1	1	4906934	1.06557	1	56716425	1.75789
Bradi1g07180.1	Bradi1g57900.1	0	423	Bradi1g07180.1Bradi1g57900.1	1	5011847	1.06697	1	56697156	1.75763
Bradi1g07220.1	Bradi1g57860.1	0	423	Bradi1g07220.1Bradi1g57860.1	1	5051312	1.0675	1	56650368	1.75701
Bradi1g07237.1	Bradi1g57657.1	1e-90	423	Bradi1g07237.1Bradi1g57657.1	1	5062615	1.06765	1	56427411	1.75403
Bradi1g07247.1	Bradi1g57607.1	3e-171	423	Bradi1g07247.1Bradi1g57607.1	1	5068232	1.06773	1	56364268	1.75318
Bradi1g07290.1	Bradi1g57560.1	0	423	Bradi1g07290.1Bradi1g57560.1	1	5105505	1.06822	1	56305875	1.7524
Bradi1g07320.1	Bradi1g57520.1	4e-119	423	Bradi1g07320.1Bradi1g57520.1	1	5143635	1.06873	1	56282075	1.75209
Bradi1g07360.1	Bradi1g57457.1	0	423	Bradi1g07360.1Bradi1g57457.1	1	5178937	1.06921	1	56249653	1.75165
Bradi1g13220.1	Bradi4g01150.1	0	777	Bradi1g13220.1Bradi4g01150.1	1	10020698	1.1339	4	731106	4.01503
Bradi1g13290.1	Bradi4g01200.2	0	777	Bradi1g13290.1Bradi4g01200.2	1	10067292	1.13453	4	755627	4.01553
Bradi1g13440.1	Bradi4g01240.1	0	777	Bradi1g13440.1Bradi4g01240.1	1	10210456	1.13644	4	785019	4.01614
Bradi1g13580.1	Bradi4g01320.1	0	777	Bradi1g13580.1Bradi4g01320.1	1	10458641	1.13976	4	851179	4.0175
Bradi1g13650.5	Bradi4g01360.2	6e-155	777	Bradi1g13650.5Bradi4g01360.2	1	10495408	1.14025	4	870299	4.01789
Bradi1g13660.1	Bradi4g01370.1	0	777	Bradi1g13660.1Bradi4g01370.1	1	10515010	1.14051	4	883085	4.01815
Bradi1g13680.1	Bradi4g01380.1	5e-142	777	Bradi1g13680.1Bradi4g01380.1	1	10532732	1.14075	4	890457	4.0183
Bradi1g13690.1	Bradi4g01390.1	0	777	Bradi1g13690.1Bradi4g01390.1	1	10537478	1.14081	4	895039	4.0184
Bradi1g13710.1	Bradi4g01410.1	0	777	Bradi1g13710.1Bradi4g01410.1	1	10550519	1.14098	4	906452	4.01863
Bradi1g13760.1	Bradi4g01440.1	0	777	Bradi1g13760.1Bradi4g01440.1	1	10608627	1.14176	4	936697	4.01925
Bradi1g13777.1	Bradi4g01460.1	0	777	Bradi1g13777.1Bradi4g01460.1	1	10633441	1.14209	4	963871	4.01981
Bradi1g13840.1	Bradi4g01630.1	5e-136	777	Bradi1g13840.1Bradi4g01630.1	1	10680431	1.14272	4	1064282	4.02188
Bradi1g13860.1	Bradi4g01700.1	0	777	Bradi1g13860.1Bradi4g01700.1	1	10696152	1.14293	4	1107710	4.02277
Bradi1g13890.1	Bradi4g01780.1	0	777	Bradi1g13890.1Bradi4g01780.1	1	10737345	1.14348	4	1165920	4.02397
Bradi1g13900.1	Bradi4g01800.1	0	777	Bradi1g13900.1Bradi4g01800.1	1	10744131	1.14357	4	1182420	4.02431
Bradi1g13910.1	Bradi4g01887.1	0	777	Bradi1g13910.1Bradi4g01887.1	1	10775061	1.14398	4	1238409	4.02546
Bradi1g13940.1	Bradi4g01990.1	1e-132	777	Bradi1g13940.1Bradi4g01990.1	1	10803783	1.14437	4	1304811	4.02682
Bradi1g13970.4	Bradi4g02040.1	2e-112	777	Bradi1g13970.4Bradi4g02040.1	1	10825687	1.14466	4	1335939	4.02746
Bradi1g14000.1	Bradi4g02367.1	6e-161	402	Bradi1g14000.1Bradi4g02367.1	1	10874042	1.14531	4	1552458	4.03191
Bradi1g14070.1	Bradi4g02440.1	0	402	Bradi1g14070.1Bradi4g02440.1	1	10980920	1.14674	4	1607854	4.03305
Bradi1g14110.1	Bradi4g02467.1	0	402	Bradi1g14110.1Bradi4g02467.1	1	11019973	1.14726	4	1631703	4.03354
Bradi1g14200.1	Bradi4g02557.1	0	402	Bradi1g14200.1Bradi4g02557.1	1	11112577	1.1485	4	1828787	4.03759
Bradi1g14250.1	Bradi4g02620.1	0	402	Bradi1g14250.1Bradi4g02620.1	1	11139069	1.14885	4	1876995	4.03858
Bradi1g14270.1	Bradi4g02647.1	5e-170	402	Bradi1g14270.1Bradi4g02647.1	1	11156393	1.14908	4	1910288	4.03927
Bradi1g14300.2	Bradi4g02680.1	3e-127	402	Bradi1g14300.2Bradi4g02680.1	1	11188915	1.14952	4	1992612	4.04096
Bradi1g14320.1	Bradi4g02690.1	0	402	Bradi1g14320.1Bradi4g02690.1	1	11207446	1.14976	4	1997708	4.04106
Bradi1g14360.1	Bradi4g02760.1	0	402	Bradi1g14360.1Bradi4g02760.1	1	11301697	1.15102	4	2043560	4.04201
Bradi1g14605.1	Bradi4g03121.1	1e-119	356	Bradi1g14605.1Bradi4g03121.1	1	11576964	1.1547	4	2472984	4.05083
Bradi1g14630.1	Bradi4g03130.1	0	356	Bradi1g14630.1Bradi4g03130.1	1	11596664	1.15496	4	2480575	4.05099
Bradi1g14720.1	Bradi4g03220.1	0	356	Bradi1g14720.1Bradi4g03220.1	1	11671123	1.15596	4	2562252	4.05267
Bradi1g14770.1	Bradi4g03397.1	0	356	Bradi1g14770.1Bradi4g03397.1	1	11703705	1.15639	4	2715390	4.05582
Bradi1g14820.1	Bradi4g03470.1	0	356	Bradi1g14820.1Bradi4g03470.1	1	11761504	1.15717	4	2763536	4.05681
Bradi1g14830.1	Bradi4g03477.1	4e-170	356	Bradi1g14830.1Bradi4g03477.1	1	11766461	1.15723	4	2768119	4.0569
Bradi1g14840.1	Bradi4g03490.1	0	356	Bradi1g14840.1Bradi4g03490.1	1	11784136	1.15747	4	2776286	4.05707
Bradi1g14850.1	Bradi4g03500.1	0	356	Bradi1g14850.1Bradi4g03500.1	1	11802367	1.15771	4	2803752	4.05763
Bradi1g16480.1	Bradi1g65930.1	4e-119	1833	Bradi1g16480.1Bradi1g65930.1	1	13345454	1.17833	1	64814553	1.8661
Bradi1g16490.1	Bradi1g65910.1	2e-169	1833	Bradi1g16490.1Bradi1g65910.1	1	13349458	1.17839	1	64802716	1.86595
Bradi1g16510.1	Bradi1g65820.2	0	1833	Bradi1g16510.1Bradi1g65820.2	1	13366543	1.17861	1	64743407	1.86515
Bradi1g16517.1	Bradi1g65800.1	0	1833	Bradi1g16517.1Bradi1g65800.1	1	13370453	1.17867	1	64730820	1.86498
Bradi1g16560.1	Bradi1g65610.1	0	1833	Bradi1g16560.1Bradi1g65610.1	1	13392734	1.17896	1	64588245	1.86308
Bradi1g16580.1	Bradi1g65580.1	0	1833	Bradi1g16580.1Bradi1g65580.1	1	13407073	1.17916	1	64567055	1.8628
Bradi1g16610.1	Bradi1g65530.1	0	1833	Bradi1g16610.1Bradi1g65530.1	1	13426736	1.17942	1	64503185	1.86194
Bradi1g16660.1	Bradi1g65440.1	0	1833	Bradi1g16660.1Bradi1g65440.1	1	13467333	1.17996	1	64441496	1.86112
Bradi1g16670.1	Bradi1g65340.1	0	1833	Bradi1g16670.1Bradi1g65340.1	1	13471492	1.18002	1	64369379	1.86015
Bradi1g16680.1	Bradi1g65320.1	4e-171	1833	Bradi1g16680.1Bradi1g65320.1	1	13475996	1.18008	1	64352275	1.85993
Bradi1g16700.1	Bradi1g65210.1	0	1833	Bradi1g16700.1Bradi1g65210.1	1	13484501	1.18019	1	64255470	1.85863
Bradi1g16710.1	Bradi1g65130.1	2e-144	1833	Bradi1g16710.1Bradi1g65130.1	1	13491203	1.18028	1	64216785	1.85812
Bradi1g16750.1	Bradi1g65070.1	0	1833	Bradi1g16750.1Bradi1g65070.1	1	13508993	1.18052	1	64182492	1.85766
Bradi1g16780.1	Bradi1g64860.1	0	1833	Bradi1g16780.1Bradi1g64860.1	1	13524749	1.18073	1	64039602	1.85575
Bradi1g16790.1	Bradi1g64817.1	6e-81	1833	Bradi1g16790.1Bradi1g64817.1	1	13529530	1.18079	1	63975374	1.85489
Bradi1g16810.1	Bradi1g64780.1	0	1833	Bradi1g16810.1Bradi1g64780.1	1	13542074	1.18096	1	63954330	1.85461
Bradi1g17040.1	Bradi1g64660.1	1e-140	1833	Bradi1g17040.1Bradi1g64660.1	1	13685026	1.18287	1	63841885	1.85311
Bradi1g17090.1	Bradi1g64487.1	1e-119	1833	Bradi1g17090.1Bradi1g64487.1	1	13733079	1.18351	1	63692469	1.85111
Bradi1g17140.1	Bradi1g64350.1	5e-92	1833	Bradi1g17140.1Bradi1g64350.1	1	13772236	1.18404	1	63546372	1.84916
Bradi1g17160.1	Bradi1g64220.1	2e-118	1833	Bradi1g17160.1Bradi1g64220.1	1	13777737	1.18411	1	63411666	1.84736
Bradi1g17200.1	Bradi1g64120.1	0	1833	Bradi1g17200.1Bradi1g64120.1	1	13797231	1.18437	1	63305211	1.84593
Bradi1g17210.1	Bradi1g64060.1	0	1833	Bradi1g17210.1Bradi1g64060.1	1	13799342	1.1844	1	63261797	1.84535
Bradi1g17250.1	Bradi1g64010.1	0	1833	Bradi1g17250.1Bradi1g64010.1	1	13815556	1.18461	1	63210382	1.84467
Bradi1g17257.1	Bradi1g63990.1	0	1833	Bradi1g17257.1Bradi1g63990.1	1	13822830	1.18471	1	63184527	1.84432
Bradi1g17300.1	Bradi1g63880.1	1e-179	1833	Bradi1g17300.1Bradi1g63880.1	1	13845654	1.18502	1	63108878	1.84331
Bradi1g17400.1	Bradi1g63690.1	8e-96	1833	Bradi1g17400.1Bradi1g63690.1	1	13934269	1.1862	1	62917531	1.84075
Bradi1g17460.1	Bradi1g63610.1	0	1833	Bradi1g17460.1Bradi1g63610.1	1	13994800	1.18701	1	62768261	1.83876
Bradi1g17480.1	Bradi1g63600.1	2e-140	1833	Bradi1g17480.1Bradi1g63600.1	1	14014780	1.18728	1	62753931	1.83857
Bradi1g17490.1	Bradi1g63580.1	0	1833	Bradi1g17490.1Bradi1g63580.1	1	14018247	1.18732	1	62730406	1.83825
Bradi1g17510.1	Bradi1g63570.1	0	1833	Bradi1g17510.1Bradi1g63570.1	1	14038748	1.1876	1	62711148	1.838
Bradi1g17570.1	Bradi1g63520.1	0	1833	Bradi1g17570.1Bradi1g63520.1	1	14122938	1.18872	1	62669326	1.83744
Bradi1g17600.1	Bradi1g63460.1	3e-83	1833	Bradi1g17600.1Bradi1g63460.1	1	14153553	1.18913	1	62606896	1.8366
Bradi1g17620.1	Bradi1g63350.1	0	1833	Bradi1g17620.1Bradi1g63350.1	1	14181763	1.18951	1	62521619	1.83546
Bradi1g17630.1	Bradi1g63290.1	0	1833	Bradi1g17630.1Bradi1g63290.1	1	14185248	1.18955	1	62476732	1.83486
Bradi1g17670.1	Bradi1g63210.1	0	1833	Bradi1g17670.1Bradi1g63210.1	1	14215478	1.18996	1	62412496	1.83401
Bradi1g17700.1	Bradi1g63170.1	4e-156	1833	Bradi1g17700.1Bradi1g63170.1	1	14275458	1.19076	1	62379687	1.83357
Bradi1g17720.1	Bradi1g63127.2	4e-124	1833	Bradi1g17720.1Bradi1g63127.2	1	14331999	1.19152	1	62340334	1.83304
Bradi1g17820.1	Bradi1g63080.1	0	1833	Bradi1g17820.1Bradi1g63080.1	1	14445108	1.19303	1	62283621	1.83228
Bradi1g17840.1	Bradi1g63060.1	9e-120	1833	Bradi1g17840.1Bradi1g63060.1	1	14462626	1.19326	1	62268571	1.83208
Bradi1g17920.1	Bradi1g63010.1	0	1833	Bradi1g17920.1Bradi1g63010.1	1	14511241	1.19391	1	62191338	1.83105
Bradi1g17970.1	Bradi1g62930.1	0	1833	Bradi1g17970.1Bradi1g62930.1	1	14530340	1.19417	1	62118097	1.83007
Bradi1g18070.7	Bradi1g62780.2	0	1833	Bradi1g18070.7Bradi1g62780.2	1	14579694	1.19483	1	62001057	1.82851
Bradi1g18100.1	Bradi1g62760.1	7e-154	1833	Bradi1g18100.1Bradi1g62760.1	1	14589855	1.19496	1	61982870	1.82826
Bradi1g18160.1	Bradi1g62730.1	0	1833	Bradi1g18160.1Bradi1g62730.1	1	14613136	1.19527	1	61944650	1.82775
Bradi1g18380.1	Bradi1g62390.2	0	272	Bradi1g18380.1Bradi1g62390.2	1	14761883	1.19726	1	61641443	1.8237
Bradi1g18390.1	Bradi1g62400.1	7e-111	272	Bradi1g18390.1Bradi1g62400.1	1	14765285	1.19731	1	61645584	1.82376
Bradi1g18440.1	Bradi1g62430.1	0	272	Bradi1g18440.1Bradi1g62430.1	1	14804839	1.19783	1	61659144	1.82394
Bradi1g18450.2	Bradi1g62440.1	0	272	Bradi1g18450.2Bradi1g62440.1	1	14812332	1.19793	1	61666788	1.82404
Bradi1g18490.3	Bradi1g62520.1	0	272	Bradi1g18490.3Bradi1g62520.1	1	14835192	1.19824	1	61723911	1.8248
Bradi1g18607.1	Bradi1g62580.1	1e-175	272	Bradi1g18607.1Bradi1g62580.1	1	14920689	1.19938	1	61794923	1.82575
Bradi1g18970.1	Bradi1g62150.1	0	823	Bradi1g18970.1Bradi1g62150.1	1	15178932	1.20283	1	61449537	1.82114
Bradi1g19010.1	Bradi1g62090.1	0	823	Bradi1g19010.1Bradi1g62090.1	1	15214870	1.20331	1	61391023	1.82036
Bradi1g19050.1	Bradi1g62037.1	0	823	Bradi1g19050.1Bradi1g62037.1	1	15234767	1.20358	1	61343535	1.81972
Bradi1g19100.1	Bradi1g62030.1	0	823	Bradi1g19100.1Bradi1g62030.1	1	15307242	1.20455	1	61327969	1.81951
Bradi1g19150.1	Bradi1g62020.1	2e-107	823	Bradi1g19150.1Bradi1g62020.1	1	15340902	1.205	1	61319048	1.81939
Bradi1g19370.2	Bradi1g61937.1	0	823	Bradi1g19370.2Bradi1g61937.1	1	15483590	1.2069	1	61219262	1.81806
Bradi1g19380.1	Bradi1g61920.1	0	823	Bradi1g19380.1Bradi1g61920.1	1	15496028	1.20707	1	61205453	1.81788
Bradi1g19570.1	Bradi1g61840.1	0	823	Bradi1g19570.1Bradi1g61840.1	1	15624242	1.20878	1	61148939	1.81712
Bradi1g19695.1	Bradi1g61700.1	3e-176	823	Bradi1g19695.1Bradi1g61700.1	1	15771044	1.21075	1	61060482	1.81594
Bradi1g19800.1	Bradi1g61680.1	0	823	Bradi1g19800.1Bradi1g61680.1	1	15839933	1.21167	1	61039411	1.81566
Bradi1g19880.1	Bradi1g61637.1	0	823	Bradi1g19880.1Bradi1g61637.1	1	15931439	1.21289	1	60986040	1.81494
Bradi1g19890.1	Bradi1g61630.1	0	823	Bradi1g19890.1Bradi1g61630.1	1	15939579	1.213	1	60970175	1.81473
Bradi1g20027.1	Bradi1g61550.1	3e-93	823	Bradi1g20027.1Bradi1g61550.1	1	16029847	1.2142	1	60907637	1.8139
Bradi1g20080.1	Bradi1g61510.1	0	823	Bradi1g20080.1Bradi1g61510.1	1	16075959	1.21482	1	60881010	1.81354
Bradi1g20100.1	Bradi1g61497.1	0	823	Bradi1g20100.1Bradi1g61497.1	1	16096998	1.2151	1	60868121	1.81337
Bradi1g20310.1	Bradi1g61350.1	1e-100	823	Bradi1g20310.1Bradi1g61350.1	1	16241738	1.21704	1	60727232	1.81149
Bradi1g20350.1	Bradi1g61340.1	0	823	Bradi1g20350.1Bradi1g61340.1	1	16307977	1.21792	1	60721294	1.81141
Bradi1g20400.1	Bradi1g61270.1	2e-158	823	Bradi1g20400.1Bradi1g61270.1	1	16338176	1.21832	1	60662169	1.81062
Bradi1g20440.1	Bradi1g61250.1	6e-96	823	Bradi1g20440.1Bradi1g61250.1	1	16362530	1.21865	1	60650595	1.81046
Bradi1g20580.1	Bradi1g61090.1	0	823	Bradi1g20580.1Bradi1g61090.1	1	16457946	1.21992	1	60447194	1.80774
Bradi1g20860.1	Bradi1g60300.1	0	716	Bradi1g20860.1Bradi1g60300.1	1	16758795	1.22394	1	59604375	1.79648
Bradi1g20880.1	Bradi1g60310.1	0	716	Bradi1g20880.1Bradi1g60310.1	1	16774295	1.22415	1	59616138	1.79664
Bradi1g20890.1	Bradi1g60320.1	0	716	Bradi1g20890.1Bradi1g60320.1	1	16778959	1.22421	1	59632633	1.79686
Bradi1g20980.1	Bradi1g60370.1	1e-177	716	Bradi1g20980.1Bradi1g60370.1	1	16894101	1.22575	1	59734012	1.79821
Bradi1g21040.1	Bradi1g60397.1	0	716	Bradi1g21040.1Bradi1g60397.1	1	16943107	1.22641	1	59787464	1.79893
Bradi1g21080.1	Bradi1g60510.1	0	716	Bradi1g21080.1Bradi1g60510.1	1	16968946	1.22675	1	59877263	1.80013
Bradi1g21190.1	Bradi1g60620.1	4e-94	716	Bradi1g21190.1Bradi1g60620.1	1	17052756	1.22787	1	59984105	1.80156
Bradi1g21210.1	Bradi1g60630.1	3e-149	716	Bradi1g21210.1Bradi1g60630.1	1	17062480	1.228	1	59988718	1.80162
Bradi1g21237.1	Bradi1g60647.1	8e-83	716	Bradi1g21237.1Bradi1g60647.1	1	17081436	1.22826	1	60022853	1.80207
Bradi1g21310.1	Bradi1g60720.1	0	716	Bradi1g21310.1Bradi1g60720.1	1	17142183	1.22907	1	60104916	1.80317
Bradi1g21320.1	Bradi1g60730.1	0	716	Bradi1g21320.1Bradi1g60730.1	1	17147526	1.22914	1	60113403	1.80328
Bradi1g21330.1	Bradi1g60750.1	0	716	Bradi1g21330.1Bradi1g60750.1	1	17151561	1.22919	1	60134310	1.80356
Bradi1g21350.1	Bradi1g60810.1	0	716	Bradi1g21350.1Bradi1g60810.1	1	17166648	1.22939	1	60184244	1.80423
Bradi1g21372.1	Bradi1g60817.1	0	716	Bradi1g21372.1Bradi1g60817.1	1	17182832	1.22961	1	60186384	1.80426
Bradi1g21410.1	Bradi1g60852.1	2e-133	716	Bradi1g21410.1Bradi1g60852.1	1	17211250	1.22999	1	60214883	1.80464
Bradi1g21420.1	Bradi1g60950.1	1e-163	716	Bradi1g21420.1Bradi1g60950.1	1	17239590	1.23037	1	60316867	1.806
Bradi1g30270.1	Bradi3g06460.1	1e-130	468	Bradi1g30270.1Bradi3g06460.1	1	25649939	1.34275	3	4667511	3.07793
Bradi1g30377.1	Bradi3g06300.1	6e-93	468	Bradi1g30377.1Bradi3g06300.1	1	25754531	1.34415	3	4570543	3.07631
Bradi1g30400.1	Bradi3g06250.1	8e-120	468	Bradi1g30400.1Bradi3g06250.1	1	25768640	1.34434	3	4503919	3.0752
Bradi1g30520.1	Bradi3g06217.1	0	468	Bradi1g30520.1Bradi3g06217.1	1	25850467	1.34543	3	4488846	3.07495
Bradi1g30560.1	Bradi3g06210.1	0	468	Bradi1g30560.1Bradi3g06210.1	1	25887618	1.34593	3	4479627	3.07479
Bradi1g30730.1	Bradi3g06170.2	0	468	Bradi1g30730.1Bradi3g06170.2	1	26095253	1.34871	3	4448312	3.07427
Bradi1g30797.1	Bradi3g06150.1	0	468	Bradi1g30797.1Bradi3g06150.1	1	26150149	1.34944	3	4427763	3.07393
Bradi1g30870.1	Bradi3g06070.1	3e-120	468	Bradi1g30870.1Bradi3g06070.1	1	26329079	1.35183	3	4354442	3.0727
Bradi1g30950.1	Bradi3g06020.1	3e-172	468	Bradi1g30950.1Bradi3g06020.1	1	26426605	1.35313	3	4298041	3.07176
Bradi1g31060.1	Bradi3g05960.1	0	468	Bradi1g31060.1Bradi3g05960.1	1	26519574	1.35438	3	4236333	3.07073
Bradi1g31140.1	Bradi3g05880.1	0	468	Bradi1g31140.1Bradi3g05880.1	1	26595688	1.35539	3	4178779	3.06977
Bradi1g31320.1	Bradi3g05750.1	0	468	Bradi1g31320.1Bradi3g05750.1	1	26795971	1.35807	3	4089055	3.06827
Bradi1g31570.2	Bradi3g05680.1	4e-174	601	Bradi1g31570.2Bradi3g05680.1	1	27052242	1.36149	3	4004971	3.06687
Bradi1g31600.1	Bradi3g05670.1	0	601	Bradi1g31600.1Bradi3g05670.1	1	27065969	1.36168	3	3995755	3.06672
Bradi1g31680.2	Bradi3g05600.1	0	601	Bradi1g31680.2Bradi3g05600.1	1	27141131	1.36268	3	3955327	3.06604
Bradi1g31690.1	Bradi3g05590.1	0	601	Bradi1g31690.1Bradi3g05590.1	1	27148895	1.36279	3	3945208	3.06587
Bradi1g31730.1	Bradi3g05540.1	2e-150	601	Bradi1g31730.1Bradi3g05540.1	1	27205347	1.36354	3	3913123	3.06534
Bradi1g31850.1	Bradi3g05450.1	0	601	Bradi1g31850.1Bradi3g05450.1	1	27310034	1.36494	3	3831563	3.06397
Bradi1g31987.1	Bradi3g05340.1	0	601	Bradi1g31987.1Bradi3g05340.1	1	27387447	1.36597	3	3744112	3.06251
Bradi1g32087.1	Bradi3g05300.1	0	601	Bradi1g32087.1Bradi3g05300.1	1	27453105	1.36685	3	3714345	3.06202
Bradi1g32200.1	Bradi3g05270.1	8e-145	601	Bradi1g32200.1Bradi3g05270.1	1	27538294	1.36799	3	3664950	3.06119
Bradi1g32340.2	Bradi3g05140.2	0	601	Bradi1g32340.2Bradi3g05140.2	1	27670291	1.36975	3	3575061	3.05969
Bradi1g32430.1	Bradi3g05010.1	0	601	Bradi1g32430.1Bradi3g05010.1	1	27741817	1.37071	3	3471972	3.05797
Bradi1g32630.1	Bradi3g04940.1	0	601	Bradi1g32630.1Bradi3g04940.1	1	28005702	1.37423	3	3411062	3.05695
Bradi1g32726.1	Bradi3g04860.1	0	601	Bradi1g32726.1Bradi3g04860.1	1	28139194	1.37602	3	3331478	3.05562
Bradi1g32860.1	Bradi3g04730.1	0	601	Bradi1g32860.1Bradi3g04730.1	1	28325165	1.3785	3	3234831	3.05401
Bradi1g32870.1	Bradi3g04717.1	3e-145	601	Bradi1g32870.1Bradi3g04717.1	1	28373164	1.37914	3	3230501	3.05394
Bradi1g33610.1	Bradi3g04040.1	0	603	Bradi1g33610.1Bradi3g04040.1	1	29176016	1.38987	3	2731003	3.0456
Bradi1g33750.1	Bradi3g04020.1	0	603	Bradi1g33750.1Bradi3g04020.1	1	29297640	1.3915	3	2717341	3.04537
Bradi1g33900.1	Bradi3g03870.2	2e-178	603	Bradi1g33900.1Bradi3g03870.2	1	29523603	1.39452	3	2598384	3.04338
Bradi1g33940.1	Bradi3g03860.1	0	603	Bradi1g33940.1Bradi3g03860.1	1	29562428	1.39504	3	2591993	3.04328
Bradi1g33970.1	Bradi3g03840.1	0	603	Bradi1g33970.1Bradi3g03840.1	1	29583969	1.39532	3	2574344	3.04298
Bradi1g33980.1	Bradi3g03800.1	2e-96	603	Bradi1g33980.1Bradi3g03800.1	1	29596745	1.3955	3	2538781	3.04239
Bradi1g34030.1	Bradi3g03780.1	0	603	Bradi1g34030.1Bradi3g03780.1	1	29632402	1.39597	3	2521821	3.04211
Bradi1g34080.1	Bradi3g03720.1	0	603	Bradi1g34080.1Bradi3g03720.1	1	29652884	1.39625	3	2467669	3.0412
Bradi1g34170.3	Bradi3g03710.1	0	603	Bradi1g34170.3Bradi3g03710.1	1	29771160	1.39783	3	2462095	3.04111
Bradi1g34257.1	Bradi3g03650.1	1e-135	603	Bradi1g34257.1Bradi3g03650.1	1	29846778	1.39884	3	2432248	3.04061
Bradi1g34327.1	Bradi3g03620.1	0	603	Bradi1g34327.1Bradi3g03620.1	1	29916157	1.39976	3	2395284	3.03999
Bradi1g34470.4	Bradi3g03538.2	7e-142	603	Bradi1g34470.4Bradi3g03538.2	1	30068488	1.4018	3	2320438	3.03874
Bradi1g34530.1	Bradi3g03330.1	0	603	Bradi1g34530.1Bradi3g03330.1	1	30108057	1.40233	3	2160607	3.03607
Bradi1g34566.1	Bradi3g03260.1	0	603	Bradi1g34566.1Bradi3g03260.1	1	30149600	1.40288	3	2110478	3.03524
Bradi1g34670.1	Bradi3g03120.1	0	603	Bradi1g34670.1Bradi3g03120.1	1	30266862	1.40445	3	2008929	3.03354
Bradi1g35340.1	Bradi3g06550.1	0	1298	Bradi1g35340.1Bradi3g06550.1	1	30833125	1.41202	3	4731207	3.079
Bradi1g35477.1	Bradi3g06590.1	0	1298	Bradi1g35477.1Bradi3g06590.1	1	30992672	1.41415	3	4783842	3.07987
Bradi1g35520.1	Bradi3g06620.1	0	1298	Bradi1g35520.1Bradi3g06620.1	1	31079601	1.41531	3	4798297	3.08012
Bradi1g35530.1	Bradi3g06640.1	0	1298	Bradi1g35530.1Bradi3g06640.1	1	31086957	1.41541	3	4814602	3.08039
Bradi1g35585.1	Bradi3g06710.1	0	1298	Bradi1g35585.1Bradi3g06710.1	1	31130957	1.416	3	4905557	3.08191
Bradi1g35647.1	Bradi3g06740.1	0	1298	Bradi1g35647.1Bradi3g06740.1	1	31220061	1.41719	3	4969709	3.08298
Bradi1g35660.1	Bradi3g06750.1	4e-161	1298	Bradi1g35660.1Bradi3g06750.1	1	31231126	1.41734	3	4985674	3.08324
Bradi1g35750.1	Bradi3g06780.1	3e-99	1298	Bradi1g35750.1Bradi3g06780.1	1	31332207	1.41869	3	4994034	3.08338
Bradi1g35770.2	Bradi3g06847.1	0	1298	Bradi1g35770.2Bradi3g06847.1	1	31354828	1.41899	3	5051223	3.08434
Bradi1g35840.1	Bradi3g06880.1	0	1298	Bradi1g35840.1Bradi3g06880.1	1	31426501	1.41995	3	5072494	3.08469
Bradi1g35920.1	Bradi3g06940.1	0	1298	Bradi1g35920.1Bradi3g06940.1	1	31541337	1.42148	3	5123945	3.08555
Bradi1g35950.1	Bradi3g07020.1	0	1298	Bradi1g35950.1Bradi3g07020.1	1	31562151	1.42176	3	5191151	3.08667
Bradi1g36017.1	Bradi3g07047.1	1e-90	1298	Bradi1g36017.1Bradi3g07047.1	1	31620098	1.42253	3	5224538	3.08723
Bradi1g36050.1	Bradi3g07060.1	5e-107	1298	Bradi1g36050.1Bradi3g07060.1	1	31642544	1.42283	3	5230374	3.08733
Bradi1g36090.1	Bradi3g07120.1	2e-154	1298	Bradi1g36090.1Bradi3g07120.1	1	31777569	1.42464	3	5281694	3.08819
Bradi1g36172.1	Bradi3g07150.1	1e-125	1298	Bradi1g36172.1Bradi3g07150.1	1	31832947	1.42538	3	5298348	3.08846
Bradi1g36180.1	Bradi3g07160.1	2e-161	1298	Bradi1g36180.1Bradi3g07160.1	1	31848363	1.42558	3	5306304	3.0886
Bradi1g36220.1	Bradi3g07220.1	0	1298	Bradi1g36220.1Bradi3g07220.1	1	31882574	1.42604	3	5341713	3.08919
Bradi1g36230.1	Bradi3g07230.3	0	1298	Bradi1g36230.1Bradi3g07230.3	1	31892593	1.42617	3	5350112	3.08933
Bradi1g36242.1	Bradi3g07280.1	0	1298	Bradi1g36242.1Bradi3g07280.1	1	31901817	1.4263	3	5406229	3.09027
Bradi1g36387.1	Bradi3g07360.1	0	1298	Bradi1g36387.1Bradi3g07360.1	1	32028087	1.42798	3	5460737	3.09118
Bradi1g36400.2	Bradi3g07370.1	0	1298	Bradi1g36400.2Bradi3g07370.1	1	32034578	1.42807	3	5468936	3.09131
Bradi1g36420.1	Bradi3g07380.1	0	1298	Bradi1g36420.1Bradi3g07380.1	1	32062297	1.42844	3	5476709	3.09144
Bradi1g36530.1	Bradi3g07397.1	0	1298	Bradi1g36530.1Bradi3g07397.1	1	32194240	1.43021	3	5510777	3.09201
Bradi1g36550.4	Bradi3g07430.1	6e-113	1298	Bradi1g36550.4Bradi3g07430.1	1	32221001	1.43056	3	5559782	3.09283
Bradi1g36610.1	Bradi3g07470.1	0	1298	Bradi1g36610.1Bradi3g07470.1	1	32277424	1.43132	3	5621261	3.09386
Bradi1g36670.1	Bradi3g07500.1	6e-105	1298	Bradi1g36670.1Bradi3g07500.1	1	32324345	1.43194	3	5662569	3.09455
Bradi1g36800.1	Bradi3g07690.1	0	1298	Bradi1g36800.1Bradi3g07690.1	1	32514088	1.43448	3	5801838	3.09687
Bradi1g36830.1	Bradi3g07700.1	0	1298	Bradi1g36830.1Bradi3g07700.1	1	32572639	1.43526	3	5821819	3.0972
Bradi1g36847.1	Bradi3g07730.1	0	1298	Bradi1g36847.1Bradi3g07730.1	1	32592737	1.43553	3	5853770	3.09774
Bradi1g37150.1	Bradi3g07970.1	0	1071	Bradi1g37150.1Bradi3g07970.1	1	32936208	1.44012	3	6190900	3.10337
Bradi1g37230.1	Bradi3g08020.1	2e-88	1071	Bradi1g37230.1Bradi3g08020.1	1	33040410	1.44151	3	6210533	3.10369
Bradi1g37280.1	Bradi3g08035.1	0	1071	Bradi1g37280.1Bradi3g08035.1	1	33081891	1.44207	3	6228314	3.10399
Bradi1g37290.1	Bradi3g08060.1	0	1071	Bradi1g37290.1Bradi3g08060.1	1	33086328	1.44213	3	6264353	3.10459
Bradi1g37360.1	Bradi3g08090.1	0	1071	Bradi1g37360.1Bradi3g08090.1	1	33221647	1.44393	3	6287498	3.10498
Bradi1g37377.1	Bradi3g08150.1	0	1071	Bradi1g37377.1Bradi3g08150.1	1	33245611	1.44425	3	6329566	3.10568
Bradi1g37450.1	Bradi3g08180.1	0	1071	Bradi1g37450.1Bradi3g08180.1	1	33289798	1.44484	3	6371217	3.10638
Bradi1g37460.1	Bradi3g08200.1	2e-171	1071	Bradi1g37460.1Bradi3g08200.1	1	33304295	1.44504	3	6389787	3.10669
Bradi1g37470.1	Bradi3g08220.1	2e-130	1071	Bradi1g37470.1Bradi3g08220.1	1	33312607	1.44515	3	6398236	3.10683
Bradi1g37490.1	Bradi3g08250.1	0	1071	Bradi1g37490.1Bradi3g08250.1	1	33333586	1.44543	3	6425193	3.10728
Bradi1g37582.1	Bradi3g08290.1	0	1071	Bradi1g37582.1Bradi3g08290.1	1	33454025	1.44704	3	6464173	3.10793
Bradi1g37692.1	Bradi3g08380.1	0	1071	Bradi1g37692.1Bradi3g08380.1	1	33590935	1.44887	3	6549200	3.10935
Bradi1g37760.1	Bradi3g08400.1	0	1071	Bradi1g37760.1Bradi3g08400.1	1	33662801	1.44983	3	6583776	3.10993
Bradi1g37770.1	Bradi3g08430.1	0	1071	Bradi1g37770.1Bradi3g08430.1	1	33674807	1.44999	3	6632756	3.11074
Bradi1g37800.1	Bradi3g08570.1	1e-95	1071	Bradi1g37800.1Bradi3g08570.1	1	33769206	1.45125	3	6745992	3.11264
Bradi1g37810.1	Bradi3g08580.1	1e-140	1071	Bradi1g37810.1Bradi3g08580.1	1	33781030	1.45141	3	6757403	3.11283
Bradi1g37940.1	Bradi3g08637.1	0	1071	Bradi1g37940.1Bradi3g08637.1	1	33975402	1.45401	3	6790079	3.11337
Bradi1g37960.1	Bradi3g08647.1	0	1071	Bradi1g37960.1Bradi3g08647.1	1	34016570	1.45456	3	6796731	3.11348
Bradi1g38040.1	Bradi3g08710.1	0	1071	Bradi1g38040.1Bradi3g08710.1	1	34104320	1.45573	3	6855974	3.11447
Bradi1g38140.1	Bradi3g08870.1	8e-145	1071	Bradi1g38140.1Bradi3g08870.1	1	34296765	1.4583	3	6966824	3.11632
Bradi1g38150.1	Bradi3g08890.1	2e-86	1071	Bradi1g38150.1Bradi3g08890.1	1	34316244	1.45856	3	6996876	3.11682
Bradi1g38160.1	Bradi3g08930.1	9e-107	1071	Bradi1g38160.1Bradi3g08930.1	1	34324833	1.45868	3	7040811	3.11756
Bradi1g38170.1	Bradi3g08960.1	0	1071	Bradi1g38170.1Bradi3g08960.1	1	34329035	1.45873	3	7062686	3.11792
Bradi1g38280.1	Bradi3g09050.2	0	1071	Bradi1g38280.1Bradi3g09050.2	1	34467294	1.46058	3	7147622	3.11934
Bradi1g38290.1	Bradi3g09080.1	1e-118	1071	Bradi1g38290.1Bradi3g09080.1	1	34473926	1.46067	3	7186192	3.11999
Bradi1g38390.1	Bradi3g09700.1	0	225	Bradi1g38390.1Bradi3g09700.1	1	34679526	1.46342	3	7860193	3.13124
Bradi1g38670.1	Bradi3g09560.1	3e-171	225	Bradi1g38670.1Bradi3g09560.1	1	34933924	1.46681	3	7688512	3.12837
Bradi1g38680.1	Bradi3g09550.1	0	225	Bradi1g38680.1Bradi3g09550.1	1	34944901	1.46696	3	7676323	3.12817
Bradi1g38687.1	Bradi3g09540.1	0	225	Bradi1g38687.1Bradi3g09540.1	1	34971859	1.46732	3	7667617	3.12802
Bradi1g38770.1	Bradi3g09470.1	1e-118	225	Bradi1g38770.1Bradi3g09470.1	1	35196925	1.47033	3	7585082	3.12665
Bradi1g42430.1	Bradi3g53030.1	1e-117	386	Bradi1g42430.1Bradi3g53030.1	1	39519706	1.52809	3	53808167	3.89841
Bradi1g42467.1	Bradi3g53070.1	0	386	Bradi1g42467.1Bradi3g53070.1	1	39609823	1.5293	3	53848137	3.89908
Bradi1g42556.1	Bradi3g53170.1	0	386	Bradi1g42556.1Bradi3g53170.1	1	39807484	1.53194	3	53922746	3.90033
Bradi1g42580.1	Bradi3g53200.1	0	386	Bradi1g42580.1Bradi3g53200.1	1	39858389	1.53262	3	53946674	3.90073
Bradi1g42630.1	Bradi3g53260.1	0	386	Bradi1g42630.1Bradi3g53260.1	1	39958846	1.53396	3	53986023	3.90138
Bradi1g42720.1	Bradi3g53502.1	2e-123	386	Bradi1g42720.1Bradi3g53502.1	1	40029902	1.53491	3	54161924	3.90432
Bradi1g42750.1	Bradi3g53550.1	0	386	Bradi1g42750.1Bradi3g53550.1	1	40060575	1.53532	3	54200633	3.90497
Bradi1g42800.1	Bradi3g53580.1	0	386	Bradi1g42800.1Bradi3g53580.1	1	40159501	1.53664	3	54223902	3.90536
Bradi1g42830.1	Bradi3g53610.1	4e-82	386	Bradi1g42830.1Bradi3g53610.1	1	40199409	1.53718	3	54235587	3.90555
Bradi1g42930.1	Bradi3g56660.1	0	219	Bradi1g42930.1Bradi3g56660.1	1	40371160	1.53947	3	56465698	3.94279
Bradi1g42960.1	Bradi3g56640.1	0	219	Bradi1g42960.1Bradi3g56640.1	1	40394394	1.53978	3	56452383	3.94256
Bradi1g43097.1	Bradi3g56517.1	0	219	Bradi1g43097.1Bradi3g56517.1	1	40635810	1.54301	3	56370110	3.94119
Bradi1g43220.1	Bradi3g56490.1	0	219	Bradi1g43220.1Bradi3g56490.1	1	40823689	1.54552	3	56348167	3.94082
Bradi1g43250.1	Bradi3g56480.1	0	219	Bradi1g43250.1Bradi3g56480.1	1	40872954	1.54618	3	56344175	3.94076
Bradi1g43560.1	Bradi3g56360.1	0	280	Bradi1g43560.1Bradi3g56360.1	1	41373864	1.55287	3	56276506	3.93963
Bradi1g43630.2	Bradi3g56330.1	0	280	Bradi1g43630.2Bradi3g56330.1	1	41447967	1.55386	3	56258070	3.93932
Bradi1g43637.1	Bradi3g56317.1	0	280	Bradi1g43637.1Bradi3g56317.1	1	41458167	1.554	3	56249749	3.93918
Bradi1g43670.1	Bradi3g56260.1	2e-130	280	Bradi1g43670.1Bradi3g56260.1	1	41483191	1.55433	3	56219290	3.93867
Bradi1g43690.1	Bradi3g56250.1	0	280	Bradi1g43690.1Bradi3g56250.1	1	41491301	1.55444	3	56212787	3.93856
Bradi1g43730.1	Bradi3g56217.1	6e-92	280	Bradi1g43730.1Bradi3g56217.1	1	41541006	1.5551	3	56197966	3.93832
Bradi1g43780.1	Bradi3g57080.1	0	319	Bradi1g43780.1Bradi3g57080.1	1	41596602	1.55585	3	56736877	3.94731
Bradi1g43787.1	Bradi3g57070.1	0	319	Bradi1g43787.1Bradi3g57070.1	1	41606936	1.55598	3	56730564	3.94721
Bradi1g43810.1	Bradi3g57050.1	6e-98	319	Bradi1g43810.1Bradi3g57050.1	1	41618445	1.55614	3	56722404	3.94707
Bradi1g43820.1	Bradi3g57040.1	0	319	Bradi1g43820.1Bradi3g57040.1	1	41622361	1.55619	3	56717931	3.947
Bradi1g44000.1	Bradi3g56970.1	5e-170	319	Bradi1g44000.1Bradi3g56970.1	1	41943658	1.56048	3	56662870	3.94608
Bradi1g44040.1	Bradi3g56950.1	1e-104	319	Bradi1g44040.1Bradi3g56950.1	1	42109147	1.5627	3	56649892	3.94586
Bradi1g44080.1	Bradi3g56897.1	0	319	Bradi1g44080.1Bradi3g56897.1	1	42173428	1.56355	3	56617753	3.94532
Bradi1g44220.1	Bradi3g60010.1	7e-102	1141	Bradi1g44220.1Bradi3g60010.1	1	42329961	1.56565	3	59076177	3.98637
Bradi1g44290.1	Bradi3g59920.1	0	1141	Bradi1g44290.1Bradi3g59920.1	1	42398191	1.56656	3	59009943	3.98527
Bradi1g44297.1	Bradi3g59900.1	0	1141	Bradi1g44297.1Bradi3g59900.1	1	42430006	1.56698	3	58997099	3.98505
Bradi1g44390.1	Bradi3g59830.1	7e-174	1141	Bradi1g44390.1Bradi3g59830.1	1	42539358	1.56844	3	58950205	3.98427
Bradi1g44430.1	Bradi3g59810.1	0	1141	Bradi1g44430.1Bradi3g59810.1	1	42615052	1.56946	3	58924025	3.98383
Bradi1g44440.1	Bradi3g59800.1	0	1141	Bradi1g44440.1Bradi3g59800.1	1	42620688	1.56953	3	58915079	3.98368
Bradi1g44470.1	Bradi3g59760.1	0	1141	Bradi1g44470.1Bradi3g59760.1	1	42654414	1.56998	3	58881076	3.98311
Bradi1g44480.1	Bradi3g59750.1	0	1141	Bradi1g44480.1Bradi3g59750.1	1	42663406	1.5701	3	58867651	3.98289
Bradi1g44520.1	Bradi3g59740.1	2e-135	1141	Bradi1g44520.1Bradi3g59740.1	1	42693887	1.57051	3	58863485	3.98282
Bradi1g44560.1	Bradi3g59730.1	0	1141	Bradi1g44560.1Bradi3g59730.1	1	42726480	1.57095	3	58858485	3.98274
Bradi1g44690.1	Bradi3g59680.1	8e-179	1141	Bradi1g44690.1Bradi3g59680.1	1	42840176	1.57246	3	58791195	3.98161
Bradi1g44760.1	Bradi3g59670.1	0	1141	Bradi1g44760.1Bradi3g59670.1	1	42878586	1.57298	3	58784988	3.98151
Bradi1g44937.2	Bradi3g59542.2	0	1141	Bradi1g44937.2Bradi3g59542.2	1	43049415	1.57526	3	58685069	3.97984
Bradi1g44967.1	Bradi3g59542.1	0	1141	Bradi1g44967.1Bradi3g59542.1	1	43073188	1.57558	3	58685069	3.97984
Bradi1g45020.1	Bradi3g59520.1	0	1141	Bradi1g45020.1Bradi3g59520.1	1	43199462	1.57727	3	58662436	3.97946
Bradi1g45040.1	Bradi3g59510.1	0	1141	Bradi1g45040.1Bradi3g59510.1	1	43232910	1.57771	3	58646176	3.97919
Bradi1g45060.1	Bradi3g59496.1	9e-93	1141	Bradi1g45060.1Bradi3g59496.1	1	43250238	1.57794	3	58640984	3.97911
Bradi1g45130.1	Bradi3g59440.1	0	1141	Bradi1g45130.1Bradi3g59440.1	1	43331584	1.57903	3	58612245	3.97863
Bradi1g45200.1	Bradi3g59390.1	0	1141	Bradi1g45200.1Bradi3g59390.1	1	43418325	1.58019	3	58586642	3.9782
Bradi1g45210.1	Bradi3g59370.1	9e-167	1141	Bradi1g45210.1Bradi3g59370.1	1	43434039	1.5804	3	58572250	3.97796
Bradi1g45220.1	Bradi3g59320.1	3e-159	1141	Bradi1g45220.1Bradi3g59320.1	1	43445182	1.58055	3	58541300	3.97744
Bradi1g45240.1	Bradi3g59310.2	1e-121	1141	Bradi1g45240.1Bradi3g59310.2	1	43458893	1.58073	3	58530136	3.97725
Bradi1g45280.1	Bradi3g59260.1	7e-91	1141	Bradi1g45280.1Bradi3g59260.1	1	43511113	1.58143	3	58486455	3.97653
Bradi1g45297.1	Bradi3g59247.1	0	1141	Bradi1g45297.1Bradi3g59247.1	1	43519332	1.58154	3	58473261	3.97631
Bradi1g45304.1	Bradi3g59237.1	0	1141	Bradi1g45304.1Bradi3g59237.1	1	43535794	1.58176	3	58468131	3.97622
Bradi1g45420.1	Bradi3g59050.4	0	1338	Bradi1g45420.1Bradi3g59050.4	1	43628351	1.583	3	58332173	3.97395
Bradi1g45440.1	Bradi3g59040.1	0	1338	Bradi1g45440.1Bradi3g59040.1	1	43635277	1.58309	3	58328484	3.97389
Bradi1g45470.1	Bradi3g58980.1	6e-135	1338	Bradi1g45470.1Bradi3g58980.1	1	43685130	1.58376	3	58281872	3.97311
Bradi1g45480.1	Bradi3g58960.1	0	1338	Bradi1g45480.1Bradi3g58960.1	1	43712570	1.58412	3	58264983	3.97283
Bradi1g45487.1	Bradi3g58830.1	0	1338	Bradi1g45487.1Bradi3g58830.1	1	43716844	1.58418	3	58187798	3.97154
Bradi1g45500.1	Bradi3g58800.2	0	1338	Bradi1g45500.1Bradi3g58800.2	1	43720429	1.58423	3	58175411	3.97133
Bradi1g45510.1	Bradi3g58770.1	2e-165	1338	Bradi1g45510.1Bradi3g58770.1	1	43731913	1.58438	3	58162259	3.97111
Bradi1g45540.1	Bradi3g58710.1	5e-104	1338	Bradi1g45540.1Bradi3g58710.1	1	43784669	1.58509	3	58117449	3.97036
Bradi1g45567.1	Bradi3g58680.1	5e-94	1338	Bradi1g45567.1Bradi3g58680.1	1	43822182	1.58559	3	58110337	3.97025
Bradi1g45572.1	Bradi3g58640.1	2e-89	1338	Bradi1g45572.1Bradi3g58640.1	1	43852746	1.586	3	58095399	3.97
Bradi1g45580.1	Bradi3g58620.1	6e-97	1338	Bradi1g45580.1Bradi3g58620.1	1	43860722	1.5861	3	58084880	3.96982
Bradi1g45630.1	Bradi3g58610.1	3e-81	1338	Bradi1g45630.1Bradi3g58610.1	1	43898090	1.5866	3	58077031	3.96969
Bradi1g45640.1	Bradi3g58600.1	1e-129	1338	Bradi1g45640.1Bradi3g58600.1	1	43908856	1.58675	3	58070722	3.96958
Bradi1g45660.1	Bradi3g58580.1	0	1338	Bradi1g45660.1Bradi3g58580.1	1	43937400	1.58713	3	58055806	3.96934
Bradi1g45807.1	Bradi3g58220.1	3e-174	1338	Bradi1g45807.1Bradi3g58220.1	1	44089663	1.58916	3	57739426	3.96405
Bradi1g45970.1	Bradi3g58150.1	8e-165	1338	Bradi1g45970.1Bradi3g58150.1	1	44243826	1.59122	3	57697838	3.96336
Bradi1g46002.1	Bradi3g58067.1	1e-127	1338	Bradi1g46002.1Bradi3g58067.1	1	44302970	1.59201	3	57629909	3.96222
Bradi1g46060.1	Bradi3g57960.1	6e-154	1338	Bradi1g46060.1Bradi3g57960.1	1	44341065	1.59252	3	57578254	3.96136
Bradi1g46090.1	Bradi3g57950.1	0	1338	Bradi1g46090.1Bradi3g57950.1	1	44392648	1.59321	3	57563159	3.96111
Bradi1g46110.1	Bradi3g57880.1	1e-100	1338	Bradi1g46110.1Bradi3g57880.1	1	44404546	1.59337	3	57522989	3.96044
Bradi1g46120.1	Bradi3g57867.1	3e-106	1338	Bradi1g46120.1Bradi3g57867.1	1	44406118	1.59339	3	57514740	3.9603
Bradi1g46137.1	Bradi3g57840.1	7e-132	1338	Bradi1g46137.1Bradi3g57840.1	1	44416953	1.59353	3	57498453	3.96003
Bradi1g46150.1	Bradi3g57830.1	0	1338	Bradi1g46150.1Bradi3g57830.1	1	44420413	1.59358	3	57493502	3.95995
Bradi1g46160.1	Bradi3g57800.1	4e-99	1338	Bradi1g46160.1Bradi3g57800.1	1	44482868	1.59442	3	57472133	3.95959
Bradi1g46180.1	Bradi3g57770.1	0	1338	Bradi1g46180.1Bradi3g57770.1	1	44491898	1.59454	3	57450255	3.95922
Bradi1g46200.1	Bradi3g57756.1	0	1338	Bradi1g46200.1Bradi3g57756.1	1	44582165	1.59574	3	57431695	3.95891
Bradi1g46230.1	Bradi3g57590.1	0	1338	Bradi1g46230.1Bradi3g57590.1	1	44716123	1.59753	3	57306151	3.95682
Bradi1g46247.1	Bradi3g57567.1	0	1338	Bradi1g46247.1Bradi3g57567.1	1	44742730	1.59789	3	57292199	3.95659
Bradi1g46260.1	Bradi3g57510.1	0	1338	Bradi1g46260.1Bradi3g57510.1	1	44791664	1.59854	3	57187519	3.95484
Bradi1g46280.1	Bradi3g57480.1	0	1338	Bradi1g46280.1Bradi3g57480.1	1	44811505	1.59881	3	57085205	3.95313
Bradi1g46880.1	Bradi3g53650.1	0	786	Bradi1g46880.1Bradi3g53650.1	1	45433080	1.60711	3	54258852	3.90594
Bradi1g46970.1	Bradi3g53747.1	0	786	Bradi1g46970.1Bradi3g53747.1	1	45500393	1.60801	3	54348685	3.90744
Bradi1g46980.1	Bradi3g53760.1	2e-126	786	Bradi1g46980.1Bradi3g53760.1	1	45512979	1.60818	3	54363824	3.90769
Bradi1g46990.1	Bradi3g53797.1	2e-90	786	Bradi1g46990.1Bradi3g53797.1	1	45523668	1.60832	3	54411675	3.90849
Bradi1g47000.1	Bradi3g53830.1	0	786	Bradi1g47000.1Bradi3g53830.1	1	45527693	1.60838	3	54429250	3.90878
Bradi1g47067.1	Bradi3g53930.1	3e-180	786	Bradi1g47067.1Bradi3g53930.1	1	45611920	1.6095	3	54525701	3.91039
Bradi1g47220.1	Bradi3g53980.1	0	786	Bradi1g47220.1Bradi3g53980.1	1	45735279	1.61115	3	54560839	3.91098
Bradi1g47320.1	Bradi3g54040.1	0	786	Bradi1g47320.1Bradi3g54040.1	1	45828478	1.6124	3	54600317	3.91164
Bradi1g47350.1	Bradi3g54070.1	5e-98	786	Bradi1g47350.1Bradi3g54070.1	1	45849457	1.61268	3	54616856	3.91192
Bradi1g47400.1	Bradi3g54120.1	0	786	Bradi1g47400.1Bradi3g54120.1	1	45901210	1.61337	3	54635996	3.91224
Bradi1g47480.1	Bradi3g54160.1	3e-97	786	Bradi1g47480.1Bradi3g54160.1	1	46027554	1.61506	3	54676859	3.91292
Bradi1g47550.1	Bradi3g54177.1	0	786	Bradi1g47550.1Bradi3g54177.1	1	46199850	1.61736	3	54685611	3.91306
Bradi1g47710.1	Bradi3g54290.1	0	786	Bradi1g47710.1Bradi3g54290.1	1	46442618	1.6206	3	54794555	3.91488
Bradi1g47760.1	Bradi3g54370.1	0	786	Bradi1g47760.1Bradi3g54370.1	1	46473055	1.62101	3	54849942	3.91581
Bradi1g47920.1	Bradi3g54460.1	0	786	Bradi1g47920.1Bradi3g54460.1	1	46564445	1.62223	3	54935223	3.91723
Bradi1g47940.2	Bradi3g54480.1	0	786	Bradi1g47940.2Bradi3g54480.1	1	46597545	1.62267	3	54950570	3.91749
Bradi1g48010.1	Bradi3g54490.1	0	786	Bradi1g48010.1Bradi3g54490.1	1	46644457	1.6233	3	54952760	3.91752
Bradi1g48170.1	Bradi3g54557.1	0	786	Bradi1g48170.1Bradi3g54557.1	1	46761051	1.62486	3	55005032	3.9184
Bradi1g48257.1	Bradi3g54597.2	0	786	Bradi1g48257.1Bradi3g54597.2	1	46873667	1.62636	3	55043361	3.91904
Bradi1g67870.1	Bradi3g23030.1	0	329	Bradi1g67870.1Bradi3g23030.1	1	66448385	1.88794	3	22294053	3.37224
Bradi1g67936.1	Bradi3g22897.1	3e-160	329	Bradi1g67936.1Bradi3g22897.1	1	66497407	1.88859	3	22150847	3.36984
Bradi1g67942.2	Bradi3g22887.1	0	329	Bradi1g67942.2Bradi3g22887.1	1	66504053	1.88868	3	22144258	3.36973
Bradi1g67960.1	Bradi3g22870.1	0	329	Bradi1g67960.1Bradi3g22870.1	1	66513939	1.88881	3	22123011	3.36938
Bradi1g68010.1	Bradi3g22635.1	2e-153	329	Bradi1g68010.1Bradi3g22635.1	1	66562350	1.88946	3	21828976	3.36447
Bradi1g68050.1	Bradi3g22610.4	3e-92	329	Bradi1g68050.1Bradi3g22610.4	1	66585193	1.88976	3	21799210	3.36397
Bradi1g68080.1	Bradi3g22550.1	0	329	Bradi1g68080.1Bradi3g22550.1	1	66611529	1.89012	3	21745658	3.36308
Bradi1g68170.1	Bradi3g22510.1	5e-135	329	Bradi1g68170.1Bradi3g22510.1	1	66688550	1.89115	3	21665154	3.36173
Bradi1g68250.1	Bradi3g21180.1	0	312	Bradi1g68250.1Bradi3g21180.1	1	66784373	1.89243	3	20189923	3.3371
Bradi1g68330.1	Bradi3g21100.1	1e-162	312	Bradi1g68330.1Bradi3g21100.1	1	66847550	1.89327	3	20103043	3.33565
Bradi1g68350.1	Bradi3g21090.1	0	312	Bradi1g68350.1Bradi3g21090.1	1	66882453	1.89374	3	20049325	3.33476
Bradi1g68360.1	Bradi3g21050.1	5e-118	312	Bradi1g68360.1Bradi3g21050.1	1	66890731	1.89385	3	20030124	3.33444
Bradi1g68410.1	Bradi3g20930.1	1e-111	312	Bradi1g68410.1Bradi3g20930.1	1	66925696	1.89431	3	19901779	3.33229
Bradi1g68430.1	Bradi3g20850.1	0	312	Bradi1g68430.1Bradi3g20850.1	1	66936242	1.89446	3	19814239	3.33083
Bradi1g68450.1	Bradi3g20770.1	0	312	Bradi1g68450.1Bradi3g20770.1	1	66948753	1.89462	3	19765912	3.33002
Bradi1g73170.1	Bradi3g25477.1	0	1387	Bradi1g73170.1Bradi3g25477.1	1	70767149	1.94565	3	25687430	3.42889
Bradi1g73710.1	Bradi3g25670.1	9e-122	1387	Bradi1g73710.1Bradi3g25670.1	1	71149137	1.95075	3	26299320	3.43911
Bradi1g73900.1	Bradi3g26370.1	0	1387	Bradi1g73900.1Bradi3g26370.1	1	71256048	1.95218	3	27079320	3.45213
Bradi1g73935.1	Bradi3g26655.1	0	1387	Bradi1g73935.1Bradi3g26655.1	1	71280722	1.95251	3	27355670	3.45675
Bradi1g74060.1	Bradi3g26690.1	6e-150	1387	Bradi1g74060.1Bradi3g26690.1	1	71354973	1.9535	3	27447173	3.45827
Bradi1g74180.1	Bradi3g26737.1	0	1387	Bradi1g74180.1Bradi3g26737.1	1	71444886	1.9547	3	27488936	3.45897
Bradi1g74257.1	Bradi3g26827.1	0	1387	Bradi1g74257.1Bradi3g26827.1	1	71506109	1.95552	3	27579124	3.46048
Bradi1g74270.1	Bradi3g26870.1	6e-166	1387	Bradi1g74270.1Bradi3g26870.1	1	71523399	1.95575	3	27645326	3.46158
Bradi1g74350.1	Bradi3g26920.1	3e-152	1387	Bradi1g74350.1Bradi3g26920.1	1	71592465	1.95668	3	27699259	3.46248
Bradi1g74420.1	Bradi3g27000.1	0	1387	Bradi1g74420.1Bradi3g27000.1	1	71639700	1.95731	3	27747383	3.46329
Bradi1g74430.1	Bradi3g27007.1	0	1387	Bradi1g74430.1Bradi3g27007.1	1	71645337	1.95738	3	27750706	3.46334
Bradi1g74437.1	Bradi3g27020.1	0	1387	Bradi1g74437.1Bradi3g27020.1	1	71677863	1.95782	3	27783743	3.46389
Bradi1g74480.1	Bradi3g27120.1	0	1387	Bradi1g74480.1Bradi3g27120.1	1	71704725	1.95818	3	27996347	3.46744
Bradi1g74510.1	Bradi3g27150.1	4e-91	1387	Bradi1g74510.1Bradi3g27150.1	1	71725513	1.95845	3	28059892	3.46851
Bradi1g74540.1	Bradi3g27180.1	0	1387	Bradi1g74540.1Bradi3g27180.1	1	71746620	1.95874	3	28112801	3.46939
Bradi1g74597.1	Bradi3g27252.1	0	1387	Bradi1g74597.1Bradi3g27252.1	1	71778720	1.95916	3	28203645	3.47091
Bradi1g74710.1	Bradi3g27440.1	0	1387	Bradi1g74710.1Bradi3g27440.1	1	71840671	1.95999	3	28404595	3.47426
Bradi1g74820.1	Bradi3g27480.1	0	1387	Bradi1g74820.1Bradi3g27480.1	1	71878589	1.9605	3	28436743	3.4748
Bradi1g74890.1	Bradi3g27520.1	0	1387	Bradi1g74890.1Bradi3g27520.1	1	71935218	1.96126	3	28527149	3.47631
Bradi1g74910.1	Bradi3g27570.1	7e-170	1387	Bradi1g74910.1Bradi3g27570.1	1	71948377	1.96143	3	28602816	3.47757
Bradi1g75010.1	Bradi3g27670.1	0	1387	Bradi1g75010.1Bradi3g27670.1	1	72013629	1.9623	3	28715029	3.47944
Bradi1g75020.1	Bradi3g27680.1	0	1387	Bradi1g75020.1Bradi3g27680.1	1	72021876	1.96241	3	28725488	3.47962
Bradi1g75170.2	Bradi3g27770.1	3e-167	1387	Bradi1g75170.2Bradi3g27770.1	1	72137794	1.96396	3	28856921	3.48181
Bradi1g75210.1	Bradi3g27790.1	0	1387	Bradi1g75210.1Bradi3g27790.1	1	72150757	1.96414	3	28892006	3.4824
Bradi1g75220.1	Bradi3g27800.1	0	1387	Bradi1g75220.1Bradi3g27800.1	1	72170657	1.9644	3	28917304	3.48282
Bradi1g75340.1	Bradi3g27890.1	0	1387	Bradi1g75340.1Bradi3g27890.1	1	72253963	1.96551	3	29084755	3.48562
Bradi1g75350.1	Bradi3g27900.1	1e-149	1387	Bradi1g75350.1Bradi3g27900.1	1	72259502	1.96559	3	29099458	3.48586
Bradi1g75520.1	Bradi3g28070.1	0	1387	Bradi1g75520.1Bradi3g28070.1	1	72392794	1.96737	3	29414494	3.49112
Bradi1g75530.1	Bradi3g28090.1	3e-169	1387	Bradi1g75530.1Bradi3g28090.1	1	72399893	1.96746	3	29461768	3.49191
Bradi1g75610.1	Bradi3g28210.1	0	1387	Bradi1g75610.1Bradi3g28210.1	1	72493249	1.96871	3	29556156	3.49349
Bradi1g75750.1	Bradi3g28280.1	0	1387	Bradi1g75750.1Bradi3g28280.1	1	72560433	1.96961	3	29588572	3.49403
Bradi1g75820.1	Bradi3g28400.1	0	1387	Bradi1g75820.1Bradi3g28400.1	1	72604014	1.97019	3	29745340	3.49665
Bradi1g75830.1	Bradi3g28437.1	0	1387	Bradi1g75830.1Bradi3g28437.1	1	72609392	1.97026	3	29782799	3.49727
Bradi1g75870.1	Bradi3g28490.1	0	1387	Bradi1g75870.1Bradi3g28490.1	1	72631288	1.97056	3	29849535	3.49839
Bradi1g76690.1	Bradi3g31890.1	2e-130	402	Bradi1g76690.1Bradi3g31890.1	1	73174527	1.97782	3	34118752	3.56967
Bradi1g76792.1	Bradi3g31947.1	0	402	Bradi1g76792.1Bradi3g31947.1	1	73261412	1.97898	3	34175261	3.57061
Bradi1g76840.1	Bradi3g31967.1	1e-165	402	Bradi1g76840.1Bradi3g31967.1	1	73295688	1.97944	3	34183706	3.57075
Bradi1g76927.1	Bradi3g32032.1	0	402	Bradi1g76927.1Bradi3g32032.1	1	73339847	1.98003	3	34234810	3.57161
Bradi1g76940.1	Bradi3g32040.1	4e-178	402	Bradi1g76940.1Bradi3g32040.1	1	73343271	1.98007	3	34239871	3.57169
Bradi1g76950.1	Bradi3g32047.1	1e-109	402	Bradi1g76950.1Bradi3g32047.1	1	73353961	1.98021	3	34256492	3.57197
Bradi1g76960.2	Bradi3g32060.1	6e-133	402	Bradi1g76960.2Bradi3g32060.1	1	73364279	1.98035	3	34263314	3.57208
Bradi1g77020.1	Bradi3g32090.1	2e-94	402	Bradi1g77020.1Bradi3g32090.1	1	73408022	1.98094	3	34310420	3.57287
Bradi1g77130.1	Bradi3g32130.1	6e-110	402	Bradi1g77130.1Bradi3g32130.1	1	73499874	1.98216	3	34395331	3.57429
Bradi1g77260.1	Bradi3g31690.1	0	499	Bradi1g77260.1Bradi3g31690.1	1	73643214	1.98408	3	33957353	3.56697
Bradi1g77265.1	Bradi3g31637.1	0	499	Bradi1g77265.1Bradi3g31637.1	1	73648562	1.98415	3	33898899	3.566
Bradi1g77300.1	Bradi3g31630.1	0	499	Bradi1g77300.1Bradi3g31630.1	1	73673583	1.98448	3	33895891	3.56595
Bradi1g77390.1	Bradi3g31550.1	0	499	Bradi1g77390.1Bradi3g31550.1	1	73743323	1.98542	3	33783104	3.56406
Bradi1g77430.1	Bradi3g31520.1	1e-131	499	Bradi1g77430.1Bradi3g31520.1	1	73762134	1.98567	3	33759571	3.56367
Bradi1g77440.1	Bradi3g31500.1	0	499	Bradi1g77440.1Bradi3g31500.1	1	73766312	1.98572	3	33734491	3.56325
Bradi1g77460.1	Bradi3g31440.1	0	499	Bradi1g77460.1Bradi3g31440.1	1	73775423	1.98585	3	33602254	3.56104
Bradi1g77470.1	Bradi3g31430.1	6e-168	499	Bradi1g77470.1Bradi3g31430.1	1	73781857	1.98593	3	33578383	3.56065
Bradi1g77570.1	Bradi3g31150.1	7e-157	499	Bradi1g77570.1Bradi3g31150.1	1	73842557	1.98674	3	33297671	3.55596
Bradi1g77580.1	Bradi3g31140.1	0	499	Bradi1g77580.1Bradi3g31140.1	1	73850707	1.98685	3	33293299	3.55589
Bradi1g77650.1	Bradi3g31090.1	0	499	Bradi1g77650.1Bradi3g31090.1	1	73890849	1.98739	3	33239683	3.55499
Bradi1g77997.1	Bradi3g32535.1	1e-86	775	Bradi1g77997.1Bradi3g32535.1	1	74097671	1.99015	3	34881973	3.58241
Bradi1g78027.1	Bradi3g32610.1	0	775	Bradi1g78027.1Bradi3g32610.1	1	74132116	1.99061	3	34990280	3.58422
Bradi1g78090.1	Bradi3g32710.1	0	775	Bradi1g78090.1Bradi3g32710.1	1	74163879	1.99104	3	35131686	3.58658
Bradi1g78100.1	Bradi3g32730.1	0	775	Bradi1g78100.1Bradi3g32730.1	1	74178166	1.99123	3	35166126	3.58716
Bradi1g78130.1	Bradi3g32830.1	0	775	Bradi1g78130.1Bradi3g32830.1	1	74202992	1.99156	3	35217451	3.58801
Bradi1g78160.1	Bradi3g32840.1	3e-86	775	Bradi1g78160.1Bradi3g32840.1	1	74217924	1.99176	3	35233757	3.58828
Bradi1g78190.1	Bradi3g32870.1	0	775	Bradi1g78190.1Bradi3g32870.1	1	74260692	1.99233	3	35262227	3.58876
Bradi1g78230.1	Bradi3g32890.1	0	775	Bradi1g78230.1Bradi3g32890.1	1	74288332	1.9927	3	35293935	3.58929
Bradi1g78280.1	Bradi3g32980.1	0	775	Bradi1g78280.1Bradi3g32980.1	1	74324864	1.99319	3	35356374	3.59033
Bradi1g78290.1	Bradi3g32990.1	2e-142	775	Bradi1g78290.1Bradi3g32990.1	1	74327836	1.99323	3	35359300	3.59038
Bradi1g78310.1	Bradi3g33010.1	2e-83	775	Bradi1g78310.1Bradi3g33010.1	1	74341669	1.99341	3	35377482	3.59068
Bradi1g78320.1	Bradi3g33020.1	0	775	Bradi1g78320.1Bradi3g33020.1	1	74349506	1.99352	3	35391058	3.59091
Bradi1g78330.1	Bradi3g33030.1	0	775	Bradi1g78330.1Bradi3g33030.1	1	74355143	1.99359	3	35406988	3.59118
Bradi1g78340.2	Bradi3g33110.1	5e-142	775	Bradi1g78340.2Bradi3g33110.1	1	74372356	1.99382	3	35490833	3.59258
Bradi1g78450.1	Bradi3g33330.1	1e-148	775	Bradi1g78450.1Bradi3g33330.1	1	74426293	1.99454	3	35698707	3.59605
Bradi1g78560.2	Bradi3g33500.1	0	775	Bradi1g78560.2Bradi3g33500.1	1	74517986	1.99577	3	35860208	3.59874
Bradi1g78640.2	Bradi3g33700.1	3e-167	775	Bradi1g78640.2Bradi3g33700.1	1	74560577	1.99634	3	36058940	3.60206
Bradi1g78650.1	Bradi3g33710.1	2e-145	775	Bradi1g78650.1Bradi3g33710.1	1	74563740	1.99638	3	36064097	3.60215
Bradi2g04040.1	Bradi2g34547.1	5e-134	1631	Bradi2g04040.1Bradi2g34547.1	2	2843907	2.04793	2	34624035	2.58359
Bradi2g04130.1	Bradi2g34470.1	0	1631	Bradi2g04130.1Bradi2g34470.1	2	2891079	2.04873	2	34548901	2.58233
Bradi2g04180.2	Bradi2g34460.2	6e-113	1631	Bradi2g04180.2Bradi2g34460.2	2	2920111	2.04922	2	34540152	2.58218
Bradi2g04197.1	Bradi2g34430.1	0	1631	Bradi2g04197.1Bradi2g34430.1	2	2936660	2.0495	2	34513457	2.58173
Bradi2g04290.1	Bradi2g34400.1	0	1631	Bradi2g04290.1Bradi2g34400.1	2	3023098	2.05095	2	34480480	2.58118
Bradi2g04297.1	Bradi2g34390.1	0	1631	Bradi2g04297.1Bradi2g34390.1	2	3036109	2.05117	2	34465221	2.58092
Bradi2g04330.1	Bradi2g34380.1	0	1631	Bradi2g04330.1Bradi2g34380.1	2	3068257	2.05172	2	34460179	2.58083
Bradi2g04360.1	Bradi2g34360.1	0	1631	Bradi2g04360.1Bradi2g34360.1	2	3090662	2.05209	2	34432880	2.58037
Bradi2g04447.1	Bradi2g34300.2	2e-134	1631	Bradi2g04447.1Bradi2g34300.2	2	3135798	2.05285	2	34338803	2.57879
Bradi2g04480.1	Bradi2g34290.1	0	1631	Bradi2g04480.1Bradi2g34290.1	2	3146733	2.05304	2	34333862	2.5787
Bradi2g04690.1	Bradi2g34110.1	0	1631	Bradi2g04690.1Bradi2g34110.1	2	3313088	2.05584	2	34177403	2.57607
Bradi2g04700.1	Bradi2g34070.1	8e-85	1631	Bradi2g04700.1Bradi2g34070.1	2	3330278	2.05613	2	34148131	2.57557
Bradi2g04767.1	Bradi2g34052.1	4e-139	1631	Bradi2g04767.1Bradi2g34052.1	2	3396804	2.05725	2	34137206	2.57539
Bradi2g04900.1	Bradi2g34040.1	0	1631	Bradi2g04900.1Bradi2g34040.1	2	3508496	2.05914	2	34131452	2.57529
Bradi2g04910.1	Bradi2g34030.2	1e-148	1631	Bradi2g04910.1Bradi2g34030.2	2	3513996	2.05923	2	34123939	2.57517
Bradi2g04970.1	Bradi2g34010.1	1e-137	1631	Bradi2g04970.1Bradi2g34010.1	2	3552533	2.05988	2	34106100	2.57486
Bradi2g04980.1	Bradi2g33980.1	0	1631	Bradi2g04980.1Bradi2g33980.1	2	3561497	2.06003	2	34057152	2.57404
Bradi2g05010.1	Bradi2g33960.1	3e-164	1631	Bradi2g05010.1Bradi2g33960.1	2	3576961	2.06029	2	34015770	2.57334
Bradi2g05042.1	Bradi2g33940.1	2e-143	1631	Bradi2g05042.1Bradi2g33940.1	2	3611198	2.06087	2	34004992	2.57316
Bradi2g05080.1	Bradi2g33930.1	0	1631	Bradi2g05080.1Bradi2g33930.1	2	3634519	2.06126	2	33996254	2.57301
Bradi2g05130.1	Bradi2g33920.1	0	1631	Bradi2g05130.1Bradi2g33920.1	2	3690901	2.06221	2	33983165	2.57279
Bradi2g05290.1	Bradi2g33670.1	8e-104	1631	Bradi2g05290.1Bradi2g33670.1	2	3868299	2.0652	2	33802831	2.56975
Bradi2g05430.1	Bradi2g33580.1	0	1631	Bradi2g05430.1Bradi2g33580.1	2	3922293	2.06611	2	33713029	2.56824
Bradi2g05530.1	Bradi2g33530.1	0	1631	Bradi2g05530.1Bradi2g33530.1	2	3992703	2.0673	2	33664238	2.56742
Bradi2g05560.1	Bradi2g33487.1	0	1631	Bradi2g05560.1Bradi2g33487.1	2	4046926	2.06821	2	33618080	2.56664
Bradi2g05620.1	Bradi2g33450.1	0	1631	Bradi2g05620.1Bradi2g33450.1	2	4094467	2.06901	2	33567029	2.56578
Bradi2g05660.2	Bradi2g33390.1	0	1631	Bradi2g05660.2Bradi2g33390.1	2	4140941	2.0698	2	33499901	2.56465
Bradi2g05670.1	Bradi2g33380.1	0	1631	Bradi2g05670.1Bradi2g33380.1	2	4144980	2.06986	2	33496065	2.56458
Bradi2g05680.1	Bradi2g33370.1	8e-180	1631	Bradi2g05680.1Bradi2g33370.1	2	4155757	2.07005	2	33452119	2.56384
Bradi2g05700.1	Bradi2g33307.1	1e-123	1631	Bradi2g05700.1Bradi2g33307.1	2	4175212	2.07037	2	33385694	2.56272
Bradi2g05720.1	Bradi2g33290.1	0	1631	Bradi2g05720.1Bradi2g33290.1	2	4202346	2.07083	2	33354043	2.56219
Bradi2g05750.1	Bradi2g33270.1	3e-139	1631	Bradi2g05750.1Bradi2g33270.1	2	4226794	2.07124	2	33321429	2.56164
Bradi2g05770.1	Bradi2g33200.1	0	1631	Bradi2g05770.1Bradi2g33200.1	2	4256365	2.07174	2	33234640	2.56018
Bradi2g05927.1	Bradi2g33100.1	1e-143	1631	Bradi2g05927.1Bradi2g33100.1	2	4440588	2.07485	2	33146639	2.55869
Bradi2g05960.1	Bradi2g33060.1	2e-144	1631	Bradi2g05960.1Bradi2g33060.1	2	4466270	2.07528	2	33102304	2.55795
Bradi2g05980.1	Bradi2g33050.1	0	1631	Bradi2g05980.1Bradi2g33050.1	2	4482420	2.07555	2	33088634	2.55772
Bradi2g06060.1	Bradi2g33037.1	0	1631	Bradi2g06060.1Bradi2g33037.1	2	4549462	2.07668	2	33081038	2.55759
Bradi2g06330.1	Bradi2g32910.1	0	367	Bradi2g06330.1Bradi2g32910.1	2	4756018	2.08016	2	32919159	2.55486
Bradi2g06370.1	Bradi2g32900.1	7e-147	367	Bradi2g06370.1Bradi2g32900.1	2	4839844	2.08158	2	32830551	2.55337
Bradi2g06420.1	Bradi2g32670.1	0	367	Bradi2g06420.1Bradi2g32670.1	2	4903006	2.08264	2	32597923	2.54944
Bradi2g06467.2	Bradi2g32640.1	0	367	Bradi2g06467.2Bradi2g32640.1	2	4945332	2.08335	2	32574995	2.54906
Bradi2g06490.1	Bradi2g32620.1	0	367	Bradi2g06490.1Bradi2g32620.1	2	4950531	2.08344	2	32568107	2.54894
Bradi2g06520.1	Bradi2g32600.1	0	367	Bradi2g06520.1Bradi2g32600.1	2	4981473	2.08396	2	32517190	2.54808
Bradi2g06550.1	Bradi2g32587.1	0	367	Bradi2g06550.1Bradi2g32587.1	2	4995069	2.08419	2	32509526	2.54795
Bradi2g06670.1	Bradi2g32577.1	3e-132	367	Bradi2g06670.1Bradi2g32577.1	2	5100689	2.08597	2	32497996	2.54776
Bradi2g07560.1	Bradi2g31990.1	0	300	Bradi2g07560.1Bradi2g31990.1	2	5914388	2.09969	2	32061410	2.5404
Bradi2g07677.1	Bradi2g31887.1	1e-123	300	Bradi2g07677.1Bradi2g31887.1	2	6023164	2.10152	2	31861290	2.53703
Bradi2g07770.1	Bradi2g31820.1	0	300	Bradi2g07770.1Bradi2g31820.1	2	6118928	2.10314	2	31758009	2.53529
Bradi2g07810.1	Bradi2g31800.1	2e-102	300	Bradi2g07810.1Bradi2g31800.1	2	6156458	2.10377	2	31723708	2.53471
Bradi2g07946.1	Bradi2g31632.1	4e-100	300	Bradi2g07946.1Bradi2g31632.1	2	6305522	2.10628	2	31516983	2.53122
Bradi2g07960.1	Bradi2g31620.1	1e-109	300	Bradi2g07960.1Bradi2g31620.1	2	6324023	2.10659	2	31506381	2.53105
Bradi2g08000.1	Bradi2g31590.1	7e-88	300	Bradi2g08000.1Bradi2g31590.1	2	6421209	2.10823	2	31398515	2.52923
Bradi2g11080.1	Bradi2g36730.1	0	262	Bradi2g11080.1Bradi2g36730.1	2	9271630	2.15628	2	37046325	2.62442
Bradi2g11140.1	Bradi2g36780.1	1e-110	262	Bradi2g11140.1Bradi2g36780.1	2	9347364	2.15755	2	37147141	2.62612
Bradi2g11190.1	Bradi2g36862.1	0	262	Bradi2g11190.1Bradi2g36862.1	2	9414863	2.15869	2	37263882	2.62809
Bradi2g11210.2	Bradi2g36897.1	0	262	Bradi2g11210.2Bradi2g36897.1	2	9432310	2.15898	2	37300748	2.62871
Bradi2g11230.1	Bradi2g36980.1	0	262	Bradi2g11230.1Bradi2g36980.1	2	9482111	2.15982	2	37368951	2.62986
Bradi2g11295.1	Bradi2g37020.1	1e-81	262	Bradi2g11295.1Bradi2g37020.1	2	9578624	2.16145	2	37430083	2.63089
Bradi2g11652.1	Bradi2g28157.1	0	258	Bradi2g11652.1Bradi2g28157.1	2	10009659	2.16871	2	27430722	2.46235
Bradi2g11730.1	Bradi2g28060.1	0	258	Bradi2g11730.1Bradi2g28060.1	2	10059700	2.16956	2	27263779	2.45954
Bradi2g11807.1	Bradi2g27947.1	0	258	Bradi2g11807.1Bradi2g27947.1	2	10122531	2.17062	2	27073464	2.45633
Bradi2g11850.1	Bradi2g27930.1	0	258	Bradi2g11850.1Bradi2g27930.1	2	10158802	2.17123	2	26988963	2.4549
Bradi2g11950.1	Bradi2g27880.2	0	258	Bradi2g11950.1Bradi2g27880.2	2	10293516	2.1735	2	26798221	2.45169
Bradi2g11960.1	Bradi2g27870.2	0	258	Bradi2g11960.1Bradi2g27870.2	2	10297911	2.17357	2	26795134	2.45164
Bradi2g12310.1	Bradi2g34770.1	0	392	Bradi2g12310.1Bradi2g34770.1	2	10637799	2.1793	2	34832318	2.58711
Bradi2g12340.1	Bradi2g34790.1	1e-86	392	Bradi2g12340.1Bradi2g34790.1	2	10672933	2.17989	2	34860972	2.58759
Bradi2g12420.1	Bradi2g34810.1	2e-138	392	Bradi2g12420.1Bradi2g34810.1	2	10764016	2.18143	2	34871211	2.58776
Bradi2g12450.1	Bradi2g34850.1	0	392	Bradi2g12450.1Bradi2g34850.1	2	10792780	2.18191	2	34930351	2.58876
Bradi2g12520.1	Bradi2g34970.1	0	392	Bradi2g12520.1Bradi2g34970.1	2	10830646	2.18255	2	35023313	2.59032
Bradi2g12530.1	Bradi2g34980.1	4e-142	392	Bradi2g12530.1Bradi2g34980.1	2	10846743	2.18282	2	35031978	2.59047
Bradi2g12560.1	Bradi2g35020.1	0	392	Bradi2g12560.1Bradi2g35020.1	2	10902341	2.18376	2	35172148	2.59283
Bradi2g12650.1	Bradi2g35150.1	0	392	Bradi2g12650.1Bradi2g35150.1	2	10981786	2.1851	2	35260167	2.59432
Bradi2g12710.1	Bradi2g35167.1	0	392	Bradi2g12710.1Bradi2g35167.1	2	11077482	2.18671	2	35271183	2.5945
Bradi2g14410.1	Bradi2g41940.1	0	217	Bradi2g14410.1Bradi2g41940.1	2	12993146	2.219	2	42384964	2.71441
Bradi2g14420.1	Bradi2g41950.1	2e-118	217	Bradi2g14420.1Bradi2g41950.1	2	12996300	2.21906	2	42403286	2.71472
Bradi2g14440.1	Bradi2g42050.1	0	217	Bradi2g14440.1Bradi2g42050.1	2	13021101	2.21947	2	42536691	2.71696
Bradi2g14470.1	Bradi2g42190.1	0	217	Bradi2g14470.1Bradi2g42190.1	2	13047988	2.21993	2	42663553	2.7191
Bradi2g14480.1	Bradi2g42270.1	3e-91	217	Bradi2g14480.1Bradi2g42270.1	2	13059388	2.22012	2	42748622	2.72054
Bradi2g14650.1	Bradi2g43330.1	7e-171	295	Bradi2g14650.1Bradi2g43330.1	2	13175769	2.22208	2	43835881	2.73886
Bradi2g14690.1	Bradi2g43590.1	0	295	Bradi2g14690.1Bradi2g43590.1	2	13205742	2.22259	2	44058995	2.74262
Bradi2g14730.1	Bradi2g43640.1	0	295	Bradi2g14730.1Bradi2g43640.1	2	13245973	2.22326	2	44086931	2.74309
Bradi2g14740.1	Bradi2g43700.1	0	295	Bradi2g14740.1Bradi2g43700.1	2	13253553	2.22339	2	44173271	2.74455
Bradi2g14810.1	Bradi2g43820.1	0	295	Bradi2g14810.1Bradi2g43820.1	2	13277452	2.22379	2	44297829	2.74665
Bradi2g14820.1	Bradi2g43830.1	1e-147	295	Bradi2g14820.1Bradi2g43830.1	2	13280180	2.22384	2	44312899	2.7469
Bradi2g14850.1	Bradi2g43860.1	0	295	Bradi2g14850.1Bradi2g43860.1	2	13313867	2.22441	2	44359247	2.74768
Bradi2g15560.1	Bradi2g44910.1	0	496	Bradi2g15560.1Bradi2g44910.1	2	13839453	2.23327	2	45294740	2.76345
Bradi2g15577.1	Bradi2g44942.1	0	496	Bradi2g15577.1Bradi2g44942.1	2	13846024	2.23338	2	45326419	2.76399
Bradi2g15590.1	Bradi2g44957.1	0	496	Bradi2g15590.1Bradi2g44957.1	2	13852808	2.23349	2	45346934	2.76433
Bradi2g15610.1	Bradi2g44987.1	4e-121	496	Bradi2g15610.1Bradi2g44987.1	2	13872620	2.23383	2	45375655	2.76482
Bradi2g15620.1	Bradi2g45010.1	0	496	Bradi2g15620.1Bradi2g45010.1	2	13875717	2.23388	2	45394037	2.76513
Bradi2g15740.1	Bradi2g45200.1	0	496	Bradi2g15740.1Bradi2g45200.1	2	13932610	2.23484	2	45582957	2.76831
Bradi2g15750.1	Bradi2g45270.1	2e-85	496	Bradi2g15750.1Bradi2g45270.1	2	13939714	2.23496	2	45624109	2.769
Bradi2g15767.1	Bradi2g45310.1	0	496	Bradi2g15767.1Bradi2g45310.1	2	13948035	2.2351	2	45685923	2.77005
Bradi2g15790.1	Bradi2g45330.1	0	496	Bradi2g15790.1Bradi2g45330.1	2	13957069	2.23525	2	45703717	2.77034
Bradi2g15810.1	Bradi2g45390.1	0	496	Bradi2g15810.1Bradi2g45390.1	2	13989766	2.2358	2	45768556	2.77144
Bradi2g15840.1	Bradi2g45470.1	7e-129	496	Bradi2g15840.1Bradi2g45470.1	2	14016833	2.23626	2	45850403	2.77282
Bradi2g16040.1	Bradi2g45740.1	3e-122	1856	Bradi2g16040.1Bradi2g45740.1	2	14164593	2.23875	2	46171931	2.77824
Bradi2g16237.1	Bradi2g45817.1	0	1856	Bradi2g16237.1Bradi2g45817.1	2	14343425	2.24176	2	46240681	2.7794
Bradi2g16337.1	Bradi2g45870.1	0	1856	Bradi2g16337.1Bradi2g45870.1	2	14412074	2.24292	2	46302880	2.78044
Bradi2g16430.1	Bradi2g46010.1	0	1856	Bradi2g16430.1Bradi2g46010.1	2	14479274	2.24405	2	46447816	2.78289
Bradi2g16480.1	Bradi2g46060.1	4e-160	1856	Bradi2g16480.1Bradi2g46060.1	2	14517005	2.24469	2	46496857	2.78371
Bradi2g16520.1	Bradi2g46080.1	3e-176	1856	Bradi2g16520.1Bradi2g46080.1	2	14542556	2.24512	2	46511227	2.78396
Bradi2g16610.1	Bradi2g46190.1	0	1856	Bradi2g16610.1Bradi2g46190.1	2	14588250	2.24589	2	46599748	2.78545
Bradi2g16647.1	Bradi2g46230.1	0	1856	Bradi2g16647.1Bradi2g46230.1	2	14633273	2.24665	2	46638105	2.78609
Bradi2g16670.1	Bradi2g46240.1	4e-148	1856	Bradi2g16670.1Bradi2g46240.1	2	14650828	2.24694	2	46652795	2.78634
Bradi2g16680.1	Bradi2g46270.1	1e-134	1856	Bradi2g16680.1Bradi2g46270.1	2	14653544	2.24699	2	46681674	2.78683
Bradi2g16780.1	Bradi2g46320.1	8e-121	1856	Bradi2g16780.1Bradi2g46320.1	2	14737027	2.2484	2	46728463	2.78762
Bradi2g16840.1	Bradi2g46410.1	6e-175	1856	Bradi2g16840.1Bradi2g46410.1	2	14775610	2.24905	2	46850204	2.78967
Bradi2g16850.1	Bradi2g46420.1	3e-132	1856	Bradi2g16850.1Bradi2g46420.1	2	14790543	2.2493	2	46869158	2.78999
Bradi2g16900.1	Bradi2g46477.1	0	1856	Bradi2g16900.1Bradi2g46477.1	2	14941597	2.25184	2	46910659	2.79069
Bradi2g17030.1	Bradi2g46560.1	0	1856	Bradi2g17030.1Bradi2g46560.1	2	15085284	2.25427	2	46988787	2.79201
Bradi2g17050.1	Bradi2g46600.1	0	1856	Bradi2g17050.1Bradi2g46600.1	2	15099971	2.25451	2	47014339	2.79244
Bradi2g17067.1	Bradi2g46630.1	0	1856	Bradi2g17067.1Bradi2g46630.1	2	15232318	2.25674	2	47052837	2.79308
Bradi2g17077.1	Bradi2g46640.1	0	1856	Bradi2g17077.1Bradi2g46640.1	2	15235716	2.2568	2	47057688	2.79317
Bradi2g17192.1	Bradi2g46670.1	0	1856	Bradi2g17192.1Bradi2g46670.1	2	15318553	2.2582	2	47077847	2.79351
Bradi2g17260.1	Bradi2g46750.1	5e-176	1856	Bradi2g17260.1Bradi2g46750.1	2	15381267	2.25925	2	47189093	2.79538
Bradi2g17290.1	Bradi2g46790.1	0	1856	Bradi2g17290.1Bradi2g46790.1	2	15401523	2.2596	2	47223948	2.79597
Bradi2g17300.1	Bradi2g46800.1	0	1856	Bradi2g17300.1Bradi2g46800.1	2	15406801	2.25968	2	47236244	2.79618
Bradi2g17350.1	Bradi2g46840.1	0	1856	Bradi2g17350.1Bradi2g46840.1	2	15437118	2.2602	2	47267783	2.79671
Bradi2g17400.1	Bradi2g46920.1	0	1856	Bradi2g17400.1Bradi2g46920.1	2	15458853	2.26056	2	47322393	2.79763
Bradi2g17507.1	Bradi2g46957.1	0	1856	Bradi2g17507.1Bradi2g46957.1	2	15590335	2.26278	2	47347801	2.79806
Bradi2g17520.1	Bradi2g47000.1	0	1856	Bradi2g17520.1Bradi2g47000.1	2	15616856	2.26323	2	47387894	2.79873
Bradi2g17570.1	Bradi2g47100.1	0	1856	Bradi2g17570.1Bradi2g47100.1	2	15640822	2.26363	2	47441248	2.79963
Bradi2g17590.1	Bradi2g47145.1	4e-103	1856	Bradi2g17590.1Bradi2g47145.1	2	15646758	2.26373	2	47497481	2.80058
Bradi2g17600.1	Bradi2g47200.2	4e-86	1856	Bradi2g17600.1Bradi2g47200.2	2	15655142	2.26387	2	47543851	2.80136
Bradi2g17610.1	Bradi2g47220.1	7e-180	1856	Bradi2g17610.1Bradi2g47220.1	2	15668356	2.26409	2	47558425	2.80161
Bradi2g17620.1	Bradi2g47240.1	0	1856	Bradi2g17620.1Bradi2g47240.1	2	15684526	2.26437	2	47572503	2.80184
Bradi2g17630.1	Bradi2g47250.1	1e-161	1856	Bradi2g17630.1Bradi2g47250.1	2	15687041	2.26441	2	47577383	2.80193
Bradi2g17670.1	Bradi2g47280.1	0	1856	Bradi2g17670.1Bradi2g47280.1	2	15748544	2.26544	2	47640097	2.80298
Bradi2g17680.1	Bradi2g47290.1	0	1856	Bradi2g17680.1Bradi2g47290.1	2	15756710	2.26558	2	47650458	2.80316
Bradi2g17710.1	Bradi2g47330.1	0	1856	Bradi2g17710.1Bradi2g47330.1	2	15769972	2.26581	2	47677391	2.80361
Bradi2g17800.1	Bradi2g47480.1	3e-173	1856	Bradi2g17800.1Bradi2g47480.1	2	15848962	2.26714	2	47895034	2.80728
Bradi2g17860.1	Bradi2g47560.1	0	1856	Bradi2g17860.1Bradi2g47560.1	2	15889158	2.26781	2	47955868	2.80831
Bradi2g17970.1	Bradi2g47570.1	0	1856	Bradi2g17970.1Bradi2g47570.1	2	15996860	2.26963	2	47969945	2.80854
Bradi2g17982.1	Bradi2g47590.1	2e-134	1856	Bradi2g17982.1Bradi2g47590.1	2	16013669	2.26991	2	47978477	2.80869
Bradi2g17990.1	Bradi2g47610.1	0	1856	Bradi2g17990.1Bradi2g47610.1	2	16020583	2.27003	2	48005424	2.80914
Bradi2g18010.1	Bradi2g47620.1	0	1856	Bradi2g18010.1Bradi2g47620.1	2	16029358	2.27018	2	48016069	2.80932
Bradi2g18180.1	Bradi2g47800.1	0	1856	Bradi2g18180.1Bradi2g47800.1	2	16131055	2.27189	2	48164139	2.81182
Bradi2g18220.1	Bradi2g47867.1	7e-104	1856	Bradi2g18220.1Bradi2g47867.1	2	16153700	2.27227	2	48235109	2.81301
Bradi2g18520.1	Bradi2g48076.1	0	490	Bradi2g18520.1Bradi2g48076.1	2	16453701	2.27733	2	48394351	2.8157
Bradi2g18540.1	Bradi2g48120.1	2e-176	490	Bradi2g18540.1Bradi2g48120.1	2	16483071	2.27783	2	48436869	2.81641
Bradi2g18570.1	Bradi2g48130.1	2e-128	490	Bradi2g18570.1Bradi2g48130.1	2	16501499	2.27814	2	48444901	2.81655
Bradi2g18630.1	Bradi2g48160.1	9e-151	490	Bradi2g18630.1Bradi2g48160.1	2	16542295	2.27882	2	48465922	2.8169
Bradi2g18640.2	Bradi2g48210.1	3e-167	490	Bradi2g18640.2Bradi2g48210.1	2	16546129	2.27889	2	48490822	2.81732
Bradi2g18670.1	Bradi2g48250.1	0	490	Bradi2g18670.1Bradi2g48250.1	2	16563901	2.27919	2	48515539	2.81774
Bradi2g18690.1	Bradi2g48260.1	0	490	Bradi2g18690.1Bradi2g48260.1	2	16579077	2.27944	2	48524155	2.81788
Bradi2g18790.1	Bradi2g48410.1	1e-172	490	Bradi2g18790.1Bradi2g48410.1	2	16642338	2.28051	2	48702159	2.82088
Bradi2g18820.1	Bradi2g48430.1	0	490	Bradi2g18820.1Bradi2g48430.1	2	16662448	2.28085	2	48731037	2.82137
Bradi2g18860.1	Bradi2g48500.1	0	490	Bradi2g18860.1Bradi2g48500.1	2	16672445	2.28102	2	48775328	2.82212
Bradi2g18877.1	Bradi2g48547.1	0	490	Bradi2g18877.1Bradi2g48547.1	2	16680205	2.28115	2	48803560	2.82259
Bradi2g18952.1	Bradi2g48820.1	2e-169	1320	Bradi2g18952.1Bradi2g48820.1	2	16719892	2.28182	2	49011412	2.8261
Bradi2g18970.1	Bradi2g48830.2	0	1320	Bradi2g18970.1Bradi2g48830.2	2	16730349	2.28199	2	49018074	2.82621
Bradi2g18990.1	Bradi2g48850.1	0	1320	Bradi2g18990.1Bradi2g48850.1	2	16739831	2.28215	2	49027952	2.82638
Bradi2g19010.1	Bradi2g48890.1	2e-178	1320	Bradi2g19010.1Bradi2g48890.1	2	16758879	2.28247	2	49062113	2.82695
Bradi2g19020.1	Bradi2g48930.1	0	1320	Bradi2g19020.1Bradi2g48930.1	2	16765887	2.28259	2	49079397	2.82724
Bradi2g19090.1	Bradi2g49040.1	0	1320	Bradi2g19090.1Bradi2g49040.1	2	16809588	2.28333	2	49192316	2.82915
Bradi2g19100.1	Bradi2g49057.1	3e-128	1320	Bradi2g19100.1Bradi2g49057.1	2	16817741	2.28347	2	49220163	2.82962
Bradi2g19147.1	Bradi2g49067.1	6e-99	1320	Bradi2g19147.1Bradi2g49067.1	2	16900601	2.28486	2	49223009	2.82966
Bradi2g19210.1	Bradi2g49150.1	1e-141	1320	Bradi2g19210.1Bradi2g49150.1	2	16922796	2.28524	2	49259597	2.83028
Bradi2g19230.1	Bradi2g49160.1	0	1320	Bradi2g19230.1Bradi2g49160.1	2	16952366	2.28574	2	49272866	2.8305
Bradi2g19326.1	Bradi2g49280.1	0	1320	Bradi2g19326.1Bradi2g49280.1	2	17029715	2.28704	2	49382673	2.83235
Bradi2g19332.2	Bradi2g49290.1	0	1320	Bradi2g19332.2Bradi2g49290.1	2	17035921	2.28714	2	49390365	2.83248
Bradi2g19367.2	Bradi2g49420.3	3e-132	1320	Bradi2g19367.2Bradi2g49420.3	2	17073059	2.28777	2	49523705	2.83473
Bradi2g19380.1	Bradi2g49447.1	0	1320	Bradi2g19380.1Bradi2g49447.1	2	17082601	2.28793	2	49540913	2.83502
Bradi2g19400.1	Bradi2g49460.1	0	1320	Bradi2g19400.1Bradi2g49460.1	2	17085492	2.28798	2	49543748	2.83507
Bradi2g19420.1	Bradi2g49500.1	2e-154	1320	Bradi2g19420.1Bradi2g49500.1	2	17110692	2.2884	2	49568815	2.83549
Bradi2g19450.1	Bradi2g49567.1	0	1320	Bradi2g19450.1Bradi2g49567.1	2	17128078	2.2887	2	49622616	2.8364
Bradi2g19480.1	Bradi2g49620.1	3e-164	1320	Bradi2g19480.1Bradi2g49620.1	2	17178270	2.28954	2	49664156	2.8371
Bradi2g19510.1	Bradi2g49640.1	0	1320	Bradi2g19510.1Bradi2g49640.1	2	17192477	2.28978	2	49686099	2.83747
Bradi2g19540.1	Bradi2g49660.1	0	1320	Bradi2g19540.1Bradi2g49660.1	2	17209321	2.29007	2	49696910	2.83765
Bradi2g19590.1	Bradi2g49700.1	0	1320	Bradi2g19590.1Bradi2g49700.1	2	17241445	2.29061	2	49740523	2.83839
Bradi2g19600.1	Bradi2g49740.1	2e-100	1320	Bradi2g19600.1Bradi2g49740.1	2	17250769	2.29077	2	49764524	2.83879
Bradi2g19610.2	Bradi2g49760.1	3e-176	1320	Bradi2g19610.2Bradi2g49760.1	2	17269041	2.29107	2	49777289	2.83901
Bradi2g19650.1	Bradi2g49781.1	0	1320	Bradi2g19650.1Bradi2g49781.1	2	17323281	2.29199	2	49803618	2.83945
Bradi2g19710.1	Bradi2g49870.1	0	1320	Bradi2g19710.1Bradi2g49870.1	2	17353885	2.2925	2	49863888	2.84047
Bradi2g19760.1	Bradi2g49940.1	9e-172	1320	Bradi2g19760.1Bradi2g49940.1	2	17405093	2.29337	2	49935862	2.84168
Bradi2g19820.1	Bradi2g50070.1	0	1320	Bradi2g19820.1Bradi2g50070.1	2	17455040	2.29421	2	50026007	2.8432
Bradi2g19867.1	Bradi2g50120.1	0	1320	Bradi2g19867.1Bradi2g50120.1	2	17497098	2.29492	2	50047712	2.84356
Bradi2g19900.1	Bradi2g50280.1	0	1320	Bradi2g19900.1Bradi2g50280.1	2	17530130	2.29547	2	50206970	2.84625
Bradi2g19970.1	Bradi2g50430.1	6e-124	1320	Bradi2g19970.1Bradi2g50430.1	2	17570995	2.29616	2	50327243	2.84828
Bradi2g20050.1	Bradi2g50630.1	7e-160	1320	Bradi2g20050.1Bradi2g50630.1	2	17606605	2.29676	2	50445564	2.85027
Bradi2g20134.1	Bradi2g50960.1	1e-139	632	Bradi2g20134.1Bradi2g50960.1	2	17669663	2.29783	2	50632898	2.85343
Bradi2g20141.1	Bradi2g50967.1	0	632	Bradi2g20141.1Bradi2g50967.1	2	17678532	2.29798	2	50650001	2.85372
Bradi2g20150.4	Bradi2g51050.1	1e-173	632	Bradi2g20150.4Bradi2g51050.1	2	17687731	2.29813	2	50715091	2.85481
Bradi2g20210.1	Bradi2g51080.1	0	632	Bradi2g20210.1Bradi2g51080.1	2	17746639	2.29912	2	50738727	2.85521
Bradi2g20230.1	Bradi2g51110.1	0	632	Bradi2g20230.1Bradi2g51110.1	2	17766315	2.29945	2	50749770	2.8554
Bradi2g20270.2	Bradi2g51180.2	0	632	Bradi2g20270.2Bradi2g51180.2	2	17784658	2.29976	2	50823137	2.85663
Bradi2g20300.1	Bradi2g51217.1	8e-119	632	Bradi2g20300.1Bradi2g51217.1	2	17807727	2.30015	2	50862532	2.8573
Bradi2g20310.1	Bradi2g51340.1	0	632	Bradi2g20310.1Bradi2g51340.1	2	17810342	2.3002	2	50945434	2.8587
Bradi2g20320.1	Bradi2g51390.4	4e-116	632	Bradi2g20320.1Bradi2g51390.4	2	17855080	2.30095	2	51002815	2.85966
Bradi2g20340.1	Bradi2g51400.1	0	632	Bradi2g20340.1Bradi2g51400.1	2	17869306	2.30119	2	51007058	2.85973
Bradi2g20360.2	Bradi2g51417.1	0	632	Bradi2g20360.2Bradi2g51417.1	2	17878799	2.30135	2	51012871	2.85983
Bradi2g20400.1	Bradi2g51490.1	0	632	Bradi2g20400.1Bradi2g51490.1	2	17919624	2.30204	2	51080198	2.86097
Bradi2g20415.1	Bradi2g51517.1	0	632	Bradi2g20415.1Bradi2g51517.1	2	17924900	2.30213	2	51101201	2.86132
Bradi2g20447.1	Bradi2g51540.1	1e-152	632	Bradi2g20447.1Bradi2g51540.1	2	17945711	2.30248	2	51136071	2.86191
Bradi2g20570.1	Bradi2g51770.1	0	5249	Bradi2g20570.1Bradi2g51770.1	2	18075174	2.30466	2	51367725	2.86581
Bradi2g20660.1	Bradi2g51836.1	0	5249	Bradi2g20660.1Bradi2g51836.1	2	18142842	2.3058	2	51410949	2.86654
Bradi2g20680.1	Bradi2g51890.1	9e-176	5249	Bradi2g20680.1Bradi2g51890.1	2	18168308	2.30623	2	51441692	2.86706
Bradi2g20687.1	Bradi2g51967.1	0	5249	Bradi2g20687.1Bradi2g51967.1	2	18172471	2.3063	2	51484168	2.86778
Bradi2g20710.1	Bradi2g51980.1	1e-153	5249	Bradi2g20710.1Bradi2g51980.1	2	18203127	2.30682	2	51507322	2.86817
Bradi2g20740.1	Bradi2g52000.1	0	5249	Bradi2g20740.1Bradi2g52000.1	2	18224799	2.30718	2	51536117	2.86865
Bradi2g20820.1	Bradi2g52077.1	1e-124	5249	Bradi2g20820.1Bradi2g52077.1	2	18267695	2.30791	2	51586713	2.8695
Bradi2g20880.1	Bradi2g52197.1	5e-170	5249	Bradi2g20880.1Bradi2g52197.1	2	18300681	2.30846	2	51655268	2.87066
Bradi2g21040.1	Bradi2g52362.1	6e-148	5249	Bradi2g21040.1Bradi2g52362.1	2	18407122	2.31026	2	51742734	2.87213
Bradi2g21060.1	Bradi2g52370.1	5e-128	5249	Bradi2g21060.1Bradi2g52370.1	2	18434490	2.31072	2	51766250	2.87253
Bradi2g21100.1	Bradi2g52470.1	0	5249	Bradi2g21100.1Bradi2g52470.1	2	18469751	2.31131	2	51839366	2.87376
Bradi2g21142.1	Bradi2g52565.1	2e-106	5249	Bradi2g21142.1Bradi2g52565.1	2	18512200	2.31203	2	51911345	2.87498
Bradi2g21150.1	Bradi2g52570.1	0	5249	Bradi2g21150.1Bradi2g52570.1	2	18520556	2.31217	2	51914581	2.87503
Bradi2g21240.1	Bradi2g52630.1	4e-163	5249	Bradi2g21240.1Bradi2g52630.1	2	18621251	2.31386	2	51942855	2.87551
Bradi2g21250.1	Bradi2g52660.1	0	5249	Bradi2g21250.1Bradi2g52660.1	2	18624667	2.31392	2	51972499	2.87601
Bradi2g21260.1	Bradi2g52680.1	2e-153	5249	Bradi2g21260.1Bradi2g52680.1	2	18653749	2.31441	2	51999540	2.87646
Bradi2g21330.1	Bradi2g52760.1	2e-110	5249	Bradi2g21330.1Bradi2g52760.1	2	18708353	2.31533	2	52030867	2.87699
Bradi2g21340.1	Bradi2g52790.1	0	5249	Bradi2g21340.1Bradi2g52790.1	2	18715992	2.31546	2	52052617	2.87736
Bradi2g21380.1	Bradi2g52860.1	4e-124	5249	Bradi2g21380.1Bradi2g52860.1	2	18754986	2.31612	2	52116507	2.87843
Bradi2g21390.1	Bradi2g52870.1	0	5249	Bradi2g21390.1Bradi2g52870.1	2	18759409	2.31619	2	52129651	2.87866
Bradi2g21737.1	Bradi2g53020.1	5e-116	5249	Bradi2g21737.1Bradi2g53020.1	2	19128136	2.32241	2	52250581	2.88069
Bradi2g21750.1	Bradi2g53040.1	0	5249	Bradi2g21750.1Bradi2g53040.1	2	19143427	2.32267	2	52268898	2.881
Bradi2g21820.1	Bradi2g53060.1	2e-147	5249	Bradi2g21820.1Bradi2g53060.1	2	19173454	2.32317	2	52281872	2.88122
Bradi2g21850.1	Bradi2g53130.1	0	5249	Bradi2g21850.1Bradi2g53130.1	2	19188222	2.32342	2	52329608	2.88203
Bradi2g21860.1	Bradi2g53180.1	0	5249	Bradi2g21860.1Bradi2g53180.1	2	19210493	2.3238	2	52353475	2.88243
Bradi2g21890.1	Bradi2g53190.1	8e-100	5249	Bradi2g21890.1Bradi2g53190.1	2	19231640	2.32415	2	52364405	2.88261
Bradi2g21990.1	Bradi2g53277.1	2e-121	5249	Bradi2g21990.1Bradi2g53277.1	2	19446071	2.32777	2	52436892	2.88383
Bradi2g22000.1	Bradi2g53297.1	0	5249	Bradi2g22000.1Bradi2g53297.1	2	19452420	2.32787	2	52450290	2.88406
Bradi2g22020.1	Bradi2g53320.1	0	5249	Bradi2g22020.1Bradi2g53320.1	2	19464385	2.32808	2	52462357	2.88426
Bradi2g22030.1	Bradi2g53330.1	1e-116	5249	Bradi2g22030.1Bradi2g53330.1	2	19488284	2.32848	2	52471874	2.88442
Bradi2g22040.1	Bradi2g53347.1	2e-129	5249	Bradi2g22040.1Bradi2g53347.1	2	19491059	2.32853	2	52481742	2.88459
Bradi2g22140.1	Bradi2g53400.1	0	5249	Bradi2g22140.1Bradi2g53400.1	2	19624524	2.33078	2	52525260	2.88532
Bradi2g22180.1	Bradi2g53420.1	0	5249	Bradi2g22180.1Bradi2g53420.1	2	19663033	2.33142	2	52549204	2.88573
Bradi2g22290.1	Bradi2g53580.1	0	5249	Bradi2g22290.1Bradi2g53580.1	2	19827894	2.3342	2	52729124	2.88876
Bradi2g22320.1	Bradi2g53650.1	0	5249	Bradi2g22320.1Bradi2g53650.1	2	19854597	2.33465	2	52758949	2.88926
Bradi2g22350.1	Bradi2g53670.1	0	5249	Bradi2g22350.1Bradi2g53670.1	2	19874718	2.33499	2	52787544	2.88974
Bradi2g22400.1	Bradi2g53700.1	0	5249	Bradi2g22400.1Bradi2g53700.1	2	19911563	2.33561	2	52816358	2.89023
Bradi2g22420.1	Bradi2g53720.1	0	5249	Bradi2g22420.1Bradi2g53720.1	2	19922682	2.3358	2	52827902	2.89042
Bradi2g22440.1	Bradi2g53760.1	5e-176	5249	Bradi2g22440.1Bradi2g53760.1	2	19960366	2.33644	2	52860054	2.89097
Bradi2g22470.1	Bradi2g53780.1	0	5249	Bradi2g22470.1Bradi2g53780.1	2	19975898	2.3367	2	52871321	2.89116
Bradi2g22480.1	Bradi2g53810.1	1e-166	5249	Bradi2g22480.1Bradi2g53810.1	2	19989628	2.33693	2	52888767	2.89145
Bradi2g22490.1	Bradi2g53820.1	0	5249	Bradi2g22490.1Bradi2g53820.1	2	19995250	2.33702	2	52890894	2.89149
Bradi2g22510.1	Bradi2g53840.1	4e-154	5249	Bradi2g22510.1Bradi2g53840.1	2	20008622	2.33725	2	52898952	2.89162
Bradi2g22550.1	Bradi2g53870.1	0	5249	Bradi2g22550.1Bradi2g53870.1	2	20049019	2.33793	2	52913309	2.89186
Bradi2g22590.1	Bradi2g53910.1	1e-148	5249	Bradi2g22590.1Bradi2g53910.1	2	20105432	2.33888	2	52944779	2.89239
Bradi2g22630.1	Bradi2g53940.1	0	5249	Bradi2g22630.1Bradi2g53940.1	2	20134573	2.33937	2	52954462	2.89256
Bradi2g22640.1	Bradi2g53980.1	2e-149	5249	Bradi2g22640.1Bradi2g53980.1	2	20143288	2.33952	2	52974417	2.89289
Bradi2g22690.1	Bradi2g54060.1	7e-141	5249	Bradi2g22690.1Bradi2g54060.1	2	20188006	2.34027	2	53032562	2.89387
Bradi2g22750.1	Bradi2g54080.1	0	5249	Bradi2g22750.1Bradi2g54080.1	2	20263728	2.34155	2	53042608	2.89404
Bradi2g22760.1	Bradi2g54100.1	0	5249	Bradi2g22760.1Bradi2g54100.1	2	20276563	2.34177	2	53068390	2.89448
Bradi2g22850.1	Bradi2g54230.1	0	5249	Bradi2g22850.1Bradi2g54230.1	2	20353996	2.34307	2	53175067	2.89628
Bradi2g23017.1	Bradi2g54290.1	0	5249	Bradi2g23017.1Bradi2g54290.1	2	20576980	2.34683	2	53275438	2.89797
Bradi2g23027.1	Bradi2g54320.1	0	5249	Bradi2g23027.1Bradi2g54320.1	2	20586998	2.347	2	53296036	2.89831
Bradi2g23070.1	Bradi2g54410.1	0	5249	Bradi2g23070.1Bradi2g54410.1	2	20625028	2.34764	2	53350274	2.89923
Bradi2g23120.1	Bradi2g54460.2	0	5249	Bradi2g23120.1Bradi2g54460.2	2	20684341	2.34864	2	53376838	2.89968
Bradi2g23150.1	Bradi2g54480.1	7e-144	5249	Bradi2g23150.1Bradi2g54480.1	2	20704291	2.34897	2	53391033	2.89992
Bradi2g23240.1	Bradi2g54550.1	5e-177	5249	Bradi2g23240.1Bradi2g54550.1	2	20779638	2.35024	2	53420317	2.90041
Bradi2g23250.1	Bradi2g54570.1	0	5249	Bradi2g23250.1Bradi2g54570.1	2	20789638	2.35041	2	53434853	2.90065
Bradi2g23270.1	Bradi2g54620.1	0	5249	Bradi2g23270.1Bradi2g54620.1	2	20814037	2.35082	2	53482724	2.90146
Bradi2g23277.1	Bradi2g54630.1	0	5249	Bradi2g23277.1Bradi2g54630.1	2	20817797	2.35089	2	53485687	2.90151
Bradi2g23350.1	Bradi2g54680.1	0	5249	Bradi2g23350.1Bradi2g54680.1	2	20936620	2.35289	2	53524201	2.90216
Bradi2g23357.1	Bradi2g54700.1	0	5249	Bradi2g23357.1Bradi2g54700.1	2	20940860	2.35296	2	53536898	2.90237
Bradi2g23380.1	Bradi2g54760.1	6e-132	5249	Bradi2g23380.1Bradi2g54760.1	2	20961503	2.35331	2	53572261	2.90297
Bradi2g23390.2	Bradi2g54770.1	0	5249	Bradi2g23390.2Bradi2g54770.1	2	20964458	2.35336	2	53574453	2.90301
Bradi2g23460.1	Bradi2g54890.1	9e-139	5249	Bradi2g23460.1Bradi2g54890.1	2	21022717	2.35434	2	53682879	2.90484
Bradi2g23507.1	Bradi2g54920.1	0	5249	Bradi2g23507.1Bradi2g54920.1	2	21054055	2.35487	2	53695806	2.90505
Bradi2g23530.1	Bradi2g54940.1	0	5249	Bradi2g23530.1Bradi2g54940.1	2	21073818	2.3552	2	53712373	2.90533
Bradi2g23550.1	Bradi2g54980.1	0	5249	Bradi2g23550.1Bradi2g54980.1	2	21115841	2.35591	2	53741040	2.90582
Bradi2g23580.1	Bradi2g55010.1	8e-121	5249	Bradi2g23580.1Bradi2g55010.1	2	21150391	2.35649	2	53765049	2.90622
Bradi2g23597.1	Bradi2g55020.1	0	5249	Bradi2g23597.1Bradi2g55020.1	2	21170082	2.35683	2	53774300	2.90638
Bradi2g23610.1	Bradi2g55030.1	2e-158	5249	Bradi2g23610.1Bradi2g55030.1	2	21175261	2.35691	2	53780642	2.90648
Bradi2g23650.1	Bradi2g55090.1	0	5249	Bradi2g23650.1Bradi2g55090.1	2	21251555	2.3582	2	53811437	2.907
Bradi2g23700.1	Bradi2g55160.1	0	5249	Bradi2g23700.1Bradi2g55160.1	2	21372649	2.36024	2	53850939	2.90767
Bradi2g23730.2	Bradi2g55210.1	0	5249	Bradi2g23730.2Bradi2g55210.1	2	21425917	2.36114	2	53887436	2.90828
Bradi2g23740.1	Bradi2g55250.1	0	5249	Bradi2g23740.1Bradi2g55250.1	2	21450121	2.36155	2	53920873	2.90885
Bradi2g23750.1	Bradi2g55297.1	0	5249	Bradi2g23750.1Bradi2g55297.1	2	21465832	2.36181	2	53959434	2.9095
Bradi2g23837.1	Bradi2g55490.1	0	5249	Bradi2g23837.1Bradi2g55490.1	2	21589231	2.36389	2	54110069	2.91204
Bradi2g23870.1	Bradi2g55540.1	2e-154	5249	Bradi2g23870.1Bradi2g55540.1	2	21626718	2.36452	2	54149911	2.91271
Bradi2g23890.2	Bradi2g55567.1	0	5249	Bradi2g23890.2Bradi2g55567.1	2	21649234	2.3649	2	54170494	2.91305
Bradi2g23900.1	Bradi2g55590.1	0	5249	Bradi2g23900.1Bradi2g55590.1	2	21660873	2.3651	2	54185148	2.9133
Bradi2g23940.1	Bradi2g55690.1	0	5249	Bradi2g23940.1Bradi2g55690.1	2	21685374	2.36551	2	54231012	2.91407
Bradi2g23967.1	Bradi2g55780.1	2e-126	5249	Bradi2g23967.1Bradi2g55780.1	2	21723346	2.36615	2	54278024	2.91487
Bradi2g24010.1	Bradi2g55930.1	0	5249	Bradi2g24010.1Bradi2g55930.1	2	21774902	2.36702	2	54398359	2.91689
Bradi2g24070.1	Bradi2g56000.1	0	5249	Bradi2g24070.1Bradi2g56000.1	2	21872198	2.36866	2	54462234	2.91797
Bradi2g24090.1	Bradi2g56030.1	0	5249	Bradi2g24090.1Bradi2g56030.1	2	21879910	2.36879	2	54473097	2.91815
Bradi2g24110.1	Bradi2g56070.1	0	5249	Bradi2g24110.1Bradi2g56070.1	2	21923170	2.36952	2	54491286	2.91846
Bradi2g24130.1	Bradi2g56110.1	0	5249	Bradi2g24130.1Bradi2g56110.1	2	21986986	2.37059	2	54527487	2.91907
Bradi2g24150.1	Bradi2g56120.2	0	5249	Bradi2g24150.1Bradi2g56120.2	2	21995681	2.37074	2	54533440	2.91917
Bradi2g24160.2	Bradi2g56130.2	0	5249	Bradi2g24160.2Bradi2g56130.2	2	22003443	2.37087	2	54539190	2.91927
Bradi2g24220.1	Bradi2g56180.1	3e-117	5249	Bradi2g24220.1Bradi2g56180.1	2	22080046	2.37216	2	54590927	2.92014
Bradi2g24270.1	Bradi2g56310.1	0	5249	Bradi2g24270.1Bradi2g56310.1	2	22107722	2.37263	2	54686152	2.92175
Bradi2g24300.1	Bradi2g56330.1	0	5249	Bradi2g24300.1Bradi2g56330.1	2	22121697	2.37287	2	54699521	2.92197
Bradi2g24327.1	Bradi2g56347.1	4e-172	5249	Bradi2g24327.1Bradi2g56347.1	2	22149418	2.37333	2	54708807	2.92213
Bradi2g24360.1	Bradi2g56470.1	0	5249	Bradi2g24360.1Bradi2g56470.1	2	22160970	2.37353	2	54803108	2.92372
Bradi2g24380.1	Bradi2g56500.1	0	5249	Bradi2g24380.1Bradi2g56500.1	2	22170791	2.37369	2	54821939	2.92403
Bradi2g24390.1	Bradi2g56510.1	0	5249	Bradi2g24390.1Bradi2g56510.1	2	22180381	2.37385	2	54833802	2.92423
Bradi2g24430.1	Bradi2g56530.2	0	5249	Bradi2g24430.1Bradi2g56530.2	2	22226744	2.37464	2	54857374	2.92463
Bradi2g24460.1	Bradi2g56580.1	3e-168	5249	Bradi2g24460.1Bradi2g56580.1	2	22295760	2.3758	2	54899489	2.92534
Bradi2g24670.1	Bradi2g56597.1	0	5249	Bradi2g24670.1Bradi2g56597.1	2	22469375	2.37873	2	54907517	2.92548
Bradi2g24680.1	Bradi2g56620.1	6e-122	5249	Bradi2g24680.1Bradi2g56620.1	2	22484557	2.37898	2	54932211	2.92589
Bradi2g24700.1	Bradi2g56700.1	0	5249	Bradi2g24700.1Bradi2g56700.1	2	22501892	2.37927	2	54980835	2.92671
Bradi2g24737.1	Bradi2g56810.1	0	5249	Bradi2g24737.1Bradi2g56810.1	2	22554282	2.38016	2	55069572	2.92821
Bradi2g24750.1	Bradi2g56830.2	0	5249	Bradi2g24750.1Bradi2g56830.2	2	22559459	2.38024	2	55082001	2.92842
Bradi2g24850.1	Bradi2g56890.1	0	5249	Bradi2g24850.1Bradi2g56890.1	2	22641276	2.38162	2	55153957	2.92963
Bradi2g24860.3	Bradi2g56920.1	0	5249	Bradi2g24860.3Bradi2g56920.1	2	22645629	2.3817	2	55173259	2.92996
Bradi2g24910.1	Bradi2g56970.1	0	5249	Bradi2g24910.1Bradi2g56970.1	2	22707028	2.38273	2	55192735	2.93028
Bradi2g24930.1	Bradi2g56990.1	2e-144	5249	Bradi2g24930.1Bradi2g56990.1	2	22734128	2.38319	2	55203159	2.93046
Bradi2g24940.2	Bradi2g57000.1	2e-169	5249	Bradi2g24940.2Bradi2g57000.1	2	22736261	2.38322	2	55205785	2.9305
Bradi2g24957.1	Bradi2g57010.3	2e-130	5249	Bradi2g24957.1Bradi2g57010.3	2	22755452	2.38355	2	55210088	2.93058
Bradi2g24980.1	Bradi2g57027.1	0	5249	Bradi2g24980.1Bradi2g57027.1	2	22782139	2.384	2	55257849	2.93138
Bradi2g24987.1	Bradi2g57100.1	0	5249	Bradi2g24987.1Bradi2g57100.1	2	22790679	2.38414	2	55323083	2.93248
Bradi2g25017.1	Bradi2g57107.1	2e-104	5249	Bradi2g25017.1Bradi2g57107.1	2	22804006	2.38437	2	55344027	2.93283
Bradi2g25060.1	Bradi2g57210.1	4e-112	5249	Bradi2g25060.1Bradi2g57210.1	2	22849000	2.38512	2	55411752	2.93398
Bradi2g25097.1	Bradi2g57250.1	0	5249	Bradi2g25097.1Bradi2g57250.1	2	22949811	2.38682	2	55439697	2.93445
Bradi2g25120.1	Bradi2g57280.2	0	5249	Bradi2g25120.1Bradi2g57280.2	2	23021685	2.38803	2	55451496	2.93465
Bradi2g25190.1	Bradi2g57317.1	0	5249	Bradi2g25190.1Bradi2g57317.1	2	23093741	2.38925	2	55482688	2.93517
Bradi2g25280.1	Bradi2g57392.1	2e-81	5249	Bradi2g25280.1Bradi2g57392.1	2	23221492	2.3914	2	55561014	2.93649
Bradi2g25310.1	Bradi2g57420.1	0	5249	Bradi2g25310.1Bradi2g57420.1	2	23236815	2.39166	2	55590181	2.93698
Bradi2g27140.1	Bradi2g60497.1	1e-117	265	Bradi2g27140.1Bradi2g60497.1	2	25887532	2.43634	2	57841959	2.97494
Bradi2g27170.1	Bradi2g60456.1	0	265	Bradi2g27170.1Bradi2g60456.1	2	25966259	2.43767	2	57796733	2.97418
Bradi2g27180.1	Bradi2g60380.1	0	265	Bradi2g27180.1Bradi2g60380.1	2	25987034	2.43802	2	57729775	2.97305
Bradi2g27250.1	Bradi2g60310.1	0	265	Bradi2g27250.1Bradi2g60310.1	2	26045853	2.43901	2	57683643	2.97227
Bradi2g27260.1	Bradi2g60300.1	0	265	Bradi2g27260.1Bradi2g60300.1	2	26049405	2.43907	2	57673645	2.9721
Bradi2g27360.1	Bradi2g60140.1	6e-120	265	Bradi2g27360.1Bradi2g60140.1	2	26236984	2.44223	2	57538405	2.96982
Bradi3g13050.1	Bradi5g26917.1	4e-108	279	Bradi3g13050.1Bradi5g26917.1	3	11660021	3.19468	5	27770329	5.9763
Bradi3g13080.1	Bradi5g27110.1	0	279	Bradi3g13080.1Bradi5g27110.1	3	11686474	3.19512	5	28014214	5.98488
Bradi3g13100.1	Bradi5g27230.1	4e-100	279	Bradi3g13100.1Bradi5g27230.1	3	11695351	3.19527	5	28090098	5.98754
Bradi3g13117.1	Bradi5g27467.1	1e-106	279	Bradi3g13117.1Bradi5g27467.1	3	11704347	3.19542	5	28214949	5.99193
Bradi3g13140.1	Bradi5g27480.1	0	279	Bradi3g13140.1Bradi5g27480.1	3	11712622	3.19556	5	28223147	5.99222
Bradi3g13177.1	Bradi5g27540.1	0	279	Bradi3g13177.1Bradi5g27540.1	3	11727473	3.19581	5	28278905	5.99418
Bradi3g13200.1	Bradi5g27550.1	0	279	Bradi3g13200.1Bradi5g27550.1	3	11746056	3.19612	5	28286445	5.99445
Bradi3g14907.1	Bradi5g22117.1	3e-84	558	Bradi3g14907.1Bradi5g22117.1	3	13234430	3.22097	5	24590149	5.8645
Bradi3g14940.1	Bradi5g22200.1	1e-107	558	Bradi3g14940.1Bradi5g22200.1	3	13253593	3.22129	5	24661358	5.867
Bradi3g15027.1	Bradi5g22310.1	0	558	Bradi3g15027.1Bradi5g22310.1	3	13304489	3.22214	5	24719443	5.86904
Bradi3g15067.1	Bradi5g22330.1	0	558	Bradi3g15067.1Bradi5g22330.1	3	13339362	3.22272	5	24734444	5.86957
Bradi3g15180.1	Bradi5g22410.1	0	558	Bradi3g15180.1Bradi5g22410.1	3	13496278	3.22534	5	24790738	5.87155
Bradi3g15327.1	Bradi5g22570.2	0	558	Bradi3g15327.1Bradi5g22570.2	3	13622993	3.22746	5	24894546	5.8752
Bradi3g15357.1	Bradi5g22670.2	0	558	Bradi3g15357.1Bradi5g22670.2	3	13696197	3.22868	5	24943451	5.87692
Bradi3g15380.1	Bradi5g22745.1	0	558	Bradi3g15380.1Bradi5g22745.1	3	13705424	3.22883	5	24989118	5.87853
Bradi3g15467.1	Bradi5g22930.1	1e-177	558	Bradi3g15467.1Bradi5g22930.1	3	13775229	3.23	5	25107287	5.88268
Bradi3g15500.1	Bradi5g23130.1	0	558	Bradi3g15500.1Bradi5g23130.1	3	13789418	3.23024	5	25212779	5.88639
Bradi3g15550.1	Bradi5g23230.1	0	558	Bradi3g15550.1Bradi5g23230.1	3	13821829	3.23078	5	25240010	5.88735
Bradi3g15620.1	Bradi5g23367.1	0	558	Bradi3g15620.1Bradi5g23367.1	3	13899608	3.23208	5	25323420	5.89028
Bradi3g15820.1	Bradi5g23420.1	2e-84	558	Bradi3g15820.1Bradi5g23420.1	3	14062461	3.2348	5	25366345	5.89179
Bradi3g15852.1	Bradi5g23540.2	0	558	Bradi3g15852.1Bradi5g23540.2	3	14083259	3.23514	5	25439222	5.89435
Bradi3g15900.1	Bradi5g23650.1	0	558	Bradi3g15900.1Bradi5g23650.1	3	14116447	3.2357	5	25517253	5.89709
Bradi3g17620.2	Bradi5g22007.1	0	287	Bradi3g17620.2Bradi5g22007.1	3	15981035	3.26683	5	24489186	5.86095
Bradi3g17756.1	Bradi5g21857.1	0	287	Bradi3g17756.1Bradi5g21857.1	3	16092419	3.26869	5	24361387	5.85646
Bradi3g17762.1	Bradi5g21710.1	0	287	Bradi3g17762.1Bradi5g21710.1	3	16103555	3.26887	5	24257502	5.8528
Bradi3g17780.1	Bradi5g21677.1	0	287	Bradi3g17780.1Bradi5g21677.1	3	16156563	3.26976	5	24228174	5.85177
Bradi3g17870.2	Bradi5g21650.1	0	287	Bradi3g17870.2Bradi5g21650.1	3	16246889	3.27127	5	24203000	5.85089
Bradi3g17900.1	Bradi5g21580.1	4e-138	287	Bradi3g17900.1Bradi5g21580.1	3	16278291	3.27179	5	24143315	5.84879
Bradi3g17920.1	Bradi5g21550.1	0	287	Bradi3g17920.1Bradi5g21550.1	3	16291348	3.27201	5	24134506	5.84848
Bradi3g18050.1	Bradi5g21310.1	0	312	Bradi3g18050.1Bradi5g21310.1	3	16456488	3.27477	5	23964686	5.84251
Bradi3g18060.1	Bradi5g21260.1	3e-164	312	Bradi3g18060.1Bradi5g21260.1	3	16459691	3.27482	5	23943210	5.84176
Bradi3g18077.1	Bradi5g21150.1	0	312	Bradi3g18077.1Bradi5g21150.1	3	16538229	3.27613	5	23870047	5.83918
Bradi3g18090.1	Bradi5g21140.1	0	312	Bradi3g18090.1Bradi5g21140.1	3	16557719	3.27646	5	23861022	5.83887
Bradi3g18280.1	Bradi5g21080.1	0	312	Bradi3g18280.1Bradi5g21080.1	3	16696339	3.27877	5	23819279	5.8374
Bradi3g18340.1	Bradi5g20980.1	0	312	Bradi3g18340.1Bradi5g20980.1	3	16744385	3.27957	5	23739114	5.83458
Bradi3g18470.1	Bradi5g20940.1	0	312	Bradi3g18470.1Bradi5g20940.1	3	16863522	3.28156	5	23719386	5.83389
Bradi3g18580.1	Bradi5g20700.1	7e-83	228	Bradi3g18580.1Bradi5g20700.1	3	17079848	3.28518	5	23482100	5.82554
Bradi3g18590.1	Bradi5g20718.1	1e-99	228	Bradi3g18590.1Bradi5g20718.1	3	17127140	3.28597	5	23495841	5.82603
Bradi3g18607.1	Bradi5g20734.1	1e-150	228	Bradi3g18607.1Bradi5g20734.1	3	17137901	3.28614	5	23503056	5.82628
Bradi3g18707.2	Bradi5g20750.1	0	228	Bradi3g18707.2Bradi5g20750.1	3	17260340	3.28819	5	23512205	5.8266
Bradi3g18750.1	Bradi5g20770.1	0	228	Bradi3g18750.1Bradi5g20770.1	3	17304418	3.28893	5	23566358	5.82851
Bradi3g21710.1	Bradi4g27870.1	0	324	Bradi3g21710.1Bradi4g27870.1	3	20830570	3.3478	4	33178667	4.68201
Bradi3g22020.1	Bradi4g27810.1	0	324	Bradi3g22020.1Bradi4g27810.1	3	21114015	3.35253	4	33069260	4.67976
Bradi3g22290.1	Bradi4g27620.1	4e-124	324	Bradi3g22290.1Bradi4g27620.1	3	21323313	3.35603	4	32800072	4.67423
Bradi3g22297.1	Bradi4g27607.1	1e-127	324	Bradi3g22297.1Bradi4g27607.1	3	21330659	3.35615	4	32790431	4.67403
Bradi3g22330.1	Bradi4g27570.1	0	324	Bradi3g22330.1Bradi4g27570.1	3	21371379	3.35683	4	32735198	4.6729
Bradi3g22387.1	Bradi4g27450.1	0	324	Bradi3g22387.1Bradi4g27450.1	3	21469383	3.35847	4	32610109	4.67033
Bradi3g22420.1	Bradi4g27290.1	0	324	Bradi3g22420.1Bradi4g27290.1	3	21513898	3.35921	4	32404567	4.6661
Bradi3g22430.1	Bradi4g27270.1	2e-166	324	Bradi3g22430.1Bradi4g27270.1	3	21530806	3.35949	4	32365561	4.6653
Bradi3g34737.1	Bradi4g28430.1	0	436	Bradi3g34737.1Bradi4g28430.1	3	37115681	3.61971	4	33841930	4.69565
Bradi3g34750.1	Bradi4g28350.1	0	436	Bradi3g34750.1Bradi4g28350.1	3	37121943	3.61981	4	33762689	4.69402
Bradi3g34890.1	Bradi4g28270.1	0	436	Bradi3g34890.1Bradi4g28270.1	3	37271592	3.62231	4	33614961	4.69098
Bradi3g34920.1	Bradi4g28240.1	0	436	Bradi3g34920.1Bradi4g28240.1	3	37309707	3.62295	4	33584757	4.69036
Bradi3g34950.1	Bradi4g28200.1	0	436	Bradi3g34950.1Bradi4g28200.1	3	37327939	3.62325	4	33534626	4.68933
Bradi3g35100.1	Bradi4g28130.1	0	436	Bradi3g35100.1Bradi4g28130.1	3	37440622	3.62513	4	33476602	4.68814
Bradi3g35120.1	Bradi4g28120.1	1e-109	436	Bradi3g35120.1Bradi4g28120.1	3	37447171	3.62524	4	33473686	4.68808
Bradi3g35137.1	Bradi4g28107.1	0	436	Bradi3g35137.1Bradi4g28107.1	3	37458203	3.62543	4	33462728	4.68785
Bradi3g35180.1	Bradi4g28040.1	0	436	Bradi3g35180.1Bradi4g28040.1	3	37499954	3.62612	4	33392316	4.68641
Bradi3g35220.3	Bradi4g28010.1	4e-160	436	Bradi3g35220.3Bradi4g28010.1	3	37525330	3.62655	4	33376639	4.68608
Bradi3g35310.1	Bradi4g28870.1	0	319	Bradi3g35310.1Bradi4g28870.1	3	37597272	3.62775	4	34260817	4.70426
Bradi3g35320.1	Bradi4g28820.1	6e-118	319	Bradi3g35320.1Bradi4g28820.1	3	37603784	3.62786	4	34236487	4.70376
Bradi3g35330.1	Bradi4g28792.1	0	319	Bradi3g35330.1Bradi4g28792.1	3	37612885	3.62801	4	34214389	4.7033
Bradi3g35350.1	Bradi4g28767.1	0	319	Bradi3g35350.1Bradi4g28767.1	3	37636928	3.62841	4	34161652	4.70222
Bradi3g35370.1	Bradi4g28640.1	0	319	Bradi3g35370.1Bradi4g28640.1	3	37652507	3.62867	4	34057084	4.70007
Bradi3g35377.1	Bradi4g28617.1	5e-97	319	Bradi3g35377.1Bradi4g28617.1	3	37659568	3.62879	4	34029507	4.6995
Bradi3g35410.1	Bradi4g28590.1	6e-101	319	Bradi3g35410.1Bradi4g28590.1	3	37686408	3.62924	4	34005934	4.69902
Bradi3g35830.1	Bradi4g29360.1	0	693	Bradi3g35830.1Bradi4g29360.1	3	38101281	3.63616	4	34829065	4.71594
Bradi3g35900.1	Bradi4g29430.1	4e-142	693	Bradi3g35900.1Bradi4g29430.1	3	38148940	3.63696	4	34861958	4.71661
Bradi3g36010.1	Bradi4g29440.1	0	693	Bradi3g36010.1Bradi4g29440.1	3	38280142	3.63915	4	34907015	4.71754
Bradi3g36080.1	Bradi4g29500.1	0	693	Bradi3g36080.1Bradi4g29500.1	3	38320000	3.63981	4	34951319	4.71845
Bradi3g36090.1	Bradi4g29540.1	2e-169	693	Bradi3g36090.1Bradi4g29540.1	3	38328911	3.63996	4	35023140	4.71993
Bradi3g36110.1	Bradi4g29560.1	2e-170	693	Bradi3g36110.1Bradi4g29560.1	3	38368200	3.64062	4	35051421	4.72051
Bradi3g36160.1	Bradi4g29590.1	0	693	Bradi3g36160.1Bradi4g29590.1	3	38402353	3.64119	4	35075502	4.721
Bradi3g36180.1	Bradi4g29617.1	4e-131	693	Bradi3g36180.1Bradi4g29617.1	3	38477358	3.64244	4	35107805	4.72167
Bradi3g36210.1	Bradi4g29640.1	0	693	Bradi3g36210.1Bradi4g29640.1	3	38493855	3.64272	4	35155492	4.72265
Bradi3g36290.1	Bradi4g29790.1	0	693	Bradi3g36290.1Bradi4g29790.1	3	38561466	3.64385	4	35426749	4.72822
Bradi3g36430.1	Bradi4g29860.1	0	693	Bradi3g36430.1Bradi4g29860.1	3	38771478	3.64735	4	35537207	4.7305
Bradi3g36460.1	Bradi4g29870.1	0	693	Bradi3g36460.1Bradi4g29870.1	3	38800298	3.64783	4	35545645	4.73067
Bradi3g36520.1	Bradi4g29920.1	0	693	Bradi3g36520.1Bradi4g29920.1	3	38869379	3.64899	4	35603640	4.73186
Bradi3g36610.1	Bradi4g29990.1	3e-177	693	Bradi3g36610.1Bradi4g29990.1	3	38990223	3.651	4	35733264	4.73453
Bradi3g36640.1	Bradi4g30010.1	3e-144	693	Bradi3g36640.1Bradi4g30010.1	3	39034937	3.65175	4	35748241	4.73483
Bradi3g36760.1	Bradi4g30060.2	0	693	Bradi3g36760.1Bradi4g30060.2	3	39134223	3.65341	4	35769136	4.73526
Bradi3g36820.1	Bradi4g30617.1	2e-168	406	Bradi3g36820.1Bradi4g30617.1	3	39192052	3.65437	4	36372483	4.74766
Bradi3g36860.1	Bradi4g30530.1	0	406	Bradi3g36860.1Bradi4g30530.1	3	39215903	3.65477	4	36282925	4.74582
Bradi3g36910.1	Bradi4g30380.1	1e-81	406	Bradi3g36910.1Bradi4g30380.1	3	39266802	3.65562	4	36144580	4.74298
Bradi3g36950.1	Bradi4g30330.1	0	406	Bradi3g36950.1Bradi4g30330.1	3	39288928	3.65599	4	36040501	4.74084
Bradi3g36990.1	Bradi4g30310.1	0	406	Bradi3g36990.1Bradi4g30310.1	3	39307918	3.65631	4	36025150	4.74053
Bradi3g37020.1	Bradi4g30260.1	0	406	Bradi3g37020.1Bradi4g30260.1	3	39342680	3.65689	4	35961686	4.73922
Bradi3g37047.1	Bradi4g30220.1	0	406	Bradi3g37047.1Bradi4g30220.1	3	39398590	3.65782	4	35900450	4.73796
Bradi3g37067.1	Bradi4g30177.1	2e-168	406	Bradi3g37067.1Bradi4g30177.1	3	39408777	3.65799	4	35853998	4.73701
Bradi3g37080.2	Bradi4g30170.1	0	406	Bradi3g37080.2Bradi4g30170.1	3	39413257	3.65807	4	35846488	4.73685
Bradi3g37377.1	Bradi4g31016.1	0	512	Bradi3g37377.1Bradi4g31016.1	3	39804552	3.6646	4	36753281	4.75549
Bradi3g37530.1	Bradi4g31130.1	0	512	Bradi3g37530.1Bradi4g31130.1	3	40027710	3.66833	4	36904479	4.7586
Bradi3g37580.1	Bradi4g31270.1	0	512	Bradi3g37580.1Bradi4g31270.1	3	40084738	3.66928	4	37057134	4.76174
Bradi3g37600.1	Bradi4g31430.1	0	512	Bradi3g37600.1Bradi4g31430.1	3	40104265	3.66961	4	37191784	4.76451
Bradi3g37620.1	Bradi4g31460.1	0	512	Bradi3g37620.1Bradi4g31460.1	3	40122472	3.66991	4	37230343	4.7653
Bradi3g37710.1	Bradi4g31550.1	0	512	Bradi3g37710.1Bradi4g31550.1	3	40264939	3.67229	4	37299625	4.76672
Bradi3g37810.1	Bradi4g31690.1	9e-177	512	Bradi3g37810.1Bradi4g31690.1	3	40344365	3.67361	4	37417632	4.76915
Bradi3g37820.1	Bradi4g31710.1	6e-118	512	Bradi3g37820.1Bradi4g31710.1	3	40361595	3.6739	4	37443425	4.76968
Bradi3g37850.1	Bradi4g31727.1	0	512	Bradi3g37850.1Bradi4g31727.1	3	40388597	3.67435	4	37455143	4.76992
Bradi3g37890.1	Bradi4g31770.1	0	512	Bradi3g37890.1Bradi4g31770.1	3	40423599	3.67494	4	37509544	4.77104
Bradi3g37930.1	Bradi4g31840.1	5e-99	512	Bradi3g37930.1Bradi4g31840.1	3	40447646	3.67534	4	37615880	4.77322
Bradi3g37967.1	Bradi4g32010.1	0	512	Bradi3g37967.1Bradi4g32010.1	3	40484369	3.67595	4	37737559	4.77573
Bradi3g38167.1	Bradi4g32110.1	0	512	Bradi3g38167.1Bradi4g32110.1	3	40655621	3.67881	4	37830466	4.77763
Bradi3g38400.1	Bradi4g32500.1	0	415	Bradi3g38400.1Bradi4g32500.1	3	40907159	3.68301	4	38154924	4.7843
Bradi3g38410.1	Bradi4g32510.1	0	415	Bradi3g38410.1Bradi4g32510.1	3	40927527	3.68335	4	38167860	4.78457
Bradi3g38417.1	Bradi4g32556.1	5e-124	415	Bradi3g38417.1Bradi4g32556.1	3	40944035	3.68363	4	38200467	4.78524
Bradi3g38430.1	Bradi4g32580.1	2e-146	415	Bradi3g38430.1Bradi4g32580.1	3	40962856	3.68394	4	38218196	4.78561
Bradi3g38440.1	Bradi4g32590.1	0	415	Bradi3g38440.1Bradi4g32590.1	3	40973787	3.68412	4	38235811	4.78597
Bradi3g38510.1	Bradi4g32650.1	8e-134	415	Bradi3g38510.1Bradi4g32650.1	3	41016087	3.68483	4	38327439	4.78785
Bradi3g38580.1	Bradi4g32730.1	0	415	Bradi3g38580.1Bradi4g32730.1	3	41059139	3.68555	4	38390070	4.78914
Bradi3g38600.1	Bradi4g32737.1	3e-150	415	Bradi3g38600.1Bradi4g32737.1	3	41125916	3.68666	4	38457521	4.79052
Bradi3g38650.1	Bradi4g32840.1	3e-103	415	Bradi3g38650.1Bradi4g32840.1	3	41146092	3.687	4	38635746	4.79419
Bradi3g38890.1	Bradi4g32934.1	1e-99	495	Bradi3g38890.1Bradi4g32934.1	3	41352656	3.69045	4	38733998	4.79621
Bradi3g38897.1	Bradi4g32941.1	0	495	Bradi3g38897.1Bradi4g32941.1	3	41354946	3.69049	4	38737602	4.79628
Bradi3g38960.1	Bradi4g32960.1	0	495	Bradi3g38960.1Bradi4g32960.1	3	41394699	3.69115	4	38768069	4.79691
Bradi3g38970.1	Bradi4g32967.1	2e-122	495	Bradi3g38970.1Bradi4g32967.1	3	41408303	3.69138	4	38793440	4.79743
Bradi3g38990.1	Bradi4g33020.1	0	495	Bradi3g38990.1Bradi4g33020.1	3	41422857	3.69162	4	38829218	4.79817
Bradi3g39060.1	Bradi4g33060.1	2e-85	495	Bradi3g39060.1Bradi4g33060.1	3	41458021	3.69221	4	38847981	4.79855
Bradi3g39070.1	Bradi4g33110.1	0	495	Bradi3g39070.1Bradi4g33110.1	3	41470155	3.69241	4	38885551	4.79932
Bradi3g39150.1	Bradi4g33160.1	0	495	Bradi3g39150.1Bradi4g33160.1	3	41536224	3.69351	4	38939515	4.80043
Bradi3g39270.1	Bradi4g33280.1	0	495	Bradi3g39270.1Bradi4g33280.1	3	41604444	3.69465	4	39006821	4.80182
Bradi3g39280.1	Bradi4g33290.1	8e-163	495	Bradi3g39280.1Bradi4g33290.1	3	41640356	3.69525	4	39033318	4.80236
Bradi3g39360.1	Bradi4g33350.1	0	495	Bradi3g39360.1Bradi4g33350.1	3	41673780	3.69581	4	39069260	4.8031
Bradi3g39740.1	Bradi4g33490.1	2e-107	695	Bradi3g39740.1Bradi4g33490.1	3	41976174	3.70086	4	39163985	4.80505
Bradi3g39800.1	Bradi4g33550.1	0	695	Bradi3g39800.1Bradi4g33550.1	3	42026895	3.70171	4	39260143	4.80702
Bradi3g39880.2	Bradi4g33640.1	0	695	Bradi3g39880.2Bradi4g33640.1	3	42111871	3.70313	4	39351299	4.8089
Bradi3g39940.1	Bradi4g33717.1	0	695	Bradi3g39940.1Bradi4g33717.1	3	42177856	3.70423	4	39401519	4.80993
Bradi3g39970.1	Bradi4g33750.1	0	695	Bradi3g39970.1Bradi4g33750.1	3	42220513	3.70494	4	39432718	4.81057
Bradi3g40030.1	Bradi4g33770.1	7e-129	695	Bradi3g40030.1Bradi4g33770.1	3	42259872	3.7056	4	39473148	4.8114
Bradi3g40070.1	Bradi4g33830.1	1e-99	695	Bradi3g40070.1Bradi4g33830.1	3	42300986	3.70628	4	39515602	4.81227
Bradi3g40210.1	Bradi4g33910.1	0	695	Bradi3g40210.1Bradi4g33910.1	3	42402765	3.70798	4	39579452	4.81359
Bradi3g40270.1	Bradi4g34005.1	0	695	Bradi3g40270.1Bradi4g34005.1	3	42476931	3.70922	4	39679494	4.81564
Bradi3g40290.1	Bradi4g34010.1	0	695	Bradi3g40290.1Bradi4g34010.1	3	42485197	3.70936	4	39683929	4.81573
Bradi3g40307.1	Bradi4g34030.1	0	695	Bradi3g40307.1Bradi4g34030.1	3	42491705	3.70947	4	39694369	4.81595
Bradi3g40320.1	Bradi4g34040.1	1e-104	695	Bradi3g40320.1Bradi4g34040.1	3	42502915	3.70965	4	39700495	4.81607
Bradi3g40382.1	Bradi4g34060.1	1e-130	695	Bradi3g40382.1Bradi4g34060.1	3	42536890	3.71022	4	39727760	4.81664
Bradi3g40497.1	Bradi4g34100.1	0	695	Bradi3g40497.1Bradi4g34100.1	3	42666208	3.71238	4	39781478	4.81774
Bradi3g40520.1	Bradi4g34110.1	0	695	Bradi3g40520.1Bradi4g34110.1	3	42674414	3.71252	4	39785975	4.81783
Bradi3g40560.1	Bradi4g34150.1	0	695	Bradi3g40560.1Bradi4g34150.1	3	42714877	3.71319	4	39805246	4.81823
Bradi3g40800.1	Bradi4g34270.1	0	1469	Bradi3g40800.1Bradi4g34270.1	3	42902810	3.71633	4	39934015	4.82088
Bradi3g40820.1	Bradi4g34300.1	3e-165	1469	Bradi3g40820.1Bradi4g34300.1	3	42917511	3.71658	4	39955525	4.82132
Bradi3g40860.1	Bradi4g34350.1	7e-97	1469	Bradi3g40860.1Bradi4g34350.1	3	42949265	3.71711	4	39989216	4.82201
Bradi3g40907.1	Bradi4g34390.1	0	1469	Bradi3g40907.1Bradi4g34390.1	3	42991035	3.7178	4	40012089	4.82248
Bradi3g40930.1	Bradi4g34430.1	0	1469	Bradi3g40930.1Bradi4g34430.1	3	43007143	3.71807	4	40055525	4.82337
Bradi3g41130.1	Bradi4g34600.1	0	1469	Bradi3g41130.1Bradi4g34600.1	3	43119474	3.71995	4	40160736	4.82554
Bradi3g41200.1	Bradi4g34630.1	2e-177	1469	Bradi3g41200.1Bradi4g34630.1	3	43148265	3.72043	4	40179477	4.82592
Bradi3g41250.1	Bradi4g34667.1	0	1469	Bradi3g41250.1Bradi4g34667.1	3	43201676	3.72132	4	40207721	4.8265
Bradi3g41260.1	Bradi4g34680.1	2e-170	1469	Bradi3g41260.1Bradi4g34680.1	3	43213035	3.72151	4	40216558	4.82668
Bradi3g41370.1	Bradi4g34737.1	1e-159	1469	Bradi3g41370.1Bradi4g34737.1	3	43304081	3.72303	4	40267281	4.82773
Bradi3g41410.1	Bradi4g34780.1	2e-154	1469	Bradi3g41410.1Bradi4g34780.1	3	43351567	3.72382	4	40281619	4.82802
Bradi3g41420.1	Bradi4g34790.1	0	1469	Bradi3g41420.1Bradi4g34790.1	3	43362633	3.72401	4	40288404	4.82816
Bradi3g41480.1	Bradi4g34810.1	0	1469	Bradi3g41480.1Bradi4g34810.1	3	43402859	3.72468	4	40319411	4.8288
Bradi3g41490.1	Bradi4g34840.1	0	1469	Bradi3g41490.1Bradi4g34840.1	3	43409227	3.72479	4	40345299	4.82933
Bradi3g41510.1	Bradi4g34870.1	1e-97	1469	Bradi3g41510.1Bradi4g34870.1	3	43449225	3.72545	4	40372181	4.82988
Bradi3g41520.1	Bradi4g34880.1	0	1469	Bradi3g41520.1Bradi4g34880.1	3	43456976	3.72558	4	40441751	4.83131
Bradi3g41720.1	Bradi4g34990.1	0	1469	Bradi3g41720.1Bradi4g34990.1	3	43576697	3.72758	4	40527431	4.83307
Bradi3g41730.1	Bradi4g35020.1	0	1469	Bradi3g41730.1Bradi4g35020.1	3	43581308	3.72766	4	40541275	4.83336
Bradi3g41740.1	Bradi4g35050.1	0	1469	Bradi3g41740.1Bradi4g35050.1	3	43595600	3.7279	4	40563899	4.83382
Bradi3g41760.1	Bradi4g35080.1	0	1469	Bradi3g41760.1Bradi4g35080.1	3	43604431	3.72805	4	40575879	4.83407
Bradi3g41770.1	Bradi4g35100.1	0	1469	Bradi3g41770.1Bradi4g35100.1	3	43613029	3.72819	4	40589474	4.83435
Bradi3g41817.1	Bradi4g35240.1	9e-152	1469	Bradi3g41817.1Bradi4g35240.1	3	43632626	3.72852	4	40688906	4.83639
Bradi3g41830.1	Bradi4g35280.1	0	1469	Bradi3g41830.1Bradi4g35280.1	3	43642250	3.72868	4	40720824	4.83705
Bradi3g41880.1	Bradi4g35460.1	0	1469	Bradi3g41880.1Bradi4g35460.1	3	43684603	3.72938	4	40861124	4.83993
Bradi3g42060.1	Bradi4g35680.1	2e-127	1469	Bradi3g42060.1Bradi4g35680.1	3	43817807	3.73161	4	41024515	4.84329
Bradi3g42080.1	Bradi4g35720.1	0	1469	Bradi3g42080.1Bradi4g35720.1	3	43825013	3.73173	4	41050886	4.84383
Bradi3g42100.1	Bradi4g35740.1	0	1469	Bradi3g42100.1Bradi4g35740.1	3	43841276	3.732	4	41084149	4.84452
Bradi3g42130.1	Bradi4g35780.1	1e-138	1469	Bradi3g42130.1Bradi4g35780.1	3	43857313	3.73227	4	41114697	4.84514
Bradi3g42140.1	Bradi4g35800.1	2e-109	1469	Bradi3g42140.1Bradi4g35800.1	3	43861325	3.73234	4	41126098	4.84538
Bradi3g42160.1	Bradi4g35867.1	0	1469	Bradi3g42160.1Bradi4g35867.1	3	43871253	3.7325	4	41155388	4.84598
Bradi3g42170.1	Bradi4g35880.2	0	1469	Bradi3g42170.1Bradi4g35880.2	3	43875090	3.73257	4	41161934	4.84612
Bradi3g42180.1	Bradi4g35890.1	0	1469	Bradi3g42180.1Bradi4g35890.1	3	43889995	3.73281	4	41177958	4.84645
Bradi3g42190.1	Bradi4g35930.1	0	1469	Bradi3g42190.1Bradi4g35930.1	3	43897597	3.73294	4	41203869	4.84698
Bradi3g42197.1	Bradi4g36030.1	7e-96	1469	Bradi3g42197.1Bradi4g36030.1	3	43915172	3.73323	4	41297271	4.8489
Bradi3g42657.1	Bradi4g38080.1	0	304	Bradi3g42657.1Bradi4g38080.1	3	44139316	3.73698	4	43056076	4.88505
Bradi3g42670.1	Bradi4g38187.1	0	304	Bradi3g42670.1Bradi4g38187.1	3	44144181	3.73706	4	43190611	4.88782
Bradi3g42700.1	Bradi4g38260.1	3e-145	304	Bradi3g42700.1Bradi4g38260.1	3	44177997	3.73762	4	43252543	4.88909
Bradi3g42760.1	Bradi4g38430.1	0	304	Bradi3g42760.1Bradi4g38430.1	3	44210076	3.73816	4	43366284	4.89143
Bradi3g42780.1	Bradi4g38460.1	4e-178	304	Bradi3g42780.1Bradi4g38460.1	3	44227966	3.73846	4	43385015	4.89181
Bradi3g42790.1	Bradi4g38490.1	7e-166	304	Bradi3g42790.1Bradi4g38490.1	3	44232450	3.73853	4	43404523	4.89221
Bradi3g42800.6	Bradi4g38510.1	0	304	Bradi3g42800.6Bradi4g38510.1	3	44237459	3.73862	4	43416581	4.89246
Bradi3g43640.1	Bradi5g06390.1	0	445	Bradi3g43640.1Bradi5g06390.1	3	45166825	3.75413	5	8369368	5.29424
Bradi3g43750.1	Bradi5g07090.1	0	445	Bradi3g43750.1Bradi5g07090.1	3	45373488	3.75758	5	9525199	5.33487
Bradi3g43790.1	Bradi5g07100.1	0	445	Bradi3g43790.1Bradi5g07100.1	3	45477544	3.75932	5	9533918	5.33518
Bradi3g43850.1	Bradi5g07220.1	0	445	Bradi3g43850.1Bradi5g07220.1	3	45524875	3.76011	5	9671795	5.34002
Bradi3g43910.1	Bradi5g07380.3	2e-88	445	Bradi3g43910.1Bradi5g07380.3	3	45590101	3.7612	5	9874631	5.34716
Bradi3g43920.1	Bradi5g07410.1	0	445	Bradi3g43920.1Bradi5g07410.1	3	45597431	3.76132	5	9888645	5.34765
Bradi3g43930.2	Bradi5g07660.1	0	445	Bradi3g43930.2Bradi5g07660.1	3	45602288	3.7614	5	10070423	5.35404
Bradi3g43960.1	Bradi5g07740.1	0	445	Bradi3g43960.1Bradi5g07740.1	3	45633501	3.76192	5	10228047	5.35958
Bradi3g43990.1	Bradi5g07840.1	2e-135	445	Bradi3g43990.1Bradi5g07840.1	3	45657947	3.76233	5	10392288	5.36535
Bradi3g44130.1	Bradi5g08220.1	0	445	Bradi3g44130.1Bradi5g08220.1	3	45772031	3.76424	5	10783300	5.3791
Bradi3g44140.1	Bradi5g08240.1	1e-169	445	Bradi3g44140.1Bradi5g08240.1	3	45778622	3.76435	5	10812082	5.38011
Bradi3g44410.1	Bradi5g08390.1	0	1250	Bradi3g44410.1Bradi5g08390.1	3	46240655	3.77206	5	11106279	5.39046
Bradi3g44420.1	Bradi5g08400.1	0	1250	Bradi3g44420.1Bradi5g08400.1	3	46251837	3.77225	5	11109050	5.39055
Bradi3g44460.1	Bradi5g08460.1	2e-82	1250	Bradi3g44460.1Bradi5g08460.1	3	46329525	3.77355	5	11152838	5.39209
Bradi3g44507.1	Bradi5g08520.1	0	1250	Bradi3g44507.1Bradi5g08520.1	3	46477334	3.77601	5	11270784	5.39624
Bradi3g44520.1	Bradi5g08537.1	0	1250	Bradi3g44520.1Bradi5g08537.1	3	46488759	3.7762	5	11291270	5.39696
Bradi3g44570.1	Bradi5g08750.1	5e-85	1250	Bradi3g44570.1Bradi5g08750.1	3	46546954	3.77718	5	11722712	5.41213
Bradi3g44620.1	Bradi5g08890.1	0	1250	Bradi3g44620.1Bradi5g08890.1	3	46605280	3.77815	5	12017014	5.42247
Bradi3g44630.1	Bradi5g08907.1	0	1250	Bradi3g44630.1Bradi5g08907.1	3	46611124	3.77825	5	12032017	5.423
Bradi3g44640.1	Bradi5g08920.1	0	1250	Bradi3g44640.1Bradi5g08920.1	3	46629458	3.77855	5	12044633	5.42345
Bradi3g44650.1	Bradi5g08930.1	4e-180	1250	Bradi3g44650.1Bradi5g08930.1	3	46634963	3.77865	5	12052290	5.42371
Bradi3g44677.1	Bradi5g08950.1	2e-85	1250	Bradi3g44677.1Bradi5g08950.1	3	46651362	3.77892	5	12068494	5.42428
Bradi3g44760.1	Bradi5g09170.1	0	1250	Bradi3g44760.1Bradi5g09170.1	3	46716583	3.78001	5	12406074	5.43615
Bradi3g44770.1	Bradi5g09200.1	0	1250	Bradi3g44770.1Bradi5g09200.1	3	46733054	3.78028	5	12430296	5.437
Bradi3g44860.1	Bradi5g09270.1	5e-152	1250	Bradi3g44860.1Bradi5g09270.1	3	46800073	3.7814	5	12485008	5.43893
Bradi3g44867.1	Bradi5g09290.1	0	1250	Bradi3g44867.1Bradi5g09290.1	3	46812980	3.78162	5	12519098	5.44013
Bradi3g44910.1	Bradi5g09327.1	0	1250	Bradi3g44910.1Bradi5g09327.1	3	46854300	3.78231	5	12555127	5.44139
Bradi3g44940.1	Bradi5g09340.1	3e-81	1250	Bradi3g44940.1Bradi5g09340.1	3	46871242	3.78259	5	12568428	5.44186
Bradi3g44990.1	Bradi5g09420.1	0	1250	Bradi3g44990.1Bradi5g09420.1	3	46903991	3.78314	5	12686408	5.44601
Bradi3g45040.1	Bradi5g09490.2	0	1250	Bradi3g45040.1Bradi5g09490.2	3	46969655	3.78423	5	12832147	5.45113
Bradi3g45050.1	Bradi5g09517.1	8e-171	1250	Bradi3g45050.1Bradi5g09517.1	3	46975822	3.78434	5	12848174	5.45169
Bradi3g45130.1	Bradi5g09640.1	2e-97	1250	Bradi3g45130.1Bradi5g09640.1	3	47049416	3.78557	5	12962742	5.45572
Bradi3g45140.1	Bradi5g09650.1	0	1250	Bradi3g45140.1Bradi5g09650.1	3	47056593	3.78569	5	12971547	5.45603
Bradi3g45160.1	Bradi5g09670.1	4e-103	1250	Bradi3g45160.1Bradi5g09670.1	3	47094442	3.78632	5	12986478	5.45656
Bradi3g45180.1	Bradi5g09680.2	0	1250	Bradi3g45180.1Bradi5g09680.2	3	47127953	3.78688	5	12992096	5.45675
Bradi3g45200.1	Bradi5g09720.1	3e-171	1250	Bradi3g45200.1Bradi5g09720.1	3	47157036	3.78736	5	13048864	5.45875
Bradi3g45240.1	Bradi5g09737.1	6e-118	1250	Bradi3g45240.1Bradi5g09737.1	3	47194543	3.78799	5	13062865	5.45924
Bradi3g45250.1	Bradi5g09777.1	0	1250	Bradi3g45250.1Bradi5g09777.1	3	47228487	3.78856	5	13099115	5.46052
Bradi3g45260.1	Bradi5g09817.1	0	1250	Bradi3g45260.1Bradi5g09817.1	3	47234076	3.78865	5	13139196	5.46193
Bradi3g45327.1	Bradi5g10060.1	0	444	Bradi3g45327.1Bradi5g10060.1	3	47287528	3.78954	5	13292898	5.46733
Bradi3g45400.1	Bradi5g10150.1	0	444	Bradi3g45400.1Bradi5g10150.1	3	47441886	3.79212	5	13419066	5.47177
Bradi3g45460.1	Bradi5g10300.1	0	444	Bradi3g45460.1Bradi5g10300.1	3	47509376	3.79325	5	13522845	5.47541
Bradi3g45530.1	Bradi5g10357.1	0	444	Bradi3g45530.1Bradi5g10357.1	3	47570480	3.79427	5	13604416	5.47828
Bradi3g45540.1	Bradi5g10380.1	0	444	Bradi3g45540.1Bradi5g10380.1	3	47580579	3.79443	5	13614618	5.47864
Bradi3g45700.1	Bradi5g10490.3	0	444	Bradi3g45700.1Bradi5g10490.3	3	47699587	3.79642	5	13762029	5.48382
Bradi3g45740.1	Bradi5g10580.1	0	444	Bradi3g45740.1Bradi5g10580.1	3	47729659	3.79692	5	13870441	5.48763
Bradi3g45790.1	Bradi5g10670.1	0	444	Bradi3g45790.1Bradi5g10670.1	3	47768461	3.79757	5	13989179	5.49181
Bradi3g45830.1	Bradi5g10770.1	0	444	Bradi3g45830.1Bradi5g10770.1	3	47802972	3.79815	5	14090926	5.49539
Bradi3g45850.1	Bradi5g10777.1	0	444	Bradi3g45850.1Bradi5g10777.1	3	47810336	3.79827	5	14103010	5.49581
Bradi3g45880.1	Bradi5g10950.1	0	444	Bradi3g45880.1Bradi5g10950.1	3	47847483	3.79889	5	14441470	5.50771
Bradi3g46360.1	Bradi5g11650.1	0	951	Bradi3g46360.1Bradi5g11650.1	3	48210066	3.80494	5	15170987	5.53336
Bradi3g46370.1	Bradi5g11660.1	1e-99	951	Bradi3g46370.1Bradi5g11660.1	3	48212111	3.80498	5	15190342	5.53404
Bradi3g46430.1	Bradi5g11780.1	0	951	Bradi3g46430.1Bradi5g11780.1	3	48255564	3.8057	5	15271600	5.53689
Bradi3g46450.1	Bradi5g11800.1	4e-150	951	Bradi3g46450.1Bradi5g11800.1	3	48279851	3.80611	5	15299015	5.53786
Bradi3g46470.1	Bradi5g11810.1	0	951	Bradi3g46470.1Bradi5g11810.1	3	48291189	3.8063	5	15303492	5.53801
Bradi3g46540.1	Bradi5g11930.1	1e-88	951	Bradi3g46540.1Bradi5g11930.1	3	48352448	3.80732	5	15409142	5.54173
Bradi3g46547.1	Bradi5g11950.1	2e-105	951	Bradi3g46547.1Bradi5g11950.1	3	48367394	3.80757	5	15423568	5.54224
Bradi3g46590.1	Bradi5g11990.1	0	951	Bradi3g46590.1Bradi5g11990.1	3	48404496	3.80819	5	15451954	5.54323
Bradi3g46610.1	Bradi5g12000.1	0	951	Bradi3g46610.1Bradi5g12000.1	3	48449624	3.80894	5	15457070	5.54341
Bradi3g46620.1	Bradi5g12020.1	0	951	Bradi3g46620.1Bradi5g12020.1	3	48458601	3.80909	5	15474688	5.54403
Bradi3g46657.1	Bradi5g12080.1	0	951	Bradi3g46657.1Bradi5g12080.1	3	48475819	3.80938	5	15581223	5.54778
Bradi3g46680.1	Bradi5g12127.1	0	951	Bradi3g46680.1Bradi5g12127.1	3	48487052	3.80957	5	15611067	5.54883
Bradi3g46747.1	Bradi5g12227.1	0	951	Bradi3g46747.1Bradi5g12227.1	3	48520465	3.81013	5	15682854	5.55135
Bradi3g46760.1	Bradi5g12240.1	0	951	Bradi3g46760.1Bradi5g12240.1	3	48547374	3.81058	5	15700528	5.55197
Bradi3g46780.1	Bradi5g12250.1	0	951	Bradi3g46780.1Bradi5g12250.1	3	48553739	3.81068	5	15705841	5.55216
Bradi3g46800.1	Bradi5g12347.1	2e-152	951	Bradi3g46800.1Bradi5g12347.1	3	48564415	3.81086	5	15827542	5.55644
Bradi3g46900.1	Bradi5g12407.1	2e-146	951	Bradi3g46900.1Bradi5g12407.1	3	48633124	3.81201	5	15876489	5.55816
Bradi3g46910.1	Bradi5g12417.1	0	951	Bradi3g46910.1Bradi5g12417.1	3	48642114	3.81216	5	15889826	5.55863
Bradi3g46960.1	Bradi5g12510.2	0	951	Bradi3g46960.1Bradi5g12510.2	3	48692527	3.813	5	15961941	5.56116
Bradi3g46980.1	Bradi5g12530.1	0	951	Bradi3g46980.1Bradi5g12530.1	3	48701930	3.81316	5	15982999	5.5619
Bradi3g47000.1	Bradi5g12600.1	2e-153	951	Bradi3g47000.1Bradi5g12600.1	3	48726373	3.81357	5	16042743	5.564
Bradi3g47240.1	Bradi5g13000.1	0	340	Bradi3g47240.1Bradi5g13000.1	3	48906047	3.81657	5	16577469	5.5828
Bradi3g47340.1	Bradi5g13120.1	0	340	Bradi3g47340.1Bradi5g13120.1	3	48965766	3.81756	5	16667555	5.58597
Bradi3g47537.1	Bradi5g13350.2	0	340	Bradi3g47537.1Bradi5g13350.2	3	49164894	3.82089	5	16933892	5.59533
Bradi3g47570.1	Bradi5g13390.1	3e-154	340	Bradi3g47570.1Bradi5g13390.1	3	49181201	3.82116	5	16972900	5.5967
Bradi3g47627.1	Bradi5g13450.1	2e-115	340	Bradi3g47627.1Bradi5g13450.1	3	49252883	3.82236	5	16999982	5.59766
Bradi3g47640.1	Bradi5g13460.1	0	340	Bradi3g47640.1Bradi5g13460.1	3	49258978	3.82246	5	17011319	5.59806
Bradi3g47680.1	Bradi5g13490.1	0	340	Bradi3g47680.1Bradi5g13490.1	3	49295840	3.82307	5	17048755	5.59937
Bradi3g47700.1	Bradi5g13500.1	5e-157	340	Bradi3g47700.1Bradi5g13500.1	3	49311242	3.82333	5	17057611	5.59968
Bradi3g47820.1	Bradi5g13717.1	7e-105	1236	Bradi3g47820.1Bradi5g13717.1	3	49405246	3.8249	5	17220380	5.60541
Bradi3g47827.1	Bradi5g13727.1	0	1236	Bradi3g47827.1Bradi5g13727.1	3	49412245	3.82502	5	17229089	5.60571
Bradi3g47840.1	Bradi5g13760.1	0	1236	Bradi3g47840.1Bradi5g13760.1	3	49416673	3.82509	5	17244634	5.60626
Bradi3g47880.1	Bradi5g13800.1	0	1236	Bradi3g47880.1Bradi5g13800.1	3	49452226	3.82568	5	17275174	5.60733
Bradi3g47910.1	Bradi5g13860.4	0	1236	Bradi3g47910.1Bradi5g13860.4	3	49471841	3.82601	5	17310342	5.60857
Bradi3g47930.1	Bradi5g13870.1	3e-157	1236	Bradi3g47930.1Bradi5g13870.1	3	49483628	3.82621	5	17317355	5.60881
Bradi3g47990.1	Bradi5g13980.1	0	1236	Bradi3g47990.1Bradi5g13980.1	3	49549085	3.8273	5	17415606	5.61227
Bradi3g48036.1	Bradi5g14010.1	7e-150	1236	Bradi3g48036.1Bradi5g14010.1	3	49576264	3.82776	5	17442932	5.61323
Bradi3g48120.1	Bradi5g14180.1	0	1236	Bradi3g48120.1Bradi5g14180.1	3	49635345	3.82874	5	17650059	5.62051
Bradi3g48180.1	Bradi5g14280.1	2e-120	1236	Bradi3g48180.1Bradi5g14280.1	3	49677419	3.82944	5	17712355	5.6227
Bradi3g48230.1	Bradi5g14430.1	1e-142	1236	Bradi3g48230.1Bradi5g14430.1	3	49706021	3.82992	5	17841848	5.62725
Bradi3g48290.1	Bradi5g14530.1	0	1236	Bradi3g48290.1Bradi5g14530.1	3	49751006	3.83067	5	17993492	5.63259
Bradi3g48350.2	Bradi5g14570.1	0	1236	Bradi3g48350.2Bradi5g14570.1	3	49804408	3.83156	5	18018879	5.63348
Bradi3g48447.1	Bradi5g14600.1	3e-163	1236	Bradi3g48447.1Bradi5g14600.1	3	49878465	3.8328	5	18046925	5.63446
Bradi3g48490.1	Bradi5g14640.1	0	1236	Bradi3g48490.1Bradi5g14640.1	3	49907608	3.83329	5	18070125	5.63528
Bradi3g48530.1	Bradi5g14720.1	0	1236	Bradi3g48530.1Bradi5g14720.1	3	49942241	3.83387	5	18150671	5.63811
Bradi3g48567.1	Bradi5g14780.1	0	1236	Bradi3g48567.1Bradi5g14780.1	3	49986431	3.8346	5	18215868	5.6404
Bradi3g48610.1	Bradi5g14860.1	0	1236	Bradi3g48610.1Bradi5g14860.1	3	50008857	3.83498	5	18279417	5.64264
Bradi3g48630.1	Bradi5g14870.1	0	1236	Bradi3g48630.1Bradi5g14870.1	3	50017212	3.83512	5	18283644	5.64279
Bradi3g48670.1	Bradi5g14910.1	0	1236	Bradi3g48670.1Bradi5g14910.1	3	50059023	3.83582	5	18316327	5.64393
Bradi3g48697.1	Bradi5g14960.1	0	1236	Bradi3g48697.1Bradi5g14960.1	3	50080298	3.83617	5	18387279	5.64643
Bradi3g48720.1	Bradi5g14990.1	0	1236	Bradi3g48720.1Bradi5g14990.1	3	50093687	3.83639	5	18404893	5.64705
Bradi3g48760.1	Bradi5g15027.1	9e-145	1236	Bradi3g48760.1Bradi5g15027.1	3	50147390	3.83729	5	18429293	5.64791
Bradi3g48820.1	Bradi5g15150.1	0	1236	Bradi3g48820.1Bradi5g15150.1	3	50250637	3.83902	5	18533577	5.65157
Bradi3g48830.1	Bradi5g15160.1	3e-176	1236	Bradi3g48830.1Bradi5g15160.1	3	50269297	3.83933	5	18552070	5.65222
Bradi3g48890.1	Bradi5g15250.1	0	1236	Bradi3g48890.1Bradi5g15250.1	3	50330317	3.84035	5	18610881	5.65429
Bradi3g48920.1	Bradi5g15260.1	0	1236	Bradi3g48920.1Bradi5g15260.1	3	50337977	3.84047	5	18623019	5.65472
Bradi3g48950.1	Bradi5g15360.1	0	1236	Bradi3g48950.1Bradi5g15360.1	3	50367640	3.84097	5	18733035	5.65858
Bradi3g48997.1	Bradi5g15480.1	0	1236	Bradi3g48997.1Bradi5g15480.1	3	50410370	3.84168	5	18850089	5.6627
Bradi3g49197.1	Bradi5g15780.1	0	2663	Bradi3g49197.1Bradi5g15780.1	3	50569526	3.84434	5	19193309	5.67477
Bradi3g49220.1	Bradi5g15790.1	0	2663	Bradi3g49220.1Bradi5g15790.1	3	50594149	3.84475	5	19206353	5.67522
Bradi3g49230.1	Bradi5g15820.1	0	2663	Bradi3g49230.1Bradi5g15820.1	3	50600650	3.84486	5	19224351	5.67586
Bradi3g49250.2	Bradi5g15830.1	0	2663	Bradi3g49250.2Bradi5g15830.1	3	50631218	3.84537	5	19228395	5.676
Bradi3g49300.1	Bradi5g15840.1	0	2663	Bradi3g49300.1Bradi5g15840.1	3	50673837	3.84608	5	19263912	5.67725
Bradi3g49310.1	Bradi5g15850.1	0	2663	Bradi3g49310.1Bradi5g15850.1	3	50680441	3.84619	5	19295793	5.67837
Bradi3g49320.1	Bradi5g15904.1	0	2663	Bradi3g49320.1Bradi5g15904.1	3	50691390	3.84637	5	19335900	5.67978
Bradi3g49360.1	Bradi5g15970.1	0	2663	Bradi3g49360.1Bradi5g15970.1	3	50720152	3.84685	5	19401799	5.6821
Bradi3g49390.1	Bradi5g16040.1	0	2663	Bradi3g49390.1Bradi5g16040.1	3	50751735	3.84738	5	19437527	5.68335
Bradi3g49420.1	Bradi5g16060.1	3e-151	2663	Bradi3g49420.1Bradi5g16060.1	3	50775401	3.84778	5	19449659	5.68378
Bradi3g49427.1	Bradi5g16067.1	0	2663	Bradi3g49427.1Bradi5g16067.1	3	50791303	3.84804	5	19461866	5.68421
Bradi3g49490.1	Bradi5g16160.1	1e-140	2663	Bradi3g49490.1Bradi5g16160.1	3	50863481	3.84925	5	19545732	5.68716
Bradi3g49560.1	Bradi5g16210.1	7e-111	2663	Bradi3g49560.1Bradi5g16210.1	3	50894998	3.84977	5	19595099	5.68889
Bradi3g49570.1	Bradi5g16220.1	0	2663	Bradi3g49570.1Bradi5g16220.1	3	50899540	3.84985	5	19603697	5.68919
Bradi3g49590.1	Bradi5g16230.1	8e-91	2663	Bradi3g49590.1Bradi5g16230.1	3	50911146	3.85004	5	19607684	5.68933
Bradi3g49700.1	Bradi5g16300.1	0	2663	Bradi3g49700.1Bradi5g16300.1	3	50968726	3.851	5	19683304	5.69199
Bradi3g49730.3	Bradi5g16320.1	0	2663	Bradi3g49730.3Bradi5g16320.1	3	50993154	3.85141	5	19717607	5.6932
Bradi3g49780.1	Bradi5g16430.1	6e-98	2663	Bradi3g49780.1Bradi5g16430.1	3	51037301	3.85215	5	19767500	5.69495
Bradi3g49830.1	Bradi5g16462.1	0	2663	Bradi3g49830.1Bradi5g16462.1	3	51084361	3.85294	5	19818923	5.69676
Bradi3g49850.1	Bradi5g16497.1	0	2663	Bradi3g49850.1Bradi5g16497.1	3	51111820	3.85339	5	19870358	5.69857
Bradi3g49930.1	Bradi5g16590.1	0	2663	Bradi3g49930.1Bradi5g16590.1	3	51157276	3.85415	5	19924979	5.70049
Bradi3g49950.1	Bradi5g16666.1	1e-140	2663	Bradi3g49950.1Bradi5g16666.1	3	51165388	3.85429	5	19954553	5.70153
Bradi3g49970.1	Bradi5g16672.1	5e-123	2663	Bradi3g49970.1Bradi5g16672.1	3	51183171	3.85459	5	19980021	5.70242
Bradi3g49980.1	Bradi5g16700.3	0	2663	Bradi3g49980.1Bradi5g16700.3	3	51191299	3.85472	5	19989136	5.70274
Bradi3g49987.1	Bradi5g16707.1	2e-135	2663	Bradi3g49987.1Bradi5g16707.1	3	51200993	3.85488	5	20001146	5.70317
Bradi3g50000.1	Bradi5g16720.1	1e-116	2663	Bradi3g50000.1Bradi5g16720.1	3	51207583	3.85499	5	20008759	5.70343
Bradi3g50010.1	Bradi5g16740.1	6e-152	2663	Bradi3g50010.1Bradi5g16740.1	3	51211333	3.85506	5	20023367	5.70395
Bradi3g50030.1	Bradi5g16797.1	3e-96	2663	Bradi3g50030.1Bradi5g16797.1	3	51233595	3.85543	5	20078039	5.70587
Bradi3g50040.1	Bradi5g16840.2	1e-97	2663	Bradi3g50040.1Bradi5g16840.2	3	51237672	3.8555	5	20101540	5.7067
Bradi3g50050.1	Bradi5g16910.1	8e-126	2663	Bradi3g50050.1Bradi5g16910.1	3	51262440	3.85591	5	20176231	5.70932
Bradi3g50067.1	Bradi5g16917.1	1e-162	2663	Bradi3g50067.1Bradi5g16917.1	3	51292620	3.85641	5	20182458	5.70954
Bradi3g50090.1	Bradi5g16950.1	5e-110	2663	Bradi3g50090.1Bradi5g16950.1	3	51313016	3.85675	5	20205180	5.71034
Bradi3g50100.1	Bradi5g16960.1	0	2663	Bradi3g50100.1Bradi5g16960.1	3	51317215	3.85682	5	20207683	5.71043
Bradi3g50110.1	Bradi5g16970.1	0	2663	Bradi3g50110.1Bradi5g16970.1	3	51323306	3.85693	5	20215011	5.71069
Bradi3g50120.1	Bradi5g16990.1	9e-144	2663	Bradi3g50120.1Bradi5g16990.1	3	51329977	3.85704	5	20225859	5.71107
Bradi3g50130.1	Bradi5g17000.1	0	2663	Bradi3g50130.1Bradi5g17000.1	3	51331622	3.85706	5	20229173	5.71118
Bradi3g50150.1	Bradi5g17020.2	0	2663	Bradi3g50150.1Bradi5g17020.2	3	51347049	3.85732	5	20240307	5.71157
Bradi3g50160.1	Bradi5g17057.1	2e-166	2663	Bradi3g50160.1Bradi5g17057.1	3	51365564	3.85763	5	20292031	5.71339
Bradi3g50166.1	Bradi5g17080.1	1e-154	2663	Bradi3g50166.1Bradi5g17080.1	3	51380845	3.85789	5	20311769	5.71409
Bradi3g50180.1	Bradi5g17110.1	0	2663	Bradi3g50180.1Bradi5g17110.1	3	51386544	3.85798	5	20332908	5.71483
Bradi3g50210.1	Bradi5g17120.1	0	2663	Bradi3g50210.1Bradi5g17120.1	3	51419274	3.85853	5	20343855	5.71522
Bradi3g50260.1	Bradi5g17210.1	0	2663	Bradi3g50260.1Bradi5g17210.1	3	51496574	3.85982	5	20471845	5.71971
Bradi3g50350.1	Bradi5g17347.1	3e-161	2663	Bradi3g50350.1Bradi5g17347.1	3	51573992	3.86111	5	20623225	5.72504
Bradi3g50370.1	Bradi5g17400.1	0	2663	Bradi3g50370.1Bradi5g17400.1	3	51591006	3.86139	5	20686545	5.72726
Bradi3g50450.1	Bradi5g17450.1	0	2663	Bradi3g50450.1Bradi5g17450.1	3	51660985	3.86256	5	20726317	5.72866
Bradi3g50490.1	Bradi5g17480.1	4e-174	2663	Bradi3g50490.1Bradi5g17480.1	3	51687040	3.863	5	20740745	5.72917
Bradi3g50530.1	Bradi5g17510.1	9e-124	2663	Bradi3g50530.1Bradi5g17510.1	3	51709093	3.86337	5	20768833	5.73016
Bradi3g50570.1	Bradi5g17550.1	0	2663	Bradi3g50570.1Bradi5g17550.1	3	51727455	3.86367	5	20807108	5.7315
Bradi3g50630.1	Bradi5g17640.1	4e-97	2663	Bradi3g50630.1Bradi5g17640.1	3	51784618	3.86463	5	20872897	5.73381
Bradi3g50660.1	Bradi5g17650.2	0	2663	Bradi3g50660.1Bradi5g17650.2	3	51811414	3.86507	5	20883688	5.73419
Bradi3g50690.1	Bradi5g17690.1	0	2663	Bradi3g50690.1Bradi5g17690.1	3	51821616	3.86525	5	20899812	5.73476
Bradi3g50730.1	Bradi5g17760.1	1e-155	2663	Bradi3g50730.1Bradi5g17760.1	3	51849615	3.86571	5	20945657	5.73637
Bradi3g50740.1	Bradi5g17770.1	3e-106	2663	Bradi3g50740.1Bradi5g17770.1	3	51854820	3.8658	5	20948738	5.73648
Bradi3g50790.1	Bradi5g17810.1	1e-155	2663	Bradi3g50790.1Bradi5g17810.1	3	51898390	3.86653	5	20972782	5.73733
Bradi3g50810.1	Bradi5g17890.1	5e-130	2663	Bradi3g50810.1Bradi5g17890.1	3	51907982	3.86669	5	21026369	5.73921
Bradi3g50937.1	Bradi5g17947.1	0	2663	Bradi3g50937.1Bradi5g17947.1	3	52074127	3.86946	5	21072694	5.74084
Bradi3g51010.2	Bradi5g18000.1	2e-137	2663	Bradi3g51010.2Bradi5g18000.1	3	52125125	3.87031	5	21115095	5.74233
Bradi3g51070.1	Bradi5g18100.1	0	2663	Bradi3g51070.1Bradi5g18100.1	3	52178223	3.8712	5	21173761	5.74439
Bradi3g51077.1	Bradi5g18540.1	0	357	Bradi3g51077.1Bradi5g18540.1	3	52187862	3.87136	5	21569628	5.75831
Bradi3g51090.1	Bradi5g18530.1	0	357	Bradi3g51090.1Bradi5g18530.1	3	52204981	3.87165	5	21550501	5.75764
Bradi3g51130.1	Bradi5g18490.1	0	357	Bradi3g51130.1Bradi5g18490.1	3	52245223	3.87232	5	21491230	5.75555
Bradi3g51160.1	Bradi5g18420.1	0	357	Bradi3g51160.1Bradi5g18420.1	3	52260735	3.87258	5	21446209	5.75397
Bradi3g51170.1	Bradi5g18360.1	0	357	Bradi3g51170.1Bradi5g18360.1	3	52263469	3.87262	5	21374875	5.75146
Bradi3g51180.1	Bradi5g18350.1	3e-146	357	Bradi3g51180.1Bradi5g18350.1	3	52281029	3.87292	5	21365162	5.75112
Bradi3g51250.1	Bradi5g18267.1	0	2663	Bradi3g51250.1Bradi5g18267.1	3	52343800	3.87396	5	21302291	5.74891
Bradi3g51380.1	Bradi5g18180.1	0	357	Bradi3g51380.1Bradi5g18180.1	3	52432077	3.87544	5	21229500	5.74635
Bradi3g51387.1	Bradi5g18170.1	0	357	Bradi3g51387.1Bradi5g18170.1	3	52443309	3.87563	5	21225440	5.74621
Bradi3g51470.1	Bradi5g18622.1	4e-165	897	Bradi3g51470.1Bradi5g18622.1	3	52499198	3.87656	5	21695252	5.76273
Bradi3g51510.1	Bradi5g18640.1	7e-116	897	Bradi3g51510.1Bradi5g18640.1	3	52536187	3.87718	5	21717863	5.76352
Bradi3g51540.1	Bradi5g18717.1	0	897	Bradi3g51540.1Bradi5g18717.1	3	52569743	3.87774	5	21819610	5.7671
Bradi3g51550.1	Bradi5g18780.1	0	897	Bradi3g51550.1Bradi5g18780.1	3	52584680	3.87799	5	21875533	5.76906
Bradi3g51560.1	Bradi5g18800.1	0	897	Bradi3g51560.1Bradi5g18800.1	3	52597133	3.87819	5	21895269	5.76976
Bradi3g51570.1	Bradi5g18820.1	0	897	Bradi3g51570.1Bradi5g18820.1	3	52607901	3.87837	5	21918840	5.77059
Bradi3g51590.1	Bradi5g18830.1	0	897	Bradi3g51590.1Bradi5g18830.1	3	52638009	3.87888	5	21936207	5.7712
Bradi3g51610.1	Bradi5g18850.1	8e-87	897	Bradi3g51610.1Bradi5g18850.1	3	52662982	3.87929	5	21957497	5.77194
Bradi3g51660.1	Bradi5g18880.1	0	897	Bradi3g51660.1Bradi5g18880.1	3	52712220	3.88012	5	22002732	5.77354
Bradi3g51670.1	Bradi5g18890.1	0	897	Bradi3g51670.1Bradi5g18890.1	3	52717317	3.8802	5	22007623	5.77371
Bradi3g51700.1	Bradi5g19037.1	2e-124	897	Bradi3g51700.1Bradi5g19037.1	3	52738035	3.88055	5	22093090	5.77671
Bradi3g51770.1	Bradi5g19170.1	0	897	Bradi3g51770.1Bradi5g19170.1	3	52778417	3.88122	5	22170992	5.77945
Bradi3g51777.1	Bradi5g19180.1	1e-90	897	Bradi3g51777.1Bradi5g19180.1	3	52782951	3.8813	5	22197003	5.78037
Bradi3g51950.1	Bradi5g19367.2	0	897	Bradi3g51950.1Bradi5g19367.2	3	52921212	3.8836	5	22377222	5.7867
Bradi3g51970.1	Bradi5g19430.1	0	897	Bradi3g51970.1Bradi5g19430.1	3	52938242	3.88389	5	22416441	5.78808
Bradi3g51990.1	Bradi5g19577.1	2e-172	897	Bradi3g51990.1Bradi5g19577.1	3	52954668	3.88416	5	22593512	5.7943
Bradi3g52050.1	Bradi5g19690.1	1e-138	897	Bradi3g52050.1Bradi5g19690.1	3	53039498	3.88558	5	22655969	5.7965
Bradi3g52070.1	Bradi5g19710.1	5e-92	897	Bradi3g52070.1Bradi5g19710.1	3	53052803	3.8858	5	22667281	5.7969
Bradi3g52120.1	Bradi5g19850.1	3e-133	897	Bradi3g52120.1Bradi5g19850.1	3	53111200	3.88678	5	22770972	5.80054
Bradi3g52150.1	Bradi5g19950.1	0	897	Bradi3g52150.1Bradi5g19950.1	3	53141435	3.88728	5	22874425	5.80418
Bradi3g52160.1	Bradi5g19960.1	4e-150	897	Bradi3g52160.1Bradi5g19960.1	3	53147062	3.88738	5	22887006	5.80462
Bradi3g52270.1	Bradi5g20150.1	4e-130	372	Bradi3g52270.1Bradi5g20150.1	3	53231668	3.88879	5	23041959	5.81007
Bradi3g52290.1	Bradi5g20190.1	0	372	Bradi3g52290.1Bradi5g20190.1	3	53238439	3.8889	5	23103268	5.81223
Bradi3g52390.1	Bradi5g20280.1	0	372	Bradi3g52390.1Bradi5g20280.1	3	53301110	3.88995	5	23153503	5.81399
Bradi3g52427.1	Bradi5g20310.1	0	372	Bradi3g52427.1Bradi5g20310.1	3	53328583	3.89041	5	23214733	5.81614
Bradi3g52490.1	Bradi5g20500.1	0	372	Bradi3g52490.1Bradi5g20500.1	3	53376544	3.89121	5	23381480	5.82201
Bradi3g52505.1	Bradi5g20540.1	0	372	Bradi3g52505.1Bradi5g20540.1	3	53395356	3.89152	5	23397584	5.82257
Bradi3g52537.1	Bradi5g20580.1	5e-155	372	Bradi3g52537.1Bradi5g20580.1	3	53422770	3.89198	5	23417549	5.82327
Bradi3g52547.1	Bradi5g20607.1	8e-179	372	Bradi3g52547.1Bradi5g20607.1	3	53436450	3.89221	5	23439346	5.82404
Bradi3g52607.1	Bradi5g20787.1	0	372	Bradi3g52607.1Bradi5g20787.1	3	53480982	3.89295	5	23590108	5.82934
Bradi4g20900.1	Bradi4g40040.1	0	280	Bradi4g20900.1Bradi4g40040.1	4	23992777	4.49319	4	44524595	4.91524
Bradi4g21040.1	Bradi4g40230.1	0	280	Bradi4g21040.1Bradi4g40230.1	4	24263453	4.49875	4	44662849	4.91808
Bradi4g21057.1	Bradi4g40240.1	0	280	Bradi4g21057.1Bradi4g40240.1	4	24292028	4.49934	4	44671991	4.91827
Bradi4g21240.1	Bradi4g40400.1	2e-97	280	Bradi4g21240.1Bradi4g40400.1	4	24574979	4.50516	4	44796503	4.92083
Bradi4g21250.1	Bradi4g40417.1	5e-177	280	Bradi4g21250.1Bradi4g40417.1	4	24576994	4.5052	4	44805079	4.921
Bradi4g21510.1	Bradi4g40490.1	3e-120	280	Bradi4g21510.1Bradi4g40490.1	4	24874191	4.51131	4	44892058	4.92279
Bradi4g21680.1	Bradi4g40507.2	0	280	Bradi4g21680.1Bradi4g40507.2	4	25171576	4.51742	4	44898800	4.92293
Bradi4g23610.1	Bradi4g41170.1	0	381	Bradi4g23610.1Bradi4g41170.1	4	28426078	4.58432	4	45344138	4.93208
Bradi4g23620.2	Bradi4g41190.1	0	381	Bradi4g23620.2Bradi4g41190.1	4	28438428	4.58457	4	45353799	4.93228
Bradi4g23670.1	Bradi4g41210.2	0	381	Bradi4g23670.1Bradi4g41210.2	4	28529303	4.58644	4	45361589	4.93244
Bradi4g23870.1	Bradi4g41260.1	9e-93	381	Bradi4g23870.1Bradi4g41260.1	4	28744896	4.59087	4	45401778	4.93327
Bradi4g23990.1	Bradi4g41270.1	0	381	Bradi4g23990.1Bradi4g41270.1	4	28990487	4.59592	4	45404156	4.93332
Bradi4g24010.1	Bradi4g41290.2	4e-117	381	Bradi4g24010.1Bradi4g41290.2	4	28997748	4.59607	4	45430831	4.93387
Bradi4g24147.1	Bradi4g41377.1	0	381	Bradi4g24147.1Bradi4g41377.1	4	29254730	4.60135	4	45475005	4.93477
Bradi4g24190.1	Bradi4g41400.1	0	381	Bradi4g24190.1Bradi4g41400.1	4	29288982	4.60206	4	45495959	4.93521
Bradi4g24310.1	Bradi4g41540.1	0	381	Bradi4g24310.1Bradi4g41540.1	4	29455685	4.60548	4	45599838	4.93734
Bradi4g24610.1	Bradi4g41680.1	0	551	Bradi4g24610.1Bradi4g41680.1	4	29881115	4.61423	4	45689755	4.93919
Bradi4g24680.1	Bradi4g41750.1	0	551	Bradi4g24680.1Bradi4g41750.1	4	29916085	4.61495	4	45740459	4.94023
Bradi4g24707.1	Bradi4g41790.1	0	551	Bradi4g24707.1Bradi4g41790.1	4	29930185	4.61524	4	45771039	4.94086
Bradi4g24730.1	Bradi4g41800.1	1e-137	551	Bradi4g24730.1Bradi4g41800.1	4	29949659	4.61564	4	45781837	4.94108
Bradi4g24740.1	Bradi4g41820.1	0	551	Bradi4g24740.1Bradi4g41820.1	4	29954836	4.61575	4	45792973	4.94131
Bradi4g24750.1	Bradi4g41830.1	2e-173	551	Bradi4g24750.1Bradi4g41830.1	4	29959612	4.61584	4	45800242	4.94146
Bradi4g24830.1	Bradi4g41870.1	0	551	Bradi4g24830.1Bradi4g41870.1	4	30029484	4.61728	4	45819310	4.94185
Bradi4g24937.1	Bradi4g41890.1	0	551	Bradi4g24937.1Bradi4g41890.1	4	30132694	4.6194	4	45837336	4.94222
Bradi4g24960.1	Bradi4g41980.1	0	551	Bradi4g24960.1Bradi4g41980.1	4	30194214	4.62067	4	46068723	4.94698
Bradi4g25120.1	Bradi4g41990.1	0	551	Bradi4g25120.1Bradi4g41990.1	4	30327149	4.6234	4	46079830	4.94721
Bradi4g25430.1	Bradi4g42130.1	2e-102	551	Bradi4g25430.1Bradi4g42130.1	4	30704187	4.63115	4	46200037	4.94968
Bradi4g25440.1	Bradi4g42140.1	3e-114	551	Bradi4g25440.1Bradi4g42140.1	4	30708705	4.63124	4	46205479	4.94979
Bradi4g25457.1	Bradi4g42230.1	0	551	Bradi4g25457.1Bradi4g42230.1	4	30791195	4.63294	4	46300975	4.95175
Bradi4g25660.1	Bradi4g44510.1	9e-88	337	Bradi4g25660.1Bradi4g44510.1	4	31033463	4.63792	4	47878583	4.98418
Bradi4g25870.1	Bradi4g44420.1	0	337	Bradi4g25870.1Bradi4g44420.1	4	31185133	4.64103	4	47827287	4.98313
Bradi4g25910.1	Bradi4g44310.1	1e-169	337	Bradi4g25910.1Bradi4g44310.1	4	31221286	4.64178	4	47763329	4.98181
Bradi4g25950.1	Bradi4g44277.1	0	337	Bradi4g25950.1Bradi4g44277.1	4	31275829	4.6429	4	47746415	4.98147
Bradi4g25980.1	Bradi4g44240.1	0	337	Bradi4g25980.1Bradi4g44240.1	4	31286793	4.64312	4	47732525	4.98118
Bradi4g26007.1	Bradi4g44140.1	0	337	Bradi4g26007.1Bradi4g44140.1	4	31298809	4.64337	4	47651710	4.97952
Bradi4g26020.1	Bradi4g44130.1	0	337	Bradi4g26020.1Bradi4g44130.1	4	31307438	4.64355	4	47641721	4.97931
Bradi4g26040.1	Bradi4g44077.1	0	337	Bradi4g26040.1Bradi4g44077.1	4	31318736	4.64378	4	47606121	4.97858
Bradi4g26317.1	Bradi4g43400.1	0	222	Bradi4g26317.1Bradi4g43400.1	4	31567408	4.64889	4	47105422	4.96829
Bradi4g26500.1	Bradi4g43290.1	0	222	Bradi4g26500.1Bradi4g43290.1	4	31657852	4.65075	4	47032827	4.9668
Bradi4g26550.2	Bradi4g43080.1	2e-164	222	Bradi4g26550.2Bradi4g43080.1	4	31684699	4.6513	4	46895631	4.96398
Bradi4g26610.1	Bradi4g42950.1	0	222	Bradi4g26610.1Bradi4g42950.1	4	31709328	4.65181	4	46794072	4.96189
Bradi4g26615.1	Bradi4g42900.1	0	222	Bradi4g26615.1Bradi4g42900.1	4	31720253	4.65203	4	46753112	4.96105
Bradi4g26627.1	Bradi4g42780.1	0	222	Bradi4g26627.1Bradi4g42780.1	4	31737993	4.6524	4	46674190	4.95942

## Sheet: Ohnolog data
					Query				Subject							Positions of LR Regions					Ohnolog Pairs			Genes				Statistics
Query	Subject	E-value	MCScanX score	Pairing	Chr	Bp	Loc	LR/HR?	Chr	Bp	Loc	LR/HR?	Pairing			Chromosome	Start	End	Type (F=Flanking, C=Centromeric)		Pairing	Number		HR	29723	0.958992		Pair stats	OBSERVED	EXPECTED	(o-e)	(o-e)^2	(o-e)^2/e
Bradi1g00510.1	Bradi1g28650.2	0	202	Bradi1g00510.1Bradi1g28650.2	1	422744	1.00565	HR	1	23946889	1.32	HR	HR-HR			1	35839639	39954324	C		HR-HR	1174		LR	1271	0.0410079		HR-HR	1174	1120.15	53.8471	2899.51	2.58849
Bradi1g00550.1	Bradi1g28760.1	2e-102	202	Bradi1g00550.1Bradi1g28760.1	1	442977	1.00592	HR	1	24084808	1.32184	HR	HR-HR			2	27074085	31962918	C		LR-HR	11		total	30994			HR-LR	44	95.7988	-51.7988	2683.12	28.0078
Bradi1g00560.1	Bradi1g28840.1	0	202	Bradi1g00560.1Bradi1g28840.1	1	445389	1.00595	HR	1	24189871	1.32324	HR	HR-HR			3	22818945	27687919	C		HR-LR	33						LR-LR	0	2.04825	-2.04825	4.19533	2.04825
Bradi1g00580.1	Bradi1g28950.2	0	202	Bradi1g00580.1Bradi1g28950.2	1	463748	1.0062	HR	1	24311845	1.32487	HR	HR-HR			4	17765973	25516262	C		LR-LR	0										TOTAL	32.6446
Bradi1g00587.1	Bradi1g28967.1	0	202	Bradi1g00587.1Bradi1g28967.1	1	471635	1.0063	HR	1	24358048	1.32549	HR	HR-HR			5	4119479	11543335	C			1218											P value	1.103e-08
Bradi1g01930.2	Bradi1g52760.1	0	306	Bradi1g01930.2Bradi1g52760.1	1	1300106	1.01737	HR	1	51131520	1.68326	HR	HR-HR			5	14109015	14876190	F
Bradi1g02090.2	Bradi1g53000.1	1e-119	306	Bradi1g02090.2Bradi1g53000.1	1	1419315	1.01897	HR	1	51393475	1.68676	HR	HR-HR
Bradi1g02170.1	Bradi1g53070.1	0	306	Bradi1g02170.1Bradi1g53070.1	1	1474505	1.0197	HR	1	51448007	1.68749	HR	HR-HR
Bradi1g02260.1	Bradi1g53120.1	0	306	Bradi1g02260.1Bradi1g53120.1	1	1531193	1.02046	HR	1	51489863	1.68805	HR	HR-HR
Bradi1g02460.1	Bradi1g53180.1	5e-83	306	Bradi1g02460.1Bradi1g53180.1	1	1662868	1.02222	HR	1	51554217	1.68891	HR	HR-HR
Bradi1g02510.1	Bradi1g53207.1	0	306	Bradi1g02510.1Bradi1g53207.1	1	1701554	1.02274	HR	1	51572150	1.68915	HR	HR-HR
Bradi1g02530.1	Bradi1g53310.1	3e-165	306	Bradi1g02530.1Bradi1g53310.1	1	1716617	1.02294	HR	1	51683064	1.69063	HR	HR-HR
Bradi1g02710.1	Bradi1g53437.1	9e-168	306	Bradi1g02710.1Bradi1g53437.1	1	1825869	1.0244	HR	1	51782073	1.69195	HR	HR-HR
Bradi1g04500.1	Bradi1g54190.1	0	1018	Bradi1g04500.1Bradi1g54190.1	1	3011518	1.04024	HR	1	52583512	1.70266	HR	HR-HR
Bradi1g04597.1	Bradi1g54250.1	0	1018	Bradi1g04597.1Bradi1g54250.1	1	3086694	1.04125	HR	1	52628358	1.70326	HR	HR-HR
Bradi1g04660.1	Bradi1g54270.2	0	1018	Bradi1g04660.1Bradi1g54270.2	1	3118097	1.04167	HR	1	52660767	1.7037	HR	HR-HR
Bradi1g04720.1	Bradi1g54360.1	0	1018	Bradi1g04720.1Bradi1g54360.1	1	3153874	1.04214	HR	1	52746801	1.70484	HR	HR-HR
Bradi1g04760.1	Bradi1g54430.1	0	1018	Bradi1g04760.1Bradi1g54430.1	1	3174603	1.04242	HR	1	52797357	1.70552	HR	HR-HR
Bradi1g04917.1	Bradi1g54537.1	0	1018	Bradi1g04917.1Bradi1g54537.1	1	3262172	1.04359	HR	1	52910201	1.70703	HR	HR-HR
Bradi1g04957.1	Bradi1g54620.1	0	1018	Bradi1g04957.1Bradi1g54620.1	1	3288578	1.04394	HR	1	52967307	1.70779	HR	HR-HR
Bradi1g05030.1	Bradi1g54680.1	0	1018	Bradi1g05030.1Bradi1g54680.1	1	3336960	1.04459	HR	1	53011118	1.70838	HR	HR-HR
Bradi1g05060.1	Bradi1g54700.1	0	1018	Bradi1g05060.1Bradi1g54700.1	1	3363204	1.04494	HR	1	53027857	1.7086	HR	HR-HR
Bradi1g05130.1	Bradi1g54880.1	7e-139	1018	Bradi1g05130.1Bradi1g54880.1	1	3424672	1.04576	HR	1	53209144	1.71102	HR	HR-HR
Bradi1g05162.1	Bradi1g54977.1	0	1018	Bradi1g05162.1Bradi1g54977.1	1	3447802	1.04607	HR	1	53344673	1.71283	HR	HR-HR
Bradi1g05180.1	Bradi1g54990.1	0	1018	Bradi1g05180.1Bradi1g54990.1	1	3469409	1.04636	HR	1	53366394	1.71312	HR	HR-HR
Bradi1g05190.1	Bradi1g55000.1	0	1018	Bradi1g05190.1Bradi1g55000.1	1	3479778	1.0465	HR	1	53379606	1.7133	HR	HR-HR
Bradi1g05320.1	Bradi1g55170.1	4e-144	1018	Bradi1g05320.1Bradi1g55170.1	1	3600491	1.04811	HR	1	53545403	1.71552	HR	HR-HR
Bradi1g05380.1	Bradi1g55287.1	0	1018	Bradi1g05380.1Bradi1g55287.1	1	3644556	1.0487	HR	1	53710388	1.71772	HR	HR-HR
Bradi1g05430.2	Bradi1g55427.1	0	1018	Bradi1g05430.2Bradi1g55427.1	1	3683330	1.04922	HR	1	53875035	1.71992	HR	HR-HR
Bradi1g05467.1	Bradi1g55440.1	0	1018	Bradi1g05467.1Bradi1g55440.1	1	3713092	1.04962	HR	1	53881939	1.72001	HR	HR-HR
Bradi1g05490.1	Bradi1g55470.1	0	1018	Bradi1g05490.1Bradi1g55470.1	1	3724165	1.04977	HR	1	53904527	1.72032	HR	HR-HR
Bradi1g05500.1	Bradi1g55480.1	2e-172	1018	Bradi1g05500.1Bradi1g55480.1	1	3741876	1.05	HR	1	53920881	1.72053	HR	HR-HR
Bradi1g05510.1	Bradi1g55510.1	0	1018	Bradi1g05510.1Bradi1g55510.1	1	3752460	1.05014	HR	1	53966674	1.72115	HR	HR-HR
Bradi1g05550.1	Bradi1g55630.1	2e-173	1018	Bradi1g05550.1Bradi1g55630.1	1	3777047	1.05047	HR	1	54140758	1.72347	HR	HR-HR
Bradi1g05560.1	Bradi1g55650.1	0	1018	Bradi1g05560.1Bradi1g55650.1	1	3780179	1.05051	HR	1	54154547	1.72366	HR	HR-HR
Bradi1g05570.1	Bradi1g55660.1	1e-141	1018	Bradi1g05570.1Bradi1g55660.1	1	3783604	1.05056	HR	1	54158352	1.72371	HR	HR-HR
Bradi1g05600.1	Bradi1g55720.1	0	1018	Bradi1g05600.1Bradi1g55720.1	1	3797110	1.05074	HR	1	54219439	1.72452	HR	HR-HR
Bradi1g06050.1	Bradi1g56270.1	0	276	Bradi1g06050.1Bradi1g56270.1	1	4071018	1.0544	HR	1	54912448	1.73378	HR	HR-HR
Bradi1g06070.1	Bradi1g56500.1	0	276	Bradi1g06070.1Bradi1g56500.1	1	4080078	1.05452	HR	1	55098814	1.73627	HR	HR-HR
Bradi1g06100.1	Bradi1g56540.2	0	276	Bradi1g06100.1Bradi1g56540.2	1	4098356	1.05477	HR	1	55134891	1.73676	HR	HR-HR
Bradi1g06160.1	Bradi1g56667.1	2e-90	276	Bradi1g06160.1Bradi1g56667.1	1	4124906	1.05512	HR	1	55281689	1.73872	HR	HR-HR
Bradi1g06240.1	Bradi1g56807.1	1e-86	276	Bradi1g06240.1Bradi1g56807.1	1	4186236	1.05594	HR	1	55424483	1.74063	HR	HR-HR
Bradi1g06270.1	Bradi1g56970.1	0	276	Bradi1g06270.1Bradi1g56970.1	1	4206012	1.0562	HR	1	55653556	1.74369	HR	HR-HR
Bradi1g06290.1	Bradi1g57040.1	0	276	Bradi1g06290.1Bradi1g57040.1	1	4220418	1.0564	HR	1	55713840	1.74449	HR	HR-HR
Bradi1g06430.1	Bradi1g58480.1	0	225	Bradi1g06430.1Bradi1g58480.1	1	4329488	1.05785	HR	1	57308929	1.76581	HR	HR-HR
Bradi1g06440.2	Bradi1g58470.1	1e-97	225	Bradi1g06440.2Bradi1g58470.1	1	4333320	1.05791	HR	1	57305496	1.76576	HR	HR-HR
Bradi1g06480.1	Bradi1g58390.1	0	225	Bradi1g06480.1Bradi1g58390.1	1	4355732	1.0582	HR	1	57202116	1.76438	HR	HR-HR
Bradi1g06530.1	Bradi1g58330.1	2e-84	225	Bradi1g06530.1Bradi1g58330.1	1	4392020	1.05869	HR	1	57144854	1.76361	HR	HR-HR
Bradi1g06570.1	Bradi1g58310.1	2e-152	225	Bradi1g06570.1Bradi1g58310.1	1	4412255	1.05896	HR	1	57131775	1.76344	HR	HR-HR
Bradi1g06970.1	Bradi1g58057.1	2e-110	423	Bradi1g06970.1Bradi1g58057.1	1	4877503	1.06518	HR	1	56924392	1.76067	HR	HR-HR
Bradi1g07010.1	Bradi1g58020.1	2e-180	423	Bradi1g07010.1Bradi1g58020.1	1	4902843	1.06552	HR	1	56896542	1.7603	HR	HR-HR
Bradi1g07020.1	Bradi1g57930.1	0	423	Bradi1g07020.1Bradi1g57930.1	1	4906934	1.06557	HR	1	56716425	1.75789	HR	HR-HR
Bradi1g07180.1	Bradi1g57900.1	0	423	Bradi1g07180.1Bradi1g57900.1	1	5011847	1.06697	HR	1	56697156	1.75763	HR	HR-HR
Bradi1g07220.1	Bradi1g57860.1	0	423	Bradi1g07220.1Bradi1g57860.1	1	5051312	1.0675	HR	1	56650368	1.75701	HR	HR-HR
Bradi1g07237.1	Bradi1g57657.1	1e-90	423	Bradi1g07237.1Bradi1g57657.1	1	5062615	1.06765	HR	1	56427411	1.75403	HR	HR-HR
Bradi1g07247.1	Bradi1g57607.1	3e-171	423	Bradi1g07247.1Bradi1g57607.1	1	5068232	1.06773	HR	1	56364268	1.75318	HR	HR-HR
Bradi1g07290.1	Bradi1g57560.1	0	423	Bradi1g07290.1Bradi1g57560.1	1	5105505	1.06822	HR	1	56305875	1.7524	HR	HR-HR
Bradi1g07320.1	Bradi1g57520.1	4e-119	423	Bradi1g07320.1Bradi1g57520.1	1	5143635	1.06873	HR	1	56282075	1.75209	HR	HR-HR
Bradi1g07360.1	Bradi1g57457.1	0	423	Bradi1g07360.1Bradi1g57457.1	1	5178937	1.06921	HR	1	56249653	1.75165	HR	HR-HR
Bradi1g13220.1	Bradi4g01150.1	0	777	Bradi1g13220.1Bradi4g01150.1	1	10020698	1.1339	HR	4	731106	4.01503	HR	HR-HR
Bradi1g13290.1	Bradi4g01200.2	0	777	Bradi1g13290.1Bradi4g01200.2	1	10067292	1.13453	HR	4	755627	4.01553	HR	HR-HR
Bradi1g13440.1	Bradi4g01240.1	0	777	Bradi1g13440.1Bradi4g01240.1	1	10210456	1.13644	HR	4	785019	4.01614	HR	HR-HR
Bradi1g13580.1	Bradi4g01320.1	0	777	Bradi1g13580.1Bradi4g01320.1	1	10458641	1.13976	HR	4	851179	4.0175	HR	HR-HR
Bradi1g13650.5	Bradi4g01360.2	6e-155	777	Bradi1g13650.5Bradi4g01360.2	1	10495408	1.14025	HR	4	870299	4.01789	HR	HR-HR
Bradi1g13660.1	Bradi4g01370.1	0	777	Bradi1g13660.1Bradi4g01370.1	1	10515010	1.14051	HR	4	883085	4.01815	HR	HR-HR
Bradi1g13680.1	Bradi4g01380.1	5e-142	777	Bradi1g13680.1Bradi4g01380.1	1	10532732	1.14075	HR	4	890457	4.0183	HR	HR-HR
Bradi1g13690.1	Bradi4g01390.1	0	777	Bradi1g13690.1Bradi4g01390.1	1	10537478	1.14081	HR	4	895039	4.0184	HR	HR-HR
Bradi1g13710.1	Bradi4g01410.1	0	777	Bradi1g13710.1Bradi4g01410.1	1	10550519	1.14098	HR	4	906452	4.01863	HR	HR-HR
Bradi1g13760.1	Bradi4g01440.1	0	777	Bradi1g13760.1Bradi4g01440.1	1	10608627	1.14176	HR	4	936697	4.01925	HR	HR-HR
Bradi1g13777.1	Bradi4g01460.1	0	777	Bradi1g13777.1Bradi4g01460.1	1	10633441	1.14209	HR	4	963871	4.01981	HR	HR-HR
Bradi1g13840.1	Bradi4g01630.1	5e-136	777	Bradi1g13840.1Bradi4g01630.1	1	10680431	1.14272	HR	4	1064282	4.02188	HR	HR-HR
Bradi1g13860.1	Bradi4g01700.1	0	777	Bradi1g13860.1Bradi4g01700.1	1	10696152	1.14293	HR	4	1107710	4.02277	HR	HR-HR
Bradi1g13890.1	Bradi4g01780.1	0	777	Bradi1g13890.1Bradi4g01780.1	1	10737345	1.14348	HR	4	1165920	4.02397	HR	HR-HR
Bradi1g13900.1	Bradi4g01800.1	0	777	Bradi1g13900.1Bradi4g01800.1	1	10744131	1.14357	HR	4	1182420	4.02431	HR	HR-HR
Bradi1g13910.1	Bradi4g01887.1	0	777	Bradi1g13910.1Bradi4g01887.1	1	10775061	1.14398	HR	4	1238409	4.02546	HR	HR-HR
Bradi1g13940.1	Bradi4g01990.1	1e-132	777	Bradi1g13940.1Bradi4g01990.1	1	10803783	1.14437	HR	4	1304811	4.02682	HR	HR-HR
Bradi1g13970.4	Bradi4g02040.1	2e-112	777	Bradi1g13970.4Bradi4g02040.1	1	10825687	1.14466	HR	4	1335939	4.02746	HR	HR-HR
Bradi1g14000.1	Bradi4g02367.1	6e-161	402	Bradi1g14000.1Bradi4g02367.1	1	10874042	1.14531	HR	4	1552458	4.03191	HR	HR-HR
Bradi1g14070.1	Bradi4g02440.1	0	402	Bradi1g14070.1Bradi4g02440.1	1	10980920	1.14674	HR	4	1607854	4.03305	HR	HR-HR
Bradi1g14110.1	Bradi4g02467.1	0	402	Bradi1g14110.1Bradi4g02467.1	1	11019973	1.14726	HR	4	1631703	4.03354	HR	HR-HR
Bradi1g14200.1	Bradi4g02557.1	0	402	Bradi1g14200.1Bradi4g02557.1	1	11112577	1.1485	HR	4	1828787	4.03759	HR	HR-HR
Bradi1g14250.1	Bradi4g02620.1	0	402	Bradi1g14250.1Bradi4g02620.1	1	11139069	1.14885	HR	4	1876995	4.03858	HR	HR-HR
Bradi1g14270.1	Bradi4g02647.1	5e-170	402	Bradi1g14270.1Bradi4g02647.1	1	11156393	1.14908	HR	4	1910288	4.03927	HR	HR-HR
Bradi1g14300.2	Bradi4g02680.1	3e-127	402	Bradi1g14300.2Bradi4g02680.1	1	11188915	1.14952	HR	4	1992612	4.04096	HR	HR-HR
Bradi1g14320.1	Bradi4g02690.1	0	402	Bradi1g14320.1Bradi4g02690.1	1	11207446	1.14976	HR	4	1997708	4.04106	HR	HR-HR
Bradi1g14360.1	Bradi4g02760.1	0	402	Bradi1g14360.1Bradi4g02760.1	1	11301697	1.15102	HR	4	2043560	4.04201	HR	HR-HR
Bradi1g14605.1	Bradi4g03121.1	1e-119	356	Bradi1g14605.1Bradi4g03121.1	1	11576964	1.1547	HR	4	2472984	4.05083	HR	HR-HR
Bradi1g14630.1	Bradi4g03130.1	0	356	Bradi1g14630.1Bradi4g03130.1	1	11596664	1.15496	HR	4	2480575	4.05099	HR	HR-HR
Bradi1g14720.1	Bradi4g03220.1	0	356	Bradi1g14720.1Bradi4g03220.1	1	11671123	1.15596	HR	4	2562252	4.05267	HR	HR-HR
Bradi1g14770.1	Bradi4g03397.1	0	356	Bradi1g14770.1Bradi4g03397.1	1	11703705	1.15639	HR	4	2715390	4.05582	HR	HR-HR
Bradi1g14820.1	Bradi4g03470.1	0	356	Bradi1g14820.1Bradi4g03470.1	1	11761504	1.15717	HR	4	2763536	4.05681	HR	HR-HR
Bradi1g14830.1	Bradi4g03477.1	4e-170	356	Bradi1g14830.1Bradi4g03477.1	1	11766461	1.15723	HR	4	2768119	4.0569	HR	HR-HR
Bradi1g14840.1	Bradi4g03490.1	0	356	Bradi1g14840.1Bradi4g03490.1	1	11784136	1.15747	HR	4	2776286	4.05707	HR	HR-HR
Bradi1g14850.1	Bradi4g03500.1	0	356	Bradi1g14850.1Bradi4g03500.1	1	11802367	1.15771	HR	4	2803752	4.05763	HR	HR-HR
Bradi1g16480.1	Bradi1g65930.1	4e-119	1833	Bradi1g16480.1Bradi1g65930.1	1	13345454	1.17833	HR	1	64814553	1.8661	HR	HR-HR
Bradi1g16490.1	Bradi1g65910.1	2e-169	1833	Bradi1g16490.1Bradi1g65910.1	1	13349458	1.17839	HR	1	64802716	1.86595	HR	HR-HR
Bradi1g16510.1	Bradi1g65820.2	0	1833	Bradi1g16510.1Bradi1g65820.2	1	13366543	1.17861	HR	1	64743407	1.86515	HR	HR-HR
Bradi1g16517.1	Bradi1g65800.1	0	1833	Bradi1g16517.1Bradi1g65800.1	1	13370453	1.17867	HR	1	64730820	1.86498	HR	HR-HR
Bradi1g16560.1	Bradi1g65610.1	0	1833	Bradi1g16560.1Bradi1g65610.1	1	13392734	1.17896	HR	1	64588245	1.86308	HR	HR-HR
Bradi1g16580.1	Bradi1g65580.1	0	1833	Bradi1g16580.1Bradi1g65580.1	1	13407073	1.17916	HR	1	64567055	1.8628	HR	HR-HR
Bradi1g16610.1	Bradi1g65530.1	0	1833	Bradi1g16610.1Bradi1g65530.1	1	13426736	1.17942	HR	1	64503185	1.86194	HR	HR-HR
Bradi1g16660.1	Bradi1g65440.1	0	1833	Bradi1g16660.1Bradi1g65440.1	1	13467333	1.17996	HR	1	64441496	1.86112	HR	HR-HR
Bradi1g16670.1	Bradi1g65340.1	0	1833	Bradi1g16670.1Bradi1g65340.1	1	13471492	1.18002	HR	1	64369379	1.86015	HR	HR-HR
Bradi1g16680.1	Bradi1g65320.1	4e-171	1833	Bradi1g16680.1Bradi1g65320.1	1	13475996	1.18008	HR	1	64352275	1.85993	HR	HR-HR
Bradi1g16700.1	Bradi1g65210.1	0	1833	Bradi1g16700.1Bradi1g65210.1	1	13484501	1.18019	HR	1	64255470	1.85863	HR	HR-HR
Bradi1g16710.1	Bradi1g65130.1	2e-144	1833	Bradi1g16710.1Bradi1g65130.1	1	13491203	1.18028	HR	1	64216785	1.85812	HR	HR-HR
Bradi1g16750.1	Bradi1g65070.1	0	1833	Bradi1g16750.1Bradi1g65070.1	1	13508993	1.18052	HR	1	64182492	1.85766	HR	HR-HR
Bradi1g16780.1	Bradi1g64860.1	0	1833	Bradi1g16780.1Bradi1g64860.1	1	13524749	1.18073	HR	1	64039602	1.85575	HR	HR-HR
Bradi1g16790.1	Bradi1g64817.1	6e-81	1833	Bradi1g16790.1Bradi1g64817.1	1	13529530	1.18079	HR	1	63975374	1.85489	HR	HR-HR
Bradi1g16810.1	Bradi1g64780.1	0	1833	Bradi1g16810.1Bradi1g64780.1	1	13542074	1.18096	HR	1	63954330	1.85461	HR	HR-HR
Bradi1g17040.1	Bradi1g64660.1	1e-140	1833	Bradi1g17040.1Bradi1g64660.1	1	13685026	1.18287	HR	1	63841885	1.85311	HR	HR-HR
Bradi1g17090.1	Bradi1g64487.1	1e-119	1833	Bradi1g17090.1Bradi1g64487.1	1	13733079	1.18351	HR	1	63692469	1.85111	HR	HR-HR
Bradi1g17140.1	Bradi1g64350.1	5e-92	1833	Bradi1g17140.1Bradi1g64350.1	1	13772236	1.18404	HR	1	63546372	1.84916	HR	HR-HR
Bradi1g17160.1	Bradi1g64220.1	2e-118	1833	Bradi1g17160.1Bradi1g64220.1	1	13777737	1.18411	HR	1	63411666	1.84736	HR	HR-HR
Bradi1g17200.1	Bradi1g64120.1	0	1833	Bradi1g17200.1Bradi1g64120.1	1	13797231	1.18437	HR	1	63305211	1.84593	HR	HR-HR
Bradi1g17210.1	Bradi1g64060.1	0	1833	Bradi1g17210.1Bradi1g64060.1	1	13799342	1.1844	HR	1	63261797	1.84535	HR	HR-HR
Bradi1g17250.1	Bradi1g64010.1	0	1833	Bradi1g17250.1Bradi1g64010.1	1	13815556	1.18461	HR	1	63210382	1.84467	HR	HR-HR
Bradi1g17257.1	Bradi1g63990.1	0	1833	Bradi1g17257.1Bradi1g63990.1	1	13822830	1.18471	HR	1	63184527	1.84432	HR	HR-HR
Bradi1g17300.1	Bradi1g63880.1	1e-179	1833	Bradi1g17300.1Bradi1g63880.1	1	13845654	1.18502	HR	1	63108878	1.84331	HR	HR-HR
Bradi1g17400.1	Bradi1g63690.1	8e-96	1833	Bradi1g17400.1Bradi1g63690.1	1	13934269	1.1862	HR	1	62917531	1.84075	HR	HR-HR
Bradi1g17460.1	Bradi1g63610.1	0	1833	Bradi1g17460.1Bradi1g63610.1	1	13994800	1.18701	HR	1	62768261	1.83876	HR	HR-HR
Bradi1g17480.1	Bradi1g63600.1	2e-140	1833	Bradi1g17480.1Bradi1g63600.1	1	14014780	1.18728	HR	1	62753931	1.83857	HR	HR-HR
Bradi1g17490.1	Bradi1g63580.1	0	1833	Bradi1g17490.1Bradi1g63580.1	1	14018247	1.18732	HR	1	62730406	1.83825	HR	HR-HR
Bradi1g17510.1	Bradi1g63570.1	0	1833	Bradi1g17510.1Bradi1g63570.1	1	14038748	1.1876	HR	1	62711148	1.838	HR	HR-HR
Bradi1g17570.1	Bradi1g63520.1	0	1833	Bradi1g17570.1Bradi1g63520.1	1	14122938	1.18872	HR	1	62669326	1.83744	HR	HR-HR
Bradi1g17600.1	Bradi1g63460.1	3e-83	1833	Bradi1g17600.1Bradi1g63460.1	1	14153553	1.18913	HR	1	62606896	1.8366	HR	HR-HR
Bradi1g17620.1	Bradi1g63350.1	0	1833	Bradi1g17620.1Bradi1g63350.1	1	14181763	1.18951	HR	1	62521619	1.83546	HR	HR-HR
Bradi1g17630.1	Bradi1g63290.1	0	1833	Bradi1g17630.1Bradi1g63290.1	1	14185248	1.18955	HR	1	62476732	1.83486	HR	HR-HR
Bradi1g17670.1	Bradi1g63210.1	0	1833	Bradi1g17670.1Bradi1g63210.1	1	14215478	1.18996	HR	1	62412496	1.83401	HR	HR-HR
Bradi1g17700.1	Bradi1g63170.1	4e-156	1833	Bradi1g17700.1Bradi1g63170.1	1	14275458	1.19076	HR	1	62379687	1.83357	HR	HR-HR
Bradi1g17720.1	Bradi1g63127.2	4e-124	1833	Bradi1g17720.1Bradi1g63127.2	1	14331999	1.19152	HR	1	62340334	1.83304	HR	HR-HR
Bradi1g17820.1	Bradi1g63080.1	0	1833	Bradi1g17820.1Bradi1g63080.1	1	14445108	1.19303	HR	1	62283621	1.83228	HR	HR-HR
Bradi1g17840.1	Bradi1g63060.1	9e-120	1833	Bradi1g17840.1Bradi1g63060.1	1	14462626	1.19326	HR	1	62268571	1.83208	HR	HR-HR
Bradi1g17920.1	Bradi1g63010.1	0	1833	Bradi1g17920.1Bradi1g63010.1	1	14511241	1.19391	HR	1	62191338	1.83105	HR	HR-HR
Bradi1g17970.1	Bradi1g62930.1	0	1833	Bradi1g17970.1Bradi1g62930.1	1	14530340	1.19417	HR	1	62118097	1.83007	HR	HR-HR
Bradi1g18070.7	Bradi1g62780.2	0	1833	Bradi1g18070.7Bradi1g62780.2	1	14579694	1.19483	HR	1	62001057	1.82851	HR	HR-HR
Bradi1g18100.1	Bradi1g62760.1	7e-154	1833	Bradi1g18100.1Bradi1g62760.1	1	14589855	1.19496	HR	1	61982870	1.82826	HR	HR-HR
Bradi1g18160.1	Bradi1g62730.1	0	1833	Bradi1g18160.1Bradi1g62730.1	1	14613136	1.19527	HR	1	61944650	1.82775	HR	HR-HR
Bradi1g18380.1	Bradi1g62390.2	0	272	Bradi1g18380.1Bradi1g62390.2	1	14761883	1.19726	HR	1	61641443	1.8237	HR	HR-HR
Bradi1g18390.1	Bradi1g62400.1	7e-111	272	Bradi1g18390.1Bradi1g62400.1	1	14765285	1.19731	HR	1	61645584	1.82376	HR	HR-HR
Bradi1g18440.1	Bradi1g62430.1	0	272	Bradi1g18440.1Bradi1g62430.1	1	14804839	1.19783	HR	1	61659144	1.82394	HR	HR-HR
Bradi1g18450.2	Bradi1g62440.1	0	272	Bradi1g18450.2Bradi1g62440.1	1	14812332	1.19793	HR	1	61666788	1.82404	HR	HR-HR
Bradi1g18490.3	Bradi1g62520.1	0	272	Bradi1g18490.3Bradi1g62520.1	1	14835192	1.19824	HR	1	61723911	1.8248	HR	HR-HR
Bradi1g18607.1	Bradi1g62580.1	1e-175	272	Bradi1g18607.1Bradi1g62580.1	1	14920689	1.19938	HR	1	61794923	1.82575	HR	HR-HR
Bradi1g18970.1	Bradi1g62150.1	0	823	Bradi1g18970.1Bradi1g62150.1	1	15178932	1.20283	HR	1	61449537	1.82114	HR	HR-HR
Bradi1g19010.1	Bradi1g62090.1	0	823	Bradi1g19010.1Bradi1g62090.1	1	15214870	1.20331	HR	1	61391023	1.82036	HR	HR-HR
Bradi1g19050.1	Bradi1g62037.1	0	823	Bradi1g19050.1Bradi1g62037.1	1	15234767	1.20358	HR	1	61343535	1.81972	HR	HR-HR
Bradi1g19100.1	Bradi1g62030.1	0	823	Bradi1g19100.1Bradi1g62030.1	1	15307242	1.20455	HR	1	61327969	1.81951	HR	HR-HR
Bradi1g19150.1	Bradi1g62020.1	2e-107	823	Bradi1g19150.1Bradi1g62020.1	1	15340902	1.205	HR	1	61319048	1.81939	HR	HR-HR
Bradi1g19370.2	Bradi1g61937.1	0	823	Bradi1g19370.2Bradi1g61937.1	1	15483590	1.2069	HR	1	61219262	1.81806	HR	HR-HR
Bradi1g19380.1	Bradi1g61920.1	0	823	Bradi1g19380.1Bradi1g61920.1	1	15496028	1.20707	HR	1	61205453	1.81788	HR	HR-HR
Bradi1g19570.1	Bradi1g61840.1	0	823	Bradi1g19570.1Bradi1g61840.1	1	15624242	1.20878	HR	1	61148939	1.81712	HR	HR-HR
Bradi1g19695.1	Bradi1g61700.1	3e-176	823	Bradi1g19695.1Bradi1g61700.1	1	15771044	1.21075	HR	1	61060482	1.81594	HR	HR-HR
Bradi1g19800.1	Bradi1g61680.1	0	823	Bradi1g19800.1Bradi1g61680.1	1	15839933	1.21167	HR	1	61039411	1.81566	HR	HR-HR
Bradi1g19880.1	Bradi1g61637.1	0	823	Bradi1g19880.1Bradi1g61637.1	1	15931439	1.21289	HR	1	60986040	1.81494	HR	HR-HR
Bradi1g19890.1	Bradi1g61630.1	0	823	Bradi1g19890.1Bradi1g61630.1	1	15939579	1.213	HR	1	60970175	1.81473	HR	HR-HR
Bradi1g20027.1	Bradi1g61550.1	3e-93	823	Bradi1g20027.1Bradi1g61550.1	1	16029847	1.2142	HR	1	60907637	1.8139	HR	HR-HR
Bradi1g20080.1	Bradi1g61510.1	0	823	Bradi1g20080.1Bradi1g61510.1	1	16075959	1.21482	HR	1	60881010	1.81354	HR	HR-HR
Bradi1g20100.1	Bradi1g61497.1	0	823	Bradi1g20100.1Bradi1g61497.1	1	16096998	1.2151	HR	1	60868121	1.81337	HR	HR-HR
Bradi1g20310.1	Bradi1g61350.1	1e-100	823	Bradi1g20310.1Bradi1g61350.1	1	16241738	1.21704	HR	1	60727232	1.81149	HR	HR-HR
Bradi1g20350.1	Bradi1g61340.1	0	823	Bradi1g20350.1Bradi1g61340.1	1	16307977	1.21792	HR	1	60721294	1.81141	HR	HR-HR
Bradi1g20400.1	Bradi1g61270.1	2e-158	823	Bradi1g20400.1Bradi1g61270.1	1	16338176	1.21832	HR	1	60662169	1.81062	HR	HR-HR
Bradi1g20440.1	Bradi1g61250.1	6e-96	823	Bradi1g20440.1Bradi1g61250.1	1	16362530	1.21865	HR	1	60650595	1.81046	HR	HR-HR
Bradi1g20580.1	Bradi1g61090.1	0	823	Bradi1g20580.1Bradi1g61090.1	1	16457946	1.21992	HR	1	60447194	1.80774	HR	HR-HR
Bradi1g20860.1	Bradi1g60300.1	0	716	Bradi1g20860.1Bradi1g60300.1	1	16758795	1.22394	HR	1	59604375	1.79648	HR	HR-HR
Bradi1g20880.1	Bradi1g60310.1	0	716	Bradi1g20880.1Bradi1g60310.1	1	16774295	1.22415	HR	1	59616138	1.79664	HR	HR-HR
Bradi1g20890.1	Bradi1g60320.1	0	716	Bradi1g20890.1Bradi1g60320.1	1	16778959	1.22421	HR	1	59632633	1.79686	HR	HR-HR
Bradi1g20980.1	Bradi1g60370.1	1e-177	716	Bradi1g20980.1Bradi1g60370.1	1	16894101	1.22575	HR	1	59734012	1.79821	HR	HR-HR
Bradi1g21040.1	Bradi1g60397.1	0	716	Bradi1g21040.1Bradi1g60397.1	1	16943107	1.22641	HR	1	59787464	1.79893	HR	HR-HR
Bradi1g21080.1	Bradi1g60510.1	0	716	Bradi1g21080.1Bradi1g60510.1	1	16968946	1.22675	HR	1	59877263	1.80013	HR	HR-HR
Bradi1g21190.1	Bradi1g60620.1	4e-94	716	Bradi1g21190.1Bradi1g60620.1	1	17052756	1.22787	HR	1	59984105	1.80156	HR	HR-HR
Bradi1g21210.1	Bradi1g60630.1	3e-149	716	Bradi1g21210.1Bradi1g60630.1	1	17062480	1.228	HR	1	59988718	1.80162	HR	HR-HR
Bradi1g21237.1	Bradi1g60647.1	8e-83	716	Bradi1g21237.1Bradi1g60647.1	1	17081436	1.22826	HR	1	60022853	1.80207	HR	HR-HR
Bradi1g21310.1	Bradi1g60720.1	0	716	Bradi1g21310.1Bradi1g60720.1	1	17142183	1.22907	HR	1	60104916	1.80317	HR	HR-HR
Bradi1g21320.1	Bradi1g60730.1	0	716	Bradi1g21320.1Bradi1g60730.1	1	17147526	1.22914	HR	1	60113403	1.80328	HR	HR-HR
Bradi1g21330.1	Bradi1g60750.1	0	716	Bradi1g21330.1Bradi1g60750.1	1	17151561	1.22919	HR	1	60134310	1.80356	HR	HR-HR
Bradi1g21350.1	Bradi1g60810.1	0	716	Bradi1g21350.1Bradi1g60810.1	1	17166648	1.22939	HR	1	60184244	1.80423	HR	HR-HR
Bradi1g21372.1	Bradi1g60817.1	0	716	Bradi1g21372.1Bradi1g60817.1	1	17182832	1.22961	HR	1	60186384	1.80426	HR	HR-HR
Bradi1g21410.1	Bradi1g60852.1	2e-133	716	Bradi1g21410.1Bradi1g60852.1	1	17211250	1.22999	HR	1	60214883	1.80464	HR	HR-HR
Bradi1g21420.1	Bradi1g60950.1	1e-163	716	Bradi1g21420.1Bradi1g60950.1	1	17239590	1.23037	HR	1	60316867	1.806	HR	HR-HR
Bradi1g30270.1	Bradi3g06460.1	1e-130	468	Bradi1g30270.1Bradi3g06460.1	1	25649939	1.34275	HR	3	4667511	3.07793	HR	HR-HR
Bradi1g30377.1	Bradi3g06300.1	6e-93	468	Bradi1g30377.1Bradi3g06300.1	1	25754531	1.34415	HR	3	4570543	3.07631	HR	HR-HR
Bradi1g30400.1	Bradi3g06250.1	8e-120	468	Bradi1g30400.1Bradi3g06250.1	1	25768640	1.34434	HR	3	4503919	3.0752	HR	HR-HR
Bradi1g30520.1	Bradi3g06217.1	0	468	Bradi1g30520.1Bradi3g06217.1	1	25850467	1.34543	HR	3	4488846	3.07495	HR	HR-HR
Bradi1g30560.1	Bradi3g06210.1	0	468	Bradi1g30560.1Bradi3g06210.1	1	25887618	1.34593	HR	3	4479627	3.07479	HR	HR-HR
Bradi1g30730.1	Bradi3g06170.2	0	468	Bradi1g30730.1Bradi3g06170.2	1	26095253	1.34871	HR	3	4448312	3.07427	HR	HR-HR
Bradi1g30797.1	Bradi3g06150.1	0	468	Bradi1g30797.1Bradi3g06150.1	1	26150149	1.34944	HR	3	4427763	3.07393	HR	HR-HR
Bradi1g30870.1	Bradi3g06070.1	3e-120	468	Bradi1g30870.1Bradi3g06070.1	1	26329079	1.35183	HR	3	4354442	3.0727	HR	HR-HR
Bradi1g30950.1	Bradi3g06020.1	3e-172	468	Bradi1g30950.1Bradi3g06020.1	1	26426605	1.35313	HR	3	4298041	3.07176	HR	HR-HR
Bradi1g31060.1	Bradi3g05960.1	0	468	Bradi1g31060.1Bradi3g05960.1	1	26519574	1.35438	HR	3	4236333	3.07073	HR	HR-HR
Bradi1g31140.1	Bradi3g05880.1	0	468	Bradi1g31140.1Bradi3g05880.1	1	26595688	1.35539	HR	3	4178779	3.06977	HR	HR-HR
Bradi1g31320.1	Bradi3g05750.1	0	468	Bradi1g31320.1Bradi3g05750.1	1	26795971	1.35807	HR	3	4089055	3.06827	HR	HR-HR
Bradi1g31570.2	Bradi3g05680.1	4e-174	601	Bradi1g31570.2Bradi3g05680.1	1	27052242	1.36149	HR	3	4004971	3.06687	HR	HR-HR
Bradi1g31600.1	Bradi3g05670.1	0	601	Bradi1g31600.1Bradi3g05670.1	1	27065969	1.36168	HR	3	3995755	3.06672	HR	HR-HR
Bradi1g31680.2	Bradi3g05600.1	0	601	Bradi1g31680.2Bradi3g05600.1	1	27141131	1.36268	HR	3	3955327	3.06604	HR	HR-HR
Bradi1g31690.1	Bradi3g05590.1	0	601	Bradi1g31690.1Bradi3g05590.1	1	27148895	1.36279	HR	3	3945208	3.06587	HR	HR-HR
Bradi1g31730.1	Bradi3g05540.1	2e-150	601	Bradi1g31730.1Bradi3g05540.1	1	27205347	1.36354	HR	3	3913123	3.06534	HR	HR-HR
Bradi1g31850.1	Bradi3g05450.1	0	601	Bradi1g31850.1Bradi3g05450.1	1	27310034	1.36494	HR	3	3831563	3.06397	HR	HR-HR
Bradi1g31987.1	Bradi3g05340.1	0	601	Bradi1g31987.1Bradi3g05340.1	1	27387447	1.36597	HR	3	3744112	3.06251	HR	HR-HR
Bradi1g32087.1	Bradi3g05300.1	0	601	Bradi1g32087.1Bradi3g05300.1	1	27453105	1.36685	HR	3	3714345	3.06202	HR	HR-HR
Bradi1g32200.1	Bradi3g05270.1	8e-145	601	Bradi1g32200.1Bradi3g05270.1	1	27538294	1.36799	HR	3	3664950	3.06119	HR	HR-HR
Bradi1g32340.2	Bradi3g05140.2	0	601	Bradi1g32340.2Bradi3g05140.2	1	27670291	1.36975	HR	3	3575061	3.05969	HR	HR-HR
Bradi1g32430.1	Bradi3g05010.1	0	601	Bradi1g32430.1Bradi3g05010.1	1	27741817	1.37071	HR	3	3471972	3.05797	HR	HR-HR
Bradi1g32630.1	Bradi3g04940.1	0	601	Bradi1g32630.1Bradi3g04940.1	1	28005702	1.37423	HR	3	3411062	3.05695	HR	HR-HR
Bradi1g32726.1	Bradi3g04860.1	0	601	Bradi1g32726.1Bradi3g04860.1	1	28139194	1.37602	HR	3	3331478	3.05562	HR	HR-HR
Bradi1g32860.1	Bradi3g04730.1	0	601	Bradi1g32860.1Bradi3g04730.1	1	28325165	1.3785	HR	3	3234831	3.05401	HR	HR-HR
Bradi1g32870.1	Bradi3g04717.1	3e-145	601	Bradi1g32870.1Bradi3g04717.1	1	28373164	1.37914	HR	3	3230501	3.05394	HR	HR-HR
Bradi1g33610.1	Bradi3g04040.1	0	603	Bradi1g33610.1Bradi3g04040.1	1	29176016	1.38987	HR	3	2731003	3.0456	HR	HR-HR
Bradi1g33750.1	Bradi3g04020.1	0	603	Bradi1g33750.1Bradi3g04020.1	1	29297640	1.3915	HR	3	2717341	3.04537	HR	HR-HR
Bradi1g33900.1	Bradi3g03870.2	2e-178	603	Bradi1g33900.1Bradi3g03870.2	1	29523603	1.39452	HR	3	2598384	3.04338	HR	HR-HR
Bradi1g33940.1	Bradi3g03860.1	0	603	Bradi1g33940.1Bradi3g03860.1	1	29562428	1.39504	HR	3	2591993	3.04328	HR	HR-HR
Bradi1g33970.1	Bradi3g03840.1	0	603	Bradi1g33970.1Bradi3g03840.1	1	29583969	1.39532	HR	3	2574344	3.04298	HR	HR-HR
Bradi1g33980.1	Bradi3g03800.1	2e-96	603	Bradi1g33980.1Bradi3g03800.1	1	29596745	1.3955	HR	3	2538781	3.04239	HR	HR-HR
Bradi1g34030.1	Bradi3g03780.1	0	603	Bradi1g34030.1Bradi3g03780.1	1	29632402	1.39597	HR	3	2521821	3.04211	HR	HR-HR
Bradi1g34080.1	Bradi3g03720.1	0	603	Bradi1g34080.1Bradi3g03720.1	1	29652884	1.39625	HR	3	2467669	3.0412	HR	HR-HR
Bradi1g34170.3	Bradi3g03710.1	0	603	Bradi1g34170.3Bradi3g03710.1	1	29771160	1.39783	HR	3	2462095	3.04111	HR	HR-HR
Bradi1g34257.1	Bradi3g03650.1	1e-135	603	Bradi1g34257.1Bradi3g03650.1	1	29846778	1.39884	HR	3	2432248	3.04061	HR	HR-HR
Bradi1g34327.1	Bradi3g03620.1	0	603	Bradi1g34327.1Bradi3g03620.1	1	29916157	1.39976	HR	3	2395284	3.03999	HR	HR-HR
Bradi1g34470.4	Bradi3g03538.2	7e-142	603	Bradi1g34470.4Bradi3g03538.2	1	30068488	1.4018	HR	3	2320438	3.03874	HR	HR-HR
Bradi1g34530.1	Bradi3g03330.1	0	603	Bradi1g34530.1Bradi3g03330.1	1	30108057	1.40233	HR	3	2160607	3.03607	HR	HR-HR
Bradi1g34566.1	Bradi3g03260.1	0	603	Bradi1g34566.1Bradi3g03260.1	1	30149600	1.40288	HR	3	2110478	3.03524	HR	HR-HR
Bradi1g34670.1	Bradi3g03120.1	0	603	Bradi1g34670.1Bradi3g03120.1	1	30266862	1.40445	HR	3	2008929	3.03354	HR	HR-HR
Bradi1g35340.1	Bradi3g06550.1	0	1298	Bradi1g35340.1Bradi3g06550.1	1	30833125	1.41202	HR	3	4731207	3.079	HR	HR-HR
Bradi1g35477.1	Bradi3g06590.1	0	1298	Bradi1g35477.1Bradi3g06590.1	1	30992672	1.41415	HR	3	4783842	3.07987	HR	HR-HR
Bradi1g35520.1	Bradi3g06620.1	0	1298	Bradi1g35520.1Bradi3g06620.1	1	31079601	1.41531	HR	3	4798297	3.08012	HR	HR-HR
Bradi1g35530.1	Bradi3g06640.1	0	1298	Bradi1g35530.1Bradi3g06640.1	1	31086957	1.41541	HR	3	4814602	3.08039	HR	HR-HR
Bradi1g35585.1	Bradi3g06710.1	0	1298	Bradi1g35585.1Bradi3g06710.1	1	31130957	1.416	HR	3	4905557	3.08191	HR	HR-HR
Bradi1g35647.1	Bradi3g06740.1	0	1298	Bradi1g35647.1Bradi3g06740.1	1	31220061	1.41719	HR	3	4969709	3.08298	HR	HR-HR
Bradi1g35660.1	Bradi3g06750.1	4e-161	1298	Bradi1g35660.1Bradi3g06750.1	1	31231126	1.41734	HR	3	4985674	3.08324	HR	HR-HR
Bradi1g35750.1	Bradi3g06780.1	3e-99	1298	Bradi1g35750.1Bradi3g06780.1	1	31332207	1.41869	HR	3	4994034	3.08338	HR	HR-HR
Bradi1g35770.2	Bradi3g06847.1	0	1298	Bradi1g35770.2Bradi3g06847.1	1	31354828	1.41899	HR	3	5051223	3.08434	HR	HR-HR
Bradi1g35840.1	Bradi3g06880.1	0	1298	Bradi1g35840.1Bradi3g06880.1	1	31426501	1.41995	HR	3	5072494	3.08469	HR	HR-HR
Bradi1g35920.1	Bradi3g06940.1	0	1298	Bradi1g35920.1Bradi3g06940.1	1	31541337	1.42148	HR	3	5123945	3.08555	HR	HR-HR
Bradi1g35950.1	Bradi3g07020.1	0	1298	Bradi1g35950.1Bradi3g07020.1	1	31562151	1.42176	HR	3	5191151	3.08667	HR	HR-HR
Bradi1g36017.1	Bradi3g07047.1	1e-90	1298	Bradi1g36017.1Bradi3g07047.1	1	31620098	1.42253	HR	3	5224538	3.08723	HR	HR-HR
Bradi1g36050.1	Bradi3g07060.1	5e-107	1298	Bradi1g36050.1Bradi3g07060.1	1	31642544	1.42283	HR	3	5230374	3.08733	HR	HR-HR
Bradi1g36090.1	Bradi3g07120.1	2e-154	1298	Bradi1g36090.1Bradi3g07120.1	1	31777569	1.42464	HR	3	5281694	3.08819	HR	HR-HR
Bradi1g36172.1	Bradi3g07150.1	1e-125	1298	Bradi1g36172.1Bradi3g07150.1	1	31832947	1.42538	HR	3	5298348	3.08846	HR	HR-HR
Bradi1g36180.1	Bradi3g07160.1	2e-161	1298	Bradi1g36180.1Bradi3g07160.1	1	31848363	1.42558	HR	3	5306304	3.0886	HR	HR-HR
Bradi1g36220.1	Bradi3g07220.1	0	1298	Bradi1g36220.1Bradi3g07220.1	1	31882574	1.42604	HR	3	5341713	3.08919	HR	HR-HR
Bradi1g36230.1	Bradi3g07230.3	0	1298	Bradi1g36230.1Bradi3g07230.3	1	31892593	1.42617	HR	3	5350112	3.08933	HR	HR-HR
Bradi1g36242.1	Bradi3g07280.1	0	1298	Bradi1g36242.1Bradi3g07280.1	1	31901817	1.4263	HR	3	5406229	3.09027	HR	HR-HR
Bradi1g36387.1	Bradi3g07360.1	0	1298	Bradi1g36387.1Bradi3g07360.1	1	32028087	1.42798	HR	3	5460737	3.09118	HR	HR-HR
Bradi1g36400.2	Bradi3g07370.1	0	1298	Bradi1g36400.2Bradi3g07370.1	1	32034578	1.42807	HR	3	5468936	3.09131	HR	HR-HR
Bradi1g36420.1	Bradi3g07380.1	0	1298	Bradi1g36420.1Bradi3g07380.1	1	32062297	1.42844	HR	3	5476709	3.09144	HR	HR-HR
Bradi1g36530.1	Bradi3g07397.1	0	1298	Bradi1g36530.1Bradi3g07397.1	1	32194240	1.43021	HR	3	5510777	3.09201	HR	HR-HR
Bradi1g36550.4	Bradi3g07430.1	6e-113	1298	Bradi1g36550.4Bradi3g07430.1	1	32221001	1.43056	HR	3	5559782	3.09283	HR	HR-HR
Bradi1g36610.1	Bradi3g07470.1	0	1298	Bradi1g36610.1Bradi3g07470.1	1	32277424	1.43132	HR	3	5621261	3.09386	HR	HR-HR
Bradi1g36670.1	Bradi3g07500.1	6e-105	1298	Bradi1g36670.1Bradi3g07500.1	1	32324345	1.43194	HR	3	5662569	3.09455	HR	HR-HR
Bradi1g36800.1	Bradi3g07690.1	0	1298	Bradi1g36800.1Bradi3g07690.1	1	32514088	1.43448	HR	3	5801838	3.09687	HR	HR-HR
Bradi1g36830.1	Bradi3g07700.1	0	1298	Bradi1g36830.1Bradi3g07700.1	1	32572639	1.43526	HR	3	5821819	3.0972	HR	HR-HR
Bradi1g36847.1	Bradi3g07730.1	0	1298	Bradi1g36847.1Bradi3g07730.1	1	32592737	1.43553	HR	3	5853770	3.09774	HR	HR-HR
Bradi1g37150.1	Bradi3g07970.1	0	1071	Bradi1g37150.1Bradi3g07970.1	1	32936208	1.44012	HR	3	6190900	3.10337	HR	HR-HR
Bradi1g37230.1	Bradi3g08020.1	2e-88	1071	Bradi1g37230.1Bradi3g08020.1	1	33040410	1.44151	HR	3	6210533	3.10369	HR	HR-HR
Bradi1g37280.1	Bradi3g08035.1	0	1071	Bradi1g37280.1Bradi3g08035.1	1	33081891	1.44207	HR	3	6228314	3.10399	HR	HR-HR
Bradi1g37290.1	Bradi3g08060.1	0	1071	Bradi1g37290.1Bradi3g08060.1	1	33086328	1.44213	HR	3	6264353	3.10459	HR	HR-HR
Bradi1g37360.1	Bradi3g08090.1	0	1071	Bradi1g37360.1Bradi3g08090.1	1	33221647	1.44393	HR	3	6287498	3.10498	HR	HR-HR
Bradi1g37377.1	Bradi3g08150.1	0	1071	Bradi1g37377.1Bradi3g08150.1	1	33245611	1.44425	HR	3	6329566	3.10568	HR	HR-HR
Bradi1g37450.1	Bradi3g08180.1	0	1071	Bradi1g37450.1Bradi3g08180.1	1	33289798	1.44484	HR	3	6371217	3.10638	HR	HR-HR
Bradi1g37460.1	Bradi3g08200.1	2e-171	1071	Bradi1g37460.1Bradi3g08200.1	1	33304295	1.44504	HR	3	6389787	3.10669	HR	HR-HR
Bradi1g37470.1	Bradi3g08220.1	2e-130	1071	Bradi1g37470.1Bradi3g08220.1	1	33312607	1.44515	HR	3	6398236	3.10683	HR	HR-HR
Bradi1g37490.1	Bradi3g08250.1	0	1071	Bradi1g37490.1Bradi3g08250.1	1	33333586	1.44543	HR	3	6425193	3.10728	HR	HR-HR
Bradi1g37582.1	Bradi3g08290.1	0	1071	Bradi1g37582.1Bradi3g08290.1	1	33454025	1.44704	HR	3	6464173	3.10793	HR	HR-HR
Bradi1g37692.1	Bradi3g08380.1	0	1071	Bradi1g37692.1Bradi3g08380.1	1	33590935	1.44887	HR	3	6549200	3.10935	HR	HR-HR
Bradi1g37760.1	Bradi3g08400.1	0	1071	Bradi1g37760.1Bradi3g08400.1	1	33662801	1.44983	HR	3	6583776	3.10993	HR	HR-HR
Bradi1g37770.1	Bradi3g08430.1	0	1071	Bradi1g37770.1Bradi3g08430.1	1	33674807	1.44999	HR	3	6632756	3.11074	HR	HR-HR
Bradi1g37800.1	Bradi3g08570.1	1e-95	1071	Bradi1g37800.1Bradi3g08570.1	1	33769206	1.45125	HR	3	6745992	3.11264	HR	HR-HR
Bradi1g37810.1	Bradi3g08580.1	1e-140	1071	Bradi1g37810.1Bradi3g08580.1	1	33781030	1.45141	HR	3	6757403	3.11283	HR	HR-HR
Bradi1g37940.1	Bradi3g08637.1	0	1071	Bradi1g37940.1Bradi3g08637.1	1	33975402	1.45401	HR	3	6790079	3.11337	HR	HR-HR
Bradi1g37960.1	Bradi3g08647.1	0	1071	Bradi1g37960.1Bradi3g08647.1	1	34016570	1.45456	HR	3	6796731	3.11348	HR	HR-HR
Bradi1g38040.1	Bradi3g08710.1	0	1071	Bradi1g38040.1Bradi3g08710.1	1	34104320	1.45573	HR	3	6855974	3.11447	HR	HR-HR
Bradi1g38140.1	Bradi3g08870.1	8e-145	1071	Bradi1g38140.1Bradi3g08870.1	1	34296765	1.4583	HR	3	6966824	3.11632	HR	HR-HR
Bradi1g38150.1	Bradi3g08890.1	2e-86	1071	Bradi1g38150.1Bradi3g08890.1	1	34316244	1.45856	HR	3	6996876	3.11682	HR	HR-HR
Bradi1g38160.1	Bradi3g08930.1	9e-107	1071	Bradi1g38160.1Bradi3g08930.1	1	34324833	1.45868	HR	3	7040811	3.11756	HR	HR-HR
Bradi1g38170.1	Bradi3g08960.1	0	1071	Bradi1g38170.1Bradi3g08960.1	1	34329035	1.45873	HR	3	7062686	3.11792	HR	HR-HR
Bradi1g38280.1	Bradi3g09050.2	0	1071	Bradi1g38280.1Bradi3g09050.2	1	34467294	1.46058	HR	3	7147622	3.11934	HR	HR-HR
Bradi1g38290.1	Bradi3g09080.1	1e-118	1071	Bradi1g38290.1Bradi3g09080.1	1	34473926	1.46067	HR	3	7186192	3.11999	HR	HR-HR
Bradi1g38390.1	Bradi3g09700.1	0	225	Bradi1g38390.1Bradi3g09700.1	1	34679526	1.46342	HR	3	7860193	3.13124	HR	HR-HR
Bradi1g38670.1	Bradi3g09560.1	3e-171	225	Bradi1g38670.1Bradi3g09560.1	1	34933924	1.46681	HR	3	7688512	3.12837	HR	HR-HR
Bradi1g38680.1	Bradi3g09550.1	0	225	Bradi1g38680.1Bradi3g09550.1	1	34944901	1.46696	HR	3	7676323	3.12817	HR	HR-HR
Bradi1g38687.1	Bradi3g09540.1	0	225	Bradi1g38687.1Bradi3g09540.1	1	34971859	1.46732	HR	3	7667617	3.12802	HR	HR-HR
Bradi1g38770.1	Bradi3g09470.1	1e-118	225	Bradi1g38770.1Bradi3g09470.1	1	35196925	1.47033	HR	3	7585082	3.12665	HR	HR-HR
Bradi1g42430.1	Bradi3g53030.1	1e-117	386	Bradi1g42430.1Bradi3g53030.1	1	39519706	1.52809	LR	3	53808167	3.89841	HR	LR-HR
Bradi1g42467.1	Bradi3g53070.1	0	386	Bradi1g42467.1Bradi3g53070.1	1	39609823	1.5293	LR	3	53848137	3.89908	HR	LR-HR
Bradi1g42556.1	Bradi3g53170.1	0	386	Bradi1g42556.1Bradi3g53170.1	1	39807484	1.53194	LR	3	53922746	3.90033	HR	LR-HR
Bradi1g42580.1	Bradi3g53200.1	0	386	Bradi1g42580.1Bradi3g53200.1	1	39858389	1.53262	LR	3	53946674	3.90073	HR	LR-HR
Bradi1g42630.1	Bradi3g53260.1	0	386	Bradi1g42630.1Bradi3g53260.1	1	39958846	1.53396	HR	3	53986023	3.90138	HR	HR-HR
Bradi1g42720.1	Bradi3g53502.1	2e-123	386	Bradi1g42720.1Bradi3g53502.1	1	40029902	1.53491	HR	3	54161924	3.90432	HR	HR-HR
Bradi1g42750.1	Bradi3g53550.1	0	386	Bradi1g42750.1Bradi3g53550.1	1	40060575	1.53532	HR	3	54200633	3.90497	HR	HR-HR
Bradi1g42800.1	Bradi3g53580.1	0	386	Bradi1g42800.1Bradi3g53580.1	1	40159501	1.53664	HR	3	54223902	3.90536	HR	HR-HR
Bradi1g42830.1	Bradi3g53610.1	4e-82	386	Bradi1g42830.1Bradi3g53610.1	1	40199409	1.53718	HR	3	54235587	3.90555	HR	HR-HR
Bradi1g42930.1	Bradi3g56660.1	0	219	Bradi1g42930.1Bradi3g56660.1	1	40371160	1.53947	HR	3	56465698	3.94279	HR	HR-HR
Bradi1g42960.1	Bradi3g56640.1	0	219	Bradi1g42960.1Bradi3g56640.1	1	40394394	1.53978	HR	3	56452383	3.94256	HR	HR-HR
Bradi1g43097.1	Bradi3g56517.1	0	219	Bradi1g43097.1Bradi3g56517.1	1	40635810	1.54301	HR	3	56370110	3.94119	HR	HR-HR
Bradi1g43220.1	Bradi3g56490.1	0	219	Bradi1g43220.1Bradi3g56490.1	1	40823689	1.54552	HR	3	56348167	3.94082	HR	HR-HR
Bradi1g43250.1	Bradi3g56480.1	0	219	Bradi1g43250.1Bradi3g56480.1	1	40872954	1.54618	HR	3	56344175	3.94076	HR	HR-HR
Bradi1g43560.1	Bradi3g56360.1	0	280	Bradi1g43560.1Bradi3g56360.1	1	41373864	1.55287	HR	3	56276506	3.93963	HR	HR-HR
Bradi1g43630.2	Bradi3g56330.1	0	280	Bradi1g43630.2Bradi3g56330.1	1	41447967	1.55386	HR	3	56258070	3.93932	HR	HR-HR
Bradi1g43637.1	Bradi3g56317.1	0	280	Bradi1g43637.1Bradi3g56317.1	1	41458167	1.554	HR	3	56249749	3.93918	HR	HR-HR
Bradi1g43670.1	Bradi3g56260.1	2e-130	280	Bradi1g43670.1Bradi3g56260.1	1	41483191	1.55433	HR	3	56219290	3.93867	HR	HR-HR
Bradi1g43690.1	Bradi3g56250.1	0	280	Bradi1g43690.1Bradi3g56250.1	1	41491301	1.55444	HR	3	56212787	3.93856	HR	HR-HR
Bradi1g43730.1	Bradi3g56217.1	6e-92	280	Bradi1g43730.1Bradi3g56217.1	1	41541006	1.5551	HR	3	56197966	3.93832	HR	HR-HR
Bradi1g43780.1	Bradi3g57080.1	0	319	Bradi1g43780.1Bradi3g57080.1	1	41596602	1.55585	HR	3	56736877	3.94731	HR	HR-HR
Bradi1g43787.1	Bradi3g57070.1	0	319	Bradi1g43787.1Bradi3g57070.1	1	41606936	1.55598	HR	3	56730564	3.94721	HR	HR-HR
Bradi1g43810.1	Bradi3g57050.1	6e-98	319	Bradi1g43810.1Bradi3g57050.1	1	41618445	1.55614	HR	3	56722404	3.94707	HR	HR-HR
Bradi1g43820.1	Bradi3g57040.1	0	319	Bradi1g43820.1Bradi3g57040.1	1	41622361	1.55619	HR	3	56717931	3.947	HR	HR-HR
Bradi1g44000.1	Bradi3g56970.1	5e-170	319	Bradi1g44000.1Bradi3g56970.1	1	41943658	1.56048	HR	3	56662870	3.94608	HR	HR-HR
Bradi1g44040.1	Bradi3g56950.1	1e-104	319	Bradi1g44040.1Bradi3g56950.1	1	42109147	1.5627	HR	3	56649892	3.94586	HR	HR-HR
Bradi1g44080.1	Bradi3g56897.1	0	319	Bradi1g44080.1Bradi3g56897.1	1	42173428	1.56355	HR	3	56617753	3.94532	HR	HR-HR
Bradi1g44220.1	Bradi3g60010.1	7e-102	1141	Bradi1g44220.1Bradi3g60010.1	1	42329961	1.56565	HR	3	59076177	3.98637	HR	HR-HR
Bradi1g44290.1	Bradi3g59920.1	0	1141	Bradi1g44290.1Bradi3g59920.1	1	42398191	1.56656	HR	3	59009943	3.98527	HR	HR-HR
Bradi1g44297.1	Bradi3g59900.1	0	1141	Bradi1g44297.1Bradi3g59900.1	1	42430006	1.56698	HR	3	58997099	3.98505	HR	HR-HR
Bradi1g44390.1	Bradi3g59830.1	7e-174	1141	Bradi1g44390.1Bradi3g59830.1	1	42539358	1.56844	HR	3	58950205	3.98427	HR	HR-HR
Bradi1g44430.1	Bradi3g59810.1	0	1141	Bradi1g44430.1Bradi3g59810.1	1	42615052	1.56946	HR	3	58924025	3.98383	HR	HR-HR
Bradi1g44440.1	Bradi3g59800.1	0	1141	Bradi1g44440.1Bradi3g59800.1	1	42620688	1.56953	HR	3	58915079	3.98368	HR	HR-HR
Bradi1g44470.1	Bradi3g59760.1	0	1141	Bradi1g44470.1Bradi3g59760.1	1	42654414	1.56998	HR	3	58881076	3.98311	HR	HR-HR
Bradi1g44480.1	Bradi3g59750.1	0	1141	Bradi1g44480.1Bradi3g59750.1	1	42663406	1.5701	HR	3	58867651	3.98289	HR	HR-HR
Bradi1g44520.1	Bradi3g59740.1	2e-135	1141	Bradi1g44520.1Bradi3g59740.1	1	42693887	1.57051	HR	3	58863485	3.98282	HR	HR-HR
Bradi1g44560.1	Bradi3g59730.1	0	1141	Bradi1g44560.1Bradi3g59730.1	1	42726480	1.57095	HR	3	58858485	3.98274	HR	HR-HR
Bradi1g44690.1	Bradi3g59680.1	8e-179	1141	Bradi1g44690.1Bradi3g59680.1	1	42840176	1.57246	HR	3	58791195	3.98161	HR	HR-HR
Bradi1g44760.1	Bradi3g59670.1	0	1141	Bradi1g44760.1Bradi3g59670.1	1	42878586	1.57298	HR	3	58784988	3.98151	HR	HR-HR
Bradi1g44937.2	Bradi3g59542.2	0	1141	Bradi1g44937.2Bradi3g59542.2	1	43049415	1.57526	HR	3	58685069	3.97984	HR	HR-HR
Bradi1g44967.1	Bradi3g59542.1	0	1141	Bradi1g44967.1Bradi3g59542.1	1	43073188	1.57558	HR	3	58685069	3.97984	HR	HR-HR
Bradi1g45020.1	Bradi3g59520.1	0	1141	Bradi1g45020.1Bradi3g59520.1	1	43199462	1.57727	HR	3	58662436	3.97946	HR	HR-HR
Bradi1g45040.1	Bradi3g59510.1	0	1141	Bradi1g45040.1Bradi3g59510.1	1	43232910	1.57771	HR	3	58646176	3.97919	HR	HR-HR
Bradi1g45060.1	Bradi3g59496.1	9e-93	1141	Bradi1g45060.1Bradi3g59496.1	1	43250238	1.57794	HR	3	58640984	3.97911	HR	HR-HR
Bradi1g45130.1	Bradi3g59440.1	0	1141	Bradi1g45130.1Bradi3g59440.1	1	43331584	1.57903	HR	3	58612245	3.97863	HR	HR-HR
Bradi1g45200.1	Bradi3g59390.1	0	1141	Bradi1g45200.1Bradi3g59390.1	1	43418325	1.58019	HR	3	58586642	3.9782	HR	HR-HR
Bradi1g45210.1	Bradi3g59370.1	9e-167	1141	Bradi1g45210.1Bradi3g59370.1	1	43434039	1.5804	HR	3	58572250	3.97796	HR	HR-HR
Bradi1g45220.1	Bradi3g59320.1	3e-159	1141	Bradi1g45220.1Bradi3g59320.1	1	43445182	1.58055	HR	3	58541300	3.97744	HR	HR-HR
Bradi1g45240.1	Bradi3g59310.2	1e-121	1141	Bradi1g45240.1Bradi3g59310.2	1	43458893	1.58073	HR	3	58530136	3.97725	HR	HR-HR
Bradi1g45280.1	Bradi3g59260.1	7e-91	1141	Bradi1g45280.1Bradi3g59260.1	1	43511113	1.58143	HR	3	58486455	3.97653	HR	HR-HR
Bradi1g45297.1	Bradi3g59247.1	0	1141	Bradi1g45297.1Bradi3g59247.1	1	43519332	1.58154	HR	3	58473261	3.97631	HR	HR-HR
Bradi1g45304.1	Bradi3g59237.1	0	1141	Bradi1g45304.1Bradi3g59237.1	1	43535794	1.58176	HR	3	58468131	3.97622	HR	HR-HR
Bradi1g45420.1	Bradi3g59050.4	0	1338	Bradi1g45420.1Bradi3g59050.4	1	43628351	1.583	HR	3	58332173	3.97395	HR	HR-HR
Bradi1g45440.1	Bradi3g59040.1	0	1338	Bradi1g45440.1Bradi3g59040.1	1	43635277	1.58309	HR	3	58328484	3.97389	HR	HR-HR
Bradi1g45470.1	Bradi3g58980.1	6e-135	1338	Bradi1g45470.1Bradi3g58980.1	1	43685130	1.58376	HR	3	58281872	3.97311	HR	HR-HR
Bradi1g45480.1	Bradi3g58960.1	0	1338	Bradi1g45480.1Bradi3g58960.1	1	43712570	1.58412	HR	3	58264983	3.97283	HR	HR-HR
Bradi1g45487.1	Bradi3g58830.1	0	1338	Bradi1g45487.1Bradi3g58830.1	1	43716844	1.58418	HR	3	58187798	3.97154	HR	HR-HR
Bradi1g45500.1	Bradi3g58800.2	0	1338	Bradi1g45500.1Bradi3g58800.2	1	43720429	1.58423	HR	3	58175411	3.97133	HR	HR-HR
Bradi1g45510.1	Bradi3g58770.1	2e-165	1338	Bradi1g45510.1Bradi3g58770.1	1	43731913	1.58438	HR	3	58162259	3.97111	HR	HR-HR
Bradi1g45540.1	Bradi3g58710.1	5e-104	1338	Bradi1g45540.1Bradi3g58710.1	1	43784669	1.58509	HR	3	58117449	3.97036	HR	HR-HR
Bradi1g45567.1	Bradi3g58680.1	5e-94	1338	Bradi1g45567.1Bradi3g58680.1	1	43822182	1.58559	HR	3	58110337	3.97025	HR	HR-HR
Bradi1g45572.1	Bradi3g58640.1	2e-89	1338	Bradi1g45572.1Bradi3g58640.1	1	43852746	1.586	HR	3	58095399	3.97	HR	HR-HR
Bradi1g45580.1	Bradi3g58620.1	6e-97	1338	Bradi1g45580.1Bradi3g58620.1	1	43860722	1.5861	HR	3	58084880	3.96982	HR	HR-HR
Bradi1g45630.1	Bradi3g58610.1	3e-81	1338	Bradi1g45630.1Bradi3g58610.1	1	43898090	1.5866	HR	3	58077031	3.96969	HR	HR-HR
Bradi1g45640.1	Bradi3g58600.1	1e-129	1338	Bradi1g45640.1Bradi3g58600.1	1	43908856	1.58675	HR	3	58070722	3.96958	HR	HR-HR
Bradi1g45660.1	Bradi3g58580.1	0	1338	Bradi1g45660.1Bradi3g58580.1	1	43937400	1.58713	HR	3	58055806	3.96934	HR	HR-HR
Bradi1g45807.1	Bradi3g58220.1	3e-174	1338	Bradi1g45807.1Bradi3g58220.1	1	44089663	1.58916	HR	3	57739426	3.96405	HR	HR-HR
Bradi1g45970.1	Bradi3g58150.1	8e-165	1338	Bradi1g45970.1Bradi3g58150.1	1	44243826	1.59122	HR	3	57697838	3.96336	HR	HR-HR
Bradi1g46002.1	Bradi3g58067.1	1e-127	1338	Bradi1g46002.1Bradi3g58067.1	1	44302970	1.59201	HR	3	57629909	3.96222	HR	HR-HR
Bradi1g46060.1	Bradi3g57960.1	6e-154	1338	Bradi1g46060.1Bradi3g57960.1	1	44341065	1.59252	HR	3	57578254	3.96136	HR	HR-HR
Bradi1g46090.1	Bradi3g57950.1	0	1338	Bradi1g46090.1Bradi3g57950.1	1	44392648	1.59321	HR	3	57563159	3.96111	HR	HR-HR
Bradi1g46110.1	Bradi3g57880.1	1e-100	1338	Bradi1g46110.1Bradi3g57880.1	1	44404546	1.59337	HR	3	57522989	3.96044	HR	HR-HR
Bradi1g46120.1	Bradi3g57867.1	3e-106	1338	Bradi1g46120.1Bradi3g57867.1	1	44406118	1.59339	HR	3	57514740	3.9603	HR	HR-HR
Bradi1g46137.1	Bradi3g57840.1	7e-132	1338	Bradi1g46137.1Bradi3g57840.1	1	44416953	1.59353	HR	3	57498453	3.96003	HR	HR-HR
Bradi1g46150.1	Bradi3g57830.1	0	1338	Bradi1g46150.1Bradi3g57830.1	1	44420413	1.59358	HR	3	57493502	3.95995	HR	HR-HR
Bradi1g46160.1	Bradi3g57800.1	4e-99	1338	Bradi1g46160.1Bradi3g57800.1	1	44482868	1.59442	HR	3	57472133	3.95959	HR	HR-HR
Bradi1g46180.1	Bradi3g57770.1	0	1338	Bradi1g46180.1Bradi3g57770.1	1	44491898	1.59454	HR	3	57450255	3.95922	HR	HR-HR
Bradi1g46200.1	Bradi3g57756.1	0	1338	Bradi1g46200.1Bradi3g57756.1	1	44582165	1.59574	HR	3	57431695	3.95891	HR	HR-HR
Bradi1g46230.1	Bradi3g57590.1	0	1338	Bradi1g46230.1Bradi3g57590.1	1	44716123	1.59753	HR	3	57306151	3.95682	HR	HR-HR
Bradi1g46247.1	Bradi3g57567.1	0	1338	Bradi1g46247.1Bradi3g57567.1	1	44742730	1.59789	HR	3	57292199	3.95659	HR	HR-HR
Bradi1g46260.1	Bradi3g57510.1	0	1338	Bradi1g46260.1Bradi3g57510.1	1	44791664	1.59854	HR	3	57187519	3.95484	HR	HR-HR
Bradi1g46280.1	Bradi3g57480.1	0	1338	Bradi1g46280.1Bradi3g57480.1	1	44811505	1.59881	HR	3	57085205	3.95313	HR	HR-HR
Bradi1g46880.1	Bradi3g53650.1	0	786	Bradi1g46880.1Bradi3g53650.1	1	45433080	1.60711	HR	3	54258852	3.90594	HR	HR-HR
Bradi1g46970.1	Bradi3g53747.1	0	786	Bradi1g46970.1Bradi3g53747.1	1	45500393	1.60801	HR	3	54348685	3.90744	HR	HR-HR
Bradi1g46980.1	Bradi3g53760.1	2e-126	786	Bradi1g46980.1Bradi3g53760.1	1	45512979	1.60818	HR	3	54363824	3.90769	HR	HR-HR
Bradi1g46990.1	Bradi3g53797.1	2e-90	786	Bradi1g46990.1Bradi3g53797.1	1	45523668	1.60832	HR	3	54411675	3.90849	HR	HR-HR
Bradi1g47000.1	Bradi3g53830.1	0	786	Bradi1g47000.1Bradi3g53830.1	1	45527693	1.60838	HR	3	54429250	3.90878	HR	HR-HR
Bradi1g47067.1	Bradi3g53930.1	3e-180	786	Bradi1g47067.1Bradi3g53930.1	1	45611920	1.6095	HR	3	54525701	3.91039	HR	HR-HR
Bradi1g47220.1	Bradi3g53980.1	0	786	Bradi1g47220.1Bradi3g53980.1	1	45735279	1.61115	HR	3	54560839	3.91098	HR	HR-HR
Bradi1g47320.1	Bradi3g54040.1	0	786	Bradi1g47320.1Bradi3g54040.1	1	45828478	1.6124	HR	3	54600317	3.91164	HR	HR-HR
Bradi1g47350.1	Bradi3g54070.1	5e-98	786	Bradi1g47350.1Bradi3g54070.1	1	45849457	1.61268	HR	3	54616856	3.91192	HR	HR-HR
Bradi1g47400.1	Bradi3g54120.1	0	786	Bradi1g47400.1Bradi3g54120.1	1	45901210	1.61337	HR	3	54635996	3.91224	HR	HR-HR
Bradi1g47480.1	Bradi3g54160.1	3e-97	786	Bradi1g47480.1Bradi3g54160.1	1	46027554	1.61506	HR	3	54676859	3.91292	HR	HR-HR
Bradi1g47550.1	Bradi3g54177.1	0	786	Bradi1g47550.1Bradi3g54177.1	1	46199850	1.61736	HR	3	54685611	3.91306	HR	HR-HR
Bradi1g47710.1	Bradi3g54290.1	0	786	Bradi1g47710.1Bradi3g54290.1	1	46442618	1.6206	HR	3	54794555	3.91488	HR	HR-HR
Bradi1g47760.1	Bradi3g54370.1	0	786	Bradi1g47760.1Bradi3g54370.1	1	46473055	1.62101	HR	3	54849942	3.91581	HR	HR-HR
Bradi1g47920.1	Bradi3g54460.1	0	786	Bradi1g47920.1Bradi3g54460.1	1	46564445	1.62223	HR	3	54935223	3.91723	HR	HR-HR
Bradi1g47940.2	Bradi3g54480.1	0	786	Bradi1g47940.2Bradi3g54480.1	1	46597545	1.62267	HR	3	54950570	3.91749	HR	HR-HR
Bradi1g48010.1	Bradi3g54490.1	0	786	Bradi1g48010.1Bradi3g54490.1	1	46644457	1.6233	HR	3	54952760	3.91752	HR	HR-HR
Bradi1g48170.1	Bradi3g54557.1	0	786	Bradi1g48170.1Bradi3g54557.1	1	46761051	1.62486	HR	3	55005032	3.9184	HR	HR-HR
Bradi1g48257.1	Bradi3g54597.2	0	786	Bradi1g48257.1Bradi3g54597.2	1	46873667	1.62636	HR	3	55043361	3.91904	HR	HR-HR
Bradi1g67870.1	Bradi3g23030.1	0	329	Bradi1g67870.1Bradi3g23030.1	1	66448385	1.88794	HR	3	22294053	3.37224	HR	HR-HR
Bradi1g67936.1	Bradi3g22897.1	3e-160	329	Bradi1g67936.1Bradi3g22897.1	1	66497407	1.88859	HR	3	22150847	3.36984	HR	HR-HR
Bradi1g67942.2	Bradi3g22887.1	0	329	Bradi1g67942.2Bradi3g22887.1	1	66504053	1.88868	HR	3	22144258	3.36973	HR	HR-HR
Bradi1g67960.1	Bradi3g22870.1	0	329	Bradi1g67960.1Bradi3g22870.1	1	66513939	1.88881	HR	3	22123011	3.36938	HR	HR-HR
Bradi1g68010.1	Bradi3g22635.1	2e-153	329	Bradi1g68010.1Bradi3g22635.1	1	66562350	1.88946	HR	3	21828976	3.36447	HR	HR-HR
Bradi1g68050.1	Bradi3g22610.4	3e-92	329	Bradi1g68050.1Bradi3g22610.4	1	66585193	1.88976	HR	3	21799210	3.36397	HR	HR-HR
Bradi1g68080.1	Bradi3g22550.1	0	329	Bradi1g68080.1Bradi3g22550.1	1	66611529	1.89012	HR	3	21745658	3.36308	HR	HR-HR
Bradi1g68170.1	Bradi3g22510.1	5e-135	329	Bradi1g68170.1Bradi3g22510.1	1	66688550	1.89115	HR	3	21665154	3.36173	HR	HR-HR
Bradi1g68250.1	Bradi3g21180.1	0	312	Bradi1g68250.1Bradi3g21180.1	1	66784373	1.89243	HR	3	20189923	3.3371	HR	HR-HR
Bradi1g68330.1	Bradi3g21100.1	1e-162	312	Bradi1g68330.1Bradi3g21100.1	1	66847550	1.89327	HR	3	20103043	3.33565	HR	HR-HR
Bradi1g68350.1	Bradi3g21090.1	0	312	Bradi1g68350.1Bradi3g21090.1	1	66882453	1.89374	HR	3	20049325	3.33476	HR	HR-HR
Bradi1g68360.1	Bradi3g21050.1	5e-118	312	Bradi1g68360.1Bradi3g21050.1	1	66890731	1.89385	HR	3	20030124	3.33444	HR	HR-HR
Bradi1g68410.1	Bradi3g20930.1	1e-111	312	Bradi1g68410.1Bradi3g20930.1	1	66925696	1.89431	HR	3	19901779	3.33229	HR	HR-HR
Bradi1g68430.1	Bradi3g20850.1	0	312	Bradi1g68430.1Bradi3g20850.1	1	66936242	1.89446	HR	3	19814239	3.33083	HR	HR-HR
Bradi1g68450.1	Bradi3g20770.1	0	312	Bradi1g68450.1Bradi3g20770.1	1	66948753	1.89462	HR	3	19765912	3.33002	HR	HR-HR
Bradi1g73170.1	Bradi3g25477.1	0	1387	Bradi1g73170.1Bradi3g25477.1	1	70767149	1.94565	HR	3	25687430	3.42889	LR	HR-LR
Bradi1g73710.1	Bradi3g25670.1	9e-122	1387	Bradi1g73710.1Bradi3g25670.1	1	71149137	1.95075	HR	3	26299320	3.43911	LR	HR-LR
Bradi1g73900.1	Bradi3g26370.1	0	1387	Bradi1g73900.1Bradi3g26370.1	1	71256048	1.95218	HR	3	27079320	3.45213	LR	HR-LR
Bradi1g73935.1	Bradi3g26655.1	0	1387	Bradi1g73935.1Bradi3g26655.1	1	71280722	1.95251	HR	3	27355670	3.45675	LR	HR-LR
Bradi1g74060.1	Bradi3g26690.1	6e-150	1387	Bradi1g74060.1Bradi3g26690.1	1	71354973	1.9535	HR	3	27447173	3.45827	LR	HR-LR
Bradi1g74180.1	Bradi3g26737.1	0	1387	Bradi1g74180.1Bradi3g26737.1	1	71444886	1.9547	HR	3	27488936	3.45897	LR	HR-LR
Bradi1g74257.1	Bradi3g26827.1	0	1387	Bradi1g74257.1Bradi3g26827.1	1	71506109	1.95552	HR	3	27579124	3.46048	LR	HR-LR
Bradi1g74270.1	Bradi3g26870.1	6e-166	1387	Bradi1g74270.1Bradi3g26870.1	1	71523399	1.95575	HR	3	27645326	3.46158	LR	HR-LR
Bradi1g74350.1	Bradi3g26920.1	3e-152	1387	Bradi1g74350.1Bradi3g26920.1	1	71592465	1.95668	HR	3	27699259	3.46248	HR	HR-HR
Bradi1g74420.1	Bradi3g27000.1	0	1387	Bradi1g74420.1Bradi3g27000.1	1	71639700	1.95731	HR	3	27747383	3.46329	HR	HR-HR
Bradi1g74430.1	Bradi3g27007.1	0	1387	Bradi1g74430.1Bradi3g27007.1	1	71645337	1.95738	HR	3	27750706	3.46334	HR	HR-HR
Bradi1g74437.1	Bradi3g27020.1	0	1387	Bradi1g74437.1Bradi3g27020.1	1	71677863	1.95782	HR	3	27783743	3.46389	HR	HR-HR
Bradi1g74480.1	Bradi3g27120.1	0	1387	Bradi1g74480.1Bradi3g27120.1	1	71704725	1.95818	HR	3	27996347	3.46744	HR	HR-HR
Bradi1g74510.1	Bradi3g27150.1	4e-91	1387	Bradi1g74510.1Bradi3g27150.1	1	71725513	1.95845	HR	3	28059892	3.46851	HR	HR-HR
Bradi1g74540.1	Bradi3g27180.1	0	1387	Bradi1g74540.1Bradi3g27180.1	1	71746620	1.95874	HR	3	28112801	3.46939	HR	HR-HR
Bradi1g74597.1	Bradi3g27252.1	0	1387	Bradi1g74597.1Bradi3g27252.1	1	71778720	1.95916	HR	3	28203645	3.47091	HR	HR-HR
Bradi1g74710.1	Bradi3g27440.1	0	1387	Bradi1g74710.1Bradi3g27440.1	1	71840671	1.95999	HR	3	28404595	3.47426	HR	HR-HR
Bradi1g74820.1	Bradi3g27480.1	0	1387	Bradi1g74820.1Bradi3g27480.1	1	71878589	1.9605	HR	3	28436743	3.4748	HR	HR-HR
Bradi1g74890.1	Bradi3g27520.1	0	1387	Bradi1g74890.1Bradi3g27520.1	1	71935218	1.96126	HR	3	28527149	3.47631	HR	HR-HR
Bradi1g74910.1	Bradi3g27570.1	7e-170	1387	Bradi1g74910.1Bradi3g27570.1	1	71948377	1.96143	HR	3	28602816	3.47757	HR	HR-HR
Bradi1g75010.1	Bradi3g27670.1	0	1387	Bradi1g75010.1Bradi3g27670.1	1	72013629	1.9623	HR	3	28715029	3.47944	HR	HR-HR
Bradi1g75020.1	Bradi3g27680.1	0	1387	Bradi1g75020.1Bradi3g27680.1	1	72021876	1.96241	HR	3	28725488	3.47962	HR	HR-HR
Bradi1g75170.2	Bradi3g27770.1	3e-167	1387	Bradi1g75170.2Bradi3g27770.1	1	72137794	1.96396	HR	3	28856921	3.48181	HR	HR-HR
Bradi1g75210.1	Bradi3g27790.1	0	1387	Bradi1g75210.1Bradi3g27790.1	1	72150757	1.96414	HR	3	28892006	3.4824	HR	HR-HR
Bradi1g75220.1	Bradi3g27800.1	0	1387	Bradi1g75220.1Bradi3g27800.1	1	72170657	1.9644	HR	3	28917304	3.48282	HR	HR-HR
Bradi1g75340.1	Bradi3g27890.1	0	1387	Bradi1g75340.1Bradi3g27890.1	1	72253963	1.96551	HR	3	29084755	3.48562	HR	HR-HR
Bradi1g75350.1	Bradi3g27900.1	1e-149	1387	Bradi1g75350.1Bradi3g27900.1	1	72259502	1.96559	HR	3	29099458	3.48586	HR	HR-HR
Bradi1g75520.1	Bradi3g28070.1	0	1387	Bradi1g75520.1Bradi3g28070.1	1	72392794	1.96737	HR	3	29414494	3.49112	HR	HR-HR
Bradi1g75530.1	Bradi3g28090.1	3e-169	1387	Bradi1g75530.1Bradi3g28090.1	1	72399893	1.96746	HR	3	29461768	3.49191	HR	HR-HR
Bradi1g75610.1	Bradi3g28210.1	0	1387	Bradi1g75610.1Bradi3g28210.1	1	72493249	1.96871	HR	3	29556156	3.49349	HR	HR-HR
Bradi1g75750.1	Bradi3g28280.1	0	1387	Bradi1g75750.1Bradi3g28280.1	1	72560433	1.96961	HR	3	29588572	3.49403	HR	HR-HR
Bradi1g75820.1	Bradi3g28400.1	0	1387	Bradi1g75820.1Bradi3g28400.1	1	72604014	1.97019	HR	3	29745340	3.49665	HR	HR-HR
Bradi1g75830.1	Bradi3g28437.1	0	1387	Bradi1g75830.1Bradi3g28437.1	1	72609392	1.97026	HR	3	29782799	3.49727	HR	HR-HR
Bradi1g75870.1	Bradi3g28490.1	0	1387	Bradi1g75870.1Bradi3g28490.1	1	72631288	1.97056	HR	3	29849535	3.49839	HR	HR-HR
Bradi1g76690.1	Bradi3g31890.1	2e-130	402	Bradi1g76690.1Bradi3g31890.1	1	73174527	1.97782	HR	3	34118752	3.56967	HR	HR-HR
Bradi1g76792.1	Bradi3g31947.1	0	402	Bradi1g76792.1Bradi3g31947.1	1	73261412	1.97898	HR	3	34175261	3.57061	HR	HR-HR
Bradi1g76840.1	Bradi3g31967.1	1e-165	402	Bradi1g76840.1Bradi3g31967.1	1	73295688	1.97944	HR	3	34183706	3.57075	HR	HR-HR
Bradi1g76927.1	Bradi3g32032.1	0	402	Bradi1g76927.1Bradi3g32032.1	1	73339847	1.98003	HR	3	34234810	3.57161	HR	HR-HR
Bradi1g76940.1	Bradi3g32040.1	4e-178	402	Bradi1g76940.1Bradi3g32040.1	1	73343271	1.98007	HR	3	34239871	3.57169	HR	HR-HR
Bradi1g76950.1	Bradi3g32047.1	1e-109	402	Bradi1g76950.1Bradi3g32047.1	1	73353961	1.98021	HR	3	34256492	3.57197	HR	HR-HR
Bradi1g76960.2	Bradi3g32060.1	6e-133	402	Bradi1g76960.2Bradi3g32060.1	1	73364279	1.98035	HR	3	34263314	3.57208	HR	HR-HR
Bradi1g77020.1	Bradi3g32090.1	2e-94	402	Bradi1g77020.1Bradi3g32090.1	1	73408022	1.98094	HR	3	34310420	3.57287	HR	HR-HR
Bradi1g77130.1	Bradi3g32130.1	6e-110	402	Bradi1g77130.1Bradi3g32130.1	1	73499874	1.98216	HR	3	34395331	3.57429	HR	HR-HR
Bradi1g77260.1	Bradi3g31690.1	0	499	Bradi1g77260.1Bradi3g31690.1	1	73643214	1.98408	HR	3	33957353	3.56697	HR	HR-HR
Bradi1g77265.1	Bradi3g31637.1	0	499	Bradi1g77265.1Bradi3g31637.1	1	73648562	1.98415	HR	3	33898899	3.566	HR	HR-HR
Bradi1g77300.1	Bradi3g31630.1	0	499	Bradi1g77300.1Bradi3g31630.1	1	73673583	1.98448	HR	3	33895891	3.56595	HR	HR-HR
Bradi1g77390.1	Bradi3g31550.1	0	499	Bradi1g77390.1Bradi3g31550.1	1	73743323	1.98542	HR	3	33783104	3.56406	HR	HR-HR
Bradi1g77430.1	Bradi3g31520.1	1e-131	499	Bradi1g77430.1Bradi3g31520.1	1	73762134	1.98567	HR	3	33759571	3.56367	HR	HR-HR
Bradi1g77440.1	Bradi3g31500.1	0	499	Bradi1g77440.1Bradi3g31500.1	1	73766312	1.98572	HR	3	33734491	3.56325	HR	HR-HR
Bradi1g77460.1	Bradi3g31440.1	0	499	Bradi1g77460.1Bradi3g31440.1	1	73775423	1.98585	HR	3	33602254	3.56104	HR	HR-HR
Bradi1g77470.1	Bradi3g31430.1	6e-168	499	Bradi1g77470.1Bradi3g31430.1	1	73781857	1.98593	HR	3	33578383	3.56065	HR	HR-HR
Bradi1g77570.1	Bradi3g31150.1	7e-157	499	Bradi1g77570.1Bradi3g31150.1	1	73842557	1.98674	HR	3	33297671	3.55596	HR	HR-HR
Bradi1g77580.1	Bradi3g31140.1	0	499	Bradi1g77580.1Bradi3g31140.1	1	73850707	1.98685	HR	3	33293299	3.55589	HR	HR-HR
Bradi1g77650.1	Bradi3g31090.1	0	499	Bradi1g77650.1Bradi3g31090.1	1	73890849	1.98739	HR	3	33239683	3.55499	HR	HR-HR
Bradi1g77997.1	Bradi3g32535.1	1e-86	775	Bradi1g77997.1Bradi3g32535.1	1	74097671	1.99015	HR	3	34881973	3.58241	HR	HR-HR
Bradi1g78027.1	Bradi3g32610.1	0	775	Bradi1g78027.1Bradi3g32610.1	1	74132116	1.99061	HR	3	34990280	3.58422	HR	HR-HR
Bradi1g78090.1	Bradi3g32710.1	0	775	Bradi1g78090.1Bradi3g32710.1	1	74163879	1.99104	HR	3	35131686	3.58658	HR	HR-HR
Bradi1g78100.1	Bradi3g32730.1	0	775	Bradi1g78100.1Bradi3g32730.1	1	74178166	1.99123	HR	3	35166126	3.58716	HR	HR-HR
Bradi1g78130.1	Bradi3g32830.1	0	775	Bradi1g78130.1Bradi3g32830.1	1	74202992	1.99156	HR	3	35217451	3.58801	HR	HR-HR
Bradi1g78160.1	Bradi3g32840.1	3e-86	775	Bradi1g78160.1Bradi3g32840.1	1	74217924	1.99176	HR	3	35233757	3.58828	HR	HR-HR
Bradi1g78190.1	Bradi3g32870.1	0	775	Bradi1g78190.1Bradi3g32870.1	1	74260692	1.99233	HR	3	35262227	3.58876	HR	HR-HR
Bradi1g78230.1	Bradi3g32890.1	0	775	Bradi1g78230.1Bradi3g32890.1	1	74288332	1.9927	HR	3	35293935	3.58929	HR	HR-HR
Bradi1g78280.1	Bradi3g32980.1	0	775	Bradi1g78280.1Bradi3g32980.1	1	74324864	1.99319	HR	3	35356374	3.59033	HR	HR-HR
Bradi1g78290.1	Bradi3g32990.1	2e-142	775	Bradi1g78290.1Bradi3g32990.1	1	74327836	1.99323	HR	3	35359300	3.59038	HR	HR-HR
Bradi1g78310.1	Bradi3g33010.1	2e-83	775	Bradi1g78310.1Bradi3g33010.1	1	74341669	1.99341	HR	3	35377482	3.59068	HR	HR-HR
Bradi1g78320.1	Bradi3g33020.1	0	775	Bradi1g78320.1Bradi3g33020.1	1	74349506	1.99352	HR	3	35391058	3.59091	HR	HR-HR
Bradi1g78330.1	Bradi3g33030.1	0	775	Bradi1g78330.1Bradi3g33030.1	1	74355143	1.99359	HR	3	35406988	3.59118	HR	HR-HR
Bradi1g78340.2	Bradi3g33110.1	5e-142	775	Bradi1g78340.2Bradi3g33110.1	1	74372356	1.99382	HR	3	35490833	3.59258	HR	HR-HR
Bradi1g78450.1	Bradi3g33330.1	1e-148	775	Bradi1g78450.1Bradi3g33330.1	1	74426293	1.99454	HR	3	35698707	3.59605	HR	HR-HR
Bradi1g78560.2	Bradi3g33500.1	0	775	Bradi1g78560.2Bradi3g33500.1	1	74517986	1.99577	HR	3	35860208	3.59874	HR	HR-HR
Bradi1g78640.2	Bradi3g33700.1	3e-167	775	Bradi1g78640.2Bradi3g33700.1	1	74560577	1.99634	HR	3	36058940	3.60206	HR	HR-HR
Bradi1g78650.1	Bradi3g33710.1	2e-145	775	Bradi1g78650.1Bradi3g33710.1	1	74563740	1.99638	HR	3	36064097	3.60215	HR	HR-HR
Bradi2g04040.1	Bradi2g34547.1	5e-134	1631	Bradi2g04040.1Bradi2g34547.1	2	2843907	2.04793	HR	2	34624035	2.58359	HR	HR-HR
Bradi2g04130.1	Bradi2g34470.1	0	1631	Bradi2g04130.1Bradi2g34470.1	2	2891079	2.04873	HR	2	34548901	2.58233	HR	HR-HR
Bradi2g04180.2	Bradi2g34460.2	6e-113	1631	Bradi2g04180.2Bradi2g34460.2	2	2920111	2.04922	HR	2	34540152	2.58218	HR	HR-HR
Bradi2g04197.1	Bradi2g34430.1	0	1631	Bradi2g04197.1Bradi2g34430.1	2	2936660	2.0495	HR	2	34513457	2.58173	HR	HR-HR
Bradi2g04290.1	Bradi2g34400.1	0	1631	Bradi2g04290.1Bradi2g34400.1	2	3023098	2.05095	HR	2	34480480	2.58118	HR	HR-HR
Bradi2g04297.1	Bradi2g34390.1	0	1631	Bradi2g04297.1Bradi2g34390.1	2	3036109	2.05117	HR	2	34465221	2.58092	HR	HR-HR
Bradi2g04330.1	Bradi2g34380.1	0	1631	Bradi2g04330.1Bradi2g34380.1	2	3068257	2.05172	HR	2	34460179	2.58083	HR	HR-HR
Bradi2g04360.1	Bradi2g34360.1	0	1631	Bradi2g04360.1Bradi2g34360.1	2	3090662	2.05209	HR	2	34432880	2.58037	HR	HR-HR
Bradi2g04447.1	Bradi2g34300.2	2e-134	1631	Bradi2g04447.1Bradi2g34300.2	2	3135798	2.05285	HR	2	34338803	2.57879	HR	HR-HR
Bradi2g04480.1	Bradi2g34290.1	0	1631	Bradi2g04480.1Bradi2g34290.1	2	3146733	2.05304	HR	2	34333862	2.5787	HR	HR-HR
Bradi2g04690.1	Bradi2g34110.1	0	1631	Bradi2g04690.1Bradi2g34110.1	2	3313088	2.05584	HR	2	34177403	2.57607	HR	HR-HR
Bradi2g04700.1	Bradi2g34070.1	8e-85	1631	Bradi2g04700.1Bradi2g34070.1	2	3330278	2.05613	HR	2	34148131	2.57557	HR	HR-HR
Bradi2g04767.1	Bradi2g34052.1	4e-139	1631	Bradi2g04767.1Bradi2g34052.1	2	3396804	2.05725	HR	2	34137206	2.57539	HR	HR-HR
Bradi2g04900.1	Bradi2g34040.1	0	1631	Bradi2g04900.1Bradi2g34040.1	2	3508496	2.05914	HR	2	34131452	2.57529	HR	HR-HR
Bradi2g04910.1	Bradi2g34030.2	1e-148	1631	Bradi2g04910.1Bradi2g34030.2	2	3513996	2.05923	HR	2	34123939	2.57517	HR	HR-HR
Bradi2g04970.1	Bradi2g34010.1	1e-137	1631	Bradi2g04970.1Bradi2g34010.1	2	3552533	2.05988	HR	2	34106100	2.57486	HR	HR-HR
Bradi2g04980.1	Bradi2g33980.1	0	1631	Bradi2g04980.1Bradi2g33980.1	2	3561497	2.06003	HR	2	34057152	2.57404	HR	HR-HR
Bradi2g05010.1	Bradi2g33960.1	3e-164	1631	Bradi2g05010.1Bradi2g33960.1	2	3576961	2.06029	HR	2	34015770	2.57334	HR	HR-HR
Bradi2g05042.1	Bradi2g33940.1	2e-143	1631	Bradi2g05042.1Bradi2g33940.1	2	3611198	2.06087	HR	2	34004992	2.57316	HR	HR-HR
Bradi2g05080.1	Bradi2g33930.1	0	1631	Bradi2g05080.1Bradi2g33930.1	2	3634519	2.06126	HR	2	33996254	2.57301	HR	HR-HR
Bradi2g05130.1	Bradi2g33920.1	0	1631	Bradi2g05130.1Bradi2g33920.1	2	3690901	2.06221	HR	2	33983165	2.57279	HR	HR-HR
Bradi2g05290.1	Bradi2g33670.1	8e-104	1631	Bradi2g05290.1Bradi2g33670.1	2	3868299	2.0652	HR	2	33802831	2.56975	HR	HR-HR
Bradi2g05430.1	Bradi2g33580.1	0	1631	Bradi2g05430.1Bradi2g33580.1	2	3922293	2.06611	HR	2	33713029	2.56824	HR	HR-HR
Bradi2g05530.1	Bradi2g33530.1	0	1631	Bradi2g05530.1Bradi2g33530.1	2	3992703	2.0673	HR	2	33664238	2.56742	HR	HR-HR
Bradi2g05560.1	Bradi2g33487.1	0	1631	Bradi2g05560.1Bradi2g33487.1	2	4046926	2.06821	HR	2	33618080	2.56664	HR	HR-HR
Bradi2g05620.1	Bradi2g33450.1	0	1631	Bradi2g05620.1Bradi2g33450.1	2	4094467	2.06901	HR	2	33567029	2.56578	HR	HR-HR
Bradi2g05660.2	Bradi2g33390.1	0	1631	Bradi2g05660.2Bradi2g33390.1	2	4140941	2.0698	HR	2	33499901	2.56465	HR	HR-HR
Bradi2g05670.1	Bradi2g33380.1	0	1631	Bradi2g05670.1Bradi2g33380.1	2	4144980	2.06986	HR	2	33496065	2.56458	HR	HR-HR
Bradi2g05680.1	Bradi2g33370.1	8e-180	1631	Bradi2g05680.1Bradi2g33370.1	2	4155757	2.07005	HR	2	33452119	2.56384	HR	HR-HR
Bradi2g05700.1	Bradi2g33307.1	1e-123	1631	Bradi2g05700.1Bradi2g33307.1	2	4175212	2.07037	HR	2	33385694	2.56272	HR	HR-HR
Bradi2g05720.1	Bradi2g33290.1	0	1631	Bradi2g05720.1Bradi2g33290.1	2	4202346	2.07083	HR	2	33354043	2.56219	HR	HR-HR
Bradi2g05750.1	Bradi2g33270.1	3e-139	1631	Bradi2g05750.1Bradi2g33270.1	2	4226794	2.07124	HR	2	33321429	2.56164	HR	HR-HR
Bradi2g05770.1	Bradi2g33200.1	0	1631	Bradi2g05770.1Bradi2g33200.1	2	4256365	2.07174	HR	2	33234640	2.56018	HR	HR-HR
Bradi2g05927.1	Bradi2g33100.1	1e-143	1631	Bradi2g05927.1Bradi2g33100.1	2	4440588	2.07485	HR	2	33146639	2.55869	HR	HR-HR
Bradi2g05960.1	Bradi2g33060.1	2e-144	1631	Bradi2g05960.1Bradi2g33060.1	2	4466270	2.07528	HR	2	33102304	2.55795	HR	HR-HR
Bradi2g05980.1	Bradi2g33050.1	0	1631	Bradi2g05980.1Bradi2g33050.1	2	4482420	2.07555	HR	2	33088634	2.55772	HR	HR-HR
Bradi2g06060.1	Bradi2g33037.1	0	1631	Bradi2g06060.1Bradi2g33037.1	2	4549462	2.07668	HR	2	33081038	2.55759	HR	HR-HR
Bradi2g06330.1	Bradi2g32910.1	0	367	Bradi2g06330.1Bradi2g32910.1	2	4756018	2.08016	HR	2	32919159	2.55486	HR	HR-HR
Bradi2g06370.1	Bradi2g32900.1	7e-147	367	Bradi2g06370.1Bradi2g32900.1	2	4839844	2.08158	HR	2	32830551	2.55337	HR	HR-HR
Bradi2g06420.1	Bradi2g32670.1	0	367	Bradi2g06420.1Bradi2g32670.1	2	4903006	2.08264	HR	2	32597923	2.54944	HR	HR-HR
Bradi2g06467.2	Bradi2g32640.1	0	367	Bradi2g06467.2Bradi2g32640.1	2	4945332	2.08335	HR	2	32574995	2.54906	HR	HR-HR
Bradi2g06490.1	Bradi2g32620.1	0	367	Bradi2g06490.1Bradi2g32620.1	2	4950531	2.08344	HR	2	32568107	2.54894	HR	HR-HR
Bradi2g06520.1	Bradi2g32600.1	0	367	Bradi2g06520.1Bradi2g32600.1	2	4981473	2.08396	HR	2	32517190	2.54808	HR	HR-HR
Bradi2g06550.1	Bradi2g32587.1	0	367	Bradi2g06550.1Bradi2g32587.1	2	4995069	2.08419	HR	2	32509526	2.54795	HR	HR-HR
Bradi2g06670.1	Bradi2g32577.1	3e-132	367	Bradi2g06670.1Bradi2g32577.1	2	5100689	2.08597	HR	2	32497996	2.54776	HR	HR-HR
Bradi2g07560.1	Bradi2g31990.1	0	300	Bradi2g07560.1Bradi2g31990.1	2	5914388	2.09969	HR	2	32061410	2.5404	HR	HR-HR
Bradi2g07677.1	Bradi2g31887.1	1e-123	300	Bradi2g07677.1Bradi2g31887.1	2	6023164	2.10152	HR	2	31861290	2.53703	LR	HR-LR
Bradi2g07770.1	Bradi2g31820.1	0	300	Bradi2g07770.1Bradi2g31820.1	2	6118928	2.10314	HR	2	31758009	2.53529	LR	HR-LR
Bradi2g07810.1	Bradi2g31800.1	2e-102	300	Bradi2g07810.1Bradi2g31800.1	2	6156458	2.10377	HR	2	31723708	2.53471	LR	HR-LR
Bradi2g07946.1	Bradi2g31632.1	4e-100	300	Bradi2g07946.1Bradi2g31632.1	2	6305522	2.10628	HR	2	31516983	2.53122	LR	HR-LR
Bradi2g07960.1	Bradi2g31620.1	1e-109	300	Bradi2g07960.1Bradi2g31620.1	2	6324023	2.10659	HR	2	31506381	2.53105	LR	HR-LR
Bradi2g08000.1	Bradi2g31590.1	7e-88	300	Bradi2g08000.1Bradi2g31590.1	2	6421209	2.10823	HR	2	31398515	2.52923	LR	HR-LR
Bradi2g11080.1	Bradi2g36730.1	0	262	Bradi2g11080.1Bradi2g36730.1	2	9271630	2.15628	HR	2	37046325	2.62442	HR	HR-HR
Bradi2g11140.1	Bradi2g36780.1	1e-110	262	Bradi2g11140.1Bradi2g36780.1	2	9347364	2.15755	HR	2	37147141	2.62612	HR	HR-HR
Bradi2g11190.1	Bradi2g36862.1	0	262	Bradi2g11190.1Bradi2g36862.1	2	9414863	2.15869	HR	2	37263882	2.62809	HR	HR-HR
Bradi2g11210.2	Bradi2g36897.1	0	262	Bradi2g11210.2Bradi2g36897.1	2	9432310	2.15898	HR	2	37300748	2.62871	HR	HR-HR
Bradi2g11230.1	Bradi2g36980.1	0	262	Bradi2g11230.1Bradi2g36980.1	2	9482111	2.15982	HR	2	37368951	2.62986	HR	HR-HR
Bradi2g11295.1	Bradi2g37020.1	1e-81	262	Bradi2g11295.1Bradi2g37020.1	2	9578624	2.16145	HR	2	37430083	2.63089	HR	HR-HR
Bradi2g11652.1	Bradi2g28157.1	0	258	Bradi2g11652.1Bradi2g28157.1	2	10009659	2.16871	HR	2	27430722	2.46235	LR	HR-LR
Bradi2g11730.1	Bradi2g28060.1	0	258	Bradi2g11730.1Bradi2g28060.1	2	10059700	2.16956	HR	2	27263779	2.45954	LR	HR-LR
Bradi2g11807.1	Bradi2g27947.1	0	258	Bradi2g11807.1Bradi2g27947.1	2	10122531	2.17062	HR	2	27073464	2.45633	HR	HR-HR
Bradi2g11850.1	Bradi2g27930.1	0	258	Bradi2g11850.1Bradi2g27930.1	2	10158802	2.17123	HR	2	26988963	2.4549	HR	HR-HR
Bradi2g11950.1	Bradi2g27880.2	0	258	Bradi2g11950.1Bradi2g27880.2	2	10293516	2.1735	HR	2	26798221	2.45169	HR	HR-HR
Bradi2g11960.1	Bradi2g27870.2	0	258	Bradi2g11960.1Bradi2g27870.2	2	10297911	2.17357	HR	2	26795134	2.45164	HR	HR-HR
Bradi2g12310.1	Bradi2g34770.1	0	392	Bradi2g12310.1Bradi2g34770.1	2	10637799	2.1793	HR	2	34832318	2.58711	HR	HR-HR
Bradi2g12340.1	Bradi2g34790.1	1e-86	392	Bradi2g12340.1Bradi2g34790.1	2	10672933	2.17989	HR	2	34860972	2.58759	HR	HR-HR
Bradi2g12420.1	Bradi2g34810.1	2e-138	392	Bradi2g12420.1Bradi2g34810.1	2	10764016	2.18143	HR	2	34871211	2.58776	HR	HR-HR
Bradi2g12450.1	Bradi2g34850.1	0	392	Bradi2g12450.1Bradi2g34850.1	2	10792780	2.18191	HR	2	34930351	2.58876	HR	HR-HR
Bradi2g12520.1	Bradi2g34970.1	0	392	Bradi2g12520.1Bradi2g34970.1	2	10830646	2.18255	HR	2	35023313	2.59032	HR	HR-HR
Bradi2g12530.1	Bradi2g34980.1	4e-142	392	Bradi2g12530.1Bradi2g34980.1	2	10846743	2.18282	HR	2	35031978	2.59047	HR	HR-HR
Bradi2g12560.1	Bradi2g35020.1	0	392	Bradi2g12560.1Bradi2g35020.1	2	10902341	2.18376	HR	2	35172148	2.59283	HR	HR-HR
Bradi2g12650.1	Bradi2g35150.1	0	392	Bradi2g12650.1Bradi2g35150.1	2	10981786	2.1851	HR	2	35260167	2.59432	HR	HR-HR
Bradi2g12710.1	Bradi2g35167.1	0	392	Bradi2g12710.1Bradi2g35167.1	2	11077482	2.18671	HR	2	35271183	2.5945	HR	HR-HR
Bradi2g14410.1	Bradi2g41940.1	0	217	Bradi2g14410.1Bradi2g41940.1	2	12993146	2.219	HR	2	42384964	2.71441	HR	HR-HR
Bradi2g14420.1	Bradi2g41950.1	2e-118	217	Bradi2g14420.1Bradi2g41950.1	2	12996300	2.21906	HR	2	42403286	2.71472	HR	HR-HR
Bradi2g14440.1	Bradi2g42050.1	0	217	Bradi2g14440.1Bradi2g42050.1	2	13021101	2.21947	HR	2	42536691	2.71696	HR	HR-HR
Bradi2g14470.1	Bradi2g42190.1	0	217	Bradi2g14470.1Bradi2g42190.1	2	13047988	2.21993	HR	2	42663553	2.7191	HR	HR-HR
Bradi2g14480.1	Bradi2g42270.1	3e-91	217	Bradi2g14480.1Bradi2g42270.1	2	13059388	2.22012	HR	2	42748622	2.72054	HR	HR-HR
Bradi2g14650.1	Bradi2g43330.1	7e-171	295	Bradi2g14650.1Bradi2g43330.1	2	13175769	2.22208	HR	2	43835881	2.73886	HR	HR-HR
Bradi2g14690.1	Bradi2g43590.1	0	295	Bradi2g14690.1Bradi2g43590.1	2	13205742	2.22259	HR	2	44058995	2.74262	HR	HR-HR
Bradi2g14730.1	Bradi2g43640.1	0	295	Bradi2g14730.1Bradi2g43640.1	2	13245973	2.22326	HR	2	44086931	2.74309	HR	HR-HR
Bradi2g14740.1	Bradi2g43700.1	0	295	Bradi2g14740.1Bradi2g43700.1	2	13253553	2.22339	HR	2	44173271	2.74455	HR	HR-HR
Bradi2g14810.1	Bradi2g43820.1	0	295	Bradi2g14810.1Bradi2g43820.1	2	13277452	2.22379	HR	2	44297829	2.74665	HR	HR-HR
Bradi2g14820.1	Bradi2g43830.1	1e-147	295	Bradi2g14820.1Bradi2g43830.1	2	13280180	2.22384	HR	2	44312899	2.7469	HR	HR-HR
Bradi2g14850.1	Bradi2g43860.1	0	295	Bradi2g14850.1Bradi2g43860.1	2	13313867	2.22441	HR	2	44359247	2.74768	HR	HR-HR
Bradi2g15560.1	Bradi2g44910.1	0	496	Bradi2g15560.1Bradi2g44910.1	2	13839453	2.23327	HR	2	45294740	2.76345	HR	HR-HR
Bradi2g15577.1	Bradi2g44942.1	0	496	Bradi2g15577.1Bradi2g44942.1	2	13846024	2.23338	HR	2	45326419	2.76399	HR	HR-HR
Bradi2g15590.1	Bradi2g44957.1	0	496	Bradi2g15590.1Bradi2g44957.1	2	13852808	2.23349	HR	2	45346934	2.76433	HR	HR-HR
Bradi2g15610.1	Bradi2g44987.1	4e-121	496	Bradi2g15610.1Bradi2g44987.1	2	13872620	2.23383	HR	2	45375655	2.76482	HR	HR-HR
Bradi2g15620.1	Bradi2g45010.1	0	496	Bradi2g15620.1Bradi2g45010.1	2	13875717	2.23388	HR	2	45394037	2.76513	HR	HR-HR
Bradi2g15740.1	Bradi2g45200.1	0	496	Bradi2g15740.1Bradi2g45200.1	2	13932610	2.23484	HR	2	45582957	2.76831	HR	HR-HR
Bradi2g15750.1	Bradi2g45270.1	2e-85	496	Bradi2g15750.1Bradi2g45270.1	2	13939714	2.23496	HR	2	45624109	2.769	HR	HR-HR
Bradi2g15767.1	Bradi2g45310.1	0	496	Bradi2g15767.1Bradi2g45310.1	2	13948035	2.2351	HR	2	45685923	2.77005	HR	HR-HR
Bradi2g15790.1	Bradi2g45330.1	0	496	Bradi2g15790.1Bradi2g45330.1	2	13957069	2.23525	HR	2	45703717	2.77034	HR	HR-HR
Bradi2g15810.1	Bradi2g45390.1	0	496	Bradi2g15810.1Bradi2g45390.1	2	13989766	2.2358	HR	2	45768556	2.77144	HR	HR-HR
Bradi2g15840.1	Bradi2g45470.1	7e-129	496	Bradi2g15840.1Bradi2g45470.1	2	14016833	2.23626	HR	2	45850403	2.77282	HR	HR-HR
Bradi2g16040.1	Bradi2g45740.1	3e-122	1856	Bradi2g16040.1Bradi2g45740.1	2	14164593	2.23875	HR	2	46171931	2.77824	HR	HR-HR
Bradi2g16237.1	Bradi2g45817.1	0	1856	Bradi2g16237.1Bradi2g45817.1	2	14343425	2.24176	HR	2	46240681	2.7794	HR	HR-HR
Bradi2g16337.1	Bradi2g45870.1	0	1856	Bradi2g16337.1Bradi2g45870.1	2	14412074	2.24292	HR	2	46302880	2.78044	HR	HR-HR
Bradi2g16430.1	Bradi2g46010.1	0	1856	Bradi2g16430.1Bradi2g46010.1	2	14479274	2.24405	HR	2	46447816	2.78289	HR	HR-HR
Bradi2g16480.1	Bradi2g46060.1	4e-160	1856	Bradi2g16480.1Bradi2g46060.1	2	14517005	2.24469	HR	2	46496857	2.78371	HR	HR-HR
Bradi2g16520.1	Bradi2g46080.1	3e-176	1856	Bradi2g16520.1Bradi2g46080.1	2	14542556	2.24512	HR	2	46511227	2.78396	HR	HR-HR
Bradi2g16610.1	Bradi2g46190.1	0	1856	Bradi2g16610.1Bradi2g46190.1	2	14588250	2.24589	HR	2	46599748	2.78545	HR	HR-HR
Bradi2g16647.1	Bradi2g46230.1	0	1856	Bradi2g16647.1Bradi2g46230.1	2	14633273	2.24665	HR	2	46638105	2.78609	HR	HR-HR
Bradi2g16670.1	Bradi2g46240.1	4e-148	1856	Bradi2g16670.1Bradi2g46240.1	2	14650828	2.24694	HR	2	46652795	2.78634	HR	HR-HR
Bradi2g16680.1	Bradi2g46270.1	1e-134	1856	Bradi2g16680.1Bradi2g46270.1	2	14653544	2.24699	HR	2	46681674	2.78683	HR	HR-HR
Bradi2g16780.1	Bradi2g46320.1	8e-121	1856	Bradi2g16780.1Bradi2g46320.1	2	14737027	2.2484	HR	2	46728463	2.78762	HR	HR-HR
Bradi2g16840.1	Bradi2g46410.1	6e-175	1856	Bradi2g16840.1Bradi2g46410.1	2	14775610	2.24905	HR	2	46850204	2.78967	HR	HR-HR
Bradi2g16850.1	Bradi2g46420.1	3e-132	1856	Bradi2g16850.1Bradi2g46420.1	2	14790543	2.2493	HR	2	46869158	2.78999	HR	HR-HR
Bradi2g16900.1	Bradi2g46477.1	0	1856	Bradi2g16900.1Bradi2g46477.1	2	14941597	2.25184	HR	2	46910659	2.79069	HR	HR-HR
Bradi2g17030.1	Bradi2g46560.1	0	1856	Bradi2g17030.1Bradi2g46560.1	2	15085284	2.25427	HR	2	46988787	2.79201	HR	HR-HR
Bradi2g17050.1	Bradi2g46600.1	0	1856	Bradi2g17050.1Bradi2g46600.1	2	15099971	2.25451	HR	2	47014339	2.79244	HR	HR-HR
Bradi2g17067.1	Bradi2g46630.1	0	1856	Bradi2g17067.1Bradi2g46630.1	2	15232318	2.25674	HR	2	47052837	2.79308	HR	HR-HR
Bradi2g17077.1	Bradi2g46640.1	0	1856	Bradi2g17077.1Bradi2g46640.1	2	15235716	2.2568	HR	2	47057688	2.79317	HR	HR-HR
Bradi2g17192.1	Bradi2g46670.1	0	1856	Bradi2g17192.1Bradi2g46670.1	2	15318553	2.2582	HR	2	47077847	2.79351	HR	HR-HR
Bradi2g17260.1	Bradi2g46750.1	5e-176	1856	Bradi2g17260.1Bradi2g46750.1	2	15381267	2.25925	HR	2	47189093	2.79538	HR	HR-HR
Bradi2g17290.1	Bradi2g46790.1	0	1856	Bradi2g17290.1Bradi2g46790.1	2	15401523	2.2596	HR	2	47223948	2.79597	HR	HR-HR
Bradi2g17300.1	Bradi2g46800.1	0	1856	Bradi2g17300.1Bradi2g46800.1	2	15406801	2.25968	HR	2	47236244	2.79618	HR	HR-HR
Bradi2g17350.1	Bradi2g46840.1	0	1856	Bradi2g17350.1Bradi2g46840.1	2	15437118	2.2602	HR	2	47267783	2.79671	HR	HR-HR
Bradi2g17400.1	Bradi2g46920.1	0	1856	Bradi2g17400.1Bradi2g46920.1	2	15458853	2.26056	HR	2	47322393	2.79763	HR	HR-HR
Bradi2g17507.1	Bradi2g46957.1	0	1856	Bradi2g17507.1Bradi2g46957.1	2	15590335	2.26278	HR	2	47347801	2.79806	HR	HR-HR
Bradi2g17520.1	Bradi2g47000.1	0	1856	Bradi2g17520.1Bradi2g47000.1	2	15616856	2.26323	HR	2	47387894	2.79873	HR	HR-HR
Bradi2g17570.1	Bradi2g47100.1	0	1856	Bradi2g17570.1Bradi2g47100.1	2	15640822	2.26363	HR	2	47441248	2.79963	HR	HR-HR
Bradi2g17590.1	Bradi2g47145.1	4e-103	1856	Bradi2g17590.1Bradi2g47145.1	2	15646758	2.26373	HR	2	47497481	2.80058	HR	HR-HR
Bradi2g17600.1	Bradi2g47200.2	4e-86	1856	Bradi2g17600.1Bradi2g47200.2	2	15655142	2.26387	HR	2	47543851	2.80136	HR	HR-HR
Bradi2g17610.1	Bradi2g47220.1	7e-180	1856	Bradi2g17610.1Bradi2g47220.1	2	15668356	2.26409	HR	2	47558425	2.80161	HR	HR-HR
Bradi2g17620.1	Bradi2g47240.1	0	1856	Bradi2g17620.1Bradi2g47240.1	2	15684526	2.26437	HR	2	47572503	2.80184	HR	HR-HR
Bradi2g17630.1	Bradi2g47250.1	1e-161	1856	Bradi2g17630.1Bradi2g47250.1	2	15687041	2.26441	HR	2	47577383	2.80193	HR	HR-HR
Bradi2g17670.1	Bradi2g47280.1	0	1856	Bradi2g17670.1Bradi2g47280.1	2	15748544	2.26544	HR	2	47640097	2.80298	HR	HR-HR
Bradi2g17680.1	Bradi2g47290.1	0	1856	Bradi2g17680.1Bradi2g47290.1	2	15756710	2.26558	HR	2	47650458	2.80316	HR	HR-HR
Bradi2g17710.1	Bradi2g47330.1	0	1856	Bradi2g17710.1Bradi2g47330.1	2	15769972	2.26581	HR	2	47677391	2.80361	HR	HR-HR
Bradi2g17800.1	Bradi2g47480.1	3e-173	1856	Bradi2g17800.1Bradi2g47480.1	2	15848962	2.26714	HR	2	47895034	2.80728	HR	HR-HR
Bradi2g17860.1	Bradi2g47560.1	0	1856	Bradi2g17860.1Bradi2g47560.1	2	15889158	2.26781	HR	2	47955868	2.80831	HR	HR-HR
Bradi2g17970.1	Bradi2g47570.1	0	1856	Bradi2g17970.1Bradi2g47570.1	2	15996860	2.26963	HR	2	47969945	2.80854	HR	HR-HR
Bradi2g17982.1	Bradi2g47590.1	2e-134	1856	Bradi2g17982.1Bradi2g47590.1	2	16013669	2.26991	HR	2	47978477	2.80869	HR	HR-HR
Bradi2g17990.1	Bradi2g47610.1	0	1856	Bradi2g17990.1Bradi2g47610.1	2	16020583	2.27003	HR	2	48005424	2.80914	HR	HR-HR
Bradi2g18010.1	Bradi2g47620.1	0	1856	Bradi2g18010.1Bradi2g47620.1	2	16029358	2.27018	HR	2	48016069	2.80932	HR	HR-HR
Bradi2g18180.1	Bradi2g47800.1	0	1856	Bradi2g18180.1Bradi2g47800.1	2	16131055	2.27189	HR	2	48164139	2.81182	HR	HR-HR
Bradi2g18220.1	Bradi2g47867.1	7e-104	1856	Bradi2g18220.1Bradi2g47867.1	2	16153700	2.27227	HR	2	48235109	2.81301	HR	HR-HR
Bradi2g18520.1	Bradi2g48076.1	0	490	Bradi2g18520.1Bradi2g48076.1	2	16453701	2.27733	HR	2	48394351	2.8157	HR	HR-HR
Bradi2g18540.1	Bradi2g48120.1	2e-176	490	Bradi2g18540.1Bradi2g48120.1	2	16483071	2.27783	HR	2	48436869	2.81641	HR	HR-HR
Bradi2g18570.1	Bradi2g48130.1	2e-128	490	Bradi2g18570.1Bradi2g48130.1	2	16501499	2.27814	HR	2	48444901	2.81655	HR	HR-HR
Bradi2g18630.1	Bradi2g48160.1	9e-151	490	Bradi2g18630.1Bradi2g48160.1	2	16542295	2.27882	HR	2	48465922	2.8169	HR	HR-HR
Bradi2g18640.2	Bradi2g48210.1	3e-167	490	Bradi2g18640.2Bradi2g48210.1	2	16546129	2.27889	HR	2	48490822	2.81732	HR	HR-HR
Bradi2g18670.1	Bradi2g48250.1	0	490	Bradi2g18670.1Bradi2g48250.1	2	16563901	2.27919	HR	2	48515539	2.81774	HR	HR-HR
Bradi2g18690.1	Bradi2g48260.1	0	490	Bradi2g18690.1Bradi2g48260.1	2	16579077	2.27944	HR	2	48524155	2.81788	HR	HR-HR
Bradi2g18790.1	Bradi2g48410.1	1e-172	490	Bradi2g18790.1Bradi2g48410.1	2	16642338	2.28051	HR	2	48702159	2.82088	HR	HR-HR
Bradi2g18820.1	Bradi2g48430.1	0	490	Bradi2g18820.1Bradi2g48430.1	2	16662448	2.28085	HR	2	48731037	2.82137	HR	HR-HR
Bradi2g18860.1	Bradi2g48500.1	0	490	Bradi2g18860.1Bradi2g48500.1	2	16672445	2.28102	HR	2	48775328	2.82212	HR	HR-HR
Bradi2g18877.1	Bradi2g48547.1	0	490	Bradi2g18877.1Bradi2g48547.1	2	16680205	2.28115	HR	2	48803560	2.82259	HR	HR-HR
Bradi2g18952.1	Bradi2g48820.1	2e-169	1320	Bradi2g18952.1Bradi2g48820.1	2	16719892	2.28182	HR	2	49011412	2.8261	HR	HR-HR
Bradi2g18970.1	Bradi2g48830.2	0	1320	Bradi2g18970.1Bradi2g48830.2	2	16730349	2.28199	HR	2	49018074	2.82621	HR	HR-HR
Bradi2g18990.1	Bradi2g48850.1	0	1320	Bradi2g18990.1Bradi2g48850.1	2	16739831	2.28215	HR	2	49027952	2.82638	HR	HR-HR
Bradi2g19010.1	Bradi2g48890.1	2e-178	1320	Bradi2g19010.1Bradi2g48890.1	2	16758879	2.28247	HR	2	49062113	2.82695	HR	HR-HR
Bradi2g19020.1	Bradi2g48930.1	0	1320	Bradi2g19020.1Bradi2g48930.1	2	16765887	2.28259	HR	2	49079397	2.82724	HR	HR-HR
Bradi2g19090.1	Bradi2g49040.1	0	1320	Bradi2g19090.1Bradi2g49040.1	2	16809588	2.28333	HR	2	49192316	2.82915	HR	HR-HR
Bradi2g19100.1	Bradi2g49057.1	3e-128	1320	Bradi2g19100.1Bradi2g49057.1	2	16817741	2.28347	HR	2	49220163	2.82962	HR	HR-HR
Bradi2g19147.1	Bradi2g49067.1	6e-99	1320	Bradi2g19147.1Bradi2g49067.1	2	16900601	2.28486	HR	2	49223009	2.82966	HR	HR-HR
Bradi2g19210.1	Bradi2g49150.1	1e-141	1320	Bradi2g19210.1Bradi2g49150.1	2	16922796	2.28524	HR	2	49259597	2.83028	HR	HR-HR
Bradi2g19230.1	Bradi2g49160.1	0	1320	Bradi2g19230.1Bradi2g49160.1	2	16952366	2.28574	HR	2	49272866	2.8305	HR	HR-HR
Bradi2g19326.1	Bradi2g49280.1	0	1320	Bradi2g19326.1Bradi2g49280.1	2	17029715	2.28704	HR	2	49382673	2.83235	HR	HR-HR
Bradi2g19332.2	Bradi2g49290.1	0	1320	Bradi2g19332.2Bradi2g49290.1	2	17035921	2.28714	HR	2	49390365	2.83248	HR	HR-HR
Bradi2g19367.2	Bradi2g49420.3	3e-132	1320	Bradi2g19367.2Bradi2g49420.3	2	17073059	2.28777	HR	2	49523705	2.83473	HR	HR-HR
Bradi2g19380.1	Bradi2g49447.1	0	1320	Bradi2g19380.1Bradi2g49447.1	2	17082601	2.28793	HR	2	49540913	2.83502	HR	HR-HR
Bradi2g19400.1	Bradi2g49460.1	0	1320	Bradi2g19400.1Bradi2g49460.1	2	17085492	2.28798	HR	2	49543748	2.83507	HR	HR-HR
Bradi2g19420.1	Bradi2g49500.1	2e-154	1320	Bradi2g19420.1Bradi2g49500.1	2	17110692	2.2884	HR	2	49568815	2.83549	HR	HR-HR
Bradi2g19450.1	Bradi2g49567.1	0	1320	Bradi2g19450.1Bradi2g49567.1	2	17128078	2.2887	HR	2	49622616	2.8364	HR	HR-HR
Bradi2g19480.1	Bradi2g49620.1	3e-164	1320	Bradi2g19480.1Bradi2g49620.1	2	17178270	2.28954	HR	2	49664156	2.8371	HR	HR-HR
Bradi2g19510.1	Bradi2g49640.1	0	1320	Bradi2g19510.1Bradi2g49640.1	2	17192477	2.28978	HR	2	49686099	2.83747	HR	HR-HR
Bradi2g19540.1	Bradi2g49660.1	0	1320	Bradi2g19540.1Bradi2g49660.1	2	17209321	2.29007	HR	2	49696910	2.83765	HR	HR-HR
Bradi2g19590.1	Bradi2g49700.1	0	1320	Bradi2g19590.1Bradi2g49700.1	2	17241445	2.29061	HR	2	49740523	2.83839	HR	HR-HR
Bradi2g19600.1	Bradi2g49740.1	2e-100	1320	Bradi2g19600.1Bradi2g49740.1	2	17250769	2.29077	HR	2	49764524	2.83879	HR	HR-HR
Bradi2g19610.2	Bradi2g49760.1	3e-176	1320	Bradi2g19610.2Bradi2g49760.1	2	17269041	2.29107	HR	2	49777289	2.83901	HR	HR-HR
Bradi2g19650.1	Bradi2g49781.1	0	1320	Bradi2g19650.1Bradi2g49781.1	2	17323281	2.29199	HR	2	49803618	2.83945	HR	HR-HR
Bradi2g19710.1	Bradi2g49870.1	0	1320	Bradi2g19710.1Bradi2g49870.1	2	17353885	2.2925	HR	2	49863888	2.84047	HR	HR-HR
Bradi2g19760.1	Bradi2g49940.1	9e-172	1320	Bradi2g19760.1Bradi2g49940.1	2	17405093	2.29337	HR	2	49935862	2.84168	HR	HR-HR
Bradi2g19820.1	Bradi2g50070.1	0	1320	Bradi2g19820.1Bradi2g50070.1	2	17455040	2.29421	HR	2	50026007	2.8432	HR	HR-HR
Bradi2g19867.1	Bradi2g50120.1	0	1320	Bradi2g19867.1Bradi2g50120.1	2	17497098	2.29492	HR	2	50047712	2.84356	HR	HR-HR
Bradi2g19900.1	Bradi2g50280.1	0	1320	Bradi2g19900.1Bradi2g50280.1	2	17530130	2.29547	HR	2	50206970	2.84625	HR	HR-HR
Bradi2g19970.1	Bradi2g50430.1	6e-124	1320	Bradi2g19970.1Bradi2g50430.1	2	17570995	2.29616	HR	2	50327243	2.84828	HR	HR-HR
Bradi2g20050.1	Bradi2g50630.1	7e-160	1320	Bradi2g20050.1Bradi2g50630.1	2	17606605	2.29676	HR	2	50445564	2.85027	HR	HR-HR
Bradi2g20134.1	Bradi2g50960.1	1e-139	632	Bradi2g20134.1Bradi2g50960.1	2	17669663	2.29783	HR	2	50632898	2.85343	HR	HR-HR
Bradi2g20141.1	Bradi2g50967.1	0	632	Bradi2g20141.1Bradi2g50967.1	2	17678532	2.29798	HR	2	50650001	2.85372	HR	HR-HR
Bradi2g20150.4	Bradi2g51050.1	1e-173	632	Bradi2g20150.4Bradi2g51050.1	2	17687731	2.29813	HR	2	50715091	2.85481	HR	HR-HR
Bradi2g20210.1	Bradi2g51080.1	0	632	Bradi2g20210.1Bradi2g51080.1	2	17746639	2.29912	HR	2	50738727	2.85521	HR	HR-HR
Bradi2g20230.1	Bradi2g51110.1	0	632	Bradi2g20230.1Bradi2g51110.1	2	17766315	2.29945	HR	2	50749770	2.8554	HR	HR-HR
Bradi2g20270.2	Bradi2g51180.2	0	632	Bradi2g20270.2Bradi2g51180.2	2	17784658	2.29976	HR	2	50823137	2.85663	HR	HR-HR
Bradi2g20300.1	Bradi2g51217.1	8e-119	632	Bradi2g20300.1Bradi2g51217.1	2	17807727	2.30015	HR	2	50862532	2.8573	HR	HR-HR
Bradi2g20310.1	Bradi2g51340.1	0	632	Bradi2g20310.1Bradi2g51340.1	2	17810342	2.3002	HR	2	50945434	2.8587	HR	HR-HR
Bradi2g20320.1	Bradi2g51390.4	4e-116	632	Bradi2g20320.1Bradi2g51390.4	2	17855080	2.30095	HR	2	51002815	2.85966	HR	HR-HR
Bradi2g20340.1	Bradi2g51400.1	0	632	Bradi2g20340.1Bradi2g51400.1	2	17869306	2.30119	HR	2	51007058	2.85973	HR	HR-HR
Bradi2g20360.2	Bradi2g51417.1	0	632	Bradi2g20360.2Bradi2g51417.1	2	17878799	2.30135	HR	2	51012871	2.85983	HR	HR-HR
Bradi2g20400.1	Bradi2g51490.1	0	632	Bradi2g20400.1Bradi2g51490.1	2	17919624	2.30204	HR	2	51080198	2.86097	HR	HR-HR
Bradi2g20415.1	Bradi2g51517.1	0	632	Bradi2g20415.1Bradi2g51517.1	2	17924900	2.30213	HR	2	51101201	2.86132	HR	HR-HR
Bradi2g20447.1	Bradi2g51540.1	1e-152	632	Bradi2g20447.1Bradi2g51540.1	2	17945711	2.30248	HR	2	51136071	2.86191	HR	HR-HR
Bradi2g20570.1	Bradi2g51770.1	0	5249	Bradi2g20570.1Bradi2g51770.1	2	18075174	2.30466	HR	2	51367725	2.86581	HR	HR-HR
Bradi2g20660.1	Bradi2g51836.1	0	5249	Bradi2g20660.1Bradi2g51836.1	2	18142842	2.3058	HR	2	51410949	2.86654	HR	HR-HR
Bradi2g20680.1	Bradi2g51890.1	9e-176	5249	Bradi2g20680.1Bradi2g51890.1	2	18168308	2.30623	HR	2	51441692	2.86706	HR	HR-HR
Bradi2g20687.1	Bradi2g51967.1	0	5249	Bradi2g20687.1Bradi2g51967.1	2	18172471	2.3063	HR	2	51484168	2.86778	HR	HR-HR
Bradi2g20710.1	Bradi2g51980.1	1e-153	5249	Bradi2g20710.1Bradi2g51980.1	2	18203127	2.30682	HR	2	51507322	2.86817	HR	HR-HR
Bradi2g20740.1	Bradi2g52000.1	0	5249	Bradi2g20740.1Bradi2g52000.1	2	18224799	2.30718	HR	2	51536117	2.86865	HR	HR-HR
Bradi2g20820.1	Bradi2g52077.1	1e-124	5249	Bradi2g20820.1Bradi2g52077.1	2	18267695	2.30791	HR	2	51586713	2.8695	HR	HR-HR
Bradi2g20880.1	Bradi2g52197.1	5e-170	5249	Bradi2g20880.1Bradi2g52197.1	2	18300681	2.30846	HR	2	51655268	2.87066	HR	HR-HR
Bradi2g21040.1	Bradi2g52362.1	6e-148	5249	Bradi2g21040.1Bradi2g52362.1	2	18407122	2.31026	HR	2	51742734	2.87213	HR	HR-HR
Bradi2g21060.1	Bradi2g52370.1	5e-128	5249	Bradi2g21060.1Bradi2g52370.1	2	18434490	2.31072	HR	2	51766250	2.87253	HR	HR-HR
Bradi2g21100.1	Bradi2g52470.1	0	5249	Bradi2g21100.1Bradi2g52470.1	2	18469751	2.31131	HR	2	51839366	2.87376	HR	HR-HR
Bradi2g21142.1	Bradi2g52565.1	2e-106	5249	Bradi2g21142.1Bradi2g52565.1	2	18512200	2.31203	HR	2	51911345	2.87498	HR	HR-HR
Bradi2g21150.1	Bradi2g52570.1	0	5249	Bradi2g21150.1Bradi2g52570.1	2	18520556	2.31217	HR	2	51914581	2.87503	HR	HR-HR
Bradi2g21240.1	Bradi2g52630.1	4e-163	5249	Bradi2g21240.1Bradi2g52630.1	2	18621251	2.31386	HR	2	51942855	2.87551	HR	HR-HR
Bradi2g21250.1	Bradi2g52660.1	0	5249	Bradi2g21250.1Bradi2g52660.1	2	18624667	2.31392	HR	2	51972499	2.87601	HR	HR-HR
Bradi2g21260.1	Bradi2g52680.1	2e-153	5249	Bradi2g21260.1Bradi2g52680.1	2	18653749	2.31441	HR	2	51999540	2.87646	HR	HR-HR
Bradi2g21330.1	Bradi2g52760.1	2e-110	5249	Bradi2g21330.1Bradi2g52760.1	2	18708353	2.31533	HR	2	52030867	2.87699	HR	HR-HR
Bradi2g21340.1	Bradi2g52790.1	0	5249	Bradi2g21340.1Bradi2g52790.1	2	18715992	2.31546	HR	2	52052617	2.87736	HR	HR-HR
Bradi2g21380.1	Bradi2g52860.1	4e-124	5249	Bradi2g21380.1Bradi2g52860.1	2	18754986	2.31612	HR	2	52116507	2.87843	HR	HR-HR
Bradi2g21390.1	Bradi2g52870.1	0	5249	Bradi2g21390.1Bradi2g52870.1	2	18759409	2.31619	HR	2	52129651	2.87866	HR	HR-HR
Bradi2g21737.1	Bradi2g53020.1	5e-116	5249	Bradi2g21737.1Bradi2g53020.1	2	19128136	2.32241	HR	2	52250581	2.88069	HR	HR-HR
Bradi2g21750.1	Bradi2g53040.1	0	5249	Bradi2g21750.1Bradi2g53040.1	2	19143427	2.32267	HR	2	52268898	2.881	HR	HR-HR
Bradi2g21820.1	Bradi2g53060.1	2e-147	5249	Bradi2g21820.1Bradi2g53060.1	2	19173454	2.32317	HR	2	52281872	2.88122	HR	HR-HR
Bradi2g21850.1	Bradi2g53130.1	0	5249	Bradi2g21850.1Bradi2g53130.1	2	19188222	2.32342	HR	2	52329608	2.88203	HR	HR-HR
Bradi2g21860.1	Bradi2g53180.1	0	5249	Bradi2g21860.1Bradi2g53180.1	2	19210493	2.3238	HR	2	52353475	2.88243	HR	HR-HR
Bradi2g21890.1	Bradi2g53190.1	8e-100	5249	Bradi2g21890.1Bradi2g53190.1	2	19231640	2.32415	HR	2	52364405	2.88261	HR	HR-HR
Bradi2g21990.1	Bradi2g53277.1	2e-121	5249	Bradi2g21990.1Bradi2g53277.1	2	19446071	2.32777	HR	2	52436892	2.88383	HR	HR-HR
Bradi2g22000.1	Bradi2g53297.1	0	5249	Bradi2g22000.1Bradi2g53297.1	2	19452420	2.32787	HR	2	52450290	2.88406	HR	HR-HR
Bradi2g22020.1	Bradi2g53320.1	0	5249	Bradi2g22020.1Bradi2g53320.1	2	19464385	2.32808	HR	2	52462357	2.88426	HR	HR-HR
Bradi2g22030.1	Bradi2g53330.1	1e-116	5249	Bradi2g22030.1Bradi2g53330.1	2	19488284	2.32848	HR	2	52471874	2.88442	HR	HR-HR
Bradi2g22040.1	Bradi2g53347.1	2e-129	5249	Bradi2g22040.1Bradi2g53347.1	2	19491059	2.32853	HR	2	52481742	2.88459	HR	HR-HR
Bradi2g22140.1	Bradi2g53400.1	0	5249	Bradi2g22140.1Bradi2g53400.1	2	19624524	2.33078	HR	2	52525260	2.88532	HR	HR-HR
Bradi2g22180.1	Bradi2g53420.1	0	5249	Bradi2g22180.1Bradi2g53420.1	2	19663033	2.33142	HR	2	52549204	2.88573	HR	HR-HR
Bradi2g22290.1	Bradi2g53580.1	0	5249	Bradi2g22290.1Bradi2g53580.1	2	19827894	2.3342	HR	2	52729124	2.88876	HR	HR-HR
Bradi2g22320.1	Bradi2g53650.1	0	5249	Bradi2g22320.1Bradi2g53650.1	2	19854597	2.33465	HR	2	52758949	2.88926	HR	HR-HR
Bradi2g22350.1	Bradi2g53670.1	0	5249	Bradi2g22350.1Bradi2g53670.1	2	19874718	2.33499	HR	2	52787544	2.88974	HR	HR-HR
Bradi2g22400.1	Bradi2g53700.1	0	5249	Bradi2g22400.1Bradi2g53700.1	2	19911563	2.33561	HR	2	52816358	2.89023	HR	HR-HR
Bradi2g22420.1	Bradi2g53720.1	0	5249	Bradi2g22420.1Bradi2g53720.1	2	19922682	2.3358	HR	2	52827902	2.89042	HR	HR-HR
Bradi2g22440.1	Bradi2g53760.1	5e-176	5249	Bradi2g22440.1Bradi2g53760.1	2	19960366	2.33644	HR	2	52860054	2.89097	HR	HR-HR
Bradi2g22470.1	Bradi2g53780.1	0	5249	Bradi2g22470.1Bradi2g53780.1	2	19975898	2.3367	HR	2	52871321	2.89116	HR	HR-HR
Bradi2g22480.1	Bradi2g53810.1	1e-166	5249	Bradi2g22480.1Bradi2g53810.1	2	19989628	2.33693	HR	2	52888767	2.89145	HR	HR-HR
Bradi2g22490.1	Bradi2g53820.1	0	5249	Bradi2g22490.1Bradi2g53820.1	2	19995250	2.33702	HR	2	52890894	2.89149	HR	HR-HR
Bradi2g22510.1	Bradi2g53840.1	4e-154	5249	Bradi2g22510.1Bradi2g53840.1	2	20008622	2.33725	HR	2	52898952	2.89162	HR	HR-HR
Bradi2g22550.1	Bradi2g53870.1	0	5249	Bradi2g22550.1Bradi2g53870.1	2	20049019	2.33793	HR	2	52913309	2.89186	HR	HR-HR
Bradi2g22590.1	Bradi2g53910.1	1e-148	5249	Bradi2g22590.1Bradi2g53910.1	2	20105432	2.33888	HR	2	52944779	2.89239	HR	HR-HR
Bradi2g22630.1	Bradi2g53940.1	0	5249	Bradi2g22630.1Bradi2g53940.1	2	20134573	2.33937	HR	2	52954462	2.89256	HR	HR-HR
Bradi2g22640.1	Bradi2g53980.1	2e-149	5249	Bradi2g22640.1Bradi2g53980.1	2	20143288	2.33952	HR	2	52974417	2.89289	HR	HR-HR
Bradi2g22690.1	Bradi2g54060.1	7e-141	5249	Bradi2g22690.1Bradi2g54060.1	2	20188006	2.34027	HR	2	53032562	2.89387	HR	HR-HR
Bradi2g22750.1	Bradi2g54080.1	0	5249	Bradi2g22750.1Bradi2g54080.1	2	20263728	2.34155	HR	2	53042608	2.89404	HR	HR-HR
Bradi2g22760.1	Bradi2g54100.1	0	5249	Bradi2g22760.1Bradi2g54100.1	2	20276563	2.34177	HR	2	53068390	2.89448	HR	HR-HR
Bradi2g22850.1	Bradi2g54230.1	0	5249	Bradi2g22850.1Bradi2g54230.1	2	20353996	2.34307	HR	2	53175067	2.89628	HR	HR-HR
Bradi2g23017.1	Bradi2g54290.1	0	5249	Bradi2g23017.1Bradi2g54290.1	2	20576980	2.34683	HR	2	53275438	2.89797	HR	HR-HR
Bradi2g23027.1	Bradi2g54320.1	0	5249	Bradi2g23027.1Bradi2g54320.1	2	20586998	2.347	HR	2	53296036	2.89831	HR	HR-HR
Bradi2g23070.1	Bradi2g54410.1	0	5249	Bradi2g23070.1Bradi2g54410.1	2	20625028	2.34764	HR	2	53350274	2.89923	HR	HR-HR
Bradi2g23120.1	Bradi2g54460.2	0	5249	Bradi2g23120.1Bradi2g54460.2	2	20684341	2.34864	HR	2	53376838	2.89968	HR	HR-HR
Bradi2g23150.1	Bradi2g54480.1	7e-144	5249	Bradi2g23150.1Bradi2g54480.1	2	20704291	2.34897	HR	2	53391033	2.89992	HR	HR-HR
Bradi2g23240.1	Bradi2g54550.1	5e-177	5249	Bradi2g23240.1Bradi2g54550.1	2	20779638	2.35024	HR	2	53420317	2.90041	HR	HR-HR
Bradi2g23250.1	Bradi2g54570.1	0	5249	Bradi2g23250.1Bradi2g54570.1	2	20789638	2.35041	HR	2	53434853	2.90065	HR	HR-HR
Bradi2g23270.1	Bradi2g54620.1	0	5249	Bradi2g23270.1Bradi2g54620.1	2	20814037	2.35082	HR	2	53482724	2.90146	HR	HR-HR
Bradi2g23277.1	Bradi2g54630.1	0	5249	Bradi2g23277.1Bradi2g54630.1	2	20817797	2.35089	HR	2	53485687	2.90151	HR	HR-HR
Bradi2g23350.1	Bradi2g54680.1	0	5249	Bradi2g23350.1Bradi2g54680.1	2	20936620	2.35289	HR	2	53524201	2.90216	HR	HR-HR
Bradi2g23357.1	Bradi2g54700.1	0	5249	Bradi2g23357.1Bradi2g54700.1	2	20940860	2.35296	HR	2	53536898	2.90237	HR	HR-HR
Bradi2g23380.1	Bradi2g54760.1	6e-132	5249	Bradi2g23380.1Bradi2g54760.1	2	20961503	2.35331	HR	2	53572261	2.90297	HR	HR-HR
Bradi2g23390.2	Bradi2g54770.1	0	5249	Bradi2g23390.2Bradi2g54770.1	2	20964458	2.35336	HR	2	53574453	2.90301	HR	HR-HR
Bradi2g23460.1	Bradi2g54890.1	9e-139	5249	Bradi2g23460.1Bradi2g54890.1	2	21022717	2.35434	HR	2	53682879	2.90484	HR	HR-HR
Bradi2g23507.1	Bradi2g54920.1	0	5249	Bradi2g23507.1Bradi2g54920.1	2	21054055	2.35487	HR	2	53695806	2.90505	HR	HR-HR
Bradi2g23530.1	Bradi2g54940.1	0	5249	Bradi2g23530.1Bradi2g54940.1	2	21073818	2.3552	HR	2	53712373	2.90533	HR	HR-HR
Bradi2g23550.1	Bradi2g54980.1	0	5249	Bradi2g23550.1Bradi2g54980.1	2	21115841	2.35591	HR	2	53741040	2.90582	HR	HR-HR
Bradi2g23580.1	Bradi2g55010.1	8e-121	5249	Bradi2g23580.1Bradi2g55010.1	2	21150391	2.35649	HR	2	53765049	2.90622	HR	HR-HR
Bradi2g23597.1	Bradi2g55020.1	0	5249	Bradi2g23597.1Bradi2g55020.1	2	21170082	2.35683	HR	2	53774300	2.90638	HR	HR-HR
Bradi2g23610.1	Bradi2g55030.1	2e-158	5249	Bradi2g23610.1Bradi2g55030.1	2	21175261	2.35691	HR	2	53780642	2.90648	HR	HR-HR
Bradi2g23650.1	Bradi2g55090.1	0	5249	Bradi2g23650.1Bradi2g55090.1	2	21251555	2.3582	HR	2	53811437	2.907	HR	HR-HR
Bradi2g23700.1	Bradi2g55160.1	0	5249	Bradi2g23700.1Bradi2g55160.1	2	21372649	2.36024	HR	2	53850939	2.90767	HR	HR-HR
Bradi2g23730.2	Bradi2g55210.1	0	5249	Bradi2g23730.2Bradi2g55210.1	2	21425917	2.36114	HR	2	53887436	2.90828	HR	HR-HR
Bradi2g23740.1	Bradi2g55250.1	0	5249	Bradi2g23740.1Bradi2g55250.1	2	21450121	2.36155	HR	2	53920873	2.90885	HR	HR-HR
Bradi2g23750.1	Bradi2g55297.1	0	5249	Bradi2g23750.1Bradi2g55297.1	2	21465832	2.36181	HR	2	53959434	2.9095	HR	HR-HR
Bradi2g23837.1	Bradi2g55490.1	0	5249	Bradi2g23837.1Bradi2g55490.1	2	21589231	2.36389	HR	2	54110069	2.91204	HR	HR-HR
Bradi2g23870.1	Bradi2g55540.1	2e-154	5249	Bradi2g23870.1Bradi2g55540.1	2	21626718	2.36452	HR	2	54149911	2.91271	HR	HR-HR
Bradi2g23890.2	Bradi2g55567.1	0	5249	Bradi2g23890.2Bradi2g55567.1	2	21649234	2.3649	HR	2	54170494	2.91305	HR	HR-HR
Bradi2g23900.1	Bradi2g55590.1	0	5249	Bradi2g23900.1Bradi2g55590.1	2	21660873	2.3651	HR	2	54185148	2.9133	HR	HR-HR
Bradi2g23940.1	Bradi2g55690.1	0	5249	Bradi2g23940.1Bradi2g55690.1	2	21685374	2.36551	HR	2	54231012	2.91407	HR	HR-HR
Bradi2g23967.1	Bradi2g55780.1	2e-126	5249	Bradi2g23967.1Bradi2g55780.1	2	21723346	2.36615	HR	2	54278024	2.91487	HR	HR-HR
Bradi2g24010.1	Bradi2g55930.1	0	5249	Bradi2g24010.1Bradi2g55930.1	2	21774902	2.36702	HR	2	54398359	2.91689	HR	HR-HR
Bradi2g24070.1	Bradi2g56000.1	0	5249	Bradi2g24070.1Bradi2g56000.1	2	21872198	2.36866	HR	2	54462234	2.91797	HR	HR-HR
Bradi2g24090.1	Bradi2g56030.1	0	5249	Bradi2g24090.1Bradi2g56030.1	2	21879910	2.36879	HR	2	54473097	2.91815	HR	HR-HR
Bradi2g24110.1	Bradi2g56070.1	0	5249	Bradi2g24110.1Bradi2g56070.1	2	21923170	2.36952	HR	2	54491286	2.91846	HR	HR-HR
Bradi2g24130.1	Bradi2g56110.1	0	5249	Bradi2g24130.1Bradi2g56110.1	2	21986986	2.37059	HR	2	54527487	2.91907	HR	HR-HR
Bradi2g24150.1	Bradi2g56120.2	0	5249	Bradi2g24150.1Bradi2g56120.2	2	21995681	2.37074	HR	2	54533440	2.91917	HR	HR-HR
Bradi2g24160.2	Bradi2g56130.2	0	5249	Bradi2g24160.2Bradi2g56130.2	2	22003443	2.37087	HR	2	54539190	2.91927	HR	HR-HR
Bradi2g24220.1	Bradi2g56180.1	3e-117	5249	Bradi2g24220.1Bradi2g56180.1	2	22080046	2.37216	HR	2	54590927	2.92014	HR	HR-HR
Bradi2g24270.1	Bradi2g56310.1	0	5249	Bradi2g24270.1Bradi2g56310.1	2	22107722	2.37263	HR	2	54686152	2.92175	HR	HR-HR
Bradi2g24300.1	Bradi2g56330.1	0	5249	Bradi2g24300.1Bradi2g56330.1	2	22121697	2.37287	HR	2	54699521	2.92197	HR	HR-HR
Bradi2g24327.1	Bradi2g56347.1	4e-172	5249	Bradi2g24327.1Bradi2g56347.1	2	22149418	2.37333	HR	2	54708807	2.92213	HR	HR-HR
Bradi2g24360.1	Bradi2g56470.1	0	5249	Bradi2g24360.1Bradi2g56470.1	2	22160970	2.37353	HR	2	54803108	2.92372	HR	HR-HR
Bradi2g24380.1	Bradi2g56500.1	0	5249	Bradi2g24380.1Bradi2g56500.1	2	22170791	2.37369	HR	2	54821939	2.92403	HR	HR-HR
Bradi2g24390.1	Bradi2g56510.1	0	5249	Bradi2g24390.1Bradi2g56510.1	2	22180381	2.37385	HR	2	54833802	2.92423	HR	HR-HR
Bradi2g24430.1	Bradi2g56530.2	0	5249	Bradi2g24430.1Bradi2g56530.2	2	22226744	2.37464	HR	2	54857374	2.92463	HR	HR-HR
Bradi2g24460.1	Bradi2g56580.1	3e-168	5249	Bradi2g24460.1Bradi2g56580.1	2	22295760	2.3758	HR	2	54899489	2.92534	HR	HR-HR
Bradi2g24670.1	Bradi2g56597.1	0	5249	Bradi2g24670.1Bradi2g56597.1	2	22469375	2.37873	HR	2	54907517	2.92548	HR	HR-HR
Bradi2g24680.1	Bradi2g56620.1	6e-122	5249	Bradi2g24680.1Bradi2g56620.1	2	22484557	2.37898	HR	2	54932211	2.92589	HR	HR-HR
Bradi2g24700.1	Bradi2g56700.1	0	5249	Bradi2g24700.1Bradi2g56700.1	2	22501892	2.37927	HR	2	54980835	2.92671	HR	HR-HR
Bradi2g24737.1	Bradi2g56810.1	0	5249	Bradi2g24737.1Bradi2g56810.1	2	22554282	2.38016	HR	2	55069572	2.92821	HR	HR-HR
Bradi2g24750.1	Bradi2g56830.2	0	5249	Bradi2g24750.1Bradi2g56830.2	2	22559459	2.38024	HR	2	55082001	2.92842	HR	HR-HR
Bradi2g24850.1	Bradi2g56890.1	0	5249	Bradi2g24850.1Bradi2g56890.1	2	22641276	2.38162	HR	2	55153957	2.92963	HR	HR-HR
Bradi2g24860.3	Bradi2g56920.1	0	5249	Bradi2g24860.3Bradi2g56920.1	2	22645629	2.3817	HR	2	55173259	2.92996	HR	HR-HR
Bradi2g24910.1	Bradi2g56970.1	0	5249	Bradi2g24910.1Bradi2g56970.1	2	22707028	2.38273	HR	2	55192735	2.93028	HR	HR-HR
Bradi2g24930.1	Bradi2g56990.1	2e-144	5249	Bradi2g24930.1Bradi2g56990.1	2	22734128	2.38319	HR	2	55203159	2.93046	HR	HR-HR
Bradi2g24940.2	Bradi2g57000.1	2e-169	5249	Bradi2g24940.2Bradi2g57000.1	2	22736261	2.38322	HR	2	55205785	2.9305	HR	HR-HR
Bradi2g24957.1	Bradi2g57010.3	2e-130	5249	Bradi2g24957.1Bradi2g57010.3	2	22755452	2.38355	HR	2	55210088	2.93058	HR	HR-HR
Bradi2g24980.1	Bradi2g57027.1	0	5249	Bradi2g24980.1Bradi2g57027.1	2	22782139	2.384	HR	2	55257849	2.93138	HR	HR-HR
Bradi2g24987.1	Bradi2g57100.1	0	5249	Bradi2g24987.1Bradi2g57100.1	2	22790679	2.38414	HR	2	55323083	2.93248	HR	HR-HR
Bradi2g25017.1	Bradi2g57107.1	2e-104	5249	Bradi2g25017.1Bradi2g57107.1	2	22804006	2.38437	HR	2	55344027	2.93283	HR	HR-HR
Bradi2g25060.1	Bradi2g57210.1	4e-112	5249	Bradi2g25060.1Bradi2g57210.1	2	22849000	2.38512	HR	2	55411752	2.93398	HR	HR-HR
Bradi2g25097.1	Bradi2g57250.1	0	5249	Bradi2g25097.1Bradi2g57250.1	2	22949811	2.38682	HR	2	55439697	2.93445	HR	HR-HR
Bradi2g25120.1	Bradi2g57280.2	0	5249	Bradi2g25120.1Bradi2g57280.2	2	23021685	2.38803	HR	2	55451496	2.93465	HR	HR-HR
Bradi2g25190.1	Bradi2g57317.1	0	5249	Bradi2g25190.1Bradi2g57317.1	2	23093741	2.38925	HR	2	55482688	2.93517	HR	HR-HR
Bradi2g25280.1	Bradi2g57392.1	2e-81	5249	Bradi2g25280.1Bradi2g57392.1	2	23221492	2.3914	HR	2	55561014	2.93649	HR	HR-HR
Bradi2g25310.1	Bradi2g57420.1	0	5249	Bradi2g25310.1Bradi2g57420.1	2	23236815	2.39166	HR	2	55590181	2.93698	HR	HR-HR
Bradi2g27140.1	Bradi2g60497.1	1e-117	265	Bradi2g27140.1Bradi2g60497.1	2	25887532	2.43634	HR	2	57841959	2.97494	HR	HR-HR
Bradi2g27170.1	Bradi2g60456.1	0	265	Bradi2g27170.1Bradi2g60456.1	2	25966259	2.43767	HR	2	57796733	2.97418	HR	HR-HR
Bradi2g27180.1	Bradi2g60380.1	0	265	Bradi2g27180.1Bradi2g60380.1	2	25987034	2.43802	HR	2	57729775	2.97305	HR	HR-HR
Bradi2g27250.1	Bradi2g60310.1	0	265	Bradi2g27250.1Bradi2g60310.1	2	26045853	2.43901	HR	2	57683643	2.97227	HR	HR-HR
Bradi2g27260.1	Bradi2g60300.1	0	265	Bradi2g27260.1Bradi2g60300.1	2	26049405	2.43907	HR	2	57673645	2.9721	HR	HR-HR
Bradi2g27360.1	Bradi2g60140.1	6e-120	265	Bradi2g27360.1Bradi2g60140.1	2	26236984	2.44223	HR	2	57538405	2.96982	HR	HR-HR
Bradi3g13050.1	Bradi5g26917.1	4e-108	279	Bradi3g13050.1Bradi5g26917.1	3	11660021	3.19468	HR	5	27770329	5.9763	HR	HR-HR			5	4119479	11543335
Bradi3g13080.1	Bradi5g27110.1	0	279	Bradi3g13080.1Bradi5g27110.1	3	11686474	3.19512	HR	5	28014214	5.98488	HR	HR-HR			5 (flanking)	14109015	14876190
Bradi3g13100.1	Bradi5g27230.1	4e-100	279	Bradi3g13100.1Bradi5g27230.1	3	11695351	3.19527	HR	5	28090098	5.98754	HR	HR-HR
Bradi3g13117.1	Bradi5g27467.1	1e-106	279	Bradi3g13117.1Bradi5g27467.1	3	11704347	3.19542	HR	5	28214949	5.99193	HR	HR-HR
Bradi3g13140.1	Bradi5g27480.1	0	279	Bradi3g13140.1Bradi5g27480.1	3	11712622	3.19556	HR	5	28223147	5.99222	HR	HR-HR
Bradi3g13177.1	Bradi5g27540.1	0	279	Bradi3g13177.1Bradi5g27540.1	3	11727473	3.19581	HR	5	28278905	5.99418	HR	HR-HR
Bradi3g13200.1	Bradi5g27550.1	0	279	Bradi3g13200.1Bradi5g27550.1	3	11746056	3.19612	HR	5	28286445	5.99445	HR	HR-HR
Bradi3g14907.1	Bradi5g22117.1	3e-84	558	Bradi3g14907.1Bradi5g22117.1	3	13234430	3.22097	HR	5	24590149	5.8645	HR	HR-HR
Bradi3g14940.1	Bradi5g22200.1	1e-107	558	Bradi3g14940.1Bradi5g22200.1	3	13253593	3.22129	HR	5	24661358	5.867	HR	HR-HR
Bradi3g15027.1	Bradi5g22310.1	0	558	Bradi3g15027.1Bradi5g22310.1	3	13304489	3.22214	HR	5	24719443	5.86904	HR	HR-HR
Bradi3g15067.1	Bradi5g22330.1	0	558	Bradi3g15067.1Bradi5g22330.1	3	13339362	3.22272	HR	5	24734444	5.86957	HR	HR-HR
Bradi3g15180.1	Bradi5g22410.1	0	558	Bradi3g15180.1Bradi5g22410.1	3	13496278	3.22534	HR	5	24790738	5.87155	HR	HR-HR
Bradi3g15327.1	Bradi5g22570.2	0	558	Bradi3g15327.1Bradi5g22570.2	3	13622993	3.22746	HR	5	24894546	5.8752	HR	HR-HR
Bradi3g15357.1	Bradi5g22670.2	0	558	Bradi3g15357.1Bradi5g22670.2	3	13696197	3.22868	HR	5	24943451	5.87692	HR	HR-HR
Bradi3g15380.1	Bradi5g22745.1	0	558	Bradi3g15380.1Bradi5g22745.1	3	13705424	3.22883	HR	5	24989118	5.87853	HR	HR-HR
Bradi3g15467.1	Bradi5g22930.1	1e-177	558	Bradi3g15467.1Bradi5g22930.1	3	13775229	3.23	HR	5	25107287	5.88268	HR	HR-HR
Bradi3g15500.1	Bradi5g23130.1	0	558	Bradi3g15500.1Bradi5g23130.1	3	13789418	3.23024	HR	5	25212779	5.88639	HR	HR-HR
Bradi3g15550.1	Bradi5g23230.1	0	558	Bradi3g15550.1Bradi5g23230.1	3	13821829	3.23078	HR	5	25240010	5.88735	HR	HR-HR
Bradi3g15620.1	Bradi5g23367.1	0	558	Bradi3g15620.1Bradi5g23367.1	3	13899608	3.23208	HR	5	25323420	5.89028	HR	HR-HR
Bradi3g15820.1	Bradi5g23420.1	2e-84	558	Bradi3g15820.1Bradi5g23420.1	3	14062461	3.2348	HR	5	25366345	5.89179	HR	HR-HR
Bradi3g15852.1	Bradi5g23540.2	0	558	Bradi3g15852.1Bradi5g23540.2	3	14083259	3.23514	HR	5	25439222	5.89435	HR	HR-HR
Bradi3g15900.1	Bradi5g23650.1	0	558	Bradi3g15900.1Bradi5g23650.1	3	14116447	3.2357	HR	5	25517253	5.89709	HR	HR-HR
Bradi3g17620.2	Bradi5g22007.1	0	287	Bradi3g17620.2Bradi5g22007.1	3	15981035	3.26683	HR	5	24489186	5.86095	HR	HR-HR
Bradi3g17756.1	Bradi5g21857.1	0	287	Bradi3g17756.1Bradi5g21857.1	3	16092419	3.26869	HR	5	24361387	5.85646	HR	HR-HR
Bradi3g17762.1	Bradi5g21710.1	0	287	Bradi3g17762.1Bradi5g21710.1	3	16103555	3.26887	HR	5	24257502	5.8528	HR	HR-HR
Bradi3g17780.1	Bradi5g21677.1	0	287	Bradi3g17780.1Bradi5g21677.1	3	16156563	3.26976	HR	5	24228174	5.85177	HR	HR-HR
Bradi3g17870.2	Bradi5g21650.1	0	287	Bradi3g17870.2Bradi5g21650.1	3	16246889	3.27127	HR	5	24203000	5.85089	HR	HR-HR
Bradi3g17900.1	Bradi5g21580.1	4e-138	287	Bradi3g17900.1Bradi5g21580.1	3	16278291	3.27179	HR	5	24143315	5.84879	HR	HR-HR
Bradi3g17920.1	Bradi5g21550.1	0	287	Bradi3g17920.1Bradi5g21550.1	3	16291348	3.27201	HR	5	24134506	5.84848	HR	HR-HR
Bradi3g18050.1	Bradi5g21310.1	0	312	Bradi3g18050.1Bradi5g21310.1	3	16456488	3.27477	HR	5	23964686	5.84251	HR	HR-HR
Bradi3g18060.1	Bradi5g21260.1	3e-164	312	Bradi3g18060.1Bradi5g21260.1	3	16459691	3.27482	HR	5	23943210	5.84176	HR	HR-HR
Bradi3g18077.1	Bradi5g21150.1	0	312	Bradi3g18077.1Bradi5g21150.1	3	16538229	3.27613	HR	5	23870047	5.83918	HR	HR-HR
Bradi3g18090.1	Bradi5g21140.1	0	312	Bradi3g18090.1Bradi5g21140.1	3	16557719	3.27646	HR	5	23861022	5.83887	HR	HR-HR
Bradi3g18280.1	Bradi5g21080.1	0	312	Bradi3g18280.1Bradi5g21080.1	3	16696339	3.27877	HR	5	23819279	5.8374	HR	HR-HR
Bradi3g18340.1	Bradi5g20980.1	0	312	Bradi3g18340.1Bradi5g20980.1	3	16744385	3.27957	HR	5	23739114	5.83458	HR	HR-HR
Bradi3g18470.1	Bradi5g20940.1	0	312	Bradi3g18470.1Bradi5g20940.1	3	16863522	3.28156	HR	5	23719386	5.83389	HR	HR-HR
Bradi3g18580.1	Bradi5g20700.1	7e-83	228	Bradi3g18580.1Bradi5g20700.1	3	17079848	3.28518	HR	5	23482100	5.82554	HR	HR-HR
Bradi3g18590.1	Bradi5g20718.1	1e-99	228	Bradi3g18590.1Bradi5g20718.1	3	17127140	3.28597	HR	5	23495841	5.82603	HR	HR-HR
Bradi3g18607.1	Bradi5g20734.1	1e-150	228	Bradi3g18607.1Bradi5g20734.1	3	17137901	3.28614	HR	5	23503056	5.82628	HR	HR-HR
Bradi3g18707.2	Bradi5g20750.1	0	228	Bradi3g18707.2Bradi5g20750.1	3	17260340	3.28819	HR	5	23512205	5.8266	HR	HR-HR
Bradi3g18750.1	Bradi5g20770.1	0	228	Bradi3g18750.1Bradi5g20770.1	3	17304418	3.28893	HR	5	23566358	5.82851	HR	HR-HR
Bradi3g21710.1	Bradi4g27870.1	0	324	Bradi3g21710.1Bradi4g27870.1	3	20830570	3.3478	HR	4	33178667	4.68201	HR	HR-HR
Bradi3g22020.1	Bradi4g27810.1	0	324	Bradi3g22020.1Bradi4g27810.1	3	21114015	3.35253	HR	4	33069260	4.67976	HR	HR-HR
Bradi3g22290.1	Bradi4g27620.1	4e-124	324	Bradi3g22290.1Bradi4g27620.1	3	21323313	3.35603	HR	4	32800072	4.67423	HR	HR-HR
Bradi3g22297.1	Bradi4g27607.1	1e-127	324	Bradi3g22297.1Bradi4g27607.1	3	21330659	3.35615	HR	4	32790431	4.67403	HR	HR-HR
Bradi3g22330.1	Bradi4g27570.1	0	324	Bradi3g22330.1Bradi4g27570.1	3	21371379	3.35683	HR	4	32735198	4.6729	HR	HR-HR
Bradi3g22387.1	Bradi4g27450.1	0	324	Bradi3g22387.1Bradi4g27450.1	3	21469383	3.35847	HR	4	32610109	4.67033	HR	HR-HR
Bradi3g22420.1	Bradi4g27290.1	0	324	Bradi3g22420.1Bradi4g27290.1	3	21513898	3.35921	HR	4	32404567	4.6661	HR	HR-HR
Bradi3g22430.1	Bradi4g27270.1	2e-166	324	Bradi3g22430.1Bradi4g27270.1	3	21530806	3.35949	HR	4	32365561	4.6653	HR	HR-HR
Bradi3g34737.1	Bradi4g28430.1	0	436	Bradi3g34737.1Bradi4g28430.1	3	37115681	3.61971	HR	4	33841930	4.69565	HR	HR-HR
Bradi3g34750.1	Bradi4g28350.1	0	436	Bradi3g34750.1Bradi4g28350.1	3	37121943	3.61981	HR	4	33762689	4.69402	HR	HR-HR
Bradi3g34890.1	Bradi4g28270.1	0	436	Bradi3g34890.1Bradi4g28270.1	3	37271592	3.62231	HR	4	33614961	4.69098	HR	HR-HR
Bradi3g34920.1	Bradi4g28240.1	0	436	Bradi3g34920.1Bradi4g28240.1	3	37309707	3.62295	HR	4	33584757	4.69036	HR	HR-HR
Bradi3g34950.1	Bradi4g28200.1	0	436	Bradi3g34950.1Bradi4g28200.1	3	37327939	3.62325	HR	4	33534626	4.68933	HR	HR-HR
Bradi3g35100.1	Bradi4g28130.1	0	436	Bradi3g35100.1Bradi4g28130.1	3	37440622	3.62513	HR	4	33476602	4.68814	HR	HR-HR
Bradi3g35120.1	Bradi4g28120.1	1e-109	436	Bradi3g35120.1Bradi4g28120.1	3	37447171	3.62524	HR	4	33473686	4.68808	HR	HR-HR
Bradi3g35137.1	Bradi4g28107.1	0	436	Bradi3g35137.1Bradi4g28107.1	3	37458203	3.62543	HR	4	33462728	4.68785	HR	HR-HR
Bradi3g35180.1	Bradi4g28040.1	0	436	Bradi3g35180.1Bradi4g28040.1	3	37499954	3.62612	HR	4	33392316	4.68641	HR	HR-HR
Bradi3g35220.3	Bradi4g28010.1	4e-160	436	Bradi3g35220.3Bradi4g28010.1	3	37525330	3.62655	HR	4	33376639	4.68608	HR	HR-HR
Bradi3g35310.1	Bradi4g28870.1	0	319	Bradi3g35310.1Bradi4g28870.1	3	37597272	3.62775	HR	4	34260817	4.70426	HR	HR-HR
Bradi3g35320.1	Bradi4g28820.1	6e-118	319	Bradi3g35320.1Bradi4g28820.1	3	37603784	3.62786	HR	4	34236487	4.70376	HR	HR-HR
Bradi3g35330.1	Bradi4g28792.1	0	319	Bradi3g35330.1Bradi4g28792.1	3	37612885	3.62801	HR	4	34214389	4.7033	HR	HR-HR
Bradi3g35350.1	Bradi4g28767.1	0	319	Bradi3g35350.1Bradi4g28767.1	3	37636928	3.62841	HR	4	34161652	4.70222	HR	HR-HR
Bradi3g35370.1	Bradi4g28640.1	0	319	Bradi3g35370.1Bradi4g28640.1	3	37652507	3.62867	HR	4	34057084	4.70007	HR	HR-HR
Bradi3g35377.1	Bradi4g28617.1	5e-97	319	Bradi3g35377.1Bradi4g28617.1	3	37659568	3.62879	HR	4	34029507	4.6995	HR	HR-HR
Bradi3g35410.1	Bradi4g28590.1	6e-101	319	Bradi3g35410.1Bradi4g28590.1	3	37686408	3.62924	HR	4	34005934	4.69902	HR	HR-HR
Bradi3g35830.1	Bradi4g29360.1	0	693	Bradi3g35830.1Bradi4g29360.1	3	38101281	3.63616	HR	4	34829065	4.71594	HR	HR-HR
Bradi3g35900.1	Bradi4g29430.1	4e-142	693	Bradi3g35900.1Bradi4g29430.1	3	38148940	3.63696	HR	4	34861958	4.71661	HR	HR-HR
Bradi3g36010.1	Bradi4g29440.1	0	693	Bradi3g36010.1Bradi4g29440.1	3	38280142	3.63915	HR	4	34907015	4.71754	HR	HR-HR
Bradi3g36080.1	Bradi4g29500.1	0	693	Bradi3g36080.1Bradi4g29500.1	3	38320000	3.63981	HR	4	34951319	4.71845	HR	HR-HR
Bradi3g36090.1	Bradi4g29540.1	2e-169	693	Bradi3g36090.1Bradi4g29540.1	3	38328911	3.63996	HR	4	35023140	4.71993	HR	HR-HR
Bradi3g36110.1	Bradi4g29560.1	2e-170	693	Bradi3g36110.1Bradi4g29560.1	3	38368200	3.64062	HR	4	35051421	4.72051	HR	HR-HR
Bradi3g36160.1	Bradi4g29590.1	0	693	Bradi3g36160.1Bradi4g29590.1	3	38402353	3.64119	HR	4	35075502	4.721	HR	HR-HR
Bradi3g36180.1	Bradi4g29617.1	4e-131	693	Bradi3g36180.1Bradi4g29617.1	3	38477358	3.64244	HR	4	35107805	4.72167	HR	HR-HR
Bradi3g36210.1	Bradi4g29640.1	0	693	Bradi3g36210.1Bradi4g29640.1	3	38493855	3.64272	HR	4	35155492	4.72265	HR	HR-HR
Bradi3g36290.1	Bradi4g29790.1	0	693	Bradi3g36290.1Bradi4g29790.1	3	38561466	3.64385	HR	4	35426749	4.72822	HR	HR-HR
Bradi3g36430.1	Bradi4g29860.1	0	693	Bradi3g36430.1Bradi4g29860.1	3	38771478	3.64735	HR	4	35537207	4.7305	HR	HR-HR
Bradi3g36460.1	Bradi4g29870.1	0	693	Bradi3g36460.1Bradi4g29870.1	3	38800298	3.64783	HR	4	35545645	4.73067	HR	HR-HR
Bradi3g36520.1	Bradi4g29920.1	0	693	Bradi3g36520.1Bradi4g29920.1	3	38869379	3.64899	HR	4	35603640	4.73186	HR	HR-HR
Bradi3g36610.1	Bradi4g29990.1	3e-177	693	Bradi3g36610.1Bradi4g29990.1	3	38990223	3.651	HR	4	35733264	4.73453	HR	HR-HR
Bradi3g36640.1	Bradi4g30010.1	3e-144	693	Bradi3g36640.1Bradi4g30010.1	3	39034937	3.65175	HR	4	35748241	4.73483	HR	HR-HR
Bradi3g36760.1	Bradi4g30060.2	0	693	Bradi3g36760.1Bradi4g30060.2	3	39134223	3.65341	HR	4	35769136	4.73526	HR	HR-HR
Bradi3g36820.1	Bradi4g30617.1	2e-168	406	Bradi3g36820.1Bradi4g30617.1	3	39192052	3.65437	HR	4	36372483	4.74766	HR	HR-HR
Bradi3g36860.1	Bradi4g30530.1	0	406	Bradi3g36860.1Bradi4g30530.1	3	39215903	3.65477	HR	4	36282925	4.74582	HR	HR-HR
Bradi3g36910.1	Bradi4g30380.1	1e-81	406	Bradi3g36910.1Bradi4g30380.1	3	39266802	3.65562	HR	4	36144580	4.74298	HR	HR-HR
Bradi3g36950.1	Bradi4g30330.1	0	406	Bradi3g36950.1Bradi4g30330.1	3	39288928	3.65599	HR	4	36040501	4.74084	HR	HR-HR
Bradi3g36990.1	Bradi4g30310.1	0	406	Bradi3g36990.1Bradi4g30310.1	3	39307918	3.65631	HR	4	36025150	4.74053	HR	HR-HR
Bradi3g37020.1	Bradi4g30260.1	0	406	Bradi3g37020.1Bradi4g30260.1	3	39342680	3.65689	HR	4	35961686	4.73922	HR	HR-HR
Bradi3g37047.1	Bradi4g30220.1	0	406	Bradi3g37047.1Bradi4g30220.1	3	39398590	3.65782	HR	4	35900450	4.73796	HR	HR-HR
Bradi3g37067.1	Bradi4g30177.1	2e-168	406	Bradi3g37067.1Bradi4g30177.1	3	39408777	3.65799	HR	4	35853998	4.73701	HR	HR-HR
Bradi3g37080.2	Bradi4g30170.1	0	406	Bradi3g37080.2Bradi4g30170.1	3	39413257	3.65807	HR	4	35846488	4.73685	HR	HR-HR
Bradi3g37377.1	Bradi4g31016.1	0	512	Bradi3g37377.1Bradi4g31016.1	3	39804552	3.6646	HR	4	36753281	4.75549	HR	HR-HR
Bradi3g37530.1	Bradi4g31130.1	0	512	Bradi3g37530.1Bradi4g31130.1	3	40027710	3.66833	HR	4	36904479	4.7586	HR	HR-HR
Bradi3g37580.1	Bradi4g31270.1	0	512	Bradi3g37580.1Bradi4g31270.1	3	40084738	3.66928	HR	4	37057134	4.76174	HR	HR-HR
Bradi3g37600.1	Bradi4g31430.1	0	512	Bradi3g37600.1Bradi4g31430.1	3	40104265	3.66961	HR	4	37191784	4.76451	HR	HR-HR
Bradi3g37620.1	Bradi4g31460.1	0	512	Bradi3g37620.1Bradi4g31460.1	3	40122472	3.66991	HR	4	37230343	4.7653	HR	HR-HR
Bradi3g37710.1	Bradi4g31550.1	0	512	Bradi3g37710.1Bradi4g31550.1	3	40264939	3.67229	HR	4	37299625	4.76672	HR	HR-HR
Bradi3g37810.1	Bradi4g31690.1	9e-177	512	Bradi3g37810.1Bradi4g31690.1	3	40344365	3.67361	HR	4	37417632	4.76915	HR	HR-HR
Bradi3g37820.1	Bradi4g31710.1	6e-118	512	Bradi3g37820.1Bradi4g31710.1	3	40361595	3.6739	HR	4	37443425	4.76968	HR	HR-HR
Bradi3g37850.1	Bradi4g31727.1	0	512	Bradi3g37850.1Bradi4g31727.1	3	40388597	3.67435	HR	4	37455143	4.76992	HR	HR-HR
Bradi3g37890.1	Bradi4g31770.1	0	512	Bradi3g37890.1Bradi4g31770.1	3	40423599	3.67494	HR	4	37509544	4.77104	HR	HR-HR
Bradi3g37930.1	Bradi4g31840.1	5e-99	512	Bradi3g37930.1Bradi4g31840.1	3	40447646	3.67534	HR	4	37615880	4.77322	HR	HR-HR
Bradi3g37967.1	Bradi4g32010.1	0	512	Bradi3g37967.1Bradi4g32010.1	3	40484369	3.67595	HR	4	37737559	4.77573	HR	HR-HR
Bradi3g38167.1	Bradi4g32110.1	0	512	Bradi3g38167.1Bradi4g32110.1	3	40655621	3.67881	HR	4	37830466	4.77763	HR	HR-HR
Bradi3g38400.1	Bradi4g32500.1	0	415	Bradi3g38400.1Bradi4g32500.1	3	40907159	3.68301	HR	4	38154924	4.7843	HR	HR-HR
Bradi3g38410.1	Bradi4g32510.1	0	415	Bradi3g38410.1Bradi4g32510.1	3	40927527	3.68335	HR	4	38167860	4.78457	HR	HR-HR
Bradi3g38417.1	Bradi4g32556.1	5e-124	415	Bradi3g38417.1Bradi4g32556.1	3	40944035	3.68363	HR	4	38200467	4.78524	HR	HR-HR
Bradi3g38430.1	Bradi4g32580.1	2e-146	415	Bradi3g38430.1Bradi4g32580.1	3	40962856	3.68394	HR	4	38218196	4.78561	HR	HR-HR
Bradi3g38440.1	Bradi4g32590.1	0	415	Bradi3g38440.1Bradi4g32590.1	3	40973787	3.68412	HR	4	38235811	4.78597	HR	HR-HR
Bradi3g38510.1	Bradi4g32650.1	8e-134	415	Bradi3g38510.1Bradi4g32650.1	3	41016087	3.68483	HR	4	38327439	4.78785	HR	HR-HR
Bradi3g38580.1	Bradi4g32730.1	0	415	Bradi3g38580.1Bradi4g32730.1	3	41059139	3.68555	HR	4	38390070	4.78914	HR	HR-HR
Bradi3g38600.1	Bradi4g32737.1	3e-150	415	Bradi3g38600.1Bradi4g32737.1	3	41125916	3.68666	HR	4	38457521	4.79052	HR	HR-HR
Bradi3g38650.1	Bradi4g32840.1	3e-103	415	Bradi3g38650.1Bradi4g32840.1	3	41146092	3.687	HR	4	38635746	4.79419	HR	HR-HR
Bradi3g38890.1	Bradi4g32934.1	1e-99	495	Bradi3g38890.1Bradi4g32934.1	3	41352656	3.69045	HR	4	38733998	4.79621	HR	HR-HR
Bradi3g38897.1	Bradi4g32941.1	0	495	Bradi3g38897.1Bradi4g32941.1	3	41354946	3.69049	HR	4	38737602	4.79628	HR	HR-HR
Bradi3g38960.1	Bradi4g32960.1	0	495	Bradi3g38960.1Bradi4g32960.1	3	41394699	3.69115	HR	4	38768069	4.79691	HR	HR-HR
Bradi3g38970.1	Bradi4g32967.1	2e-122	495	Bradi3g38970.1Bradi4g32967.1	3	41408303	3.69138	HR	4	38793440	4.79743	HR	HR-HR
Bradi3g38990.1	Bradi4g33020.1	0	495	Bradi3g38990.1Bradi4g33020.1	3	41422857	3.69162	HR	4	38829218	4.79817	HR	HR-HR
Bradi3g39060.1	Bradi4g33060.1	2e-85	495	Bradi3g39060.1Bradi4g33060.1	3	41458021	3.69221	HR	4	38847981	4.79855	HR	HR-HR
Bradi3g39070.1	Bradi4g33110.1	0	495	Bradi3g39070.1Bradi4g33110.1	3	41470155	3.69241	HR	4	38885551	4.79932	HR	HR-HR
Bradi3g39150.1	Bradi4g33160.1	0	495	Bradi3g39150.1Bradi4g33160.1	3	41536224	3.69351	HR	4	38939515	4.80043	HR	HR-HR
Bradi3g39270.1	Bradi4g33280.1	0	495	Bradi3g39270.1Bradi4g33280.1	3	41604444	3.69465	HR	4	39006821	4.80182	HR	HR-HR
Bradi3g39280.1	Bradi4g33290.1	8e-163	495	Bradi3g39280.1Bradi4g33290.1	3	41640356	3.69525	HR	4	39033318	4.80236	HR	HR-HR
Bradi3g39360.1	Bradi4g33350.1	0	495	Bradi3g39360.1Bradi4g33350.1	3	41673780	3.69581	HR	4	39069260	4.8031	HR	HR-HR
Bradi3g39740.1	Bradi4g33490.1	2e-107	695	Bradi3g39740.1Bradi4g33490.1	3	41976174	3.70086	HR	4	39163985	4.80505	HR	HR-HR
Bradi3g39800.1	Bradi4g33550.1	0	695	Bradi3g39800.1Bradi4g33550.1	3	42026895	3.70171	HR	4	39260143	4.80702	HR	HR-HR
Bradi3g39880.2	Bradi4g33640.1	0	695	Bradi3g39880.2Bradi4g33640.1	3	42111871	3.70313	HR	4	39351299	4.8089	HR	HR-HR
Bradi3g39940.1	Bradi4g33717.1	0	695	Bradi3g39940.1Bradi4g33717.1	3	42177856	3.70423	HR	4	39401519	4.80993	HR	HR-HR
Bradi3g39970.1	Bradi4g33750.1	0	695	Bradi3g39970.1Bradi4g33750.1	3	42220513	3.70494	HR	4	39432718	4.81057	HR	HR-HR
Bradi3g40030.1	Bradi4g33770.1	7e-129	695	Bradi3g40030.1Bradi4g33770.1	3	42259872	3.7056	HR	4	39473148	4.8114	HR	HR-HR
Bradi3g40070.1	Bradi4g33830.1	1e-99	695	Bradi3g40070.1Bradi4g33830.1	3	42300986	3.70628	HR	4	39515602	4.81227	HR	HR-HR
Bradi3g40210.1	Bradi4g33910.1	0	695	Bradi3g40210.1Bradi4g33910.1	3	42402765	3.70798	HR	4	39579452	4.81359	HR	HR-HR
Bradi3g40270.1	Bradi4g34005.1	0	695	Bradi3g40270.1Bradi4g34005.1	3	42476931	3.70922	HR	4	39679494	4.81564	HR	HR-HR
Bradi3g40290.1	Bradi4g34010.1	0	695	Bradi3g40290.1Bradi4g34010.1	3	42485197	3.70936	HR	4	39683929	4.81573	HR	HR-HR
Bradi3g40307.1	Bradi4g34030.1	0	695	Bradi3g40307.1Bradi4g34030.1	3	42491705	3.70947	HR	4	39694369	4.81595	HR	HR-HR
Bradi3g40320.1	Bradi4g34040.1	1e-104	695	Bradi3g40320.1Bradi4g34040.1	3	42502915	3.70965	HR	4	39700495	4.81607	HR	HR-HR
Bradi3g40382.1	Bradi4g34060.1	1e-130	695	Bradi3g40382.1Bradi4g34060.1	3	42536890	3.71022	HR	4	39727760	4.81664	HR	HR-HR
Bradi3g40497.1	Bradi4g34100.1	0	695	Bradi3g40497.1Bradi4g34100.1	3	42666208	3.71238	HR	4	39781478	4.81774	HR	HR-HR
Bradi3g40520.1	Bradi4g34110.1	0	695	Bradi3g40520.1Bradi4g34110.1	3	42674414	3.71252	HR	4	39785975	4.81783	HR	HR-HR
Bradi3g40560.1	Bradi4g34150.1	0	695	Bradi3g40560.1Bradi4g34150.1	3	42714877	3.71319	HR	4	39805246	4.81823	HR	HR-HR
Bradi3g40800.1	Bradi4g34270.1	0	1469	Bradi3g40800.1Bradi4g34270.1	3	42902810	3.71633	HR	4	39934015	4.82088	HR	HR-HR
Bradi3g40820.1	Bradi4g34300.1	3e-165	1469	Bradi3g40820.1Bradi4g34300.1	3	42917511	3.71658	HR	4	39955525	4.82132	HR	HR-HR
Bradi3g40860.1	Bradi4g34350.1	7e-97	1469	Bradi3g40860.1Bradi4g34350.1	3	42949265	3.71711	HR	4	39989216	4.82201	HR	HR-HR
Bradi3g40907.1	Bradi4g34390.1	0	1469	Bradi3g40907.1Bradi4g34390.1	3	42991035	3.7178	HR	4	40012089	4.82248	HR	HR-HR
Bradi3g40930.1	Bradi4g34430.1	0	1469	Bradi3g40930.1Bradi4g34430.1	3	43007143	3.71807	HR	4	40055525	4.82337	HR	HR-HR
Bradi3g41130.1	Bradi4g34600.1	0	1469	Bradi3g41130.1Bradi4g34600.1	3	43119474	3.71995	HR	4	40160736	4.82554	HR	HR-HR
Bradi3g41200.1	Bradi4g34630.1	2e-177	1469	Bradi3g41200.1Bradi4g34630.1	3	43148265	3.72043	HR	4	40179477	4.82592	HR	HR-HR
Bradi3g41250.1	Bradi4g34667.1	0	1469	Bradi3g41250.1Bradi4g34667.1	3	43201676	3.72132	HR	4	40207721	4.8265	HR	HR-HR
Bradi3g41260.1	Bradi4g34680.1	2e-170	1469	Bradi3g41260.1Bradi4g34680.1	3	43213035	3.72151	HR	4	40216558	4.82668	HR	HR-HR
Bradi3g41370.1	Bradi4g34737.1	1e-159	1469	Bradi3g41370.1Bradi4g34737.1	3	43304081	3.72303	HR	4	40267281	4.82773	HR	HR-HR
Bradi3g41410.1	Bradi4g34780.1	2e-154	1469	Bradi3g41410.1Bradi4g34780.1	3	43351567	3.72382	HR	4	40281619	4.82802	HR	HR-HR
Bradi3g41420.1	Bradi4g34790.1	0	1469	Bradi3g41420.1Bradi4g34790.1	3	43362633	3.72401	HR	4	40288404	4.82816	HR	HR-HR
Bradi3g41480.1	Bradi4g34810.1	0	1469	Bradi3g41480.1Bradi4g34810.1	3	43402859	3.72468	HR	4	40319411	4.8288	HR	HR-HR
Bradi3g41490.1	Bradi4g34840.1	0	1469	Bradi3g41490.1Bradi4g34840.1	3	43409227	3.72479	HR	4	40345299	4.82933	HR	HR-HR
Bradi3g41510.1	Bradi4g34870.1	1e-97	1469	Bradi3g41510.1Bradi4g34870.1	3	43449225	3.72545	HR	4	40372181	4.82988	HR	HR-HR
Bradi3g41520.1	Bradi4g34880.1	0	1469	Bradi3g41520.1Bradi4g34880.1	3	43456976	3.72558	HR	4	40441751	4.83131	HR	HR-HR
Bradi3g41720.1	Bradi4g34990.1	0	1469	Bradi3g41720.1Bradi4g34990.1	3	43576697	3.72758	HR	4	40527431	4.83307	HR	HR-HR
Bradi3g41730.1	Bradi4g35020.1	0	1469	Bradi3g41730.1Bradi4g35020.1	3	43581308	3.72766	HR	4	40541275	4.83336	HR	HR-HR
Bradi3g41740.1	Bradi4g35050.1	0	1469	Bradi3g41740.1Bradi4g35050.1	3	43595600	3.7279	HR	4	40563899	4.83382	HR	HR-HR
Bradi3g41760.1	Bradi4g35080.1	0	1469	Bradi3g41760.1Bradi4g35080.1	3	43604431	3.72805	HR	4	40575879	4.83407	HR	HR-HR
Bradi3g41770.1	Bradi4g35100.1	0	1469	Bradi3g41770.1Bradi4g35100.1	3	43613029	3.72819	HR	4	40589474	4.83435	HR	HR-HR
Bradi3g41817.1	Bradi4g35240.1	9e-152	1469	Bradi3g41817.1Bradi4g35240.1	3	43632626	3.72852	HR	4	40688906	4.83639	HR	HR-HR
Bradi3g41830.1	Bradi4g35280.1	0	1469	Bradi3g41830.1Bradi4g35280.1	3	43642250	3.72868	HR	4	40720824	4.83705	HR	HR-HR
Bradi3g41880.1	Bradi4g35460.1	0	1469	Bradi3g41880.1Bradi4g35460.1	3	43684603	3.72938	HR	4	40861124	4.83993	HR	HR-HR
Bradi3g42060.1	Bradi4g35680.1	2e-127	1469	Bradi3g42060.1Bradi4g35680.1	3	43817807	3.73161	HR	4	41024515	4.84329	HR	HR-HR
Bradi3g42080.1	Bradi4g35720.1	0	1469	Bradi3g42080.1Bradi4g35720.1	3	43825013	3.73173	HR	4	41050886	4.84383	HR	HR-HR
Bradi3g42100.1	Bradi4g35740.1	0	1469	Bradi3g42100.1Bradi4g35740.1	3	43841276	3.732	HR	4	41084149	4.84452	HR	HR-HR
Bradi3g42130.1	Bradi4g35780.1	1e-138	1469	Bradi3g42130.1Bradi4g35780.1	3	43857313	3.73227	HR	4	41114697	4.84514	HR	HR-HR
Bradi3g42140.1	Bradi4g35800.1	2e-109	1469	Bradi3g42140.1Bradi4g35800.1	3	43861325	3.73234	HR	4	41126098	4.84538	HR	HR-HR
Bradi3g42160.1	Bradi4g35867.1	0	1469	Bradi3g42160.1Bradi4g35867.1	3	43871253	3.7325	HR	4	41155388	4.84598	HR	HR-HR
Bradi3g42170.1	Bradi4g35880.2	0	1469	Bradi3g42170.1Bradi4g35880.2	3	43875090	3.73257	HR	4	41161934	4.84612	HR	HR-HR
Bradi3g42180.1	Bradi4g35890.1	0	1469	Bradi3g42180.1Bradi4g35890.1	3	43889995	3.73281	HR	4	41177958	4.84645	HR	HR-HR
Bradi3g42190.1	Bradi4g35930.1	0	1469	Bradi3g42190.1Bradi4g35930.1	3	43897597	3.73294	HR	4	41203869	4.84698	HR	HR-HR
Bradi3g42197.1	Bradi4g36030.1	7e-96	1469	Bradi3g42197.1Bradi4g36030.1	3	43915172	3.73323	HR	4	41297271	4.8489	HR	HR-HR
Bradi3g42657.1	Bradi4g38080.1	0	304	Bradi3g42657.1Bradi4g38080.1	3	44139316	3.73698	HR	4	43056076	4.88505	HR	HR-HR
Bradi3g42670.1	Bradi4g38187.1	0	304	Bradi3g42670.1Bradi4g38187.1	3	44144181	3.73706	HR	4	43190611	4.88782	HR	HR-HR
Bradi3g42700.1	Bradi4g38260.1	3e-145	304	Bradi3g42700.1Bradi4g38260.1	3	44177997	3.73762	HR	4	43252543	4.88909	HR	HR-HR
Bradi3g42760.1	Bradi4g38430.1	0	304	Bradi3g42760.1Bradi4g38430.1	3	44210076	3.73816	HR	4	43366284	4.89143	HR	HR-HR
Bradi3g42780.1	Bradi4g38460.1	4e-178	304	Bradi3g42780.1Bradi4g38460.1	3	44227966	3.73846	HR	4	43385015	4.89181	HR	HR-HR
Bradi3g42790.1	Bradi4g38490.1	7e-166	304	Bradi3g42790.1Bradi4g38490.1	3	44232450	3.73853	HR	4	43404523	4.89221	HR	HR-HR
Bradi3g42800.6	Bradi4g38510.1	0	304	Bradi3g42800.6Bradi4g38510.1	3	44237459	3.73862	HR	4	43416581	4.89246	HR	HR-HR
Bradi3g43640.1	Bradi5g06390.1	0	445	Bradi3g43640.1Bradi5g06390.1	3	45166825	3.75413	HR	5	8369368	5.29424	LR	HR-LR
Bradi3g43750.1	Bradi5g07090.1	0	445	Bradi3g43750.1Bradi5g07090.1	3	45373488	3.75758	HR	5	9525199	5.33487	LR	HR-LR
Bradi3g43790.1	Bradi5g07100.1	0	445	Bradi3g43790.1Bradi5g07100.1	3	45477544	3.75932	HR	5	9533918	5.33518	LR	HR-LR
Bradi3g43850.1	Bradi5g07220.1	0	445	Bradi3g43850.1Bradi5g07220.1	3	45524875	3.76011	HR	5	9671795	5.34002	LR	HR-LR
Bradi3g43910.1	Bradi5g07380.3	2e-88	445	Bradi3g43910.1Bradi5g07380.3	3	45590101	3.7612	HR	5	9874631	5.34716	LR	HR-LR
Bradi3g43920.1	Bradi5g07410.1	0	445	Bradi3g43920.1Bradi5g07410.1	3	45597431	3.76132	HR	5	9888645	5.34765	LR	HR-LR
Bradi3g43930.2	Bradi5g07660.1	0	445	Bradi3g43930.2Bradi5g07660.1	3	45602288	3.7614	HR	5	10070423	5.35404	LR	HR-LR
Bradi3g43960.1	Bradi5g07740.1	0	445	Bradi3g43960.1Bradi5g07740.1	3	45633501	3.76192	HR	5	10228047	5.35958	LR	HR-LR
Bradi3g43990.1	Bradi5g07840.1	2e-135	445	Bradi3g43990.1Bradi5g07840.1	3	45657947	3.76233	HR	5	10392288	5.36535	LR	HR-LR
Bradi3g44130.1	Bradi5g08220.1	0	445	Bradi3g44130.1Bradi5g08220.1	3	45772031	3.76424	HR	5	10783300	5.3791	LR	HR-LR
Bradi3g44140.1	Bradi5g08240.1	1e-169	445	Bradi3g44140.1Bradi5g08240.1	3	45778622	3.76435	HR	5	10812082	5.38011	LR	HR-LR
Bradi3g44410.1	Bradi5g08390.1	0	1250	Bradi3g44410.1Bradi5g08390.1	3	46240655	3.77206	HR	5	11106279	5.39046	LR	HR-LR
Bradi3g44420.1	Bradi5g08400.1	0	1250	Bradi3g44420.1Bradi5g08400.1	3	46251837	3.77225	HR	5	11109050	5.39055	LR	HR-LR
Bradi3g44460.1	Bradi5g08460.1	2e-82	1250	Bradi3g44460.1Bradi5g08460.1	3	46329525	3.77355	HR	5	11152838	5.39209	LR	HR-LR
Bradi3g44507.1	Bradi5g08520.1	0	1250	Bradi3g44507.1Bradi5g08520.1	3	46477334	3.77601	HR	5	11270784	5.39624	LR	HR-LR
Bradi3g44520.1	Bradi5g08537.1	0	1250	Bradi3g44520.1Bradi5g08537.1	3	46488759	3.7762	HR	5	11291270	5.39696	LR	HR-LR
Bradi3g44570.1	Bradi5g08750.1	5e-85	1250	Bradi3g44570.1Bradi5g08750.1	3	46546954	3.77718	HR	5	11722712	5.41213	HR	HR-HR
Bradi3g44620.1	Bradi5g08890.1	0	1250	Bradi3g44620.1Bradi5g08890.1	3	46605280	3.77815	HR	5	12017014	5.42247	HR	HR-HR
Bradi3g44630.1	Bradi5g08907.1	0	1250	Bradi3g44630.1Bradi5g08907.1	3	46611124	3.77825	HR	5	12032017	5.423	HR	HR-HR
Bradi3g44640.1	Bradi5g08920.1	0	1250	Bradi3g44640.1Bradi5g08920.1	3	46629458	3.77855	HR	5	12044633	5.42345	HR	HR-HR
Bradi3g44650.1	Bradi5g08930.1	4e-180	1250	Bradi3g44650.1Bradi5g08930.1	3	46634963	3.77865	HR	5	12052290	5.42371	HR	HR-HR
Bradi3g44677.1	Bradi5g08950.1	2e-85	1250	Bradi3g44677.1Bradi5g08950.1	3	46651362	3.77892	HR	5	12068494	5.42428	HR	HR-HR
Bradi3g44760.1	Bradi5g09170.1	0	1250	Bradi3g44760.1Bradi5g09170.1	3	46716583	3.78001	HR	5	12406074	5.43615	HR	HR-HR
Bradi3g44770.1	Bradi5g09200.1	0	1250	Bradi3g44770.1Bradi5g09200.1	3	46733054	3.78028	HR	5	12430296	5.437	HR	HR-HR
Bradi3g44860.1	Bradi5g09270.1	5e-152	1250	Bradi3g44860.1Bradi5g09270.1	3	46800073	3.7814	HR	5	12485008	5.43893	HR	HR-HR
Bradi3g44867.1	Bradi5g09290.1	0	1250	Bradi3g44867.1Bradi5g09290.1	3	46812980	3.78162	HR	5	12519098	5.44013	HR	HR-HR
Bradi3g44910.1	Bradi5g09327.1	0	1250	Bradi3g44910.1Bradi5g09327.1	3	46854300	3.78231	HR	5	12555127	5.44139	HR	HR-HR
Bradi3g44940.1	Bradi5g09340.1	3e-81	1250	Bradi3g44940.1Bradi5g09340.1	3	46871242	3.78259	HR	5	12568428	5.44186	HR	HR-HR
Bradi3g44990.1	Bradi5g09420.1	0	1250	Bradi3g44990.1Bradi5g09420.1	3	46903991	3.78314	HR	5	12686408	5.44601	HR	HR-HR
Bradi3g45040.1	Bradi5g09490.2	0	1250	Bradi3g45040.1Bradi5g09490.2	3	46969655	3.78423	HR	5	12832147	5.45113	HR	HR-HR
Bradi3g45050.1	Bradi5g09517.1	8e-171	1250	Bradi3g45050.1Bradi5g09517.1	3	46975822	3.78434	HR	5	12848174	5.45169	HR	HR-HR
Bradi3g45130.1	Bradi5g09640.1	2e-97	1250	Bradi3g45130.1Bradi5g09640.1	3	47049416	3.78557	HR	5	12962742	5.45572	HR	HR-HR
Bradi3g45140.1	Bradi5g09650.1	0	1250	Bradi3g45140.1Bradi5g09650.1	3	47056593	3.78569	HR	5	12971547	5.45603	HR	HR-HR
Bradi3g45160.1	Bradi5g09670.1	4e-103	1250	Bradi3g45160.1Bradi5g09670.1	3	47094442	3.78632	HR	5	12986478	5.45656	HR	HR-HR
Bradi3g45180.1	Bradi5g09680.2	0	1250	Bradi3g45180.1Bradi5g09680.2	3	47127953	3.78688	HR	5	12992096	5.45675	HR	HR-HR
Bradi3g45200.1	Bradi5g09720.1	3e-171	1250	Bradi3g45200.1Bradi5g09720.1	3	47157036	3.78736	HR	5	13048864	5.45875	HR	HR-HR
Bradi3g45240.1	Bradi5g09737.1	6e-118	1250	Bradi3g45240.1Bradi5g09737.1	3	47194543	3.78799	HR	5	13062865	5.45924	HR	HR-HR
Bradi3g45250.1	Bradi5g09777.1	0	1250	Bradi3g45250.1Bradi5g09777.1	3	47228487	3.78856	HR	5	13099115	5.46052	HR	HR-HR
Bradi3g45260.1	Bradi5g09817.1	0	1250	Bradi3g45260.1Bradi5g09817.1	3	47234076	3.78865	HR	5	13139196	5.46193	HR	HR-HR
Bradi3g45327.1	Bradi5g10060.1	0	444	Bradi3g45327.1Bradi5g10060.1	3	47287528	3.78954	HR	5	13292898	5.46733	HR	HR-HR
Bradi3g45400.1	Bradi5g10150.1	0	444	Bradi3g45400.1Bradi5g10150.1	3	47441886	3.79212	HR	5	13419066	5.47177	HR	HR-HR
Bradi3g45460.1	Bradi5g10300.1	0	444	Bradi3g45460.1Bradi5g10300.1	3	47509376	3.79325	HR	5	13522845	5.47541	HR	HR-HR
Bradi3g45530.1	Bradi5g10357.1	0	444	Bradi3g45530.1Bradi5g10357.1	3	47570480	3.79427	HR	5	13604416	5.47828	HR	HR-HR
Bradi3g45540.1	Bradi5g10380.1	0	444	Bradi3g45540.1Bradi5g10380.1	3	47580579	3.79443	HR	5	13614618	5.47864	HR	HR-HR
Bradi3g45700.1	Bradi5g10490.3	0	444	Bradi3g45700.1Bradi5g10490.3	3	47699587	3.79642	HR	5	13762029	5.48382	HR	HR-HR
Bradi3g45740.1	Bradi5g10580.1	0	444	Bradi3g45740.1Bradi5g10580.1	3	47729659	3.79692	HR	5	13870441	5.48763	HR	HR-HR
Bradi3g45790.1	Bradi5g10670.1	0	444	Bradi3g45790.1Bradi5g10670.1	3	47768461	3.79757	HR	5	13989179	5.49181	HR	HR-HR
Bradi3g45830.1	Bradi5g10770.1	0	444	Bradi3g45830.1Bradi5g10770.1	3	47802972	3.79815	HR	5	14090926	5.49539	HR	HR-HR
Bradi3g45850.1	Bradi5g10777.1	0	444	Bradi3g45850.1Bradi5g10777.1	3	47810336	3.79827	HR	5	14103010	5.49581	HR	HR-HR
Bradi3g45880.1	Bradi5g10950.1	0	444	Bradi3g45880.1Bradi5g10950.1	3	47847483	3.79889	HR	5	14441470	5.50771	LR	HR-LR
Bradi3g46360.1	Bradi5g11650.1	0	951	Bradi3g46360.1Bradi5g11650.1	3	48210066	3.80494	HR	5	15170987	5.53336	HR	HR-HR
Bradi3g46370.1	Bradi5g11660.1	1e-99	951	Bradi3g46370.1Bradi5g11660.1	3	48212111	3.80498	HR	5	15190342	5.53404	HR	HR-HR
Bradi3g46430.1	Bradi5g11780.1	0	951	Bradi3g46430.1Bradi5g11780.1	3	48255564	3.8057	HR	5	15271600	5.53689	HR	HR-HR
Bradi3g46450.1	Bradi5g11800.1	4e-150	951	Bradi3g46450.1Bradi5g11800.1	3	48279851	3.80611	HR	5	15299015	5.53786	HR	HR-HR
Bradi3g46470.1	Bradi5g11810.1	0	951	Bradi3g46470.1Bradi5g11810.1	3	48291189	3.8063	HR	5	15303492	5.53801	HR	HR-HR
Bradi3g46540.1	Bradi5g11930.1	1e-88	951	Bradi3g46540.1Bradi5g11930.1	3	48352448	3.80732	HR	5	15409142	5.54173	HR	HR-HR
Bradi3g46547.1	Bradi5g11950.1	2e-105	951	Bradi3g46547.1Bradi5g11950.1	3	48367394	3.80757	HR	5	15423568	5.54224	HR	HR-HR
Bradi3g46590.1	Bradi5g11990.1	0	951	Bradi3g46590.1Bradi5g11990.1	3	48404496	3.80819	HR	5	15451954	5.54323	HR	HR-HR
Bradi3g46610.1	Bradi5g12000.1	0	951	Bradi3g46610.1Bradi5g12000.1	3	48449624	3.80894	HR	5	15457070	5.54341	HR	HR-HR
Bradi3g46620.1	Bradi5g12020.1	0	951	Bradi3g46620.1Bradi5g12020.1	3	48458601	3.80909	HR	5	15474688	5.54403	HR	HR-HR
Bradi3g46657.1	Bradi5g12080.1	0	951	Bradi3g46657.1Bradi5g12080.1	3	48475819	3.80938	HR	5	15581223	5.54778	HR	HR-HR
Bradi3g46680.1	Bradi5g12127.1	0	951	Bradi3g46680.1Bradi5g12127.1	3	48487052	3.80957	HR	5	15611067	5.54883	HR	HR-HR
Bradi3g46747.1	Bradi5g12227.1	0	951	Bradi3g46747.1Bradi5g12227.1	3	48520465	3.81013	HR	5	15682854	5.55135	HR	HR-HR
Bradi3g46760.1	Bradi5g12240.1	0	951	Bradi3g46760.1Bradi5g12240.1	3	48547374	3.81058	HR	5	15700528	5.55197	HR	HR-HR
Bradi3g46780.1	Bradi5g12250.1	0	951	Bradi3g46780.1Bradi5g12250.1	3	48553739	3.81068	HR	5	15705841	5.55216	HR	HR-HR
Bradi3g46800.1	Bradi5g12347.1	2e-152	951	Bradi3g46800.1Bradi5g12347.1	3	48564415	3.81086	HR	5	15827542	5.55644	HR	HR-HR
Bradi3g46900.1	Bradi5g12407.1	2e-146	951	Bradi3g46900.1Bradi5g12407.1	3	48633124	3.81201	HR	5	15876489	5.55816	HR	HR-HR
Bradi3g46910.1	Bradi5g12417.1	0	951	Bradi3g46910.1Bradi5g12417.1	3	48642114	3.81216	HR	5	15889826	5.55863	HR	HR-HR
Bradi3g46960.1	Bradi5g12510.2	0	951	Bradi3g46960.1Bradi5g12510.2	3	48692527	3.813	HR	5	15961941	5.56116	HR	HR-HR
Bradi3g46980.1	Bradi5g12530.1	0	951	Bradi3g46980.1Bradi5g12530.1	3	48701930	3.81316	HR	5	15982999	5.5619	HR	HR-HR
Bradi3g47000.1	Bradi5g12600.1	2e-153	951	Bradi3g47000.1Bradi5g12600.1	3	48726373	3.81357	HR	5	16042743	5.564	HR	HR-HR
Bradi3g47240.1	Bradi5g13000.1	0	340	Bradi3g47240.1Bradi5g13000.1	3	48906047	3.81657	HR	5	16577469	5.5828	HR	HR-HR
Bradi3g47340.1	Bradi5g13120.1	0	340	Bradi3g47340.1Bradi5g13120.1	3	48965766	3.81756	HR	5	16667555	5.58597	HR	HR-HR
Bradi3g47537.1	Bradi5g13350.2	0	340	Bradi3g47537.1Bradi5g13350.2	3	49164894	3.82089	HR	5	16933892	5.59533	HR	HR-HR
Bradi3g47570.1	Bradi5g13390.1	3e-154	340	Bradi3g47570.1Bradi5g13390.1	3	49181201	3.82116	HR	5	16972900	5.5967	HR	HR-HR
Bradi3g47627.1	Bradi5g13450.1	2e-115	340	Bradi3g47627.1Bradi5g13450.1	3	49252883	3.82236	HR	5	16999982	5.59766	HR	HR-HR
Bradi3g47640.1	Bradi5g13460.1	0	340	Bradi3g47640.1Bradi5g13460.1	3	49258978	3.82246	HR	5	17011319	5.59806	HR	HR-HR
Bradi3g47680.1	Bradi5g13490.1	0	340	Bradi3g47680.1Bradi5g13490.1	3	49295840	3.82307	HR	5	17048755	5.59937	HR	HR-HR
Bradi3g47700.1	Bradi5g13500.1	5e-157	340	Bradi3g47700.1Bradi5g13500.1	3	49311242	3.82333	HR	5	17057611	5.59968	HR	HR-HR
Bradi3g47820.1	Bradi5g13717.1	7e-105	1236	Bradi3g47820.1Bradi5g13717.1	3	49405246	3.8249	HR	5	17220380	5.60541	HR	HR-HR
Bradi3g47827.1	Bradi5g13727.1	0	1236	Bradi3g47827.1Bradi5g13727.1	3	49412245	3.82502	HR	5	17229089	5.60571	HR	HR-HR
Bradi3g47840.1	Bradi5g13760.1	0	1236	Bradi3g47840.1Bradi5g13760.1	3	49416673	3.82509	HR	5	17244634	5.60626	HR	HR-HR
Bradi3g47880.1	Bradi5g13800.1	0	1236	Bradi3g47880.1Bradi5g13800.1	3	49452226	3.82568	HR	5	17275174	5.60733	HR	HR-HR
Bradi3g47910.1	Bradi5g13860.4	0	1236	Bradi3g47910.1Bradi5g13860.4	3	49471841	3.82601	HR	5	17310342	5.60857	HR	HR-HR
Bradi3g47930.1	Bradi5g13870.1	3e-157	1236	Bradi3g47930.1Bradi5g13870.1	3	49483628	3.82621	HR	5	17317355	5.60881	HR	HR-HR
Bradi3g47990.1	Bradi5g13980.1	0	1236	Bradi3g47990.1Bradi5g13980.1	3	49549085	3.8273	HR	5	17415606	5.61227	HR	HR-HR
Bradi3g48036.1	Bradi5g14010.1	7e-150	1236	Bradi3g48036.1Bradi5g14010.1	3	49576264	3.82776	HR	5	17442932	5.61323	HR	HR-HR
Bradi3g48120.1	Bradi5g14180.1	0	1236	Bradi3g48120.1Bradi5g14180.1	3	49635345	3.82874	HR	5	17650059	5.62051	HR	HR-HR
Bradi3g48180.1	Bradi5g14280.1	2e-120	1236	Bradi3g48180.1Bradi5g14280.1	3	49677419	3.82944	HR	5	17712355	5.6227	HR	HR-HR
Bradi3g48230.1	Bradi5g14430.1	1e-142	1236	Bradi3g48230.1Bradi5g14430.1	3	49706021	3.82992	HR	5	17841848	5.62725	HR	HR-HR
Bradi3g48290.1	Bradi5g14530.1	0	1236	Bradi3g48290.1Bradi5g14530.1	3	49751006	3.83067	HR	5	17993492	5.63259	HR	HR-HR
Bradi3g48350.2	Bradi5g14570.1	0	1236	Bradi3g48350.2Bradi5g14570.1	3	49804408	3.83156	HR	5	18018879	5.63348	HR	HR-HR
Bradi3g48447.1	Bradi5g14600.1	3e-163	1236	Bradi3g48447.1Bradi5g14600.1	3	49878465	3.8328	HR	5	18046925	5.63446	HR	HR-HR
Bradi3g48490.1	Bradi5g14640.1	0	1236	Bradi3g48490.1Bradi5g14640.1	3	49907608	3.83329	HR	5	18070125	5.63528	HR	HR-HR
Bradi3g48530.1	Bradi5g14720.1	0	1236	Bradi3g48530.1Bradi5g14720.1	3	49942241	3.83387	HR	5	18150671	5.63811	HR	HR-HR
Bradi3g48567.1	Bradi5g14780.1	0	1236	Bradi3g48567.1Bradi5g14780.1	3	49986431	3.8346	HR	5	18215868	5.6404	HR	HR-HR
Bradi3g48610.1	Bradi5g14860.1	0	1236	Bradi3g48610.1Bradi5g14860.1	3	50008857	3.83498	HR	5	18279417	5.64264	HR	HR-HR
Bradi3g48630.1	Bradi5g14870.1	0	1236	Bradi3g48630.1Bradi5g14870.1	3	50017212	3.83512	HR	5	18283644	5.64279	HR	HR-HR
Bradi3g48670.1	Bradi5g14910.1	0	1236	Bradi3g48670.1Bradi5g14910.1	3	50059023	3.83582	HR	5	18316327	5.64393	HR	HR-HR
Bradi3g48697.1	Bradi5g14960.1	0	1236	Bradi3g48697.1Bradi5g14960.1	3	50080298	3.83617	HR	5	18387279	5.64643	HR	HR-HR
Bradi3g48720.1	Bradi5g14990.1	0	1236	Bradi3g48720.1Bradi5g14990.1	3	50093687	3.83639	HR	5	18404893	5.64705	HR	HR-HR
Bradi3g48760.1	Bradi5g15027.1	9e-145	1236	Bradi3g48760.1Bradi5g15027.1	3	50147390	3.83729	HR	5	18429293	5.64791	HR	HR-HR
Bradi3g48820.1	Bradi5g15150.1	0	1236	Bradi3g48820.1Bradi5g15150.1	3	50250637	3.83902	HR	5	18533577	5.65157	HR	HR-HR
Bradi3g48830.1	Bradi5g15160.1	3e-176	1236	Bradi3g48830.1Bradi5g15160.1	3	50269297	3.83933	HR	5	18552070	5.65222	HR	HR-HR
Bradi3g48890.1	Bradi5g15250.1	0	1236	Bradi3g48890.1Bradi5g15250.1	3	50330317	3.84035	HR	5	18610881	5.65429	HR	HR-HR
Bradi3g48920.1	Bradi5g15260.1	0	1236	Bradi3g48920.1Bradi5g15260.1	3	50337977	3.84047	HR	5	18623019	5.65472	HR	HR-HR
Bradi3g48950.1	Bradi5g15360.1	0	1236	Bradi3g48950.1Bradi5g15360.1	3	50367640	3.84097	HR	5	18733035	5.65858	HR	HR-HR
Bradi3g48997.1	Bradi5g15480.1	0	1236	Bradi3g48997.1Bradi5g15480.1	3	50410370	3.84168	HR	5	18850089	5.6627	HR	HR-HR
Bradi3g49197.1	Bradi5g15780.1	0	2663	Bradi3g49197.1Bradi5g15780.1	3	50569526	3.84434	HR	5	19193309	5.67477	HR	HR-HR
Bradi3g49220.1	Bradi5g15790.1	0	2663	Bradi3g49220.1Bradi5g15790.1	3	50594149	3.84475	HR	5	19206353	5.67522	HR	HR-HR
Bradi3g49230.1	Bradi5g15820.1	0	2663	Bradi3g49230.1Bradi5g15820.1	3	50600650	3.84486	HR	5	19224351	5.67586	HR	HR-HR
Bradi3g49250.2	Bradi5g15830.1	0	2663	Bradi3g49250.2Bradi5g15830.1	3	50631218	3.84537	HR	5	19228395	5.676	HR	HR-HR
Bradi3g49300.1	Bradi5g15840.1	0	2663	Bradi3g49300.1Bradi5g15840.1	3	50673837	3.84608	HR	5	19263912	5.67725	HR	HR-HR
Bradi3g49310.1	Bradi5g15850.1	0	2663	Bradi3g49310.1Bradi5g15850.1	3	50680441	3.84619	HR	5	19295793	5.67837	HR	HR-HR
Bradi3g49320.1	Bradi5g15904.1	0	2663	Bradi3g49320.1Bradi5g15904.1	3	50691390	3.84637	HR	5	19335900	5.67978	HR	HR-HR
Bradi3g49360.1	Bradi5g15970.1	0	2663	Bradi3g49360.1Bradi5g15970.1	3	50720152	3.84685	HR	5	19401799	5.6821	HR	HR-HR
Bradi3g49390.1	Bradi5g16040.1	0	2663	Bradi3g49390.1Bradi5g16040.1	3	50751735	3.84738	HR	5	19437527	5.68335	HR	HR-HR
Bradi3g49420.1	Bradi5g16060.1	3e-151	2663	Bradi3g49420.1Bradi5g16060.1	3	50775401	3.84778	HR	5	19449659	5.68378	HR	HR-HR
Bradi3g49427.1	Bradi5g16067.1	0	2663	Bradi3g49427.1Bradi5g16067.1	3	50791303	3.84804	HR	5	19461866	5.68421	HR	HR-HR
Bradi3g49490.1	Bradi5g16160.1	1e-140	2663	Bradi3g49490.1Bradi5g16160.1	3	50863481	3.84925	HR	5	19545732	5.68716	HR	HR-HR
Bradi3g49560.1	Bradi5g16210.1	7e-111	2663	Bradi3g49560.1Bradi5g16210.1	3	50894998	3.84977	HR	5	19595099	5.68889	HR	HR-HR
Bradi3g49570.1	Bradi5g16220.1	0	2663	Bradi3g49570.1Bradi5g16220.1	3	50899540	3.84985	HR	5	19603697	5.68919	HR	HR-HR
Bradi3g49590.1	Bradi5g16230.1	8e-91	2663	Bradi3g49590.1Bradi5g16230.1	3	50911146	3.85004	HR	5	19607684	5.68933	HR	HR-HR
Bradi3g49700.1	Bradi5g16300.1	0	2663	Bradi3g49700.1Bradi5g16300.1	3	50968726	3.851	HR	5	19683304	5.69199	HR	HR-HR
Bradi3g49730.3	Bradi5g16320.1	0	2663	Bradi3g49730.3Bradi5g16320.1	3	50993154	3.85141	HR	5	19717607	5.6932	HR	HR-HR
Bradi3g49780.1	Bradi5g16430.1	6e-98	2663	Bradi3g49780.1Bradi5g16430.1	3	51037301	3.85215	HR	5	19767500	5.69495	HR	HR-HR
Bradi3g49830.1	Bradi5g16462.1	0	2663	Bradi3g49830.1Bradi5g16462.1	3	51084361	3.85294	HR	5	19818923	5.69676	HR	HR-HR
Bradi3g49850.1	Bradi5g16497.1	0	2663	Bradi3g49850.1Bradi5g16497.1	3	51111820	3.85339	HR	5	19870358	5.69857	HR	HR-HR
Bradi3g49930.1	Bradi5g16590.1	0	2663	Bradi3g49930.1Bradi5g16590.1	3	51157276	3.85415	HR	5	19924979	5.70049	HR	HR-HR
Bradi3g49950.1	Bradi5g16666.1	1e-140	2663	Bradi3g49950.1Bradi5g16666.1	3	51165388	3.85429	HR	5	19954553	5.70153	HR	HR-HR
Bradi3g49970.1	Bradi5g16672.1	5e-123	2663	Bradi3g49970.1Bradi5g16672.1	3	51183171	3.85459	HR	5	19980021	5.70242	HR	HR-HR
Bradi3g49980.1	Bradi5g16700.3	0	2663	Bradi3g49980.1Bradi5g16700.3	3	51191299	3.85472	HR	5	19989136	5.70274	HR	HR-HR
Bradi3g49987.1	Bradi5g16707.1	2e-135	2663	Bradi3g49987.1Bradi5g16707.1	3	51200993	3.85488	HR	5	20001146	5.70317	HR	HR-HR
Bradi3g50000.1	Bradi5g16720.1	1e-116	2663	Bradi3g50000.1Bradi5g16720.1	3	51207583	3.85499	HR	5	20008759	5.70343	HR	HR-HR
Bradi3g50010.1	Bradi5g16740.1	6e-152	2663	Bradi3g50010.1Bradi5g16740.1	3	51211333	3.85506	HR	5	20023367	5.70395	HR	HR-HR
Bradi3g50030.1	Bradi5g16797.1	3e-96	2663	Bradi3g50030.1Bradi5g16797.1	3	51233595	3.85543	HR	5	20078039	5.70587	HR	HR-HR
Bradi3g50040.1	Bradi5g16840.2	1e-97	2663	Bradi3g50040.1Bradi5g16840.2	3	51237672	3.8555	HR	5	20101540	5.7067	HR	HR-HR
Bradi3g50050.1	Bradi5g16910.1	8e-126	2663	Bradi3g50050.1Bradi5g16910.1	3	51262440	3.85591	HR	5	20176231	5.70932	HR	HR-HR
Bradi3g50067.1	Bradi5g16917.1	1e-162	2663	Bradi3g50067.1Bradi5g16917.1	3	51292620	3.85641	HR	5	20182458	5.70954	HR	HR-HR
Bradi3g50090.1	Bradi5g16950.1	5e-110	2663	Bradi3g50090.1Bradi5g16950.1	3	51313016	3.85675	HR	5	20205180	5.71034	HR	HR-HR
Bradi3g50100.1	Bradi5g16960.1	0	2663	Bradi3g50100.1Bradi5g16960.1	3	51317215	3.85682	HR	5	20207683	5.71043	HR	HR-HR
Bradi3g50110.1	Bradi5g16970.1	0	2663	Bradi3g50110.1Bradi5g16970.1	3	51323306	3.85693	HR	5	20215011	5.71069	HR	HR-HR
Bradi3g50120.1	Bradi5g16990.1	9e-144	2663	Bradi3g50120.1Bradi5g16990.1	3	51329977	3.85704	HR	5	20225859	5.71107	HR	HR-HR
Bradi3g50130.1	Bradi5g17000.1	0	2663	Bradi3g50130.1Bradi5g17000.1	3	51331622	3.85706	HR	5	20229173	5.71118	HR	HR-HR
Bradi3g50150.1	Bradi5g17020.2	0	2663	Bradi3g50150.1Bradi5g17020.2	3	51347049	3.85732	HR	5	20240307	5.71157	HR	HR-HR
Bradi3g50160.1	Bradi5g17057.1	2e-166	2663	Bradi3g50160.1Bradi5g17057.1	3	51365564	3.85763	HR	5	20292031	5.71339	HR	HR-HR
Bradi3g50166.1	Bradi5g17080.1	1e-154	2663	Bradi3g50166.1Bradi5g17080.1	3	51380845	3.85789	HR	5	20311769	5.71409	HR	HR-HR
Bradi3g50180.1	Bradi5g17110.1	0	2663	Bradi3g50180.1Bradi5g17110.1	3	51386544	3.85798	HR	5	20332908	5.71483	HR	HR-HR
Bradi3g50210.1	Bradi5g17120.1	0	2663	Bradi3g50210.1Bradi5g17120.1	3	51419274	3.85853	HR	5	20343855	5.71522	HR	HR-HR
Bradi3g50260.1	Bradi5g17210.1	0	2663	Bradi3g50260.1Bradi5g17210.1	3	51496574	3.85982	HR	5	20471845	5.71971	HR	HR-HR
Bradi3g50350.1	Bradi5g17347.1	3e-161	2663	Bradi3g50350.1Bradi5g17347.1	3	51573992	3.86111	HR	5	20623225	5.72504	HR	HR-HR
Bradi3g50370.1	Bradi5g17400.1	0	2663	Bradi3g50370.1Bradi5g17400.1	3	51591006	3.86139	HR	5	20686545	5.72726	HR	HR-HR
Bradi3g50450.1	Bradi5g17450.1	0	2663	Bradi3g50450.1Bradi5g17450.1	3	51660985	3.86256	HR	5	20726317	5.72866	HR	HR-HR
Bradi3g50490.1	Bradi5g17480.1	4e-174	2663	Bradi3g50490.1Bradi5g17480.1	3	51687040	3.863	HR	5	20740745	5.72917	HR	HR-HR
Bradi3g50530.1	Bradi5g17510.1	9e-124	2663	Bradi3g50530.1Bradi5g17510.1	3	51709093	3.86337	HR	5	20768833	5.73016	HR	HR-HR
Bradi3g50570.1	Bradi5g17550.1	0	2663	Bradi3g50570.1Bradi5g17550.1	3	51727455	3.86367	HR	5	20807108	5.7315	HR	HR-HR
Bradi3g50630.1	Bradi5g17640.1	4e-97	2663	Bradi3g50630.1Bradi5g17640.1	3	51784618	3.86463	HR	5	20872897	5.73381	HR	HR-HR
Bradi3g50660.1	Bradi5g17650.2	0	2663	Bradi3g50660.1Bradi5g17650.2	3	51811414	3.86507	HR	5	20883688	5.73419	HR	HR-HR
Bradi3g50690.1	Bradi5g17690.1	0	2663	Bradi3g50690.1Bradi5g17690.1	3	51821616	3.86525	HR	5	20899812	5.73476	HR	HR-HR
Bradi3g50730.1	Bradi5g17760.1	1e-155	2663	Bradi3g50730.1Bradi5g17760.1	3	51849615	3.86571	HR	5	20945657	5.73637	HR	HR-HR
Bradi3g50740.1	Bradi5g17770.1	3e-106	2663	Bradi3g50740.1Bradi5g17770.1	3	51854820	3.8658	HR	5	20948738	5.73648	HR	HR-HR
Bradi3g50790.1	Bradi5g17810.1	1e-155	2663	Bradi3g50790.1Bradi5g17810.1	3	51898390	3.86653	HR	5	20972782	5.73733	HR	HR-HR
Bradi3g50810.1	Bradi5g17890.1	5e-130	2663	Bradi3g50810.1Bradi5g17890.1	3	51907982	3.86669	HR	5	21026369	5.73921	HR	HR-HR
Bradi3g50937.1	Bradi5g17947.1	0	2663	Bradi3g50937.1Bradi5g17947.1	3	52074127	3.86946	HR	5	21072694	5.74084	HR	HR-HR
Bradi3g51010.2	Bradi5g18000.1	2e-137	2663	Bradi3g51010.2Bradi5g18000.1	3	52125125	3.87031	HR	5	21115095	5.74233	HR	HR-HR
Bradi3g51070.1	Bradi5g18100.1	0	2663	Bradi3g51070.1Bradi5g18100.1	3	52178223	3.8712	HR	5	21173761	5.74439	HR	HR-HR
Bradi3g51077.1	Bradi5g18540.1	0	357	Bradi3g51077.1Bradi5g18540.1	3	52187862	3.87136	HR	5	21569628	5.75831	HR	HR-HR
Bradi3g51090.1	Bradi5g18530.1	0	357	Bradi3g51090.1Bradi5g18530.1	3	52204981	3.87165	HR	5	21550501	5.75764	HR	HR-HR
Bradi3g51130.1	Bradi5g18490.1	0	357	Bradi3g51130.1Bradi5g18490.1	3	52245223	3.87232	HR	5	21491230	5.75555	HR	HR-HR
Bradi3g51160.1	Bradi5g18420.1	0	357	Bradi3g51160.1Bradi5g18420.1	3	52260735	3.87258	HR	5	21446209	5.75397	HR	HR-HR
Bradi3g51170.1	Bradi5g18360.1	0	357	Bradi3g51170.1Bradi5g18360.1	3	52263469	3.87262	HR	5	21374875	5.75146	HR	HR-HR
Bradi3g51180.1	Bradi5g18350.1	3e-146	357	Bradi3g51180.1Bradi5g18350.1	3	52281029	3.87292	HR	5	21365162	5.75112	HR	HR-HR
Bradi3g51250.1	Bradi5g18267.1	0	2663	Bradi3g51250.1Bradi5g18267.1	3	52343800	3.87396	HR	5	21302291	5.74891	HR	HR-HR
Bradi3g51380.1	Bradi5g18180.1	0	357	Bradi3g51380.1Bradi5g18180.1	3	52432077	3.87544	HR	5	21229500	5.74635	HR	HR-HR
Bradi3g51387.1	Bradi5g18170.1	0	357	Bradi3g51387.1Bradi5g18170.1	3	52443309	3.87563	HR	5	21225440	5.74621	HR	HR-HR
Bradi3g51470.1	Bradi5g18622.1	4e-165	897	Bradi3g51470.1Bradi5g18622.1	3	52499198	3.87656	HR	5	21695252	5.76273	HR	HR-HR
Bradi3g51510.1	Bradi5g18640.1	7e-116	897	Bradi3g51510.1Bradi5g18640.1	3	52536187	3.87718	HR	5	21717863	5.76352	HR	HR-HR
Bradi3g51540.1	Bradi5g18717.1	0	897	Bradi3g51540.1Bradi5g18717.1	3	52569743	3.87774	HR	5	21819610	5.7671	HR	HR-HR
Bradi3g51550.1	Bradi5g18780.1	0	897	Bradi3g51550.1Bradi5g18780.1	3	52584680	3.87799	HR	5	21875533	5.76906	HR	HR-HR
Bradi3g51560.1	Bradi5g18800.1	0	897	Bradi3g51560.1Bradi5g18800.1	3	52597133	3.87819	HR	5	21895269	5.76976	HR	HR-HR
Bradi3g51570.1	Bradi5g18820.1	0	897	Bradi3g51570.1Bradi5g18820.1	3	52607901	3.87837	HR	5	21918840	5.77059	HR	HR-HR
Bradi3g51590.1	Bradi5g18830.1	0	897	Bradi3g51590.1Bradi5g18830.1	3	52638009	3.87888	HR	5	21936207	5.7712	HR	HR-HR
Bradi3g51610.1	Bradi5g18850.1	8e-87	897	Bradi3g51610.1Bradi5g18850.1	3	52662982	3.87929	HR	5	21957497	5.77194	HR	HR-HR
Bradi3g51660.1	Bradi5g18880.1	0	897	Bradi3g51660.1Bradi5g18880.1	3	52712220	3.88012	HR	5	22002732	5.77354	HR	HR-HR
Bradi3g51670.1	Bradi5g18890.1	0	897	Bradi3g51670.1Bradi5g18890.1	3	52717317	3.8802	HR	5	22007623	5.77371	HR	HR-HR
Bradi3g51700.1	Bradi5g19037.1	2e-124	897	Bradi3g51700.1Bradi5g19037.1	3	52738035	3.88055	HR	5	22093090	5.77671	HR	HR-HR
Bradi3g51770.1	Bradi5g19170.1	0	897	Bradi3g51770.1Bradi5g19170.1	3	52778417	3.88122	HR	5	22170992	5.77945	HR	HR-HR
Bradi3g51777.1	Bradi5g19180.1	1e-90	897	Bradi3g51777.1Bradi5g19180.1	3	52782951	3.8813	HR	5	22197003	5.78037	HR	HR-HR
Bradi3g51950.1	Bradi5g19367.2	0	897	Bradi3g51950.1Bradi5g19367.2	3	52921212	3.8836	HR	5	22377222	5.7867	HR	HR-HR
Bradi3g51970.1	Bradi5g19430.1	0	897	Bradi3g51970.1Bradi5g19430.1	3	52938242	3.88389	HR	5	22416441	5.78808	HR	HR-HR
Bradi3g51990.1	Bradi5g19577.1	2e-172	897	Bradi3g51990.1Bradi5g19577.1	3	52954668	3.88416	HR	5	22593512	5.7943	HR	HR-HR
Bradi3g52050.1	Bradi5g19690.1	1e-138	897	Bradi3g52050.1Bradi5g19690.1	3	53039498	3.88558	HR	5	22655969	5.7965	HR	HR-HR
Bradi3g52070.1	Bradi5g19710.1	5e-92	897	Bradi3g52070.1Bradi5g19710.1	3	53052803	3.8858	HR	5	22667281	5.7969	HR	HR-HR
Bradi3g52120.1	Bradi5g19850.1	3e-133	897	Bradi3g52120.1Bradi5g19850.1	3	53111200	3.88678	HR	5	22770972	5.80054	HR	HR-HR
Bradi3g52150.1	Bradi5g19950.1	0	897	Bradi3g52150.1Bradi5g19950.1	3	53141435	3.88728	HR	5	22874425	5.80418	HR	HR-HR
Bradi3g52160.1	Bradi5g19960.1	4e-150	897	Bradi3g52160.1Bradi5g19960.1	3	53147062	3.88738	HR	5	22887006	5.80462	HR	HR-HR
Bradi3g52270.1	Bradi5g20150.1	4e-130	372	Bradi3g52270.1Bradi5g20150.1	3	53231668	3.88879	HR	5	23041959	5.81007	HR	HR-HR
Bradi3g52290.1	Bradi5g20190.1	0	372	Bradi3g52290.1Bradi5g20190.1	3	53238439	3.8889	HR	5	23103268	5.81223	HR	HR-HR
Bradi3g52390.1	Bradi5g20280.1	0	372	Bradi3g52390.1Bradi5g20280.1	3	53301110	3.88995	HR	5	23153503	5.81399	HR	HR-HR
Bradi3g52427.1	Bradi5g20310.1	0	372	Bradi3g52427.1Bradi5g20310.1	3	53328583	3.89041	HR	5	23214733	5.81614	HR	HR-HR
Bradi3g52490.1	Bradi5g20500.1	0	372	Bradi3g52490.1Bradi5g20500.1	3	53376544	3.89121	HR	5	23381480	5.82201	HR	HR-HR
Bradi3g52505.1	Bradi5g20540.1	0	372	Bradi3g52505.1Bradi5g20540.1	3	53395356	3.89152	HR	5	23397584	5.82257	HR	HR-HR
Bradi3g52537.1	Bradi5g20580.1	5e-155	372	Bradi3g52537.1Bradi5g20580.1	3	53422770	3.89198	HR	5	23417549	5.82327	HR	HR-HR
Bradi3g52547.1	Bradi5g20607.1	8e-179	372	Bradi3g52547.1Bradi5g20607.1	3	53436450	3.89221	HR	5	23439346	5.82404	HR	HR-HR
Bradi3g52607.1	Bradi5g20787.1	0	372	Bradi3g52607.1Bradi5g20787.1	3	53480982	3.89295	HR	5	23590108	5.82934	HR	HR-HR
Bradi4g20900.1	Bradi4g40040.1	0	280	Bradi4g20900.1Bradi4g40040.1	4	23992777	4.49319	LR	4	44524595	4.91524	HR	LR-HR
Bradi4g21040.1	Bradi4g40230.1	0	280	Bradi4g21040.1Bradi4g40230.1	4	24263453	4.49875	LR	4	44662849	4.91808	HR	LR-HR
Bradi4g21057.1	Bradi4g40240.1	0	280	Bradi4g21057.1Bradi4g40240.1	4	24292028	4.49934	LR	4	44671991	4.91827	HR	LR-HR
Bradi4g21240.1	Bradi4g40400.1	2e-97	280	Bradi4g21240.1Bradi4g40400.1	4	24574979	4.50516	LR	4	44796503	4.92083	HR	LR-HR
Bradi4g21250.1	Bradi4g40417.1	5e-177	280	Bradi4g21250.1Bradi4g40417.1	4	24576994	4.5052	LR	4	44805079	4.921	HR	LR-HR
Bradi4g21510.1	Bradi4g40490.1	3e-120	280	Bradi4g21510.1Bradi4g40490.1	4	24874191	4.51131	LR	4	44892058	4.92279	HR	LR-HR
Bradi4g21680.1	Bradi4g40507.2	0	280	Bradi4g21680.1Bradi4g40507.2	4	25171576	4.51742	LR	4	44898800	4.92293	HR	LR-HR
Bradi4g23610.1	Bradi4g41170.1	0	381	Bradi4g23610.1Bradi4g41170.1	4	28426078	4.58432	HR	4	45344138	4.93208	HR	HR-HR
Bradi4g23620.2	Bradi4g41190.1	0	381	Bradi4g23620.2Bradi4g41190.1	4	28438428	4.58457	HR	4	45353799	4.93228	HR	HR-HR
Bradi4g23670.1	Bradi4g41210.2	0	381	Bradi4g23670.1Bradi4g41210.2	4	28529303	4.58644	HR	4	45361589	4.93244	HR	HR-HR
Bradi4g23870.1	Bradi4g41260.1	9e-93	381	Bradi4g23870.1Bradi4g41260.1	4	28744896	4.59087	HR	4	45401778	4.93327	HR	HR-HR
Bradi4g23990.1	Bradi4g41270.1	0	381	Bradi4g23990.1Bradi4g41270.1	4	28990487	4.59592	HR	4	45404156	4.93332	HR	HR-HR
Bradi4g24010.1	Bradi4g41290.2	4e-117	381	Bradi4g24010.1Bradi4g41290.2	4	28997748	4.59607	HR	4	45430831	4.93387	HR	HR-HR
Bradi4g24147.1	Bradi4g41377.1	0	381	Bradi4g24147.1Bradi4g41377.1	4	29254730	4.60135	HR	4	45475005	4.93477	HR	HR-HR
Bradi4g24190.1	Bradi4g41400.1	0	381	Bradi4g24190.1Bradi4g41400.1	4	29288982	4.60206	HR	4	45495959	4.93521	HR	HR-HR
Bradi4g24310.1	Bradi4g41540.1	0	381	Bradi4g24310.1Bradi4g41540.1	4	29455685	4.60548	HR	4	45599838	4.93734	HR	HR-HR
Bradi4g24610.1	Bradi4g41680.1	0	551	Bradi4g24610.1Bradi4g41680.1	4	29881115	4.61423	HR	4	45689755	4.93919	HR	HR-HR
Bradi4g24680.1	Bradi4g41750.1	0	551	Bradi4g24680.1Bradi4g41750.1	4	29916085	4.61495	HR	4	45740459	4.94023	HR	HR-HR
Bradi4g24707.1	Bradi4g41790.1	0	551	Bradi4g24707.1Bradi4g41790.1	4	29930185	4.61524	HR	4	45771039	4.94086	HR	HR-HR
Bradi4g24730.1	Bradi4g41800.1	1e-137	551	Bradi4g24730.1Bradi4g41800.1	4	29949659	4.61564	HR	4	45781837	4.94108	HR	HR-HR
Bradi4g24740.1	Bradi4g41820.1	0	551	Bradi4g24740.1Bradi4g41820.1	4	29954836	4.61575	HR	4	45792973	4.94131	HR	HR-HR
Bradi4g24750.1	Bradi4g41830.1	2e-173	551	Bradi4g24750.1Bradi4g41830.1	4	29959612	4.61584	HR	4	45800242	4.94146	HR	HR-HR
Bradi4g24830.1	Bradi4g41870.1	0	551	Bradi4g24830.1Bradi4g41870.1	4	30029484	4.61728	HR	4	45819310	4.94185	HR	HR-HR
Bradi4g24937.1	Bradi4g41890.1	0	551	Bradi4g24937.1Bradi4g41890.1	4	30132694	4.6194	HR	4	45837336	4.94222	HR	HR-HR
Bradi4g24960.1	Bradi4g41980.1	0	551	Bradi4g24960.1Bradi4g41980.1	4	30194214	4.62067	HR	4	46068723	4.94698	HR	HR-HR
Bradi4g25120.1	Bradi4g41990.1	0	551	Bradi4g25120.1Bradi4g41990.1	4	30327149	4.6234	HR	4	46079830	4.94721	HR	HR-HR
Bradi4g25430.1	Bradi4g42130.1	2e-102	551	Bradi4g25430.1Bradi4g42130.1	4	30704187	4.63115	HR	4	46200037	4.94968	HR	HR-HR
Bradi4g25440.1	Bradi4g42140.1	3e-114	551	Bradi4g25440.1Bradi4g42140.1	4	30708705	4.63124	HR	4	46205479	4.94979	HR	HR-HR
Bradi4g25457.1	Bradi4g42230.1	0	551	Bradi4g25457.1Bradi4g42230.1	4	30791195	4.63294	HR	4	46300975	4.95175	HR	HR-HR
Bradi4g25660.1	Bradi4g44510.1	9e-88	337	Bradi4g25660.1Bradi4g44510.1	4	31033463	4.63792	HR	4	47878583	4.98418	HR	HR-HR
Bradi4g25870.1	Bradi4g44420.1	0	337	Bradi4g25870.1Bradi4g44420.1	4	31185133	4.64103	HR	4	47827287	4.98313	HR	HR-HR
Bradi4g25910.1	Bradi4g44310.1	1e-169	337	Bradi4g25910.1Bradi4g44310.1	4	31221286	4.64178	HR	4	47763329	4.98181	HR	HR-HR
Bradi4g25950.1	Bradi4g44277.1	0	337	Bradi4g25950.1Bradi4g44277.1	4	31275829	4.6429	HR	4	47746415	4.98147	HR	HR-HR
Bradi4g25980.1	Bradi4g44240.1	0	337	Bradi4g25980.1Bradi4g44240.1	4	31286793	4.64312	HR	4	47732525	4.98118	HR	HR-HR
Bradi4g26007.1	Bradi4g44140.1	0	337	Bradi4g26007.1Bradi4g44140.1	4	31298809	4.64337	HR	4	47651710	4.97952	HR	HR-HR
Bradi4g26020.1	Bradi4g44130.1	0	337	Bradi4g26020.1Bradi4g44130.1	4	31307438	4.64355	HR	4	47641721	4.97931	HR	HR-HR
Bradi4g26040.1	Bradi4g44077.1	0	337	Bradi4g26040.1Bradi4g44077.1	4	31318736	4.64378	HR	4	47606121	4.97858	HR	HR-HR
Bradi4g26317.1	Bradi4g43400.1	0	222	Bradi4g26317.1Bradi4g43400.1	4	31567408	4.64889	HR	4	47105422	4.96829	HR	HR-HR
Bradi4g26500.1	Bradi4g43290.1	0	222	Bradi4g26500.1Bradi4g43290.1	4	31657852	4.65075	HR	4	47032827	4.9668	HR	HR-HR
Bradi4g26550.2	Bradi4g43080.1	2e-164	222	Bradi4g26550.2Bradi4g43080.1	4	31684699	4.6513	HR	4	46895631	4.96398	HR	HR-HR
Bradi4g26610.1	Bradi4g42950.1	0	222	Bradi4g26610.1Bradi4g42950.1	4	31709328	4.65181	HR	4	46794072	4.96189	HR	HR-HR
Bradi4g26615.1	Bradi4g42900.1	0	222	Bradi4g26615.1Bradi4g42900.1	4	31720253	4.65203	HR	4	46753112	4.96105	HR	HR-HR
Bradi4g26627.1	Bradi4g42780.1	0	222	Bradi4g26627.1Bradi4g42780.1	4	31737993	4.6524	HR	4	46674190	4.95942	HR	HR-HR
