# Supplementary material for: The low-recombining pericentromeric region of barley restricts gene diversity and evolution but not gene expression
Source: Plant J. 2014 Aug 5;79(6):981–92. doi: 10.1111/tpj.12600 (PMC4309411; doi:10.1111/tpj.12600)
Supplement: Table S8 — Rice ohnolog MCScanX data. [file tpj0079-0981-sd4.xlsx]

## Sheet: MCScanX output raw
Table S8. Rice ohnolog MCScanX data
############### Parameters ###############							3846 total, including multiples
# MATCH_SCORE: 50							2982 total, multiples removed
# MATCH_SIZE: 3							2736 self and small regions removed
# GAP_PENALTY: -1							2494 overlap removed
# OVERLAP_WINDOW: 5
# E_VALUE: 1e-05
# MAX GAPS: 25
############### Statistics ###############
# Number of collinear genes: 6400, Percentage: 19.24
# Number of all genes: 33266
##########################################
## Alignment 0: score=559.0 e_value=1.8e-34 N=13 os1&os1 plus
0- 0:	Os01t0584200	Os01t0713850	7e-15
0- 1:	Os01t0584900	Os01t0714800	2e-30
0- 2:	Os01t0588200	Os01t0715500	9e-12
0- 3:	Os01t0589200	Os01t0716500	7e-62
0- 4:	Os01t0593200	Os01t0719000	7e-25
0- 5:	Os01t0593700	Os01t0719300	0
0- 6:	Os01t0595100	Os01t0719400	2e-09
0- 7:	Os01t0595201	Os01t0719600	1e-22
0- 8:	Os01t0600000	Os01t0720100	1e-23
0- 9:	Os01t0600500	Os01t0720400	4e-21
0- 10:	Os01t0600900	Os01t0720500	4e-133
0- 11:	Os01t0600801	Os01t0720550	6e-13
0- 12:	Os01t0603000	Os01t0721900	1e-43
## Alignment 1: score=336.0 e_value=1.2e-14 N=8 os1&os1 plus
1- 0:	Os01t0666400	Os01t0751600	1e-65
1- 1:	Os01t0666950	Os01t0752350	2e-15
1- 2:	Os01t0670800	Os01t0753500	8e-124
1- 3:	Os01t0672500	Os01t0754200	0
1- 4:	Os01t0672800	Os01t0754500	6e-11
1- 5:	Os01t0673500	Os01t0757400	7e-172
1- 6:	Os01t0673700	Os01t0758200	2e-15
1- 7:	Os01t0675000	Os01t0760300	6e-147
## Alignment 2: score=273.0 e_value=9e-12 N=7 os1&os1 plus
2- 0:	Os01t0210700	Os01t0648000	4e-148
2- 1:	Os01t0215000	Os01t0651300	2e-15
2- 2:	Os01t0215500	Os01t0651400	9e-14
2- 3:	Os01t0217000	Os01t0652100	2e-118
2- 4:	Os01t0218800	Os01t0655250	4e-29
2- 5:	Os01t0221300	Os01t0656900	3e-20
2- 6:	Os01t0222500	Os01t0659200	6e-82
## Alignment 3: score=268.0 e_value=2e-08 N=6 os1&os1 plus
3- 0:	Os01t0727700	Os01t0748300	2e-10
3- 1:	Os01t0728100	Os01t0748500	6e-23
3- 2:	Os01t0728700	Os01t0749000	4e-83
3- 3:	Os01t0730300	Os01t0749400	0
3- 4:	Os01t0730700	Os01t0750100	7e-32
3- 5:	Os01t0732100	Os01t0750800	3e-35
## Alignment 4: score=220.0 e_value=6.4e-06 N=5 os1&os1 plus
4- 0:	Os01t0136800	Os01t0690200	5e-09
4- 1:	Os01t0137400	Os01t0690600	1e-85
4- 2:	Os01t0139000	Os01t0691400	6e-48
4- 3:	Os01t0139600	Os01t0693300	3e-77
4- 4:	Os01t0140700	Os01t0693400	7e-75
## Alignment 5: score=179.0 e_value=6.6e-06 N=4 os1&os1 plus
5- 0:	Os01t0118300	Os01t0683550	1e-14
5- 1:	Os01t0121000	Os01t0686000	2e-06
5- 2:	Os01t0121100	Os01t0686400	3e-14
5- 3:	Os01t0121200	Os01t0686700	4e-12
## Alignment 6: score=307.0 e_value=5e-11 N=7 os1&os1 minus
6- 0:	Os01t0206300	Os01t0759400	6e-139
6- 1:	Os01t0206700	Os01t0759200	7e-121
6- 2:	Os01t0208700	Os01t0758300	0
6- 3:	Os01t0209700	Os01t0757200	1e-78
6- 4:	Os01t0210700	Os01t0756700	7e-158
6- 5:	Os01t0211800	Os01t0756200	2e-51
6- 6:	Os01t0213800	Os01t0755500	1e-32
## Alignment 7: score=282.0 e_value=8.4e-11 N=7 os1&os1 minus
7- 0:	Os01t0626400	Os01t0665500	2e-34
7- 1:	Os01t0629900	Os01t0665200	0
7- 2:	Os01t0631700	Os01t0664200	1e-167
7- 3:	Os01t0631900	Os01t0663400	2e-173
7- 4:	Os01t0635000	Os01t0663051	7e-16
7- 5:	Os01t0638800	Os01t0661650	4e-14
7- 6:	Os01t0640700	Os01t0661000	8e-25
## Alignment 8: score=257.0 e_value=9.9e-10 N=6 os1&os11 plus
8- 0:	Os01t0838600	Os11t0702400	9e-15
8- 1:	Os01t0838900	Os11t0702700	4e-116
8- 2:	Os01t0839900	Os11t0703000	9e-15
8- 3:	Os01t0840100	Os11t0703900	0
8- 4:	Os01t0842200	Os11t0705200	3e-138
8- 5:	Os01t0842400	Os11t0708100	2e-14
## Alignment 9: score=250.0 e_value=9.8e-09 N=6 os1&os11 plus
9- 0:	Os01t0858350	Os11t0151400	2e-146
9- 1:	Os01t0859500	Os11t0152700	5e-109
9- 2:	Os01t0862600	Os11t0154300	9e-12
9- 3:	Os01t0862800	Os11t0154500	6e-51
9- 4:	Os01t0863800	Os11t0156300	2e-18
9- 5:	Os01t0865600	Os11t0158500	1e-102
## Alignment 10: score=213.0 e_value=1.7e-07 N=5 os1&os11 plus
10- 0:	Os01t0885900	Os11t0242300	9e-09
10- 1:	Os01t0886500	Os11t0242700	2e-10
10- 2:	Os01t0887700	Os11t0244800	3e-86
10- 3:	Os01t0891100	Os11t0249600	2e-26
10- 4:	Os01t0891601	Os11t0249900	2e-28
## Alignment 11: score=185.0 e_value=4.8e-06 N=5 os1&os11 plus
11- 0:	Os01t0911166	Os11t0425600	1e-14
11- 1:	Os01t0914700	Os11t0433200	1e-102
11- 2:	Os01t0915000	Os11t0437600	1e-10
11- 3:	Os01t0915600	Os11t0442500	4e-45
11- 4:	Os01t0917500	Os11t0448000	3e-76
## Alignment 12: score=278.0 e_value=4.8e-11 N=7 os1&os11 minus
12- 0:	Os01t0816100	Os11t0126900	8e-55
12- 1:	Os01t0817000	Os11t0124500	1e-70
12- 2:	Os01t0817650	Os11t0120300	4e-44
12- 3:	Os01t0820400	Os11t0116600	2e-22
12- 4:	Os01t0822900	Os11t0115350	7e-18
12- 5:	Os01t0823700	Os11t0114150	1e-54
12- 6:	Os01t0824600	Os11t0113700	3e-145
## Alignment 13: score=210.0 e_value=1.7e-06 N=5 os1&os11 minus
13- 0:	Os01t0808400	Os11t0136600	0
13- 1:	Os01t0810300	Os11t0134400	1e-47
13- 2:	Os01t0811300	Os11t0131600	0
13- 3:	Os01t0812050	Os11t0130800	2e-22
13- 4:	Os01t0812100	Os11t0130400	7e-40
## Alignment 14: score=581.0 e_value=3.8e-31 N=13 os1&os12 plus
14- 0:	Os01t0857700	Os12t0149800	2e-74
14- 1:	Os01t0858350	Os12t0150200	2e-144
14- 2:	Os01t0858900	Os12t0151500	1e-80
14- 3:	Os01t0859200	Os12t0152100	1e-101
14- 4:	Os01t0859400	Os12t0152800	3e-72
14- 5:	Os01t0859500	Os12t0152900	4e-101
14- 6:	Os01t0862600	Os12t0156000	6e-12
14- 7:	Os01t0862800	Os12t0156100	3e-46
14- 8:	Os01t0863800	Os12t0158300	2e-15
14- 9:	Os01t0864300	Os12t0159000	9e-07
14- 10:	Os01t0865600	Os12t0160400	2e-99
14- 11:	Os01t0865700	Os12t0161100	2e-38
14- 12:	Os01t0866800	Os12t0163400	1e-164
## Alignment 15: score=211.0 e_value=1.5e-06 N=5 os1&os12 plus
15- 0:	Os01t0839900	Os12t0568900	4e-25
15- 1:	Os01t0840100	Os12t0569700	6e-75
15- 2:	Os01t0842200	Os12t0573200	5e-174
15- 3:	Os01t0844200	Os12t0573600	4e-08
15- 4:	Os01t0844800	Os12t0574400	4e-110
## Alignment 16: score=503.0 e_value=7.1e-27 N=12 os1&os12 minus
16- 0:	Os01t0812050	Os12t0127650	4e-24
16- 1:	Os01t0812100	Os12t0127200	1e-34
16- 2:	Os01t0813300	Os12t0126300	2e-45
16- 3:	Os01t0816100	Os12t0123700	3e-61
16- 4:	Os01t0817000	Os12t0122100	1e-70
16- 5:	Os01t0817400	Os12t0121600	2e-97
16- 6:	Os01t0817650	Os12t0120100	9e-44
16- 7:	Os01t0820400	Os12t0116400	9e-23
16- 8:	Os01t0822800	Os12t0115600	4e-23
16- 9:	Os01t0822900	Os12t0115100	6e-17
16- 10:	Os01t0823700	Os12t0113900	4e-54
16- 11:	Os01t0824600	Os12t0113500	4e-149
## Alignment 17: score=225.0 e_value=1.3e-08 N=5 os1&os12 minus
17- 0:	Os01t0160200	Os12t0222800	0
17- 1:	Os01t0162500	Os12t0218900	6e-159
17- 2:	Os01t0162800	Os12t0215950	3e-154
17- 3:	Os01t0162900	Os12t0212400	6e-07
17- 4:	Os01t0163000	Os12t0211500	0
## Alignment 18: score=204.0 e_value=8.2e-07 N=5 os1&os12 minus
18- 0:	Os01t0355100	Os12t0552300	5e-177
18- 1:	Os01t0355500	Os12t0548200	1e-11
18- 2:	Os01t0356900	Os12t0542200	4e-95
18- 3:	Os01t0357900	Os12t0541700	1e-18
18- 4:	Os01t0360200	Os12t0541300	0
## Alignment 19: score=594.0 e_value=1.3e-34 N=14 os1&os2 plus
19- 0:	Os01t0199700	Os02t0229900	2e-18
19- 1:	Os01t0201600	Os02t0230300	3e-08
19- 2:	Os01t0202800	Os02t0232900	3e-75
19- 3:	Os01t0203000	Os02t0233200	3e-46
19- 4:	Os01t0204300	Os02t0234450	0
19- 5:	Os01t0205500	Os02t0235600	4e-93
19- 6:	Os01t0205700	Os02t0236200	5e-123
19- 7:	Os01t0205900	Os02t0236600	8e-91
19- 8:	Os01t0209400	Os02t0244600	2e-97
19- 9:	Os01t0210700	Os02t0245800	6e-163
19- 10:	Os01t0212400	Os02t0247800	1e-16
19- 11:	Os01t0212700	Os02t0248100	9e-12
19- 12:	Os01t0213400	Os02t0249101	1e-16
19- 13:	Os01t0214800	Os02t0250400	2e-17
## Alignment 20: score=374.0 e_value=2.5e-20 N=9 os1&os2 plus
20- 0:	Os01t0229200	Os02t0273700	7e-129
20- 1:	Os01t0230200	Os02t0276900	2e-39
20- 2:	Os01t0231500	Os02t0280400	9e-117
20- 3:	Os01t0233000	Os02t0285300	3e-20
20- 4:	Os01t0233800	Os02t0285700	2e-57
20- 5:	Os01t0234300	Os02t0288100	3e-131
20- 6:	Os01t0234433	Os02t0288150	8e-06
20- 7:	Os01t0234850	Os02t0290500	3e-115
20- 8:	Os01t0234900	Os02t0293400	7e-154
## Alignment 21: score=263.0 e_value=3.2e-08 N=6 os1&os2 plus
21- 0:	Os01t0919900	Os02t0504800	6e-97
21- 1:	Os01t0921400	Os02t0505400	6e-140
21- 2:	Os01t0921800	Os02t0506400	3e-50
21- 3:	Os01t0923200	Os02t0508100	9e-23
21- 4:	Os01t0923800	Os02t0510000	7e-80
21- 5:	Os01t0924966	Os02t0512000	2e-20
## Alignment 22: score=217.0 e_value=4.3e-07 N=5 os1&os2 plus
22- 0:	Os01t0172300	Os02t0201000	2e-28
22- 1:	Os01t0173100	Os02t0202500	2e-16
22- 2:	Os01t0174000	Os02t0203000	5e-28
22- 3:	Os01t0175850	Os02t0206100	9e-29
22- 4:	Os01t0176100	Os02t0206400	4e-104
## Alignment 23: score=210.0 e_value=3.4e-06 N=5 os1&os2 plus
23- 0:	Os01t0618200	Os02t0255100	2e-28
23- 1:	Os01t0618900	Os02t0256100	4e-116
23- 2:	Os01t0621300	Os02t0258300	2e-63
23- 3:	Os01t0621900	Os02t0259100	2e-61
23- 4:	Os01t0624700	Os02t0265200	2e-32
## Alignment 24: score=198.0 e_value=5.7e-07 N=5 os1&os2 plus
24- 0:	Os01t0739400	Os02t0227000	1e-123
24- 1:	Os01t0739500	Os02t0227100	3e-16
24- 2:	Os01t0742400	Os02t0227700	2e-168
24- 3:	Os01t0744000	Os02t0229600	2e-167
24- 4:	Os01t0748200	Os02t0230200	2e-63
## Alignment 25: score=759.0 e_value=1.5e-51 N=18 os1&os3 plus
25- 0:	Os01t0808100	Os03t0318600	7e-43
25- 1:	Os01t0810300	Os03t0319300	5e-70
25- 2:	Os01t0811300	Os03t0320400	2e-114
25- 3:	Os01t0812200	Os03t0321300	7e-104
25- 4:	Os01t0813000	Os03t0322500	4e-14
25- 5:	Os01t0813100	Os03t0322700	4e-18
25- 6:	Os01t0813900	Os03t0323500	6e-85
25- 7:	Os01t0814100	Os03t0323900	1e-14
25- 8:	Os01t0816100	Os03t0327800	1e-60
25- 9:	Os01t0816600	Os03t0329700	0
25- 10:	Os01t0817700	Os03t0330200	0
25- 11:	Os01t0819100	Os03t0332900	8e-129
25- 12:	Os01t0819700	Os03t0334200	2e-06
25- 13:	Os01t0821900	Os03t0335500	0
25- 14:	Os01t0823100	Os03t0336400	6e-87
25- 15:	Os01t0823150	Os03t0336450	4e-09
25- 16:	Os01t0823500	Os03t0336900	2e-12
25- 17:	Os01t0824600	Os03t0339900	2e-148
## Alignment 26: score=204.0 e_value=3.9e-07 N=5 os1&os3 plus
26- 0:	Os01t0151100	Os03t0277100	1e-90
26- 1:	Os01t0152300	Os03t0279000	6e-47
26- 2:	Os01t0155300	Os03t0280750	3e-62
26- 3:	Os01t0155400	Os03t0281300	2e-90
26- 4:	Os01t0155500	Os03t0281500	0
## Alignment 27: score=634.0 e_value=2.1e-37 N=15 os1&os3 minus
27- 0:	Os01t0835000	Os03t0283800	4e-71
27- 1:	Os01t0836600	Os03t0281900	0
27- 2:	Os01t0836900	Os03t0281201	3e-06
27- 3:	Os01t0837000	Os03t0281000	0
27- 4:	Os01t0837300	Os03t0280800	7e-40
27- 5:	Os01t0837600	Os03t0280400	7e-22
27- 6:	Os01t0838600	Os03t0279700	2e-21
27- 7:	Os01t0839500	Os03t0279000	7e-49
27- 8:	Os01t0840200	Os03t0277100	4e-79
27- 9:	Os01t0842400	Os03t0273200	0
27- 10:	Os01t0844200	Os03t0272900	1e-08
27- 11:	Os01t0844500	Os03t0271900	1e-126
27- 12:	Os01t0845100	Os03t0270500	4e-48
27- 13:	Os01t0846300	Os03t0268600	4e-84
27- 14:	Os01t0847200	Os03t0268400	0
## Alignment 28: score=276.0 e_value=2.7e-08 N=6 os1&os3 minus
28- 0:	Os01t0303000	Os03t0306800	1e-27
28- 1:	Os01t0303300	Os03t0305600	3e-34
28- 2:	Os01t0303800	Os03t0305400	7e-37
28- 3:	Os01t0305200	Os03t0304800	5e-26
28- 4:	Os01t0305900	Os03t0303500	3e-59
28- 5:	Os01t0306200	Os03t0302500	9e-13
## Alignment 29: score=223.0 e_value=5.6e-06 N=5 os1&os3 minus
29- 0:	Os01t0825900	Os03t0299800	1e-98
29- 1:	Os01t0826800	Os03t0298100	3e-32
29- 2:	Os01t0827300	Os03t0297900	2e-108
29- 3:	Os01t0827800	Os03t0297600	1e-44
29- 4:	Os01t0828200	Os03t0295800	3e-58
## Alignment 30: score=452.0 e_value=4.9e-21 N=10 os1&os4 plus
30- 0:	Os01t0918100	Os04t0376600	6e-18
30- 1:	Os01t0919900	Os04t0379900	9e-178
30- 2:	Os01t0920100	Os04t0380200	4e-14
30- 3:	Os01t0920400	Os04t0381000	0
30- 4:	Os01t0921400	Os04t0382200	1e-145
30- 5:	Os01t0921500	Os04t0382300	3e-137
30- 6:	Os01t0921800	Os04t0385600	3e-76
30- 7:	Os01t0923200	Os04t0387600	2e-20
30- 8:	Os01t0923600	Os04t0388500	8e-103
30- 9:	Os01t0923800	Os04t0388800	3e-81
## Alignment 31: score=451.0 e_value=5.3e-21 N=10 os1&os4 plus
31- 0:	Os01t0859200	Os04t0411800	3e-86
31- 1:	Os01t0860601	Os04t0412200	1e-37
31- 2:	Os01t0860800	Os04t0412300	2e-131
31- 3:	Os01t0860900	Os04t0412700	4e-08
31- 4:	Os01t0862600	Os04t0413900	3e-13
31- 5:	Os01t0863500	Os04t0415000	7e-10
31- 6:	Os01t0863800	Os04t0415100	2e-16
31- 7:	Os01t0865700	Os04t0417400	1e-52
31- 8:	Os01t0866000	Os04t0419550	3e-18
31- 9:	Os01t0866166	Os04t0419650	2e-26
## Alignment 32: score=387.0 e_value=1e-17 N=9 os1&os4 plus
32- 0:	Os01t0863500	Os04t0684600	2e-09
32- 1:	Os01t0863800	Os04t0685000	5e-23
32- 2:	Os01t0864300	Os04t0685300	3e-19
32- 3:	Os01t0865700	Os04t0686000	9e-84
32- 4:	Os01t0866500	Os04t0687100	1e-103
32- 5:	Os01t0866800	Os04t0687900	1e-164
32- 6:	Os01t0869800	Os04t0690800	2e-73
32- 7:	Os01t0869900	Os04t0691100	2e-68
32- 8:	Os01t0871500	Os04t0691400	2e-18
## Alignment 33: score=196.0 e_value=5.9e-06 N=5 os1&os4 plus
33- 0:	Os01t0891601	Os04t0487200	3e-33
33- 1:	Os01t0897000	Os04t0488000	2e-63
33- 2:	Os01t0897800	Os04t0488100	4e-09
33- 3:	Os01t0900001	Os04t0489100	3e-26
33- 4:	Os01t0901000	Os04t0489800	2e-158
## Alignment 34: score=172.0 e_value=4.9e-08 N=4 os1&os4 plus
34- 0:	Os01t0962600	Os04t0430100	3e-48
34- 1:	Os01t0962650	Os04t0430150	3e-10
34- 2:	Os01t0963400	Os04t0430800	6e-20
34- 3:	Os01t0965700	Os04t0433900	2e-15
## Alignment 35: score=196.0 e_value=1e-07 N=5 os1&os4 minus
35- 0:	Os01t0898900	Os04t0490600	1e-118
35- 1:	Os01t0899000	Os04t0490500	7e-85
35- 2:	Os01t0901800	Os04t0486900	4e-46
35- 3:	Os01t0907200	Os04t0483000	5e-22
35- 4:	Os01t0908200	Os04t0482300	2e-48
## Alignment 36: score=3481.0 e_value=7.2e-316 N=76 os1&os5 plus
36- 0:	Os01t0155500	Os05t0162500	1e-20
36- 1:	Os01t0155600	Os05t0162600	2e-52
36- 2:	Os01t0156000	Os05t0162800	1e-45
36- 3:	Os01t0158500	Os05t0163000	0
36- 4:	Os01t0159300	Os05t0163400	3e-94
36- 5:	Os01t0159400	Os05t0163700	0
36- 6:	Os01t0159800	Os05t0163900	8e-35
36- 7:	Os01t0165200	Os05t0164900	2e-105
36- 8:	Os01t0165600	Os05t0165200	3e-46
36- 9:	Os01t0166400	Os05t0165400	1e-14
36- 10:	Os01t0166500	Os05t0165500	2e-21
36- 11:	Os01t0167500	Os05t0168700	1e-156
36- 12:	Os01t0167900	Os05t0168800	2e-56
36- 13:	Os01t0168200	Os05t0169000	7e-62
36- 14:	Os01t0168500	Os05t0169200	7e-143
36- 15:	Os01t0169800	Os05t0169300	3e-81
36- 16:	Os01t0169900	Os05t0169400	3e-68
36- 17:	Os01t0170300	Os05t0169600	6e-79
36- 18:	Os01t0170500	Os05t0169800	3e-23
36- 19:	Os01t0171000	Os05t0170700	1e-31
36- 20:	Os01t0172100	Os05t0170900	2e-22
36- 21:	Os01t0172400	Os05t0171000	0
36- 22:	Os01t0172800	Os05t0171200	6e-43
36- 23:	Os01t0173600	Os05t0171900	3e-67
36- 24:	Os01t0174100	Os05t0176300	8e-19
36- 25:	Os01t0175100	Os05t0176700	5e-19
36- 26:	Os01t0175600	Os05t0176800	0
36- 27:	Os01t0175850	Os05t0177500	2e-45
36- 28:	Os01t0176400	Os05t0178000	1e-40
36- 29:	Os01t0177400	Os05t0178100	2e-96
36- 30:	Os01t0178300	Os05t0178300	3e-06
36- 31:	Os01t0178400	Os05t0178400	3e-75
36- 32:	Os01t0178500	Os05t0178600	2e-60
36- 33:	Os01t0178700	Os05t0179000	3e-126
36- 34:	Os01t0178850	Os05t0179100	6e-09
36- 35:	Os01t0179000	Os05t0179300	0
36- 36:	Os01t0179300	Os05t0179800	9e-19
36- 37:	Os01t0179600	Os05t0179950	1e-101
36- 38:	Os01t0180000	Os05t0180300	3e-141
36- 39:	Os01t0180300	Os05t0180400	5e-173
36- 40:	Os01t0180400	Os05t0180500	2e-15
36- 41:	Os01t0180800	Os05t0181000	0
36- 42:	Os01t0183500	Os05t0181200	1e-73
36- 43:	Os01t0183633	Os05t0181250	5e-12
36- 44:	Os01t0184900	Os05t0182600	0
36- 45:	Os01t0185100	Os05t0182700	3e-56
36- 46:	Os01t0185200	Os05t0182800	2e-79
36- 47:	Os01t0186000	Os05t0183100	2e-32
36- 48:	Os01t0186900	Os05t0183900	1e-47
36- 49:	Os01t0187400	Os05t0185600	4e-66
36- 50:	Os01t0188400	Os05t0186300	0
36- 51:	Os01t0190400	Os05t0187100	3e-141
36- 52:	Os01t0190500	Os05t0187500	8e-96
36- 53:	Os01t0191200	Os05t0189300	3e-43
36- 54:	Os01t0191300	Os05t0194500	1e-71
36- 55:	Os01t0191700	Os05t0194900	2e-138
36- 56:	Os01t0192000	Os05t0195200	2e-107
36- 57:	Os01t0192300	Os05t0195700	6e-76
36- 58:	Os01t0192600	Os05t0196200	2e-174
36- 59:	Os01t0192900	Os05t0196600	5e-175
36- 60:	Os01t0193400	Os05t0196700	2e-06
36- 61:	Os01t0194600	Os05t0198200	2e-32
36- 62:	Os01t0195801	Os05t0199800	2e-20
36- 63:	Os01t0196500	Os05t0200280	2e-46
36- 64:	Os01t0197100	Os05t0200400	2e-118
36- 65:	Os01t0198200	Os05t0200500	0
36- 66:	Os01t0198500	Os05t0200700	2e-30
36- 67:	Os01t0198900	Os05t0201700	5e-40
36- 68:	Os01t0200700	Os05t0202800	4e-10
36- 69:	Os01t0201700	Os05t0203600	1e-43
36- 70:	Os01t0201800	Os05t0203900	6e-39
36- 71:	Os01t0202500	Os05t0204600	3e-56
36- 72:	Os01t0202800	Os05t0205000	3e-23
36- 73:	Os01t0205500	Os05t0207300	9e-94
36- 74:	Os01t0205700	Os05t0207500	1e-129
36- 75:	Os01t0206700	Os05t0208100	6e-168
## Alignment 37: score=796.0 e_value=4.9e-54 N=19 os1&os5 plus
37- 0:	Os01t0959000	Os05t0105900	2e-45
37- 1:	Os01t0962300	Os05t0106100	1e-60
37- 2:	Os01t0964133	Os05t0106600	0
37- 3:	Os01t0964800	Os05t0106700	0
37- 4:	Os01t0967100	Os05t0107300	0
37- 5:	Os01t0970500	Os05t0107700	8e-51
37- 6:	Os01t0971100	Os05t0107900	2e-44
37- 7:	Os01t0971200	Os05t0108100	0
37- 8:	Os01t0971400	Os05t0108600	8e-159
37- 9:	Os01t0971500	Os05t0108800	2e-69
37- 10:	Os01t0971900	Os05t0109600	0
37- 11:	Os01t0972000	Os05t0110000	1e-55
37- 12:	Os01t0972300	Os05t0110200	5e-08
37- 13:	Os01t0973200	Os05t0110700	3e-72
37- 14:	Os01t0973500	Os05t0110900	1e-161
37- 15:	Os01t0974500	Os05t0111900	2e-58
37- 16:	Os01t0975300	Os05t0114700	2e-16
37- 17:	Os01t0976200	Os05t0116000	2e-166
37- 18:	Os01t0976500	Os05t0119400	9e-147
## Alignment 38: score=790.0 e_value=7.6e-49 N=18 os1&os5 plus
38- 0:	Os01t0930800	Os05t0365600	1e-157
38- 1:	Os01t0931400	Os05t0367400	2e-20
38- 2:	Os01t0933200	Os05t0368600	4e-25
38- 3:	Os01t0934100	Os05t0370300	5e-41
38- 4:	Os01t0934600	Os05t0370700	2e-38
38- 5:	Os01t0935800	Os05t0371600	8e-97
38- 6:	Os01t0935900	Os05t0372000	4e-52
38- 7:	Os01t0936100	Os05t0372100	0
38- 8:	Os01t0936200	Os05t0372400	2e-85
38- 9:	Os01t0936800	Os05t0373000	6e-92
38- 10:	Os01t0938200	Os05t0373400	0
38- 11:	Os01t0938600	Os05t0373500	9e-111
38- 12:	Os01t0938900	Os05t0373700	2e-65
38- 13:	Os01t0939500	Os05t0373900	0
38- 14:	Os01t0940000	Os05t0374200	0
38- 15:	Os01t0940100	Os05t0375100	1e-120
38- 16:	Os01t0944700	Os05t0375400	4e-82
38- 17:	Os01t0945800	Os05t0376000	1e-80
## Alignment 39: score=748.0 e_value=2.5e-43 N=16 os1&os5 plus
39- 0:	Os01t0303200	Os05t0355133	0
39- 1:	Os01t0303600	Os05t0355300	8e-60
39- 2:	Os01t0303800	Os05t0355400	5e-25
39- 3:	Os01t0304000	Os05t0355500	5e-29
39- 4:	Os01t0306200	Os05t0356800	4e-14
39- 5:	Os01t0308600	Os05t0358101	3e-25
39- 6:	Os01t0310100	Os05t0358700	4e-31
39- 7:	Os01t0311400	Os05t0359833	2e-17
39- 8:	Os01t0311700	Os05t0360900	1e-12
39- 9:	Os01t0311800	Os05t0361500	8e-56
39- 10:	Os01t0313300	Os05t0361700	2e-15
39- 11:	Os01t0314800	Os05t0362600	2e-07
39- 12:	Os01t0315600	Os05t0363100	3e-44
39- 13:	Os01t0315800	Os05t0363200	0
39- 14:	Os01t0316600	Os05t0364600	3e-51
39- 15:	Os01t0316900	Os05t0365200	8e-37
## Alignment 40: score=595.0 e_value=7.7e-37 N=14 os1&os5 plus
40- 0:	Os01t0226600	Os05t0219900	1e-180
40- 1:	Os01t0229100	Os05t0227700	1e-136
40- 2:	Os01t0229800	Os05t0228000	1e-91
40- 3:	Os01t0230200	Os05t0228400	3e-76
40- 4:	Os01t0232000	Os05t0231700	1e-48
40- 5:	Os01t0232500	Os05t0232500	3e-139
40- 6:	Os01t0232600	Os05t0233000	1e-11
40- 7:	Os01t0233500	Os05t0237100	1e-87
40- 8:	Os01t0233800	Os05t0237400	4e-179
40- 9:	Os01t0233850	Os05t0237501	3e-20
40- 10:	Os01t0234700	Os05t0238400	9e-41
40- 11:	Os01t0235350	Os05t0241000	1e-157
40- 12:	Os01t0237000	Os05t0245300	4e-12
40- 13:	Os01t0238700	Os05t0251900	2e-156
## Alignment 41: score=474.0 e_value=2.5e-23 N=11 os1&os5 plus
41- 0:	Os01t0947700	Os05t0375400	1e-87
41- 1:	Os01t0949500	Os05t0380900	7e-56
41- 2:	Os01t0950700	Os05t0381600	2e-18
41- 3:	Os01t0951100	Os05t0382000	3e-136
41- 4:	Os01t0951800	Os05t0383000	4e-67
41- 5:	Os01t0952300	Os05t0384800	0
41- 6:	Os01t0952900	Os05t0385400	2e-44
41- 7:	Os01t0954500	Os05t0386201	4e-76
41- 8:	Os01t0957000	Os05t0388400	2e-76
41- 9:	Os01t0957200	Os05t0388600	5e-134
41- 10:	Os01t0958000	Os05t0389700	0
## Alignment 42: score=399.0 e_value=3.8e-17 N=9 os1&os5 plus
42- 0:	Os01t0213400	Os05t0209300	5e-13
42- 1:	Os01t0214500	Os05t0209500	1e-15
42- 2:	Os01t0214600	Os05t0209600	2e-152
42- 3:	Os01t0215000	Os05t0210100	4e-93
42- 4:	Os01t0218200	Os05t0210600	2e-165
42- 5:	Os01t0219600	Os05t0212300	0
42- 6:	Os01t0220200	Os05t0212400	2e-07
42- 7:	Os01t0220700	Os05t0214300	3e-29
42- 8:	Os01t0221500	Os05t0215600	6e-07
## Alignment 43: score=324.0 e_value=3.6e-12 N=7 os1&os5 plus
43- 0:	Os01t0833800	Os05t0463300	5e-48
43- 1:	Os01t0835000	Os05t0465100	0
43- 2:	Os01t0835500	Os05t0465800	0
43- 3:	Os01t0835700	Os05t0466100	3e-40
43- 4:	Os01t0835800	Os05t0466200	0
43- 5:	Os01t0835900	Os05t0466600	2e-41
43- 6:	Os01t0837900	Os05t0466900	7e-36
## Alignment 44: score=290.0 e_value=7.8e-11 N=7 os1&os5 plus
44- 0:	Os01t0626400	Os05t0565900	1e-33
44- 1:	Os01t0629400	Os05t0566200	3e-09
44- 2:	Os01t0629900	Os05t0566400	0
44- 3:	Os01t0631900	Os05t0567100	3e-176
44- 4:	Os01t0635000	Os05t0567600	8e-14
44- 5:	Os01t0637800	Os05t0568200	3e-47
44- 6:	Os01t0639600	Os05t0568600	7e-15
## Alignment 45: score=278.0 e_value=8.5e-09 N=6 os1&os5 plus
45- 0:	Os01t0248900	Os05t0276500	8e-100
45- 1:	Os01t0249200	Os05t0277500	2e-83
45- 2:	Os01t0251200	Os05t0279400	0
45- 3:	Os01t0252700	Os05t0280500	3e-118
45- 4:	Os01t0253000	Os05t0280700	8e-141
45- 5:	Os01t0253200	Os05t0283200	1e-34
## Alignment 46: score=249.0 e_value=3.5e-08 N=6 os1&os5 plus
46- 0:	Os01t0824600	Os05t0332300	6e-159
46- 1:	Os01t0825700	Os05t0339000	3e-83
46- 2:	Os01t0825900	Os05t0341900	2e-86
46- 3:	Os01t0826400	Os05t0343400	8e-80
46- 4:	Os01t0827200	Os05t0346100	2e-92
46- 5:	Os01t0828900	Os05t0347400	2e-62
## Alignment 47: score=218.0 e_value=2e-06 N=5 os1&os5 plus
47- 0:	Os01t0276600	Os05t0488800	1e-28
47- 1:	Os01t0279300	Os05t0491000	1e-29
47- 2:	Os01t0279800	Os05t0491400	2e-58
47- 3:	Os01t0279900	Os05t0492000	1e-105
47- 4:	Os01t0281200	Os05t0493500	7e-98
## Alignment 48: score=9496.0 e_value=0 N=208 os1&os5 minus
48- 0:	Os01t0612500	Os05t0588100	4e-13
48- 1:	Os01t0614300	Os05t0587700	5e-111
48- 2:	Os01t0616333	Os05t0587300	3e-24
48- 3:	Os01t0618200	Os05t0587100	4e-37
48- 4:	Os01t0618900	Os05t0587000	5e-144
48- 5:	Os01t0621200	Os05t0586500	0
48- 6:	Os01t0621300	Os05t0586400	0
48- 7:	Os01t0621600	Os05t0585800	0
48- 8:	Os01t0622600	Os05t0585500	0
48- 9:	Os01t0622700	Os05t0585400	2e-108
48- 10:	Os01t0623200	Os05t0584900	3e-177
48- 11:	Os01t0623500	Os05t0584600	0
48- 12:	Os01t0624700	Os05t0584000	2e-68
48- 13:	Os01t0626300	Os05t0583400	1e-14
48- 14:	Os01t0629600	Os05t0582500	3e-111
48- 15:	Os01t0629900	Os05t0582400	8e-139
48- 16:	Os01t0631100	Os05t0582100	0
48- 17:	Os01t0631500	Os05t0581900	1e-32
48- 18:	Os01t0632000	Os05t0581700	4e-12
48- 19:	Os01t0633100	Os05t0580000	0
48- 20:	Os01t0635000	Os05t0579600	1e-19
48- 21:	Os01t0635550	Os05t0579300	1e-36
48- 22:	Os01t0637500	Os05t0578600	3e-141
48- 23:	Os01t0639200	Os05t0578500	1e-156
48- 24:	Os01t0639600	Os05t0578100	5e-37
48- 25:	Os01t0641000	Os05t0577700	0
48- 26:	Os01t0642000	Os05t0577200	6e-132
48- 27:	Os01t0642600	Os05t0577100	3e-90
48- 28:	Os01t0643300	Os05t0576900	1e-177
48- 29:	Os01t0643800	Os05t0576800	0
48- 30:	Os01t0643900	Os05t0576700	3e-09
48- 31:	Os01t0644900	Os05t0576600	6e-17
48- 32:	Os01t0645000	Os05t0576300	3e-76
48- 33:	Os01t0646300	Os05t0574900	6e-113
48- 34:	Os01t0649100	Os05t0574400	3e-163
48- 35:	Os01t0651800	Os05t0574000	5e-91
48- 36:	Os01t0651932	Os05t0573900	4e-78
48- 37:	Os01t0652600	Os05t0573700	0
48- 38:	Os01t0652700	Os05t0573600	1e-52
48- 39:	Os01t0654100	Os05t0573300	0
48- 40:	Os01t0654500	Os05t0573200	0
48- 41:	Os01t0656200	Os05t0572700	2e-41
48- 42:	Os01t0656400	Os05t0571200	8e-42
48- 43:	Os01t0658700	Os05t0569400	3e-82
48- 44:	Os01t0658900	Os05t0569300	7e-102
48- 45:	Os01t0661650	Os05t0568400	5e-14
48- 46:	Os01t0662300	Os05t0568300	2e-16
48- 47:	Os01t0662600	Os05t0568100	2e-66
48- 48:	Os01t0662800	Os05t0567900	6e-52
48- 49:	Os01t0663051	Os05t0567600	4e-23
48- 50:	Os01t0663400	Os05t0567100	0
48- 51:	Os01t0663800	Os05t0566900	0
48- 52:	Os01t0664500	Os05t0566600	8e-36
48- 53:	Os01t0665200	Os05t0566400	0
48- 54:	Os01t0665500	Os05t0565900	3e-39
48- 55:	Os01t0665900	Os05t0565701	8e-14
48- 56:	Os01t0666700	Os05t0565100	2e-68
48- 57:	Os01t0666950	Os05t0565050	5e-35
48- 58:	Os01t0667100	Os05t0564800	2e-24
48- 59:	Os01t0667450	Os05t0564500	3e-30
48- 60:	Os01t0667600	Os05t0564400	1e-100
48- 61:	Os01t0667700	Os05t0564300	3e-121
48- 62:	Os01t0667800	Os05t0564200	2e-97
48- 63:	Os01t0668100	Os05t0563550	5e-62
48- 64:	Os01t0670800	Os05t0563400	0
48- 65:	Os01t0672100	Os05t0563000	3e-43
48- 66:	Os01t0672300	Os05t0562400	4e-60
48- 67:	Os01t0672400	Os05t0562200	1e-82
48- 68:	Os01t0672800	Os05t0561600	2e-76
48- 69:	Os01t0674000	Os05t0560600	3e-35
48- 70:	Os01t0674400	Os05t0560500	2e-14
48- 71:	Os01t0674800	Os05t0560300	4e-159
48- 72:	Os01t0675000	Os05t0560100	2e-171
48- 73:	Os01t0675500	Os05t0559600	0
48- 74:	Os01t0675700	Os05t0559400	2e-73
48- 75:	Os01t0676900	Os05t0559316	2e-10
48- 76:	Os01t0677000	Os05t0559000	0
48- 77:	Os01t0677500	Os05t0557600	3e-131
48- 78:	Os01t0677900	Os05t0557500	4e-60
48- 79:	Os01t0679500	Os05t0557100	3e-36
48- 80:	Os01t0679700	Os05t0557000	4e-48
48- 81:	Os01t0680200	Os05t0556800	1e-75
48- 82:	Os01t0680700	Os05t0556600	1e-26
48- 83:	Os01t0680900	Os05t0556400	4e-137
48- 84:	Os01t0681000	Os05t0556300	6e-159
48- 85:	Os01t0681100	Os05t0556100	1e-79
48- 86:	Os01t0681800	Os05t0555700	2e-06
48- 87:	Os01t0683550	Os05t0554400	1e-60
48- 88:	Os01t0684900	Os05t0554000	2e-32
48- 89:	Os01t0685200	Os05t0553700	3e-66
48- 90:	Os01t0685800	Os05t0553000	2e-148
48- 91:	Os01t0685900	Os05t0552900	0
48- 92:	Os01t0686000	Os05t0552800	4e-21
48- 93:	Os01t0686200	Os05t0552700	3e-103
48- 94:	Os01t0686700	Os05t0552400	1e-24
48- 95:	Os01t0686800	Os05t0552300	5e-156
48- 96:	Os01t0687300	Os05t0552100	5e-120
48- 97:	Os01t0688300	Os05t0551700	3e-103
48- 98:	Os01t0688600	Os05t0551600	1e-25
48- 99:	Os01t0689000	Os05t0551350	2e-06
48-100:	Os01t0689451	Os05t0551000	0
48-101:	Os01t0689900	Os05t0550750	4e-37
48-102:	Os01t0690600	Os05t0550700	4e-128
48-103:	Os01t0691100	Os05t0550300	6e-16
48-104:	Os01t0691400	Os05t0550250	2e-87
48-105:	Os01t0692700	Os05t0550000	6e-08
48-106:	Os01t0693300	Os05t0549900	2e-86
48-107:	Os01t0693400	Os05t0549800	6e-101
48-108:	Os01t0693800	Os05t0549700	0
48-109:	Os01t0693900	Os05t0549600	2e-54
48-110:	Os01t0694900	Os05t0549000	0
48-111:	Os01t0695100	Os05t0548900	1e-41
48-112:	Os01t0695700	Os05t0548500	0
48-113:	Os01t0695750	Os05t0548300	9e-86
48-114:	Os01t0699100	Os05t0545300	6e-107
48-115:	Os01t0700200	Os05t0545200	0
48-116:	Os01t0701900	Os05t0545000	0
48-117:	Os01t0702450	Os05t0543700	6e-146
48-118:	Os01t0702700	Os05t0543600	1e-97
48-119:	Os01t0703400	Os05t0543400	8e-171
48-120:	Os01t0703600	Os05t0543100	0
48-121:	Os01t0704000	Os05t0543000	3e-17
48-122:	Os01t0704901	Os05t0542700	3e-07
48-123:	Os01t0705200	Os05t0542500	5e-07
48-124:	Os01t0705400	Os05t0542300	5e-10
48-125:	Os01t0705500	Os05t0542100	1e-17
48-126:	Os01t0706600	Os05t0542001	1e-12
48-127:	Os01t0706800	Os05t0541800	1e-17
48-128:	Os01t0707500	Os05t0541400	5e-28
48-129:	Os01t0708500	Os05t0541200	1e-97
48-130:	Os01t0708700	Os05t0541100	6e-94
48-131:	Os01t0710100	Os05t0540900	1e-20
48-132:	Os01t0711600	Os05t0539800	6e-104
48-133:	Os01t0711800	Os05t0539700	3e-105
48-134:	Os01t0713850	Os05t0537300	8e-36
48-135:	Os01t0713900	Os05t0537200	0
48-136:	Os01t0714800	Os05t0537100	3e-46
48-137:	Os01t0714900	Os05t0536900	7e-103
48-138:	Os01t0715500	Os05t0536200	2e-18
48-139:	Os01t0716200	Os05t0535900	1e-157
48-140:	Os01t0716800	Os05t0535600	2e-120
48-141:	Os01t0717000	Os05t0535400	1e-159
48-142:	Os01t0719400	Os05t0534600	7e-29
48-143:	Os01t0719600	Os05t0534500	5e-38
48-144:	Os01t0720300	Os05t0533700	6e-80
48-145:	Os01t0720600	Os05t0533600	0
48-146:	Os01t0720700	Os05t0533500	2e-06
48-147:	Os01t0721500	Os05t0533400	1e-97
48-148:	Os01t0721900	Os05t0533100	2e-51
48-149:	Os01t0725900	Os05t0531200	1e-16
48-150:	Os01t0727700	Os05t0531100	2e-13
48-151:	Os01t0729400	Os05t0530701	6e-158
48-152:	Os01t0729900	Os05t0530300	2e-176
48-153:	Os01t0730500	Os05t0529700	5e-94
48-154:	Os01t0730850	Os05t0529600	5e-159
48-155:	Os01t0731000	Os05t0529400	3e-42
48-156:	Os01t0732700	Os05t0528600	0
48-157:	Os01t0734000	Os05t0528500	5e-47
48-158:	Os01t0734100	Os05t0528200	4e-64
48-159:	Os01t0734150	Os05t0528101	3e-12
48-160:	Os01t0734200	Os05t0528000	3e-82
48-161:	Os01t0734800	Os05t0527700	6e-37
48-162:	Os01t0736500	Os05t0526700	3e-56
48-163:	Os01t0736600	Os05t0526600	1e-43
48-164:	Os01t0736900	Os05t0526400	1e-108
48-165:	Os01t0738400	Os05t0525900	3e-53
48-166:	Os01t0738833	Os05t0524400	5e-23
48-167:	Os01t0739000	Os05t0524300	0
48-168:	Os01t0739200	Os05t0524200	7e-128
48-169:	Os01t0739500	Os05t0524100	4e-24
48-170:	Os01t0741900	Os05t0523300	3e-84
48-171:	Os01t0742400	Os05t0522600	2e-169
48-172:	Os01t0742500	Os05t0522500	0
48-173:	Os01t0743100	Os05t0521900	8e-26
48-174:	Os01t0743200	Os05t0521600	5e-172
48-175:	Os01t0743600	Os05t0521500	2e-155
48-176:	Os01t0743800	Os05t0521300	3e-59
48-177:	Os01t0745700	Os05t0520300	5e-69
48-178:	Os01t0747400	Os05t0519200	2e-67
48-179:	Os01t0747800	Os05t0519000	7e-40
48-180:	Os01t0748300	Os05t0518800	5e-16
48-181:	Os01t0748500	Os05t0518300	2e-153
48-182:	Os01t0748800	Os05t0518000	3e-28
48-183:	Os01t0749400	Os05t0517200	0
48-184:	Os01t0749800	Os05t0517100	2e-32
48-185:	Os01t0750000	Os05t0516800	3e-37
48-186:	Os01t0750600	Os05t0516400	2e-145
48-187:	Os01t0752800	Os05t0515900	3e-18
48-188:	Os01t0753000	Os05t0515700	0
48-189:	Os01t0753500	Os05t0515400	5e-167
48-190:	Os01t0757200	Os05t0514600	8e-38
48-191:	Os01t0757600	Os05t0514500	1e-09
48-192:	Os01t0758900	Os05t0514400	4e-14
48-193:	Os01t0759100	Os05t0514300	2e-125
48-194:	Os01t0759400	Os05t0514200	0
48-195:	Os01t0762400	Os05t0513200	4e-130
48-196:	Os01t0763200	Os05t0513100	4e-43
48-197:	Os01t0763900	Os05t0512600	8e-32
48-198:	Os01t0764200	Os05t0512301	1e-06
48-199:	Os01t0766900	Os05t0510800	3e-71
48-200:	Os01t0770200	Os05t0510600	0
48-201:	Os01t0770400	Os05t0510400	5e-130
48-202:	Os01t0771000	Os05t0510100	2e-45
48-203:	Os01t0772200	Os05t0509900	8e-48
48-204:	Os01t0772800	Os05t0509500	0
48-205:	Os01t0774500	Os05t0508800	0
48-206:	Os01t0775300	Os05t0508700	0
48-207:	Os01t0775500	Os05t0508400	2e-125
## Alignment 49: score=9260.0 e_value=0 N=198 os1&os5 minus
49- 0:	Os01t0780500	Os05t0503000	9e-124
49- 1:	Os01t0780800	Os05t0502700	2e-84
49- 2:	Os01t0782500	Os05t0502200	1e-174
49- 3:	Os01t0782800	Os05t0502000	0
49- 4:	Os01t0783500	Os05t0501700	5e-80
49- 5:	Os01t0783550	Os05t0501650	8e-11
49- 6:	Os01t0784200	Os05t0501400	0
49- 7:	Os01t0784800	Os05t0501300	5e-97
49- 8:	Os01t0784833	Os05t0501325	4e-27
49- 9:	Os01t0785400	Os05t0500900	0
49- 10:	Os01t0785600	Os05t0500700	2e-54
49- 11:	Os01t0787000	Os05t0499300	3e-75
49- 12:	Os01t0789200	Os05t0498900	3e-151
49- 13:	Os01t0794500	Os05t0498400	2e-60
49- 14:	Os01t0796700	Os05t0497600	7e-143
49- 15:	Os01t0797600	Os05t0497200	4e-15
49- 16:	Os01t0799900	Os05t0496400	2e-123
49- 17:	Os01t0800266	Os05t0496200	2e-67
49- 18:	Os01t0801500	Os05t0495900	4e-141
49- 19:	Os01t0801600	Os05t0495700	0
49- 20:	Os01t0801901	Os05t0495200	3e-45
49- 21:	Os01t0802000	Os05t0495000	5e-64
49- 22:	Os01t0802600	Os05t0494600	4e-85
49- 23:	Os01t0802850	Os05t0494500	4e-161
49- 24:	Os01t0803300	Os05t0493800	1e-124
49- 25:	Os01t0805400	Os05t0493600	4e-21
49- 26:	Os01t0805600	Os05t0493500	2e-130
49- 27:	Os01t0808400	Os05t0491900	6e-93
49- 28:	Os01t0809300	Os05t0491400	6e-64
49- 29:	Os01t0810300	Os05t0491000	6e-29
49- 30:	Os01t0811100	Os05t0490800	3e-131
49- 31:	Os01t0811300	Os05t0490700	0
49- 32:	Os01t0812000	Os05t0490600	9e-69
49- 33:	Os01t0812050	Os05t0490400	3e-65
49- 34:	Os01t0812200	Os05t0490300	8e-174
49- 35:	Os01t0812800	Os05t0490100	2e-52
49- 36:	Os01t0813100	Os05t0489700	4e-96
49- 37:	Os01t0813400	Os05t0489600	1e-104
49- 38:	Os01t0814100	Os05t0489200	5e-32
49- 39:	Os01t0814200	Os05t0489000	4e-06
49- 40:	Os01t0814900	Os05t0488900	1e-132
49- 41:	Os01t0815100	Os05t0488500	2e-44
49- 42:	Os01t0815400	Os05t0487300	2e-07
49- 43:	Os01t0815850	Os05t0486833	5e-11
49- 44:	Os01t0816600	Os05t0486100	0
49- 45:	Os01t0816700	Os05t0485800	0
49- 46:	Os01t0817100	Os05t0485300	2e-113
49- 47:	Os01t0817400	Os05t0485000	0
49- 48:	Os01t0817650	Os05t0484800	3e-62
49- 49:	Os01t0817700	Os05t0482700	0
49- 50:	Os01t0817800	Os05t0482600	0
49- 51:	Os01t0818000	Os05t0481900	2e-175
49- 52:	Os01t0818300	Os05t0481500	1e-110
49- 53:	Os01t0818600	Os05t0481100	0
49- 54:	Os01t0819100	Os05t0480400	2e-163
49- 55:	Os01t0819700	Os05t0479900	7e-33
49- 56:	Os01t0820400	Os05t0478700	2e-17
49- 57:	Os01t0821600	Os05t0478400	1e-18
49- 58:	Os01t0821900	Os05t0478300	0
49- 59:	Os01t0822800	Os05t0478000	1e-27
49- 60:	Os01t0822900	Os05t0477900	5e-29
49- 61:	Os01t0823100	Os05t0477600	3e-111
49- 62:	Os01t0823150	Os05t0477666	1e-24
49- 63:	Os01t0823300	Os05t0477300	4e-34
49- 64:	Os01t0823500	Os05t0477200	3e-52
49- 65:	Os01t0823900	Os05t0476700	2e-180
49- 66:	Os01t0824500	Os05t0476400	6e-17
49- 67:	Os01t0824600	Os05t0476350	0
49- 68:	Os01t0824900	Os05t0476000	6e-29
49- 69:	Os01t0825500	Os05t0475700	0
49- 70:	Os01t0825700	Os05t0475300	0
49- 71:	Os01t0825900	Os05t0474900	3e-97
49- 72:	Os01t0826400	Os05t0474800	5e-94
49- 73:	Os01t0826800	Os05t0474700	5e-41
49- 74:	Os01t0827200	Os05t0474500	1e-137
49- 75:	Os01t0827400	Os05t0474400	4e-46
49- 76:	Os01t0827500	Os05t0473500	0
49- 77:	Os01t0827800	Os05t0473000	2e-49
49- 78:	Os01t0828300	Os05t0472200	0
49- 79:	Os01t0828900	Os05t0472000	5e-66
49- 80:	Os01t0829400	Os05t0471350	1e-60
49- 81:	Os01t0830200	Os05t0470700	1e-138
49- 82:	Os01t0830700	Os05t0470000	4e-176
49- 83:	Os01t0830900	Os05t0468900	9e-29
49- 84:	Os01t0831300	Os05t0468700	3e-94
49- 85:	Os01t0832100	Os05t0468500	6e-113
49- 86:	Os01t0832200	Os05t0467300	2e-78
49- 87:	Os01t0832300	Os05t0467000	0
49- 88:	Os01t0832900	Os05t0466900	0
49- 89:	Os01t0833100	Os05t0466800	8e-108
49- 90:	Os01t0835000	Os05t0465100	0
49- 91:	Os01t0835900	Os05t0462700	2e-41
49- 92:	Os01t0836700	Os05t0462500	1e-46
49- 93:	Os01t0836900	Os05t0462200	9e-81
49- 94:	Os01t0837600	Os05t0462000	1e-26
49- 95:	Os01t0837800	Os05t0461900	1e-34
49- 96:	Os01t0838200	Os05t0461600	2e-18
49- 97:	Os01t0838800	Os05t0461000	5e-61
49- 98:	Os01t0839300	Os05t0460700	2e-58
49- 99:	Os01t0839700	Os05t0460200	1e-82
49-100:	Os01t0840100	Os05t0460000	0
49-101:	Os01t0840700	Os05t0459900	2e-11
49-102:	Os01t0841100	Os05t0459700	3e-142
49-103:	Os01t0841500	Os05t0459000	6e-157
49-104:	Os01t0842600	Os05t0458400	0
49-105:	Os01t0843800	Os05t0458300	1e-170
49-106:	Os01t0844200	Os05t0458200	4e-08
49-107:	Os01t0844300	Os05t0458100	4e-70
49-108:	Os01t0844400	Os05t0458000	1e-58
49-109:	Os01t0845100	Os05t0457600	5e-76
49-110:	Os01t0846300	Os05t0457200	3e-18
49-111:	Os01t0846701	Os05t0456950	2e-27
49-112:	Os01t0846800	Os05t0456925	5e-92
49-113:	Os01t0847100	Os05t0456900	2e-14
49-114:	Os01t0847300	Os05t0456500	1e-55
49-115:	Os01t0847600	Os05t0456300	2e-136
49-116:	Os01t0847900	Os05t0455600	3e-102
49-117:	Os01t0848200	Os05t0455500	0
49-118:	Os01t0848400	Os05t0455200	1e-95
49-119:	Os01t0848900	Os05t0454500	5e-12
49-120:	Os01t0849100	Os05t0454200	0
49-121:	Os01t0849600	Os05t0453700	1e-38
49-122:	Os01t0850100	Os05t0452900	5e-39
49-123:	Os01t0850200	Os05t0452800	2e-82
49-124:	Os01t0851100	Os05t0451900	8e-152
49-125:	Os01t0852200	Os05t0451100	4e-103
49-126:	Os01t0852400	Os05t0450600	1e-117
49-127:	Os01t0853000	Os05t0450300	2e-06
49-128:	Os01t0853700	Os05t0449900	2e-95
49-129:	Os01t0855000	Os05t0448300	3e-171
49-130:	Os01t0855200	Os05t0447700	1e-140
49-131:	Os01t0856500	Os05t0447200	0
49-132:	Os01t0856800	Os05t0447000	2e-63
49-133:	Os01t0856900	Os05t0446900	5e-44
49-134:	Os01t0857700	Os05t0446300	9e-79
49-135:	Os01t0858350	Os05t0445100	0
49-136:	Os01t0859100	Os05t0444200	3e-95
49-137:	Os01t0859500	Os05t0443900	2e-177
49-138:	Os01t0860601	Os05t0443500	9e-47
49-139:	Os01t0860800	Os05t0443400	2e-133
49-140:	Os01t0862800	Os05t0442700	7e-65
49-141:	Os01t0863300	Os05t0442100	6e-15
49-142:	Os01t0863500	Os05t0442000	3e-14
49-143:	Os01t0863800	Os05t0441400	5e-43
49-144:	Os01t0864700	Os05t0440800	2e-28
49-145:	Os01t0865800	Os05t0440000	3e-66
49-146:	Os01t0866000	Os05t0439000	3e-20
49-147:	Os01t0866100	Os05t0438800	2e-80
49-148:	Os01t0866133	Os05t0438901	9e-12
49-149:	Os01t0866200	Os05t0438700	6e-63
49-150:	Os01t0866400	Os05t0438600	1e-30
49-151:	Os01t0866500	Os05t0438500	2e-102
49-152:	Os01t0866800	Os05t0437900	0
49-153:	Os01t0867300	Os05t0437700	1e-32
49-154:	Os01t0867700	Os05t0437500	1e-88
49-155:	Os01t0867800	Os05t0437300	0
49-156:	Os01t0867900	Os05t0437200	1e-132
49-157:	Os01t0868200	Os05t0436900	2e-152
49-158:	Os01t0868800	Os05t0435800	0
49-159:	Os01t0871100	Os05t0432600	0
49-160:	Os01t0871700	Os05t0431700	3e-25
49-161:	Os01t0873100	Os05t0430800	2e-40
49-162:	Os01t0873700	Os05t0430700	5e-159
49-163:	Os01t0873900	Os05t0430300	4e-58
49-164:	Os01t0874100	Os05t0430200	2e-83
49-165:	Os01t0874300	Os05t0429900	4e-72
49-166:	Os01t0874700	Os05t0429400	0
49-167:	Os01t0874900	Os05t0429000	0
49-168:	Os01t0875300	Os05t0428400	6e-69
49-169:	Os01t0875500	Os05t0428100	0
49-170:	Os01t0876500	Os05t0427300	6e-40
49-171:	Os01t0877400	Os05t0427200	1e-169
49-172:	Os01t0877900	Os05t0426900	8e-09
49-173:	Os01t0878000	Os05t0426800	1e-16
49-174:	Os01t0880200	Os05t0426400	4e-129
49-175:	Os01t0880400	Os05t0426300	4e-175
49-176:	Os01t0881100	Os05t0426100	1e-114
49-177:	Os01t0881300	Os05t0426000	4e-94
49-178:	Os01t0881900	Os05t0425700	2e-146
49-179:	Os01t0882300	Os05t0424800	2e-153
49-180:	Os01t0882800	Os05t0424000	0
49-181:	Os01t0883000	Os05t0423500	0
49-182:	Os01t0883100	Os05t0423400	3e-100
49-183:	Os01t0883800	Os05t0421900	3e-122
49-184:	Os01t0884300	Os05t0421600	2e-30
49-185:	Os01t0885000	Os05t0420600	9e-45
49-186:	Os01t0885300	Os05t0420500	8e-85
49-187:	Os01t0885900	Os05t0420300	1e-11
49-188:	Os01t0886000	Os05t0420200	1e-93
49-189:	Os01t0886300	Os05t0419500	1e-114
49-190:	Os01t0886900	Os05t0419200	0
49-191:	Os01t0887700	Os05t0419100	1e-100
49-192:	Os01t0888300	Os05t0418800	2e-89
49-193:	Os01t0888600	Os05t0418100	7e-127
49-194:	Os01t0888900	Os05t0417600	2e-07
49-195:	Os01t0889400	Os05t0417000	4e-60
49-196:	Os01t0891000	Os05t0415700	0
49-197:	Os01t0891601	Os05t0414700	5e-64
## Alignment 50: score=983.0 e_value=7.4e-58 N=21 os1&os5 minus
50- 0:	Os01t0284900	Os05t0140300	3e-08
50- 1:	Os01t0285300	Os05t0140100	1e-174
50- 2:	Os01t0286100	Os05t0139100	1e-41
50- 3:	Os01t0287600	Os05t0138200	2e-94
50- 4:	Os01t0288200	Os05t0138000	2e-10
50- 5:	Os01t0289600	Os05t0137500	4e-49
50- 6:	Os01t0290000	Os05t0137400	0
50- 7:	Os01t0290700	Os05t0137200	2e-64
50- 8:	Os01t0291500	Os05t0136900	2e-147
50- 9:	Os01t0292200	Os05t0136200	0
50- 10:	Os01t0292700	Os05t0135900	2e-33
50- 11:	Os01t0293000	Os05t0135700	0
50- 12:	Os01t0293400	Os05t0135000	6e-59
50- 13:	Os01t0294300	Os05t0134800	5e-30
50- 14:	Os01t0294500	Os05t0134700	3e-60
50- 15:	Os01t0295700	Os05t0134200	1e-146
50- 16:	Os01t0296100	Os05t0134000	8e-166
50- 17:	Os01t0298400	Os05t0132700	2e-09
50- 18:	Os01t0299500	Os05t0131900	9e-40
50- 19:	Os01t0301900	Os05t0130400	2e-28
50- 20:	Os01t0302500	Os05t0129700	2e-106
## Alignment 51: score=643.0 e_value=2.8e-40 N=15 os1&os5 minus
51- 0:	Os01t0326000	Os05t0162000	3e-68
51- 1:	Os01t0328400	Os05t0160200	3e-71
51- 2:	Os01t0328700	Os05t0160000	9e-35
51- 3:	Os01t0329900	Os05t0159200	2e-108
51- 4:	Os01t0331900	Os05t0159100	2e-83
51- 5:	Os01t0332500	Os05t0158500	0
51- 6:	Os01t0337500	Os05t0156900	0
51- 7:	Os01t0337600	Os05t0156800	2e-09
51- 8:	Os01t0337900	Os05t0156700	3e-129
51- 9:	Os01t0339900	Os05t0156300	3e-173
51- 10:	Os01t0343200	Os05t0155601	0
51- 11:	Os01t0343300	Os05t0155400	2e-30
51- 12:	Os01t0348600	Os05t0155000	0
51- 13:	Os01t0350900	Os05t0154600	2e-98
51- 14:	Os01t0356800	Os05t0151400	3e-22
## Alignment 52: score=388.0 e_value=6.2e-17 N=9 os1&os5 minus
52- 0:	Os01t0595600	Os05t0590300	4e-56
52- 1:	Os01t0598600	Os05t0590000	2e-159
52- 2:	Os01t0602800	Os05t0589700	1e-42
52- 3:	Os01t0603000	Os05t0589600	8e-42
52- 4:	Os01t0603300	Os05t0589400	4e-55
52- 5:	Os01t0604700	Os05t0589000	7e-141
52- 6:	Os01t0605100	Os05t0588850	1e-156
52- 7:	Os01t0605700	Os05t0588500	5e-89
52- 8:	Os01t0607900	Os05t0588250	1e-73
## Alignment 53: score=352.0 e_value=1.2e-13 N=8 os1&os5 minus
53- 0:	Os01t0579800	Os05t0593200	3e-29
53- 1:	Os01t0582600	Os05t0593000	2e-164
53- 2:	Os01t0583100	Os05t0592800	3e-27
53- 3:	Os01t0583700	Os05t0592600	2e-16
53- 4:	Os01t0585700	Os05t0592500	8e-141
53- 5:	Os01t0587500	Os05t0592000	4e-24
53- 6:	Os01t0588500	Os05t0591800	2e-46
53- 7:	Os01t0588900	Os05t0591600	1e-104
## Alignment 54: score=301.0 e_value=1.3e-11 N=7 os1&os5 minus
54- 0:	Os01t0579900	Os05t0539500	1e-88
54- 1:	Os01t0580200	Os05t0539400	2e-36
54- 2:	Os01t0583100	Os05t0537400	3e-72
54- 3:	Os01t0584200	Os05t0537300	6e-81
54- 4:	Os01t0584900	Os05t0537100	6e-31
54- 5:	Os01t0588200	Os05t0536200	9e-103
54- 6:	Os01t0589000	Os05t0535800	3e-32
## Alignment 55: score=242.0 e_value=2.3e-08 N=6 os1&os5 minus
55- 0:	Os01t0752300	Os05t0565000	7e-100
55- 1:	Os01t0753500	Os05t0563400	4e-147
55- 2:	Os01t0754500	Os05t0561600	7e-44
55- 3:	Os01t0757200	Os05t0560900	1e-81
55- 4:	Os01t0759100	Os05t0560400	3e-110
55- 5:	Os01t0760300	Os05t0560100	5e-148
## Alignment 56: score=214.0 e_value=5.3e-07 N=5 os1&os5 minus
56- 0:	Os01t0595100	Os05t0534600	1e-54
56- 1:	Os01t0595201	Os05t0534500	1e-19
56- 2:	Os01t0598200	Os05t0534400	9e-80
56- 3:	Os01t0600000	Os05t0533800	7e-20
56- 4:	Os01t0603000	Os05t0533100	2e-39
## Alignment 57: score=198.0 e_value=1.9e-06 N=5 os1&os5 minus
57- 0:	Os01t0832600	Os05t0127500	7e-121
57- 1:	Os01t0833400	Os05t0126800	1e-06
57- 2:	Os01t0833800	Os05t0123200	5e-81
57- 3:	Os01t0834100	Os05t0122600	1e-19
57- 4:	Os01t0836600	Os05t0120000	0
## Alignment 58: score=227.0 e_value=1.7e-06 N=5 os1&os6 plus
58- 0:	Os01t0109750	Os06t0494000	1e-17
58- 1:	Os01t0111200	Os06t0496000	2e-53
58- 2:	Os01t0111500	Os06t0496400	5e-29
58- 3:	Os01t0111600	Os06t0498800	3e-56
58- 4:	Os01t0111700	Os06t0499100	9e-07
## Alignment 59: score=671.0 e_value=1.4e-42 N=16 os1&os6 minus
59- 0:	Os01t0198500	Os06t0554600	1e-22
59- 1:	Os01t0199700	Os06t0554200	2e-26
59- 2:	Os01t0201600	Os06t0553200	5e-12
59- 3:	Os01t0202800	Os06t0552700	7e-31
59- 4:	Os01t0203000	Os06t0552300	2e-84
59- 5:	Os01t0205500	Os06t0550000	6e-93
59- 6:	Os01t0205700	Os06t0547900	1e-120
59- 7:	Os01t0205900	Os06t0546500	2e-112
59- 8:	Os01t0206300	Os06t0543400	1e-116
59- 9:	Os01t0209800	Os06t0539400	2e-169
59- 10:	Os01t0210600	Os06t0538900	2e-35
59- 11:	Os01t0212700	Os06t0534950	2e-15
59- 12:	Os01t0215000	Os06t0531900	9e-90
59- 13:	Os01t0216400	Os06t0531600	6e-97
59- 14:	Os01t0217000	Os06t0531400	5e-93
59- 15:	Os01t0217500	Os06t0531200	5e-105
## Alignment 60: score=287.0 e_value=1.2e-10 N=7 os1&os6 minus
60- 0:	Os01t0172400	Os06t0604200	0
60- 1:	Os01t0173100	Os06t0602600	4e-43
60- 2:	Os01t0174100	Os06t0601100	1e-18
60- 3:	Os01t0176300	Os06t0597500	2e-99
60- 4:	Os01t0178500	Os06t0597000	6e-46
60- 5:	Os01t0179000	Os06t0595800	2e-41
60- 6:	Os01t0179600	Os06t0593200	1e-86
## Alignment 61: score=215.0 e_value=2.8e-09 N=5 os1&os7 plus
61- 0:	Os01t0813400	Os07t0223100	2e-102
61- 1:	Os01t0815800	Os07t0224000	5e-62
61- 2:	Os01t0815850	Os07t0224066	8e-19
61- 3:	Os01t0816100	Os07t0225300	2e-72
61- 4:	Os01t0818300	Os07t0227400	4e-94
## Alignment 62: score=262.0 e_value=2e-08 N=6 os1&os7 minus
62- 0:	Os01t0931600	Os07t0672600	5e-22
62- 1:	Os01t0933200	Os07t0671400	4e-12
62- 2:	Os01t0934100	Os07t0670200	1e-31
62- 3:	Os01t0935500	Os07t0669650	6e-97
62- 4:	Os01t0936100	Os07t0668900	7e-168
62- 5:	Os01t0936200	Os07t0668700	6e-62
## Alignment 63: score=415.0 e_value=9.3e-20 N=10 os1&os8 plus
63- 0:	Os01t0915600	Os08t0524800	3e-71
63- 1:	Os01t0915800	Os08t0525600	3e-25
63- 2:	Os01t0917900	Os08t0527000	5e-18
63- 3:	Os01t0919800	Os08t0529000	2e-90
63- 4:	Os01t0920500	Os08t0530100	2e-26
63- 5:	Os01t0921400	Os08t0530300	2e-126
63- 6:	Os01t0922600	Os08t0531600	2e-34
63- 7:	Os01t0922800	Os08t0531900	4e-28
63- 8:	Os01t0924966	Os08t0534300	3e-12
63- 9:	Os01t0925300	Os08t0535400	3e-153
## Alignment 64: score=302.0 e_value=1.1e-12 N=7 os1&os9 plus
64- 0:	Os01t0919500	Os09t0504700	1e-25
64- 1:	Os01t0922600	Os09t0507100	4e-32
64- 2:	Os01t0923000	Os09t0507400	4e-10
64- 3:	Os01t0924800	Os09t0507800	5e-32
64- 4:	Os01t0924966	Os09t0508100	1e-16
64- 5:	Os01t0925300	Os09t0508300	2e-156
64- 6:	Os01t0925400	Os09t0509100	7e-21
## Alignment 65: score=233.0 e_value=4.4e-06 N=5 os10&os10 plus
65- 0:	Os10t0423300	Os10t0425900	2e-80
65- 1:	Os10t0423600	Os10t0427000	3e-72
65- 2:	Os10t0424400	Os10t0428300	4e-75
65- 3:	Os10t0425500	Os10t0428800	1e-30
65- 4:	Os10t0425801	Os10t0429400	2e-39
## Alignment 66: score=245.0 e_value=1.3e-10 N=6 os10&os11 plus
66- 0:	Os10t0424400	Os11t0616500	2e-42
66- 1:	Os10t0426500	Os11t0619800	2e-53
66- 2:	Os10t0426600	Os11t0622600	5e-68
66- 3:	Os10t0427600	Os11t0630600	8e-10
66- 4:	Os10t0428300	Os11t0630700	3e-51
66- 5:	Os10t0428500	Os11t0631600	9e-10
## Alignment 67: score=359.0 e_value=2.9e-14 N=8 os10&os2 plus
67- 0:	Os10t0532600	Os02t0679700	7e-21
67- 1:	Os10t0534700	Os02t0681100	7e-163
67- 2:	Os10t0536100	Os02t0682200	2e-42
67- 3:	Os10t0537100	Os02t0683500	5e-48
67- 4:	Os10t0537500	Os02t0683900	1e-97
67- 5:	Os10t0537600	Os02t0684150	1e-56
67- 6:	Os10t0539500	Os02t0684500	2e-41
67- 7:	Os10t0539600	Os02t0685900	0
## Alignment 68: score=349.0 e_value=2.4e-15 N=8 os10&os2 plus
68- 0:	Os10t0471100	Os02t0621300	0
68- 1:	Os10t0472501	Os02t0621600	1e-10
68- 2:	Os10t0474100	Os02t0621800	3e-23
68- 3:	Os10t0476300	Os02t0622100	9e-14
68- 4:	Os10t0478300	Os02t0624300	4e-56
68- 5:	Os10t0479500	Os02t0628000	1e-22
68- 6:	Os10t0479700	Os02t0628200	2e-135
68- 7:	Os10t0479900	Os02t0628600	0
## Alignment 69: score=327.0 e_value=2.3e-13 N=8 os10&os2 plus
69- 0:	Os10t0499400	Os02t0639300	1e-32
69- 1:	Os10t0502500	Os02t0640300	7e-45
69- 2:	Os10t0503100	Os02t0641000	2e-75
69- 3:	Os10t0503700	Os02t0641800	0
69- 4:	Os10t0504200	Os02t0642300	2e-25
69- 5:	Os10t0507600	Os02t0643000	1e-44
69- 6:	Os10t0508300	Os02t0643200	2e-50
69- 7:	Os10t0510500	Os02t0643800	3e-10
## Alignment 70: score=308.0 e_value=1.6e-12 N=7 os10&os2 plus
70- 0:	Os10t0574700	Os02t0692700	5e-50
70- 1:	Os10t0577500	Os02t0696500	9e-91
70- 2:	Os10t0577600	Os02t0696700	2e-39
70- 3:	Os10t0578000	Os02t0697300	1e-92
70- 4:	Os10t0579400	Os02t0698800	5e-44
70- 5:	Os10t0579600	Os02t0699000	2e-130
70- 6:	Os10t0580200	Os02t0699300	5e-46
## Alignment 71: score=270.0 e_value=4.3e-11 N=7 os10&os2 minus
71- 0:	Os10t0542700	Os02t0669500	7e-08
71- 1:	Os10t0547200	Os02t0666600	3e-15
71- 2:	Os10t0548300	Os02t0665500	1e-132
71- 3:	Os10t0551200	Os02t0662700	7e-97
71- 4:	Os10t0552600	Os02t0662000	1e-29
71- 5:	Os10t0553300	Os02t0661100	2e-114
71- 6:	Os10t0555300	Os02t0659500	3e-27
## Alignment 72: score=226.0 e_value=3.5e-09 N=6 os10&os2 minus
72- 0:	Os10t0463200	Os02t0816200	8e-138
72- 1:	Os10t0466700	Os02t0814700	5e-77
72- 2:	Os10t0471100	Os02t0814200	0
72- 3:	Os10t0472400	Os02t0814000	8e-81
72- 4:	Os10t0472900	Os02t0813600	4e-120
72- 5:	Os10t0476300	Os02t0810400	3e-12
## Alignment 73: score=934.0 e_value=4.2e-63 N=22 os10&os3 plus
73- 0:	Os10t0141400	Os03t0243300	3e-79
73- 1:	Os10t0146200	Os03t0243900	1e-94
73- 2:	Os10t0147400	Os03t0244600	0
73- 3:	Os10t0147900	Os03t0244700	0
73- 4:	Os10t0149800	Os03t0245200	2e-34
73- 5:	Os10t0150400	Os03t0245300	2e-19
73- 6:	Os10t0155100	Os03t0245500	2e-71
73- 7:	Os10t0158100	Os03t0245700	0
73- 8:	Os10t0160100	Os03t0246100	1e-139
73- 9:	Os10t0162400	Os03t0246500	0
73- 10:	Os10t0162600	Os03t0246900	3e-58
73- 11:	Os10t0163100	Os03t0248000	0
73- 12:	Os10t0165300	Os03t0248200	2e-127
73- 13:	Os10t0167300	Os03t0248600	0
73- 14:	Os10t0170000	Os03t0249300	4e-66
73- 15:	Os10t0170200	Os03t0249400	6e-60
73- 16:	Os10t0177200	Os03t0250000	8e-28
73- 17:	Os10t0177400	Os03t0250200	6e-67
73- 18:	Os10t0184300	Os03t0251500	2e-47
73- 19:	Os10t0187500	Os03t0251700	2e-92
73- 20:	Os10t0188100	Os03t0251800	1e-141
73- 21:	Os10t0189600	Os03t0252800	0
## Alignment 74: score=821.0 e_value=4.3e-48 N=18 os10&os3 plus
74- 0:	Os10t0512100	Os03t0112800	0
74- 1:	Os10t0512400	Os03t0112900	2e-165
74- 2:	Os10t0516200	Os03t0113000	8e-118
74- 3:	Os10t0516500	Os03t0113500	3e-07
74- 4:	Os10t0518300	Os03t0113800	0
74- 5:	Os10t0518800	Os03t0114300	0
74- 6:	Os10t0519300	Os03t0114400	6e-166
74- 7:	Os10t0519600	Os03t0114800	0
74- 8:	Os10t0519750	Os03t0114950	4e-11
74- 9:	Os10t0521300	Os03t0116000	4e-100
74- 10:	Os10t0521400	Os03t0116300	6e-150
74- 11:	Os10t0521900	Os03t0116400	3e-96
74- 12:	Os10t0522400	Os03t0116700	7e-51
74- 13:	Os10t0522601	Os03t0116900	0
74- 14:	Os10t0524000	Os03t0118100	8e-10
74- 15:	Os10t0524500	Os03t0118700	4e-149
74- 16:	Os10t0524400	Os03t0119100	0
74- 17:	Os10t0524600	Os03t0119300	0
## Alignment 75: score=599.0 e_value=3.3e-33 N=13 os10&os3 plus
75- 0:	Os10t0107000	Os03t0234500	4e-90
75- 1:	Os10t0109600	Os03t0235000	2e-67
75- 2:	Os10t0109900	Os03t0235300	4e-44
75- 3:	Os10t0111300	Os03t0235900	3e-46
75- 4:	Os10t0112600	Os03t0237000	0
75- 5:	Os10t0113000	Os03t0237100	2e-117
75- 6:	Os10t0114500	Os03t0237401	4e-11
75- 7:	Os10t0116800	Os03t0238600	4e-134
75- 8:	Os10t0116900	Os03t0238800	5e-123
75- 9:	Os10t0117000	Os03t0239000	2e-27
75- 10:	Os10t0123100	Os03t0240600	3e-103
75- 11:	Os10t0124000	Os03t0241200	2e-49
75- 12:	Os10t0124100	Os03t0241300	4e-45
## Alignment 76: score=470.0 e_value=5.6e-24 N=11 os10&os3 plus
76- 0:	Os10t0539600	Os03t0128700	0
76- 1:	Os10t0541000	Os03t0129100	8e-119
76- 2:	Os10t0542200	Os03t0131300	1e-132
76- 3:	Os10t0542400	Os03t0132200	1e-97
76- 4:	Os10t0542800	Os03t0132800	2e-51
76- 5:	Os10t0542900	Os03t0132900	2e-77
76- 6:	Os10t0543800	Os03t0134900	2e-97
76- 7:	Os10t0544200	Os03t0135700	2e-57
76- 8:	Os10t0544900	Os03t0137200	0
76- 9:	Os10t0545000	Os03t0137700	8e-89
76- 10:	Os10t0546600	Os03t0138200	8e-34
## Alignment 77: score=302.0 e_value=2.8e-10 N=7 os10&os3 plus
77- 0:	Os10t0476400	Os03t0108400	5e-15
77- 1:	Os10t0477600	Os03t0109000	3e-52
77- 2:	Os10t0479500	Os03t0109300	2e-105
77- 3:	Os10t0480200	Os03t0109400	2e-95
77- 4:	Os10t0483000	Os03t0109600	5e-71
77- 5:	Os10t0483900	Os03t0110300	4e-17
77- 6:	Os10t0485500	Os03t0110600	8e-82
## Alignment 78: score=233.0 e_value=4.5e-06 N=5 os10&os3 plus
78- 0:	Os10t0503200	Os03t0111100	0
78- 1:	Os10t0503800	Os03t0111200	2e-07
78- 2:	Os10t0504650	Os03t0111300	2e-17
78- 3:	Os10t0506100	Os03t0111400	6e-31
78- 4:	Os10t0506200	Os03t0111700	3e-61
## Alignment 79: score=200.0 e_value=5.5e-06 N=5 os10&os3 plus
79- 0:	Os10t0389800	Os03t0397700	3e-88
79- 1:	Os10t0392400	Os03t0402800	2e-15
79- 2:	Os10t0392600	Os03t0406100	1e-11
79- 3:	Os10t0395000	Os03t0407900	8e-127
79- 4:	Os10t0396300	Os03t0409400	2e-102
## Alignment 80: score=182.0 e_value=1.4e-07 N=5 os10&os3 plus
80- 0:	Os10t0548600	Os03t0102700	5e-83
80- 1:	Os10t0551900	Os03t0103100	5e-27
80- 2:	Os10t0554800	Os03t0103300	2e-08
80- 3:	Os10t0555600	Os03t0106500	7e-77
80- 4:	Os10t0555700	Os03t0106800	8e-78
## Alignment 81: score=1321.0 e_value=3.3e-95 N=29 os10&os3 minus
81- 0:	Os10t0397200	Os03t0176100	4e-88
81- 1:	Os10t0397800	Os03t0175200	2e-26
81- 2:	Os10t0403800	Os03t0171300	3e-20
81- 3:	Os10t0404500	Os03t0170900	1e-37
81- 4:	Os10t0405100	Os03t0170400	2e-45
81- 5:	Os10t0405300	Os03t0169900	2e-32
81- 6:	Os10t0406300	Os03t0169600	5e-39
81- 7:	Os10t0406400	Os03t0169500	2e-131
81- 8:	Os10t0407100	Os03t0168900	6e-23
81- 9:	Os10t0409900	Os03t0167800	0
81- 10:	Os10t0410600	Os03t0167700	5e-13
81- 11:	Os10t0410650	Os03t0167750	1e-12
81- 12:	Os10t0411100	Os03t0167400	1e-51
81- 13:	Os10t0411500	Os03t0167200	0
81- 14:	Os10t0412100	Os03t0166800	0
81- 15:	Os10t0413400	Os03t0166600	8e-61
81- 16:	Os10t0413500	Os03t0166100	3e-56
81- 17:	Os10t0414800	Os03t0164800	3e-63
81- 18:	Os10t0415200	Os03t0163500	0
81- 19:	Os10t0415300	Os03t0163300	0
81- 20:	Os10t0416200	Os03t0162800	2e-124
81- 21:	Os10t0417800	Os03t0162500	1e-80
81- 22:	Os10t0418000	Os03t0162200	7e-55
81- 23:	Os10t0419300	Os03t0161900	9e-36
81- 24:	Os10t0419400	Os03t0161800	2e-100
81- 25:	Os10t0420200	Os03t0161400	5e-18
81- 26:	Os10t0420400	Os03t0161200	6e-145
81- 27:	Os10t0422500	Os03t0160600	0
81- 28:	Os10t0423000	Os03t0160200	7e-26
## Alignment 82: score=1105.0 e_value=8.7e-66 N=23 os10&os3 minus
82- 0:	Os10t0531700	Os03t0127700	0
82- 1:	Os10t0531900	Os03t0127500	7e-100
82- 2:	Os10t0532000	Os03t0127200	8e-107
82- 3:	Os10t0532300	Os03t0126700	2e-22
82- 4:	Os10t0532600	Os03t0126450	5e-28
82- 5:	Os10t0533000	Os03t0126100	0
82- 6:	Os10t0533150	Os03t0125600	1e-130
82- 7:	Os10t0533500	Os03t0125100	1e-86
82- 8:	Os10t0534400	Os03t0124500	5e-16
82- 9:	Os10t0534500	Os03t0124200	0
82- 10:	Os10t0534700	Os03t0124100	0
82- 11:	Os10t0534900	Os03t0124000	1e-128
82- 12:	Os10t0535600	Os03t0123800	6e-22
82- 13:	Os10t0535800	Os03t0123600	1e-104
82- 14:	Os10t0536000	Os03t0123100	2e-88
82- 15:	Os10t0536100	Os03t0122600	6e-73
82- 16:	Os10t0536400	Os03t0122300	4e-77
82- 17:	Os10t0536600	Os03t0121200	1e-71
82- 18:	Os10t0537100	Os03t0120900	8e-65
82- 19:	Os10t0537300	Os03t0120800	5e-20
82- 20:	Os10t0537400	Os03t0120400	3e-51
82- 21:	Os10t0537500	Os03t0120300	7e-129
82- 22:	Os10t0539500	Os03t0119900	2e-41
## Alignment 83: score=908.0 e_value=6.6e-60 N=20 os10&os3 minus
83- 0:	Os10t0430900	Os03t0160100	0
83- 1:	Os10t0431700	Os03t0159400	3e-08
83- 2:	Os10t0431900	Os03t0159100	1e-170
83- 3:	Os10t0437200	Os03t0157800	3e-102
83- 4:	Os10t0437700	Os03t0157600	5e-08
83- 5:	Os10t0438000	Os03t0157500	2e-45
83- 6:	Os10t0439100	Os03t0155900	2e-87
83- 7:	Os10t0439200	Os03t0155500	1e-100
83- 8:	Os10t0439600	Os03t0153000	2e-34
83- 9:	Os10t0440100	Os03t0152100	2e-36
83- 10:	Os10t0440500	Os03t0152000	6e-07
83- 11:	Os10t0441800	Os03t0151900	3e-101
83- 12:	Os10t0442600	Os03t0151800	2e-97
83- 13:	Os10t0444400	Os03t0151100	2e-167
83- 14:	Os10t0444566	Os03t0150550	1e-06
83- 15:	Os10t0444600	Os03t0150500	3e-168
83- 16:	Os10t0445100	Os03t0150200	5e-14
83- 17:	Os10t0445500	Os03t0149200	1e-55
83- 18:	Os10t0447600	Os03t0147700	4e-166
83- 19:	Os10t0447900	Os03t0147400	5e-113
## Alignment 84: score=904.0 e_value=2e-68 N=22 os10&os3 minus
84- 0:	Os10t0337400	Os03t0211900	2e-35
84- 1:	Os10t0337500	Os03t0209500	0
84- 2:	Os10t0337600	Os03t0209400	1e-57
84- 3:	Os10t0337700	Os03t0209000	3e-12
84- 4:	Os10t0343100	Os03t0207200	8e-101
84- 5:	Os10t0343200	Os03t0206600	4e-51
84- 6:	Os10t0347800	Os03t0204100	0
84- 7:	Os10t0351600	Os03t0201500	2e-157
84- 8:	Os10t0352000	Os03t0200200	2e-07
84- 9:	Os10t0359200	Os03t0199100	2e-125
84- 10:	Os10t0360175	Os03t0197125	7e-06
84- 11:	Os10t0362700	Os03t0196250	7e-17
84- 12:	Os10t0369500	Os03t0193075	5e-13
84- 13:	Os10t0369600	Os03t0193000	8e-95
84- 14:	Os10t0369950	Os03t0192750	3e-15
84- 15:	Os10t0370000	Os03t0192500	1e-129
84- 16:	Os10t0371100	Os03t0191900	4e-31
84- 17:	Os10t0375600	Os03t0191000	0
84- 18:	Os10t0376200	Os03t0190300	6e-123
84- 19:	Os10t0377300	Os03t0188900	8e-39
84- 20:	Os10t0378300	Os03t0186950	1e-55
84- 21:	Os10t0379100	Os03t0185700	2e-126
## Alignment 85: score=775.0 e_value=8.2e-45 N=17 os10&os3 minus
85- 0:	Os10t0545200	Os03t0108500	6e-99
85- 1:	Os10t0545500	Os03t0108300	6e-28
85- 2:	Os10t0545600	Os03t0108200	1e-125
85- 3:	Os10t0545700	Os03t0108000	7e-24
85- 4:	Os10t0547000	Os03t0107400	0
85- 5:	Os10t0547500	Os03t0107300	0
85- 6:	Os10t0548600	Os03t0106500	6e-99
85- 7:	Os10t0549500	Os03t0106400	2e-47
85- 8:	Os10t0550000	Os03t0106200	0
85- 9:	Os10t0550750	Os03t0105800	0
85- 10:	Os10t0551200	Os03t0103400	5e-99
85- 11:	Os10t0551700	Os03t0103300	4e-06
85- 12:	Os10t0551900	Os03t0103100	5e-27
85- 13:	Os10t0554200	Os03t0103000	3e-134
85- 14:	Os10t0555600	Os03t0102500	2e-97
85- 15:	Os10t0556600	Os03t0102333	7e-113
85- 16:	Os10t0556700	Os03t0102300	2e-47
## Alignment 86: score=516.0 e_value=1.1e-28 N=12 os10&os3 minus
86- 0:	Os10t0456600	Os03t0146000	3e-95
86- 1:	Os10t0456800	Os03t0145900	2e-98
86- 2:	Os10t0459300	Os03t0144500	8e-105
86- 3:	Os10t0462900	Os03t0143400	0
86- 4:	Os10t0463100	Os03t0143300	9e-31
86- 5:	Os10t0464500	Os03t0142500	0
86- 6:	Os10t0465700	Os03t0141200	0
86- 7:	Os10t0466500	Os03t0139500	5e-52
86- 8:	Os10t0466700	Os03t0139100	5e-77
86- 9:	Os10t0469900	Os03t0138700	0
86- 10:	Os10t0471000	Os03t0138600	9e-34
86- 11:	Os10t0471400	Os03t0138000	0
## Alignment 87: score=266.0 e_value=4.6e-09 N=6 os10&os3 minus
87- 0:	Os10t0389500	Os03t0184100	2e-38
87- 1:	Os10t0389800	Os03t0183800	0
87- 2:	Os10t0390800	Os03t0183300	2e-11
87- 3:	Os10t0390900	Os03t0182400	1e-30
87- 4:	Os10t0392400	Os03t0180800	9e-10
87- 5:	Os10t0395000	Os03t0179400	1e-154
## Alignment 88: score=226.0 e_value=3.9e-06 N=5 os10&os3 minus
88- 0:	Os10t0560200	Os03t0101800	4e-99
88- 1:	Os10t0561100	Os03t0101600	8e-143
88- 2:	Os10t0561300	Os03t0101300	0
88- 3:	Os10t0561500	Os03t0101200	0
88- 4:	Os10t0563000	Os03t0101100	9e-129
## Alignment 89: score=613.0 e_value=1.3e-34 N=14 os10&os4 plus
89- 0:	Os10t0503100	Os04t0532500	5e-72
89- 1:	Os10t0503700	Os04t0533000	0
89- 2:	Os10t0503800	Os04t0533300	4e-10
89- 3:	Os10t0504200	Os04t0533500	7e-58
89- 4:	Os10t0506100	Os04t0533900	7e-25
89- 5:	Os10t0507600	Os04t0534400	2e-47
89- 6:	Os10t0508300	Os04t0536300	1e-53
89- 7:	Os10t0510500	Os04t0537100	3e-10
89- 8:	Os10t0512400	Os04t0539300	1e-34
89- 9:	Os10t0512700	Os04t0539800	3e-139
89- 10:	Os10t0516200	Os04t0540900	1e-98
89- 11:	Os10t0516500	Os04t0541100	1e-06
89- 12:	Os10t0516550	Os04t0541233	2e-14
89- 13:	Os10t0516800	Os04t0541500	0
## Alignment 90: score=479.0 e_value=2.1e-22 N=11 os10&os4 plus
90- 0:	Os10t0471100	Os04t0512200	9e-25
90- 1:	Os10t0472501	Os04t0512500	3e-09
90- 2:	Os10t0476300	Os04t0514800	3e-13
90- 3:	Os10t0477600	Os04t0515900	1e-74
90- 4:	Os10t0478000	Os04t0516200	3e-55
90- 5:	Os10t0478300	Os04t0517100	1e-16
90- 6:	Os10t0479500	Os04t0518800	3e-97
90- 7:	Os10t0479900	Os04t0519700	1e-101
90- 8:	Os10t0481000	Os04t0520700	6e-11
90- 9:	Os10t0481100	Os04t0521100	8e-76
90- 10:	Os10t0483500	Os04t0523500	1e-177
## Alignment 91: score=454.0 e_value=5.9e-20 N=10 os10&os4 plus
91- 0:	Os10t0532600	Os04t0577700	8e-22
91- 1:	Os10t0533500	Os04t0578400	9e-91
91- 2:	Os10t0534700	Os04t0578800	1e-177
91- 3:	Os10t0536000	Os04t0580400	3e-39
91- 4:	Os10t0536100	Os04t0580700	7e-40
91- 5:	Os10t0536400	Os04t0581000	3e-64
91- 6:	Os10t0537400	Os04t0581800	2e-08
91- 7:	Os10t0537600	Os04t0582000	7e-79
91- 8:	Os10t0539500	Os04t0583600	2e-41
91- 9:	Os10t0539600	Os04t0584600	0
## Alignment 92: score=355.0 e_value=4e-15 N=8 os10&os4 plus
92- 0:	Os10t0519700	Os04t0566700	2e-10
92- 1:	Os10t0521900	Os04t0569300	6e-73
92- 2:	Os10t0522000	Os04t0570800	5e-18
92- 3:	Os10t0522400	Os04t0571300	4e-40
92- 4:	Os10t0523200	Os04t0571600	2e-131
92- 5:	Os10t0524300	Os04t0572800	1e-21
92- 6:	Os10t0524500	Os04t0573100	0
92- 7:	Os10t0524700	Os04t0573900	2e-154
## Alignment 93: score=263.0 e_value=3.1e-09 N=6 os10&os4 plus
93- 0:	Os10t0494800	Os04t0677700	6e-127
93- 1:	Os10t0495900	Os04t0678200	1e-26
93- 2:	Os10t0496000	Os04t0678400	3e-14
93- 3:	Os10t0496900	Os04t0678700	1e-135
93- 4:	Os10t0499400	Os04t0679600	2e-15
93- 5:	Os10t0500300	Os04t0679800	2e-56
## Alignment 94: score=348.0 e_value=2.3e-16 N=8 os10&os4 minus
94- 0:	Os10t0549500	Os04t0559400	3e-36
94- 1:	Os10t0550000	Os04t0559200	9e-72
94- 2:	Os10t0550300	Os04t0559100	4e-52
94- 3:	Os10t0551200	Os04t0555000	4e-87
94- 4:	Os10t0552600	Os04t0554500	3e-21
94- 5:	Os10t0553300	Os04t0554000	3e-81
94- 6:	Os10t0555100	Os04t0553800	0
94- 7:	Os10t0555300	Os04t0552700	3e-40
## Alignment 95: score=159.0 e_value=2.2e-08 N=4 os10&os4 minus
95- 0:	Os10t0442950	Os04t0194500	0
95- 1:	Os10t0444566	Os04t0185833	2e-26
95- 2:	Os10t0444600	Os04t0185600	1e-167
95- 3:	Os10t0445500	Os04t0181100	6e-52
## Alignment 96: score=521.0 e_value=8.6e-33 N=12 os10&os7 minus
96- 0:	Os10t0375600	Os07t0623100	4e-64
96- 1:	Os10t0375700	Os07t0622700	3e-48
96- 2:	Os10t0378450	Os07t0620200	1e-25
96- 3:	Os10t0389000	Os07t0618800	1e-60
96- 4:	Os10t0389500	Os07t0618700	6e-08
96- 5:	Os10t0389800	Os07t0618400	0
96- 6:	Os10t0390600	Os07t0617800	1e-128
96- 7:	Os10t0390800	Os07t0617000	3e-11
96- 8:	Os10t0392400	Os07t0615200	2e-13
96- 9:	Os10t0392600	Os07t0614700	6e-13
96- 10:	Os10t0392650	Os07t0614850	7e-08
96- 11:	Os10t0395000	Os07t0613500	2e-131
## Alignment 97: score=12945.0 e_value=0 N=265 os11&os12 plus
97- 0:	Os11t0100100	Os12t0100050	2e-10
97- 1:	Os11t0100200	Os12t0100100	4e-71
97- 2:	Os11t0100300	Os12t0100200	0
97- 3:	Os11t0100600	Os12t0100500	0
97- 4:	Os11t0100800	Os12t0100700	0
97- 5:	Os11t0101200	Os12t0101000	0
97- 6:	Os11t0102100	Os12t0101600	4e-34
97- 7:	Os11t0102200	Os12t0101800	0
97- 8:	Os11t0102301	Os12t0101901	1e-59
97- 9:	Os11t0102400	Os12t0102000	2e-32
97- 10:	Os11t0102600	Os12t0102200	7e-144
97- 11:	Os11t0102700	Os12t0102350	1e-89
97- 12:	Os11t0102800	Os12t0102400	5e-161
97- 13:	Os11t0102900	Os12t0102500	0
97- 14:	Os11t0103000	Os12t0102600	0
97- 15:	Os11t0103100	Os12t0102700	2e-125
97- 16:	Os11t0103400	Os12t0102900	0
97- 17:	Os11t0103700	Os12t0103000	0
97- 18:	Os11t0104050	Os12t0103300	8e-25
97- 19:	Os11t0104300	Os12t0104300	4e-135
97- 20:	Os11t0104400	Os12t0104400	0
97- 21:	Os11t0104800	Os12t0104700	0
97- 22:	Os11t0104900	Os12t0104800	4e-40
97- 23:	Os11t0105000	Os12t0104900	2e-74
97- 24:	Os11t0105300	Os12t0105100	5e-154
97- 25:	Os11t0105400	Os12t0105200	1e-129
97- 26:	Os11t0105750	Os12t0105300	0
97- 27:	Os11t0105775	Os12t0105401	9e-39
97- 28:	Os11t0105800	Os12t0105500	1e-139
97- 29:	Os11t0106100	Os12t0105600	1e-117
97- 30:	Os11t0106200	Os12t0105700	0
97- 31:	Os11t0106400	Os12t0105950	0
97- 32:	Os11t0106700	Os12t0106000	7e-80
97- 33:	Os11t0106800	Os12t0106100	6e-118
97- 34:	Os11t0106900	Os12t0106200	2e-68
97- 35:	Os11t0107000	Os12t0106300	0
97- 36:	Os11t0107400	Os12t0106500	0
97- 37:	Os11t0107450	Os12t0106550	5e-27
97- 38:	Os11t0107451	Os12t0106600	4e-159
97- 39:	Os11t0107500	Os12t0107500	7e-56
97- 40:	Os11t0107600	Os12t0107600	1e-94
97- 41:	Os11t0107700	Os12t0107700	0
97- 42:	Os11t0107850	Os12t0107733	4e-32
97- 43:	Os11t0108700	Os12t0108000	0
97- 44:	Os11t0108800	Os12t0108100	0
97- 45:	Os11t0108932	Os12t0108500	8e-118
97- 46:	Os11t0108933	Os12t0108550	7e-36
97- 47:	Os11t0109000	Os12t0108600	0
97- 48:	Os11t0109200	Os12t0108900	5e-162
97- 49:	Os11t0109400	Os12t0109100	9e-154
97- 50:	Os11t0109500	Os12t0109200	5e-27
97- 51:	Os11t0109600	Os12t0109300	0
97- 52:	Os11t0109633	Os12t0109633	2e-142
97- 53:	Os11t0109666	Os12t0109666	2e-54
97- 54:	Os11t0109800	Os12t0109800	0
97- 55:	Os11t0109900	Os12t0109900	0
97- 56:	Os11t0109933	Os12t0110000	0
97- 57:	Os11t0109950	Os12t0110050	2e-37
97- 58:	Os11t0110000	Os12t0110100	0
97- 59:	Os11t0110066	Os12t0110300	1e-132
97- 60:	Os11t0110100	Os12t0110400	2e-116
97- 61:	Os11t0111800	Os12t0111400	1e-21
97- 62:	Os11t0111900	Os12t0111500	4e-151
97- 63:	Os11t0112100	Os12t0111700	2e-30
97- 64:	Os11t0112200	Os12t0111800	6e-179
97- 65:	Os11t0112300	Os12t0111900	2e-58
97- 66:	Os11t0112650	Os12t0112101	4e-07
97- 67:	Os11t0112800	Os12t0112200	1e-70
97- 68:	Os11t0112900	Os12t0112300	3e-37
97- 69:	Os11t0113100	Os12t0112500	6e-142
97- 70:	Os11t0113200	Os12t0112600	0
97- 71:	Os11t0113300	Os12t0112800	9e-41
97- 72:	Os11t0113700	Os12t0113500	0
97- 73:	Os11t0114150	Os12t0113900	0
97- 74:	Os11t0114300	Os12t0114000	3e-14
97- 75:	Os11t0114700	Os12t0114200	0
97- 76:	Os11t0114800	Os12t0114400	0
97- 77:	Os11t0114900	Os12t0114500	2e-49
97- 78:	Os11t0115400	Os12t0114800	9e-22
97- 79:	Os11t0116000	Os12t0115000	8e-25
97- 80:	Os11t0116300	Os12t0115700	1e-108
97- 81:	Os11t0116400	Os12t0115900	3e-132
97- 82:	Os11t0116500	Os12t0115950	6e-166
97- 83:	Os11t0116550	Os12t0116000	0
97- 84:	Os11t0116600	Os12t0116400	6e-24
97- 85:	Os11t0117400	Os12t0116600	5e-138
97- 86:	Os11t0117900	Os12t0117100	1e-152
97- 87:	Os11t0118200	Os12t0117300	1e-38
97- 88:	Os11t0118300	Os12t0117400	0
97- 89:	Os11t0118400	Os12t0117633	4e-07
97- 90:	Os11t0118600	Os12t0117800	2e-149
97- 91:	Os11t0118800	Os12t0118200	3e-127
97- 92:	Os11t0119200	Os12t0118700	0
97- 93:	Os11t0119700	Os12t0119000	5e-122
97- 94:	Os11t0119900	Os12t0119350	7e-89
97- 95:	Os11t0120100	Os12t0119800	2e-92
97- 96:	Os11t0120200	Os12t0120000	0
97- 97:	Os11t0120300	Os12t0120100	3e-104
97- 98:	Os11t0120600	Os12t0120200	4e-65
97- 99:	Os11t0121300	Os12t0121000	3e-55
97-100:	Os11t0121400	Os12t0121100	0
97-101:	Os11t0123400	Os12t0121300	0
97-102:	Os11t0123500	Os12t0121400	2e-88
97-103:	Os11t0123600	Os12t0121600	0
97-104:	Os11t0124300	Os12t0122000	0
97-105:	Os11t0124500	Os12t0122100	1e-110
97-106:	Os11t0125500	Os12t0123100	2e-145
97-107:	Os11t0125601	Os12t0123200	3e-29
97-108:	Os11t0125900	Os12t0123500	0
97-109:	Os11t0126900	Os12t0123700	2e-87
97-110:	Os11t0127000	Os12t0123800	1e-22
97-111:	Os11t0127700	Os12t0123900	4e-155
97-112:	Os11t0127800	Os12t0124000	3e-65
97-113:	Os11t0127900	Os12t0124200	1e-81
97-114:	Os11t0128000	Os12t0124400	0
97-115:	Os11t0128300	Os12t0124500	2e-40
97-116:	Os11t0128400	Os12t0124700	0
97-117:	Os11t0128500	Os12t0125000	4e-152
97-118:	Os11t0128600	Os12t0125200	3e-81
97-119:	Os11t0128700	Os12t0125300	0
97-120:	Os11t0128800	Os12t0125400	0
97-121:	Os11t0128866	Os12t0125500	1e-41
97-122:	Os11t0128932	Os12t0125550	1e-32
97-123:	Os11t0129200	Os12t0126000	1e-128
97-124:	Os11t0129500	Os12t0126100	2e-78
97-125:	Os11t0129600	Os12t0126200	1e-96
97-126:	Os11t0129700	Os12t0126300	1e-14
97-127:	Os11t0129800	Os12t0126500	7e-116
97-128:	Os11t0130100	Os12t0126800	3e-168
97-129:	Os11t0130200	Os12t0126900	1e-100
97-130:	Os11t0130300	Os12t0127100	0
97-131:	Os11t0130400	Os12t0127200	7e-106
97-132:	Os11t0130500	Os12t0127400	3e-134
97-133:	Os11t0130600	Os12t0127500	3e-139
97-134:	Os11t0130800	Os12t0127650	0
97-135:	Os11t0131100	Os12t0127800	1e-19
97-136:	Os11t0131200	Os12t0127900	1e-114
97-137:	Os11t0131300	Os12t0128000	0
97-138:	Os11t0131400	Os12t0128200	0
97-139:	Os11t0131700	Os12t0128600	8e-39
97-140:	Os11t0131900	Os12t0128700	0
97-141:	Os11t0132400	Os12t0129000	1e-26
97-142:	Os11t0132700	Os12t0129400	0
97-143:	Os11t0132900	Os12t0130100	7e-12
97-144:	Os11t0133001	Os12t0130200	4e-94
97-145:	Os11t0133300	Os12t0130300	7e-136
97-146:	Os11t0133600	Os12t0131000	1e-136
97-147:	Os11t0133800	Os12t0131200	0
97-148:	Os11t0133850	Os12t0131233	3e-50
97-149:	Os11t0133900	Os12t0131266	2e-32
97-150:	Os11t0134100	Os12t0131900	0
97-151:	Os11t0134300	Os12t0132200	2e-122
97-152:	Os11t0134400	Os12t0132300	2e-66
97-153:	Os11t0134500	Os12t0132400	4e-73
97-154:	Os11t0134900	Os12t0132500	5e-39
97-155:	Os11t0135300	Os12t0132800	4e-180
97-156:	Os11t0135400	Os12t0133050	9e-154
97-157:	Os11t0136300	Os12t0133200	8e-82
97-158:	Os11t0136500	Os12t0133400	3e-159
97-159:	Os11t0136600	Os12t0133500	0
97-160:	Os11t0136701	Os12t0133600	1e-12
97-161:	Os11t0136800	Os12t0133700	2e-65
97-162:	Os11t0137000	Os12t0133800	8e-121
97-163:	Os11t0137100	Os12t0133900	8e-154
97-164:	Os11t0137200	Os12t0134000	8e-156
97-165:	Os11t0137300	Os12t0134200	9e-124
97-166:	Os11t0138300	Os12t0134900	0
97-167:	Os11t0138350	Os12t0135000	9e-15
97-168:	Os11t0138400	Os12t0135100	5e-40
97-169:	Os11t0138700	Os12t0135200	2e-157
97-170:	Os11t0138900	Os12t0135500	3e-135
97-171:	Os11t0138950	Os12t0135700	3e-34
97-172:	Os11t0139100	Os12t0135900	1e-87
97-173:	Os11t0139400	Os12t0136100	2e-162
97-174:	Os11t0139500	Os12t0136200	1e-104
97-175:	Os11t0139550	Os12t0136300	1e-119
97-176:	Os11t0139600	Os12t0136400	5e-60
97-177:	Os11t0140100	Os12t0136600	2e-52
97-178:	Os11t0140400	Os12t0136900	0
97-179:	Os11t0140500	Os12t0137000	9e-82
97-180:	Os11t0140600	Os12t0137100	2e-106
97-181:	Os11t0140800	Os12t0137300	3e-35
97-182:	Os11t0140900	Os12t0137400	8e-123
97-183:	Os11t0141000	Os12t0137500	9e-133
97-184:	Os11t0141100	Os12t0137700	2e-109
97-185:	Os11t0141400	Os12t0138050	4e-29
97-186:	Os11t0141500	Os12t0138100	0
97-187:	Os11t0141450	Os12t0138150	3e-76
97-188:	Os11t0141900	Os12t0138500	5e-178
97-189:	Os11t0142101	Os12t0138600	2e-59
97-190:	Os11t0142500	Os12t0138900	0
97-191:	Os11t0143200	Os12t0139300	0
97-192:	Os11t0143300	Os12t0139400	4e-97
97-193:	Os11t0143400	Os12t0139500	2e-123
97-194:	Os11t0143500	Os12t0139600	0
97-195:	Os11t0143600	Os12t0139700	5e-111
97-196:	Os11t0144500	Os12t0140000	4e-47
97-197:	Os11t0144900	Os12t0141000	0
97-198:	Os11t0145000	Os12t0141100	0
97-199:	Os11t0145100	Os12t0142600	2e-110
97-200:	Os11t0145400	Os12t0143100	4e-37
97-201:	Os11t0145700	Os12t0143200	4e-140
97-202:	Os11t0146550	Os12t0143300	5e-42
97-203:	Os11t0146700	Os12t0143400	3e-69
97-204:	Os11t0146750	Os12t0143750	6e-30
97-205:	Os11t0146800	Os12t0143800	0
97-206:	Os11t0147000	Os12t0143900	0
97-207:	Os11t0147100	Os12t0144000	1e-129
97-208:	Os11t0147500	Os12t0144600	6e-49
97-209:	Os11t0147800	Os12t0145100	1e-122
97-210:	Os11t0148200	Os12t0145400	0
97-211:	Os11t0148300	Os12t0145500	0
97-212:	Os11t0148400	Os12t0145632	9e-41
97-213:	Os11t0148500	Os12t0145700	0
97-214:	Os11t0148600	Os12t0146400	7e-17
97-215:	Os11t0149100	Os12t0147000	5e-103
97-216:	Os11t0149200	Os12t0147200	4e-41
97-217:	Os11t0149400	Os12t0147800	1e-12
97-218:	Os11t0150200	Os12t0149000	2e-14
97-219:	Os11t0150450	Os12t0149100	5e-21
97-220:	Os11t0150700	Os12t0149700	6e-148
97-221:	Os11t0150801	Os12t0149750	2e-44
97-222:	Os11t0151002	Os12t0149900	1e-138
97-223:	Os11t0151300	Os12t0150100	1e-68
97-224:	Os11t0151400	Os12t0150200	0
97-225:	Os11t0151700	Os12t0150700	2e-102
97-226:	Os11t0151800	Os12t0151000	4e-20
97-227:	Os11t0152400	Os12t0151900	1e-26
97-228:	Os11t0152500	Os12t0152000	5e-94
97-229:	Os11t0152700	Os12t0152900	9e-166
97-230:	Os11t0153000	Os12t0153200	2e-19
97-231:	Os11t0153200	Os12t0153500	9e-65
97-232:	Os11t0153300	Os12t0153900	3e-53
97-233:	Os11t0153500	Os12t0155100	3e-44
97-234:	Os11t0154300	Os12t0156000	3e-31
97-235:	Os11t0154500	Os12t0156100	1e-81
97-236:	Os11t0155000	Os12t0156400	9e-24
97-237:	Os11t0155100	Os12t0156500	3e-75
97-238:	Os11t0155500	Os12t0156866	0
97-239:	Os11t0156000	Os12t0157000	2e-52
97-240:	Os11t0156300	Os12t0158300	2e-40
97-241:	Os11t0156401	Os12t0158400	2e-25
97-242:	Os11t0156600	Os12t0158600	6e-71
97-243:	Os11t0156700	Os12t0158700	6e-15
97-244:	Os11t0157200	Os12t0159000	1e-06
97-245:	Os11t0157400	Os12t0159700	0
97-246:	Os11t0158500	Os12t0160400	0
97-247:	Os11t0158600	Os12t0160500	8e-34
97-248:	Os11t0160100	Os12t0161500	8e-43
97-249:	Os11t0160300	Os12t0162100	1e-71
97-250:	Os11t0160500	Os12t0162500	4e-33
97-251:	Os11t0163100	Os12t0163700	0
97-252:	Os11t0163800	Os12t0164600	2e-95
97-253:	Os11t0166800	Os12t0165700	2e-104
97-254:	Os11t0168000	Os12t0167601	4e-22
97-255:	Os11t0168200	Os12t0167900	0
97-256:	Os11t0168500	Os12t0168100	3e-22
97-257:	Os11t0169800	Os12t0168700	0
97-258:	Os11t0169900	Os12t0168900	2e-70
97-259:	Os11t0170000	Os12t0169000	0
97-260:	Os11t0170200	Os12t0169100	0
97-261:	Os11t0170300	Os12t0169400	0
97-262:	Os11t0171300	Os12t0169600	3e-17
97-263:	Os11t0171500	Os12t0169800	0
97-264:	Os11t0171601	Os12t0169950	5e-41
## Alignment 98: score=796.0 e_value=1.1e-57 N=20 os11&os12 plus
98- 0:	Os11t0658900	Os12t0554500	1e-36
98- 1:	Os11t0663100	Os12t0556200	1e-45
98- 2:	Os11t0668650	Os12t0556300	2e-17
98- 3:	Os11t0673100	Os12t0557400	6e-83
98- 4:	Os11t0677400	Os12t0561500	6e-20
98- 5:	Os11t0678000	Os12t0562500	6e-51
98- 6:	Os11t0679700	Os12t0563000	9e-134
98- 7:	Os11t0683600	Os12t0563600	1e-49
98- 8:	Os11t0683700	Os12t0563700	3e-130
98- 9:	Os11t0684000	Os12t0564100	2e-38
98- 10:	Os11t0687800	Os12t0564800	3e-59
98- 11:	Os11t0689300	Os12t0565300	0
98- 12:	Os11t0689500	Os12t0566150	3e-26
98- 13:	Os11t0693800	Os12t0566300	1e-33
98- 14:	Os11t0700500	Os12t0567300	3e-82
98- 15:	Os11t0703000	Os12t0568900	6e-47
98- 16:	Os11t0703900	Os12t0569700	3e-78
98- 17:	Os11t0704500	Os12t0570700	2e-16
98- 18:	Os11t0704700	Os12t0572400	4e-35
98- 19:	Os11t0705200	Os12t0573200	0
## Alignment 99: score=770.0 e_value=1.1e-47 N=17 os11&os12 plus
99- 0:	Os11t0175700	Os12t0173300	5e-45
99- 1:	Os11t0176300	Os12t0174100	3e-130
99- 2:	Os11t0178800	Os12t0174700	5e-44
99- 3:	Os11t0180200	Os12t0174800	5e-23
99- 4:	Os11t0180900	Os12t0175400	2e-72
99- 5:	Os11t0181100	Os12t0175700	0
99- 6:	Os11t0181500	Os12t0176200	4e-70
99- 7:	Os11t0183700	Os12t0176700	0
99- 8:	Os11t0183900	Os12t0177500	2e-146
99- 9:	Os11t0186200	Os12t0177900	9e-11
99- 10:	Os11t0186300	Os12t0178300	3e-85
99- 11:	Os11t0187100	Os12t0178633	1e-154
99- 12:	Os11t0194800	Os12t0180400	5e-36
99- 13:	Os11t0194900	Os12t0180500	4e-85
99- 14:	Os11t0195600	Os12t0181500	0
99- 15:	Os11t0195650	Os12t0181533	1e-10
99- 16:	Os11t0195800	Os12t0182100	2e-10
## Alignment 100: score=406.0 e_value=2.9e-19 N=9 os11&os12 plus
100- 0:	Os11t0240900	Os12t0197900	1e-70
100- 1:	Os11t0241200	Os12t0198000	7e-35
100- 2:	Os11t0242200	Os12t0198200	3e-88
100- 3:	Os11t0242500	Os12t0203000	4e-63
100- 4:	Os11t0242600	Os12t0204500	2e-55
100- 5:	Os11t0243300	Os12t0208900	8e-28
100- 6:	Os11t0244300	Os12t0209300	3e-50
100- 7:	Os11t0245100	Os12t0210200	1e-74
100- 8:	Os11t0245200	Os12t0210400	0
## Alignment 101: score=304.0 e_value=1.7e-12 N=7 os11&os12 plus
101- 0:	Os11t0282300	Os12t0230600	9e-41
101- 1:	Os11t0282800	Os12t0231000	1e-126
101- 2:	Os11t0293800	Os12t0232300	3e-74
101- 3:	Os11t0294400	Os12t0233100	2e-25
101- 4:	Os11t0295000	Os12t0233300	4e-17
101- 5:	Os11t0300600	Os12t0235700	3e-91
101- 6:	Os11t0303050	Os12t0235800	3e-61
## Alignment 102: score=263.0 e_value=9.4e-12 N=7 os11&os12 plus
102- 0:	Os11t0483000	Os12t0443000	4e-61
102- 1:	Os11t0484400	Os12t0446900	0
102- 2:	Os11t0491500	Os12t0454600	1e-25
102- 3:	Os11t0499600	Os12t0464400	5e-80
102- 4:	Os11t0508600	Os12t0476200	3e-97
102- 5:	Os11t0512000	Os12t0477400	1e-32
102- 6:	Os11t0514100	Os12t0477700	2e-160
## Alignment 103: score=223.0 e_value=2.5e-11 N=5 os11&os12 plus
103- 0:	Os11t0634200	Os12t0508200	6e-12
103- 1:	Os11t0634500	Os12t0508300	5e-28
103- 2:	Os11t0637100	Os12t0512100	1e-97
103- 3:	Os11t0637133	Os12t0512150	1e-26
103- 4:	Os11t0637501	Os12t0514100	5e-33
## Alignment 104: score=572.0 e_value=4.8e-36 N=14 os11&os2 plus
104- 0:	Os11t0149900	Os02t0527900	3e-83
104- 1:	Os11t0150450	Os02t0528000	5e-17
104- 2:	Os11t0152500	Os02t0531600	1e-83
104- 3:	Os11t0153200	Os02t0533300	2e-48
104- 4:	Os11t0153300	Os02t0533700	6e-06
104- 5:	Os11t0153500	Os02t0534000	1e-07
104- 6:	Os11t0155100	Os02t0535901	5e-55
104- 7:	Os11t0156800	Os02t0537800	3e-25
104- 8:	Os11t0157200	Os02t0538700	4e-53
104- 9:	Os11t0158400	Os02t0539100	0
104- 10:	Os11t0162200	Os02t0541700	1e-21
104- 11:	Os11t0163500	Os02t0542400	2e-62
104- 12:	Os11t0168500	Os02t0546600	2e-13
104- 13:	Os11t0169900	Os02t0550100	3e-68
## Alignment 105: score=205.0 e_value=5.9e-06 N=5 os11&os2 plus
105- 0:	Os11t0488900	Os02t0506400	5e-32
105- 1:	Os11t0490300	Os02t0507600	1e-13
105- 2:	Os11t0496500	Os02t0508100	3e-22
105- 3:	Os11t0499600	Os02t0511100	7e-98
105- 4:	Os11t0508600	Os02t0513100	3e-82
## Alignment 106: score=241.0 e_value=8.3e-08 N=6 os11&os3 plus
106- 0:	Os11t0104400	Os03t0290300	6e-121
106- 1:	Os11t0104800	Os03t0291800	2e-126
106- 2:	Os11t0105750	Os03t0294100	2e-66
106- 3:	Os11t0106400	Os03t0294900	0
106- 4:	Os11t0107700	Os03t0297800	2e-45
106- 5:	Os11t0109633	Os03t0299800	1e-93
## Alignment 107: score=196.0 e_value=5.5e-08 N=4 os11&os3 plus
107- 0:	Os11t0601600	Os03t0379100	0
107- 1:	Os11t0601700	Os03t0379300	8e-33
107- 2:	Os11t0602500	Os03t0379500	4e-43
107- 3:	Os11t0602550	Os03t0379650	3e-15
## Alignment 108: score=541.0 e_value=5e-32 N=14 os11&os3 minus
108- 0:	Os11t0112200	Os03t0339300	1e-49
108- 1:	Os11t0114700	Os03t0336700	2e-112
108- 2:	Os11t0116550	Os03t0335300	0
108- 3:	Os11t0117700	Os03t0334200	5e-14
108- 4:	Os11t0119700	Os03t0332100	3e-43
108- 5:	Os11t0124900	Os03t0330000	9e-158
108- 6:	Os11t0125900	Os03t0328400	4e-09
108- 7:	Os11t0126900	Os03t0327800	2e-57
108- 8:	Os11t0127600	Os03t0327100	3e-58
108- 9:	Os11t0128000	Os03t0324700	2e-150
108- 10:	Os11t0129600	Os03t0322800	5e-31
108- 11:	Os11t0131600	Os03t0320400	5e-105
108- 12:	Os11t0131900	Os03t0320100	5e-76
108- 13:	Os11t0134400	Os03t0319300	3e-47
## Alignment 109: score=434.0 e_value=8.1e-21 N=10 os11&os4 plus
109- 0:	Os11t0150200	Os04t0407500	4e-25
109- 1:	Os11t0151100	Os04t0410400	4e-81
109- 2:	Os11t0151700	Os04t0410600	1e-164
109- 3:	Os11t0152500	Os04t0411400	6e-87
109- 4:	Os11t0155100	Os04t0414500	1e-24
109- 5:	Os11t0156300	Os04t0415100	6e-20
109- 6:	Os11t0156600	Os04t0415200	2e-45
109- 7:	Os11t0156800	Os04t0416500	2e-38
109- 8:	Os11t0157200	Os04t0416700	4e-57
109- 9:	Os11t0158400	Os04t0416900	4e-25
## Alignment 110: score=330.0 e_value=3.2e-15 N=8 os11&os4 plus
110- 0:	Os11t0156300	Os04t0685000	3e-16
110- 1:	Os11t0157200	Os04t0685400	2e-40
110- 2:	Os11t0157400	Os04t0685500	2e-79
110- 3:	Os11t0158300	Os04t0686500	4e-21
110- 4:	Os11t0161900	Os04t0686800	2e-20
110- 5:	Os11t0163600	Os04t0687900	3e-94
110- 6:	Os11t0163800	Os04t0688000	1e-16
110- 7:	Os11t0169400	Os04t0690100	1e-77
## Alignment 111: score=282.0 e_value=3.7e-12 N=7 os11&os5 plus
111- 0:	Os11t0113700	Os05t0476433	5e-41
111- 1:	Os11t0115350	Os05t0477900	8e-11
111- 2:	Os11t0116600	Os05t0478700	1e-18
111- 3:	Os11t0119700	Os05t0482400	8e-42
111- 4:	Os11t0120100	Os05t0482501	3e-32
111- 5:	Os11t0120300	Os05t0484800	5e-38
111- 6:	Os11t0123600	Os05t0485000	2e-159
## Alignment 112: score=185.0 e_value=3.5e-06 N=5 os11&os5 plus
112- 0:	Os11t0101200	Os05t0466100	8e-16
112- 1:	Os11t0105300	Os05t0468700	5e-92
112- 2:	Os11t0106200	Os05t0470800	5e-122
112- 3:	Os11t0109400	Os05t0473401	1e-110
112- 4:	Os11t0109633	Os05t0474900	2e-91
## Alignment 113: score=207.0 e_value=5.3e-13 N=5 os11&os5 minus
113- 0:	Os11t0151400	Os05t0445100	3e-156
113- 1:	Os11t0152700	Os05t0443900	5e-118
113- 2:	Os11t0154500	Os05t0442700	2e-48
113- 3:	Os11t0155900	Os05t0438700	6e-63
113- 4:	Os11t0155950	Os05t0438750	5e-28
## Alignment 114: score=363.0 e_value=2.5e-16 N=9 os11&os7 plus
114- 0:	Os11t0111800	Os07t0676600	2e-27
114- 1:	Os11t0112200	Os07t0676900	1e-113
114- 2:	Os11t0113700	Os07t0678600	2e-148
114- 3:	Os11t0116550	Os07t0680000	0
114- 4:	Os11t0117700	Os07t0680600	2e-13
114- 5:	Os11t0119700	Os07t0681300	5e-49
114- 6:	Os11t0124900	Os07t0681700	2e-149
114- 7:	Os11t0125900	Os07t0682800	2e-121
114- 8:	Os11t0127600	Os07t0684800	2e-57
## Alignment 115: score=431.0 e_value=8.5e-23 N=11 os12&os2 plus
115- 0:	Os12t0149300	Os02t0529600	2e-172
115- 1:	Os12t0151600	Os02t0530500	6e-08
115- 2:	Os12t0152000	Os02t0531600	3e-84
115- 3:	Os12t0153500	Os02t0533300	3e-59
115- 4:	Os12t0155100	Os02t0534000	6e-08
115- 5:	Os12t0156500	Os02t0535901	2e-50
115- 6:	Os12t0158800	Os02t0537500	3e-119
115- 7:	Os12t0159600	Os02t0538700	1e-55
115- 8:	Os12t0163500	Os02t0542400	1e-66
115- 9:	Os12t0168100	Os02t0546600	4e-14
115- 10:	Os12t0168900	Os02t0550100	3e-68
## Alignment 116: score=2616.0 e_value=1.8e-233 N=59 os12&os3 plus
116- 0:	Os12t0574800	Os03t0603300	5e-66
116- 1:	Os12t0577800	Os03t0604566	5e-08
116- 2:	Os12t0581300	Os03t0606100	1e-77
116- 3:	Os12t0581600	Os03t0606600	3e-61
116- 4:	Os12t0581700	Os03t0607500	4e-63
116- 5:	Os12t0581800	Os03t0607600	1e-107
116- 6:	Os12t0581900	Os03t0607700	8e-30
116- 7:	Os12t0583500	Os03t0609800	0
116- 8:	Os12t0583700	Os03t0610400	4e-33
116- 9:	Os12t0586100	Os03t0610900	0
116- 10:	Os12t0587200	Os03t0615300	2e-16
116- 11:	Os12t0588800	Os03t0617500	2e-62
116- 12:	Os12t0590700	Os03t0619100	2e-26
116- 13:	Os12t0591300	Os03t0622200	3e-07
116- 14:	Os12t0594000	Os03t0625300	2e-129
116- 15:	Os12t0596800	Os03t0626600	0
116- 16:	Os12t0597000	Os03t0626800	1e-122
116- 17:	Os12t0597600	Os03t0627500	3e-102
116- 18:	Os12t0600200	Os03t0632800	6e-79
116- 19:	Os12t0601000	Os03t0633100	7e-20
116- 20:	Os12t0601300	Os03t0633500	6e-53
116- 21:	Os12t0601400	Os03t0633800	1e-50
116- 22:	Os12t0603700	Os03t0634400	8e-30
116- 23:	Os12t0604200	Os03t0635800	3e-59
116- 24:	Os12t0604500	Os03t0636700	2e-16
116- 25:	Os12t0604700	Os03t0636800	0
116- 26:	Os12t0605100	Os03t0637900	3e-59
116- 27:	Os12t0605500	Os03t0638300	2e-16
116- 28:	Os12t0605900	Os03t0638800	1e-139
116- 29:	Os12t0609900	Os03t0638900	2e-43
116- 30:	Os12t0610200	Os03t0639300	6e-26
116- 31:	Os12t0611000	Os03t0639600	7e-64
116- 32:	Os12t0611300	Os03t0640000	5e-57
116- 33:	Os12t0612700	Os03t0640800	0
116- 34:	Os12t0613100	Os03t0641200	4e-27
116- 35:	Os12t0614000	Os03t0641700	8e-55
116- 36:	Os12t0614600	Os03t0642300	2e-128
116- 37:	Os12t0614800	Os03t0642600	5e-97
116- 38:	Os12t0615500	Os03t0642900	2e-91
116- 39:	Os12t0616800	Os03t0644600	1e-09
116- 40:	Os12t0616900	Os03t0645100	2e-173
116- 41:	Os12t0617100	Os03t0645200	2e-74
116- 42:	Os12t0617400	Os03t0645900	1e-142
116- 43:	Os12t0617250	Os03t0645966	9e-30
116- 44:	Os12t0617900	Os03t0646900	0
116- 45:	Os12t0618300	Os03t0647500	2e-102
116- 46:	Os12t0618600	Os03t0647600	3e-58
116- 47:	Os12t0618800	Os03t0648100	5e-142
116- 48:	Os12t0619000	Os03t0648300	3e-99
116- 49:	Os12t0620600	Os03t0649000	0
116- 50:	Os12t0621100	Os03t0650000	1e-63
116- 51:	Os12t0623500	Os03t0654400	0
116- 52:	Os12t0623600	Os03t0654700	4e-43
116- 53:	Os12t0624200	Os03t0656500	6e-62
116- 54:	Os12t0626200	Os03t0660200	5e-19
116- 55:	Os12t0628300	Os03t0661500	1e-15
116- 56:	Os12t0628600	Os03t0661600	2e-42
116- 57:	Os12t0630200	Os03t0663400	2e-46
116- 58:	Os12t0631100	Os03t0666500	1e-104
## Alignment 117: score=594.0 e_value=8.8e-33 N=14 os12&os3 plus
117- 0:	Os12t0632000	Os03t0670700	1e-45
117- 1:	Os12t0632600	Os03t0671800	2e-53
117- 2:	Os12t0633600	Os03t0673800	0
117- 3:	Os12t0634700	Os03t0676300	1e-07
117- 4:	Os12t0635400	Os03t0676400	6e-08
117- 5:	Os12t0636000	Os03t0678400	1e-78
117- 6:	Os12t0636100	Os03t0680100	2e-53
117- 7:	Os12t0636200	Os03t0680700	1e-29
117- 8:	Os12t0636800	Os03t0681400	1e-80
117- 9:	Os12t0637700	Os03t0682100	1e-127
117- 10:	Os12t0637900	Os03t0685500	1e-13
117- 11:	Os12t0638200	Os03t0687000	2e-154
117- 12:	Os12t0638700	Os03t0689300	0
117- 13:	Os12t0639700	Os03t0692000	6e-134
## Alignment 118: score=343.0 e_value=2.6e-15 N=8 os12&os3 plus
118- 0:	Os12t0104400	Os03t0290300	1e-121
118- 1:	Os12t0104700	Os03t0291200	6e-82
118- 2:	Os12t0105300	Os03t0294100	6e-67
118- 3:	Os12t0105800	Os03t0294800	2e-48
118- 4:	Os12t0105950	Os03t0294900	0
118- 5:	Os12t0107700	Os03t0297800	4e-129
118- 6:	Os12t0108000	Os03t0297900	9e-107
118- 7:	Os12t0109633	Os03t0299800	7e-51
## Alignment 119: score=263.0 e_value=7.1e-12 N=7 os12&os3 plus
119- 0:	Os12t0577600	Os03t0759000	2e-133
119- 1:	Os12t0577800	Os03t0762100	5e-09
119- 2:	Os12t0580500	Os03t0762700	6e-42
119- 3:	Os12t0583700	Os03t0764100	1e-27
119- 4:	Os12t0586100	Os03t0764800	1e-131
119- 5:	Os12t0590700	Os03t0764900	9e-21
119- 6:	Os12t0590900	Os03t0765800	0
## Alignment 120: score=396.0 e_value=1.4e-24 N=11 os12&os3 minus
120- 0:	Os12t0111800	Os03t0339400	2e-33
120- 1:	Os12t0114200	Os03t0336700	5e-102
120- 2:	Os12t0116000	Os03t0335300	0
120- 3:	Os12t0118900	Os03t0332100	1e-73
[truncated: 2,110 more rows]

## Sheet: MCScanX output clean
Query		Hit				query			hit
RAP	MSU	RAP	MSU	E-score	MCScanX	chr	bp	location	chr	bp	location
Os01t0155500	LOC_Os01g06280	Os05t0162500	LOC_Os05g06990	1e-20	3481	1	2982269	1.06618	5	3671008	5.12221
Os01t0155600	LOC_Os01g06290	Os05t0162600	LOC_Os05g07000	2e-52	3481	1	2985563	1.06625	5	3674411	5.12232
Os01t0156000	LOC_Os01g06320	Os05t0162800	LOC_Os05g07010	1e-45	3481	1	3003096	1.06664	5	3679937	5.12251
Os01t0158500	LOC_Os01g06510	Os05t0163000	LOC_Os05g07030	0	3481	1	3060407	1.06791	5	3690618	5.12286
Os01t0159300	LOC_Os01g06590	Os05t0163400	LOC_Os05g07070	3e-94	3481	1	3099509	1.06878	5	3718553	5.12379
Os01t0159400	LOC_Os01g06600	Os05t0163700	LOC_Os05g07090	0	3481	1	3107668	1.06896	5	3730797	5.1242
Os01t0159800	LOC_Os01g06640	Os05t0163900	LOC_Os05g07120	8e-35	3481	1	3128925	1.06943	5	3756840	5.12507
Os01t0165200	LOC_Os01g07140	Os05t0164900	LOC_Os05g07220	2e-105	3481	1	3361460	1.07459	5	3813621	5.12696
Os01t0165600	LOC_Os01g07150	Os05t0165200	LOC_Os05g07240	3e-46	3481	1	3375593	1.07491	5	3833033	5.1276
Os01t0166400	LOC_Os01g07212	Os05t0165400	LOC_Os05g07260	1e-14	3481	1	3404896	1.07556	5	3840782	5.12786
Os01t0166500	LOC_Os01g07240	Os05t0165500	LOC_Os05g07280	2e-21	3481	1	3414127	1.07576	5	3858326	5.12844
Os01t0167500	LOC_Os01g07310	Os05t0168700	LOC_Os05g07670	1e-156	3481	1	3446295	1.07647	5	4118245	5.1371
Os01t0167900	LOC_Os01g07360	Os05t0168800	LOC_Os05g07680	2e-56	3481	1	3473096	1.07707	5	4129568	5.13747
Os01t0168200	LOC_Os01g07376	Os05t0169000	LOC_Os05g07690	7e-62	3481	1	3488739	1.07742	5	4136427	5.1377
Os01t0168500	LOC_Os01g07400	Os05t0169200	LOC_Os05g07710	7e-143	3481	1	3505718	1.07779	5	4145745	5.13801
Os01t0169800	LOC_Os01g07500	Os05t0169300	LOC_Os05g07720	3e-81	3481	1	3576989	1.07937	5	4152969	5.13825
Os01t0169900	LOC_Os01g07520	Os05t0169400	LOC_Os05g07730	3e-68	3481	1	3591171	1.07969	5	4161441	5.13853
Os01t0170300	LOC_Os01g07560	Os05t0169600	LOC_Os05g07740	6e-79	3481	1	3620523	1.08034	5	4175625	5.13901
Os01t0170500	LOC_Os01g07570	Os05t0169800	LOC_Os05g07764	3e-23	3481	1	3632812	1.08061	5	4182202	5.13923
Os01t0171000	LOC_Os01g07630	Os05t0170700	LOC_Os05g07850	1e-31	3481	1	3666752	1.08137	5	4237110	5.14105
Os01t0172100	LOC_Os01g07730	Os05t0170900	LOC_Os05g07870	2e-22	3481	1	3710435	1.08234	5	4250316	5.14149
Os01t0172400	LOC_Os01g07760	Os05t0171000	LOC_Os05g07880	0	3481	1	3723983	1.08264	5	4256051	5.14168
Os01t0172800	LOC_Os01g07780	Os05t0171200	LOC_Os05g07890	6e-43	3481	1	3735005	1.08288	5	4262681	5.1419
Os01t0173600	LOC_Os01g07850	Os05t0171900	LOC_Os05g07940	3e-67	3481	1	3778891	1.08385	5	4301767	5.14321
Os01t0174100	LOC_Os01g07890	Os05t0176300	LOC_Os05g08390	8e-19	3481	1	3817369	1.08471	5	4579256	5.15244
Os01t0175100	LOC_Os01g07970	Os05t0176700	LOC_Os05g08420	5e-19	3481	1	3854508	1.08553	5	4593629	5.15292
Os01t0175600	LOC_Os01g08020	Os05t0176800	LOC_Os05g08430	0	3481	1	3877337	1.08604	5	4600984	5.15317
Os01t0175850	LOC_Os01g08080	Os05t0177500	LOC_Os05g08480	2e-45	3481	1	3914420	1.08686	5	4626543	5.15402
Os01t0176400	LOC_Os01g08140	Os05t0178000	LOC_Os05g08530	1e-40	3481	1	3937236	1.08737	5	4653231	5.15491
Os01t0177400	LOC_Os01g08220	Os05t0178100	LOC_Os05g08540	2e-96	3481	1	4002659	1.08882	5	4660906	5.15516
Os01t0178300	LOC_Os01g08300	Os05t0178300	LOC_Os05g08554	3e-06	3481	1	4065623	1.09022	5	4665595	5.15532
Os01t0178400	LOC_Os01g08310	Os05t0178400	LOC_Os05g08560	3e-75	3481	1	4067863	1.09027	5	4669401	5.15544
Os01t0178500	LOC_Os01g08320	Os05t0178600	LOC_Os05g08570	2e-60	3481	1	4073313	1.09039	5	4681911	5.15586
Os01t0178700	LOC_Os01g08340	Os05t0179000	LOC_Os05g08610	3e-126	3481	1	4091447	1.09079	5	4713443	5.15691
Os01t0178850	LOC_Os01g08360	Os05t0179100	LOC_Os05g08620	6e-09	3481	1	4098317	1.09094	5	4722900	5.15723
Os01t0179000	LOC_Os01g08380	Os05t0179300	LOC_Os05g08640	0	3481	1	4109690	1.0912	5	4735554	5.15765
Os01t0179300	LOC_Os01g08410	Os05t0179800	LOC_Os05g08730	9e-19	3481	1	4122751	1.09149	5	4786823	5.15935
Os01t0179600	LOC_Os01g08440	Os05t0179950	LOC_Os05g08750	1e-101	3481	1	4152189	1.09214	5	4799285	5.15977
Os01t0180000	LOC_Os01g08470	Os05t0180300	LOC_Os05g08770	3e-141	3481	1	4178749	1.09273	5	4813990	5.16026
Os01t0180300	LOC_Os01g08510	Os05t0180400	LOC_Os05g08790	5e-173	3481	1	4207812	1.09337	5	4832044	5.16086
Os01t0180400	LOC_Os01g08520	Os05t0180500	LOC_Os05g08800	2e-15	3481	1	4214513	1.09352	5	4837977	5.16106
Os01t0180800	LOC_Os01g08560	Os05t0181000	LOC_Os05g08840	0	3481	1	4253484	1.09439	5	4877810	5.16238
Os01t0183500	LOC_Os01g08800	Os05t0181200	LOC_Os05g08850	1e-73	3481	1	4417240	1.09802	5	4885427	5.16264
Os01t0183633	LOC_Os01g08814	Os05t0181250	LOC_Os05g08854	5e-12	3481	1	4423191	1.09815	5	4887966	5.16272
Os01t0184900	LOC_Os01g08970	Os05t0182600	LOC_Os05g08970	0	3481	1	4496923	1.09979	5	4965661	5.16531
Os01t0185100	LOC_Os01g08990	Os05t0182700	LOC_Os05g08980	3e-56	3481	1	4508527	1.10005	5	4971756	5.16551
Os01t0185200	LOC_Os01g09000	Os05t0182800	LOC_Os05g08990	2e-79	3481	1	4513604	1.10016	5	4977018	5.16569
Os01t0186000	LOC_Os01g09100	Os05t0183100	LOC_Os05g09020	2e-32	3481	1	4571689	1.10145	5	4998467	5.1664
Os01t0186900	LOC_Os01g09220	Os05t0183900	LOC_Os05g09150	1e-47	3481	1	4645541	1.10309	5	5113985	5.17024
Os01t0187400	LOC_Os01g09246	Os05t0185600	LOC_Os05g09360	4e-66	3481	1	4672581	1.10369	5	5238262	5.17438
Os01t0188400	LOC_Os01g09320	Os05t0186300	LOC_Os05g09440	0	3481	1	4738519	1.10515	5	5293940	5.17624
Os01t0190400	LOC_Os01g09460	Os05t0187100	LOC_Os05g09500	3e-141	3481	1	4819365	1.10694	5	5337862	5.1777
Os01t0190500	LOC_Os01g09470	Os05t0187500	LOC_Os05g09520	8e-96	3481	1	4825703	1.10708	5	5365128	5.17861
Os01t0191200	LOC_Os01g09540	Os05t0189300	LOC_Os05g09704	3e-43	3481	1	4871340	1.1081	5	5472973	5.1822
Os01t0191300	LOC_Os01g09550	Os05t0194500	LOC_Os05g10620	1e-71	3481	1	4879148	1.10827	5	5784465	5.19257
Os01t0191700	LOC_Os01g09570	Os05t0194900	LOC_Os05g10650	2e-138	3481	1	4904790	1.10884	5	5814327	5.19356
Os01t0192000	LOC_Os01g09620	Os05t0195200	LOC_Os05g10670	2e-107	3481	1	4948852	1.10982	5	5846903	5.19464
Os01t0192300	LOC_Os01g09640	Os05t0195700	LOC_Os05g10690	6e-76	3481	1	4970685	1.1103	5	5870762	5.19544
Os01t0192600	LOC_Os01g09670	Os05t0196200	LOC_Os05g10740	2e-174	3481	1	4981517	1.11054	5	5914398	5.19689
Os01t0192900	LOC_Os01g09700	Os05t0196600	LOC_Os05g10780	5e-175	3481	1	5001495	1.11098	5	5954558	5.19823
Os01t0193400	LOC_Os01g09730	Os05t0196700	LOC_Os05g10800	2e-06	3481	1	5015435	1.11129	5	5965208	5.19858
Os01t0194600	LOC_Os01g09830	Os05t0198200	LOC_Os05g10930	2e-32	3481	1	5084920	1.11284	5	6086163	5.20261
Os01t0195801	LOC_Os01g09900	Os05t0199800	LOC_Os05g11070	2e-20	3481	1	5148335	1.11424	5	6206803	5.20662
Os01t0196500	LOC_Os01g10010	Os05t0200280	LOC_Os05g11120	2e-46	3481	1	5215017	1.11572	5	6257247	5.2083
Os01t0197100	LOC_Os01g10040	Os05t0200400	LOC_Os05g11130	2e-118	3481	1	5235623	1.11618	5	6269378	5.20871
Os01t0198200	LOC_Os01g10150	Os05t0200500	LOC_Os05g11140	0	3481	1	5328169	1.11823	5	6273921	5.20886
Os01t0198500	LOC_Os01g10180	Os05t0200700	LOC_Os05g11160	2e-30	3481	1	5351700	1.11876	5	6292550	5.20948
Os01t0198900	LOC_Os01g10210	Os05t0201700	LOC_Os05g11210	5e-40	3481	1	5372779	1.11922	5	6333115	5.21083
Os01t0200700	LOC_Os01g10400	Os05t0202800	LOC_Os05g11320	4e-10	3481	1	5477621	1.12155	5	6394169	5.21286
Os01t0201700	LOC_Os01g10504	Os05t0203600	LOC_Os05g11380	1e-43	3481	1	5560381	1.12339	5	6427133	5.21396
Os01t0201800	LOC_Os01g10520	Os05t0203900	LOC_Os05g11428	6e-39	3481	1	5578959	1.1238	5	6468638	5.21534
Os01t0202500	LOC_Os01g10580	Os05t0204600	LOC_Os05g11510	3e-56	3481	1	5638836	1.12513	5	6514880	5.21688
Os01t0202800	LOC_Os01g10600	Os05t0205000	LOC_Os05g11560	3e-23	3481	1	5662323	1.12565	5	6540100	5.21772
Os01t0205500	LOC_Os01g10820	Os05t0207300	LOC_Os05g11710	9e-94	3481	1	5769150	1.12802	5	6649639	5.22137
Os01t0205700	LOC_Os01g10840	Os05t0207500	LOC_Os05g11730	1e-129	3481	1	5773771	1.12812	5	6658029	5.22165
Os01t0206700	LOC_Os01g10890	Os05t0208100	LOC_Os05g11790	6e-168	3481	1	5808798	1.1289	5	6701420	5.22309
Os01t0214500	LOC_Os01g11600	Os05t0209500	LOC_Os05g11900	1e-15	399	1	6256915	1.13884	5	6774112	5.22551
Os01t0214600	LOC_Os01g11620	Os05t0209600	LOC_Os05g11910	2e-152	399	1	6266560	1.13906	5	6787746	5.22596
Os01t0218200	LOC_Os01g11920	Os05t0210600	LOC_Os05g11990	2e-165	399	1	6471032	1.14359	5	6859198	5.22834
Os01t0219600	LOC_Os01g12030	Os05t0212300	LOC_Os05g12150	0	399	1	6540971	1.14515	5	6942136	5.2311
Os01t0220200	LOC_Os01g12080	Os05t0212400	LOC_Os05g12170	2e-07	399	1	6574256	1.14588	5	6957716	5.23162
Os01t0220700	LOC_Os01g12130	Os05t0214300	LOC_Os05g12320	3e-29	399	1	6612233	1.14673	5	7082940	5.23579
Os01t0221500	LOC_Os01g12200	Os05t0215600	LOC_Os05g12474	6e-07	399	1	6652209	1.14761	5	7161754	5.23842
Os01t0226600	LOC_Os01g12680	Os05t0219900	LOC_Os05g13320	1e-180	595	1	6990324	1.15512	5	7407901	5.24661
Os01t0229100	LOC_Os01g12870	Os05t0227700	LOC_Os05g13950	1e-136	595	1	7124686	1.1581	5	7791468	5.25938
Os01t0229800	LOC_Os01g12940	Os05t0228000	LOC_Os05g13970	1e-91	595	1	7184483	1.15943	5	7804618	5.25982
Os01t0230200	LOC_Os01g13000	Os05t0228400	LOC_Os05g14010	3e-76	595	1	7215863	1.16012	5	7832314	5.26074
Os01t0232000	LOC_Os01g13120	Os05t0231700	LOC_Os05g14240	1e-48	595	1	7296781	1.16192	5	8029918	5.26732
Os01t0232500	LOC_Os01g13170	Os05t0232500	LOC_Os05g14300	3e-139	595	1	7339796	1.16287	5	8063197	5.26842
Os01t0232600	LOC_Os01g13180	Os05t0233000	LOC_Os05g14360	1e-11	595	1	7344911	1.16299	5	8109845	5.26998
Os01t0233500	LOC_Os01g13260	Os05t0237100	LOC_Os05g14730	1e-87	595	1	7388804	1.16396	5	8397777	5.27956
Os01t0233800	LOC_Os01g13270	Os05t0237400	LOC_Os05g14750	4e-179	595	1	7400798	1.16423	5	8408893	5.27993
Os01t0234700	LOC_Os01g13340	Os05t0238400	LOC_Os05g14880	9e-41	595	1	7436894	1.16503	5	8479977	5.2823
Os01t0235350	LOC_Os01g13425	Os05t0241000	LOC_Os05g15140	1e-157	595	1	7472828	1.16582	5	8613873	5.28676
Os01t0237000	LOC_Os01g13560	Os05t0245300	LOC_Os05g15630	4e-12	595	1	7587369	1.16837	5	8875837	5.29548
Os01t0238700	LOC_Os01g13710	Os05t0251900	LOC_Os05g16280	2e-156	595	1	7672048	1.17024	5	9246024	5.3078
Os01t0248900	LOC_Os01g14650	Os05t0276500	LOC_Os05g19570	8e-100	278	1	8195211	1.18185	5	11422394	5.38025
Os01t0249200	LOC_Os01g14670	Os05t0277500	LOC_Os05g19670	2e-83	278	1	8203087	1.18203	5	11496202	5.38271
Os01t0251200	LOC_Os01g14840	Os05t0279400	LOC_Os05g19970	0	278	1	8296626	1.1841	5	11689776	5.38915
Os01t0252700	LOC_Os01g14900	Os05t0280500	LOC_Os05g20100	3e-118	278	1	8346893	1.18522	5	11782510	5.39224
Os01t0253000	LOC_Os01g14926	Os05t0280700	LOC_Os05g20150	8e-141	278	1	8363272	1.18558	5	11818107	5.39343
Os01t0253200	LOC_Os01g14940	Os05t0283200	LOC_Os05g20570	1e-34	278	1	8379053	1.18593	5	12098596	5.40276
Os01t0284900	LOC_Os01g18220	Os05t0140300	LOC_Os05g04830	3e-08	983	1	10248985	1.22743	5	2325841	5.07743
Os01t0285300	LOC_Os01g18240	Os05t0140100	LOC_Os05g04820	1e-174	983	1	10265895	1.2278	5	2313406	5.07701
Os01t0286100	LOC_Os01g18290	Os05t0139100	LOC_Os05g04740	1e-41	983	1	10319449	1.22899	5	2246901	5.0748
Os01t0287600	LOC_Os01g18400	Os05t0138200	LOC_Os05g04690	2e-94	983	1	10390153	1.23056	5	2217583	5.07382
Os01t0288200	LOC_Os01g18450	Os05t0138000	LOC_Os05g04680	2e-10	983	1	10418038	1.23118	5	2213080	5.07367
Os01t0289600	LOC_Os01g18584	Os05t0137500	LOC_Os05g04640	4e-49	983	1	10520641	1.23346	5	2179523	5.07256
Os01t0290000	LOC_Os01g18630	Os05t0137400	LOC_Os05g04630	0	983	1	10540422	1.23389	5	2175658	5.07243
Os01t0290700	LOC_Os01g18670	Os05t0137200	LOC_Os05g04610	2e-64	983	1	10563699	1.23441	5	2169605	5.07223
Os01t0291500	LOC_Os01g18744	Os05t0136900	LOC_Os05g04584	2e-147	983	1	10609537	1.23543	5	2143997	5.07137
Os01t0292200	LOC_Os01g18800	Os05t0136200	LOC_Os05g04550	0	983	1	10671134	1.2368	5	2113821	5.07037
Os01t0292700	LOC_Os01g18840	Os05t0135900	LOC_Os05g04530	2e-33	983	1	10691263	1.23724	5	2100956	5.06994
Os01t0293000	LOC_Os01g18860	Os05t0135700	LOC_Os05g04510	0	983	1	10705767	1.23756	5	2090481	5.06959
Os01t0293400	LOC_Os01g18890	Os05t0135000	LOC_Os05g04450	6e-59	983	1	10729451	1.23809	5	2050581	5.06826
Os01t0294300	LOC_Os01g18950	Os05t0134800	LOC_Os05g04440	5e-30	983	1	10761732	1.23881	5	2044857	5.06807
Os01t0294500	LOC_Os01g18970	Os05t0134700	LOC_Os05g04410	3e-60	983	1	10768395	1.23895	5	2027872	5.06751
Os01t0295700	LOC_Os01g19130	Os05t0134200	LOC_Os05g04360	1e-146	983	1	10853715	1.24085	5	1994444	5.0664
Os01t0296100	LOC_Os01g19150	Os05t0134000	LOC_Os05g04340	8e-166	983	1	10872154	1.24126	5	1974461	5.06573
Os01t0298400	LOC_Os01g19330	Os05t0132700	LOC_Os05g04210	2e-09	983	1	10982964	1.24372	5	1909099	5.06355
Os01t0299500	LOC_Os01g19410	Os05t0131900	LOC_Os05g04150	9e-40	983	1	11029383	1.24475	5	1861360	5.06196
Os01t0301900	LOC_Os01g19610	Os05t0130400	LOC_Os05g03972	2e-28	983	1	11158175	1.2476	5	1785519	5.05944
Os01t0302500	LOC_Os01g19694	Os05t0129700	LOC_Os05g03884	2e-106	983	1	11215220	1.24887	5	1724865	5.05742
Os01t0303200	LOC_Os01g19760	Os05t0355133	LOC_Os05g28690	0	748	1	11260074	1.24986	5	16859310	5.56125
Os01t0303600	LOC_Os01g19800	Os05t0355300	LOC_Os05g28730	8e-60	748	1	11280102	1.25031	5	16879914	5.56193
Os01t0303800	LOC_Os01g19820	Os05t0355400	LOC_Os05g28740	5e-25	748	1	11293433	1.2506	5	16889487	5.56225
Os01t0304000	LOC_Os01g19840	Os05t0355500	LOC_Os05g28750	5e-29	748	1	11297921	1.2507	5	16890714	5.56229
Os01t0306200	LOC_Os01g20000	Os05t0356800	LOC_Os05g28840	4e-14	748	1	11414992	1.2533	5	16938520	5.56388
Os01t0308600	LOC_Os01g20730	Os05t0358101	LOC_Os05g29000	3e-25	748	1	11687461	1.25935	5	17027737	5.56685
Os01t0310100	LOC_Os01g20860	Os05t0358700	LOC_Os05g29050	4e-31	748	1	11775226	1.2613	5	17088073	5.56886
Os01t0311400	LOC_Os01g20930	Os05t0359833	LOC_Os05g29676	2e-17	748	1	11833058	1.26258	5	17207350	5.57283
Os01t0311700	LOC_Os01g20970	Os05t0360900	LOC_Os05g29740	1e-12	748	1	11856407	1.2631	5	17257790	5.57451
Os01t0311800	LOC_Os01g20980	Os05t0361500	LOC_Os05g29790	8e-56	748	1	11858229	1.26314	5	17297275	5.57583
Os01t0313300	LOC_Os01g21120	Os05t0361700	LOC_Os05g29810	2e-15	748	1	11926719	1.26466	5	17305042	5.57609
Os01t0314800	LOC_Os01g21250	Os05t0362600	LOC_Os05g29930	2e-07	748	1	12006599	1.26643	5	17376917	5.57848
Os01t0315600	LOC_Os01g21300	Os05t0363100	LOC_Os05g29974	3e-44	748	1	12040299	1.26718	5	17395107	5.57908
Os01t0315800	LOC_Os01g21320	Os05t0363200	LOC_Os05g29990	0	748	1	12049935	1.26739	5	17401891	5.57931
Os01t0316600	LOC_Os01g21420	Os05t0364600	LOC_Os05g30140	3e-51	748	1	12104194	1.2686	5	17504623	5.58273
Os01t0316900	LOC_Os01g21450	Os05t0365200	LOC_Os05g30210	8e-37	748	1	12117336	1.26889	5	17565303	5.58475
Os01t0326000	LOC_Os01g22230	Os05t0162000	LOC_Os05g06970	3e-68	643	1	12642675	1.28054	5	3646202	5.12138
Os01t0328400	LOC_Os01g22490	Os05t0160200	LOC_Os05g06770	3e-71	643	1	12788511	1.28378	5	3535417	5.11769
Os01t0328700	LOC_Os01g22520	Os05t0160000	LOC_Os05g06750	9e-35	643	1	12797878	1.28399	5	3529753	5.11751
Os01t0329900	LOC_Os01g22640	Os05t0159200	LOC_Os05g06710	2e-108	643	1	12877021	1.28574	5	3493075	5.11628
Os01t0331900	LOC_Os01g22870	Os05t0159100	LOC_Os05g06700	2e-83	643	1	12991747	1.28829	5	3489320	5.11616
Os01t0332500	LOC_Os01g22954	Os05t0158500	LOC_Os05g06660	0	643	1	13039054	1.28934	5	3439516	5.1145
Os01t0337500	LOC_Os01g23580	Os05t0156900	LOC_Os05g06480	0	643	1	13380024	1.29691	5	3335636	5.11104
Os01t0337600	LOC_Os01g23590	Os05t0156800	LOC_Os05g06470	2e-09	643	1	13389661	1.29712	5	3329107	5.11083
Os01t0337900	LOC_Os01g23610	Os05t0156700	LOC_Os05g06460	3e-129	643	1	13415467	1.29769	5	3313851	5.11032
Os01t0339900	LOC_Os01g23740	Os05t0156300	LOC_Os05g06430	3e-173	643	1	13496420	1.29949	5	3295092	5.10969
Os01t0343200	LOC_Os01g24060	Os05t0155601	LOC_Os05g06350	0	643	1	13703633	1.30409	5	3252039	5.10826
Os01t0343300	LOC_Os01g24070	Os05t0155400	LOC_Os05g06340	2e-30	643	1	13713505	1.30431	5	3246003	5.10806
Os01t0348600	LOC_Os01g24680	Os05t0155000	LOC_Os05g06300	0	643	1	14030164	1.31133	5	3220368	5.10721
Os01t0350900	LOC_Os01g24880	Os05t0154600	LOC_Os05g06270	2e-98	643	1	14155197	1.31411	5	3190079	5.1062
Os01t0356800	LOC_Os01g25450	Os05t0151400	LOC_Os05g05950	3e-22	643	1	14557349	1.32303	5	2973918	5.099
Os01t0579800	LOC_Os01g39780	Os05t0593200	LOC_Os05g51540	3e-29	352	1	24066762	1.53405	5	29668849	5.98768
Os01t0582600	LOC_Os01g40070	Os05t0593000	LOC_Os05g51520	2e-164	352	1	24235393	1.53779	5	29661296	5.98743
Os01t0583100	LOC_Os01g40094	Os05t0592800	LOC_Os05g51510	3e-27	352	1	24248880	1.53809	5	29654878	5.98721
Os01t0583700	LOC_Os01g40150	Os05t0592600	LOC_Os05g51500	2e-16	352	1	24275532	1.53868	5	29645196	5.98689
Os01t0585700	LOC_Os01g40340	Os05t0592500	LOC_Os05g51490	8e-141	352	1	24409794	1.54166	5	29636458	5.9866
Os01t0588500	LOC_Os01g40590	Os05t0591800	LOC_Os05g51400	2e-46	352	1	24549960	1.54477	5	29598555	5.98534
Os01t0588900	LOC_Os01g40630	Os05t0591600	LOC_Os05g51390	1e-104	352	1	24586090	1.54557	5	29586090	5.98492
Os01t0595600	LOC_Os01g41240	Os05t0590300	LOC_Os05g51240	4e-56	388	1	24974046	1.55418	5	29502294	5.98213
Os01t0598600	LOC_Os01g41550	Os05t0590000	LOC_Os05g51220	2e-159	388	1	25145718	1.55799	5	29495967	5.98192
Os01t0602800	LOC_Os01g41870	Os05t0589700	LOC_Os05g51190	1e-42	388	1	25359714	1.56274	5	29476952	5.98129
Os01t0603300	LOC_Os01g41900	Os05t0589400	LOC_Os05g51160	4e-55	388	1	25391252	1.56344	5	29463517	5.98084
Os01t0604700	LOC_Os01g42010	Os05t0589000	LOC_Os05g51140	7e-141	388	1	25446146	1.56466	5	29452119	5.98046
Os01t0605100	LOC_Os01g42030	Os05t0588850		1e-156	388	1	25469690	1.56518	5	29445189	5.98023
Os01t0605700	LOC_Os01g42090	Os05t0588500	LOC_Os05g51090	5e-89	388	1	25495427	1.56575	5	29429374	5.97971
Os01t0607900	LOC_Os01g42294	Os05t0588250	LOC_Os05g51070	1e-73	388	1	25607058	1.56823	5	29423343	5.9795
Os01t0612500	LOC_Os01g42690	Os05t0588100	LOC_Os05g51050	4e-13	9496	1	25907901	1.5749	5	29413054	5.97916
Os01t0614300	LOC_Os01g42810	Os05t0587700	LOC_Os05g51020	5e-111	9496	1	25994856	1.57683	5	29400674	5.97875
Os01t0616333	LOC_Os01g42960	Os05t0587300	LOC_Os05g50990	3e-24	9496	1	26092210	1.57899	5	29373944	5.97786
Os01t0618200	LOC_Os01g43100	Os05t0587100	LOC_Os05g50970	4e-37	9496	1	26215335	1.58173	5	29360264	5.9774
Os01t0618900	LOC_Os01g43160	Os05t0587000	LOC_Os05g50960	5e-144	9496	1	26261067	1.58274	5	29356361	5.97727
Os01t0621200	LOC_Os01g43320	Os05t0586500	LOC_Os05g50920	0	9496	1	26384545	1.58548	5	29337557	5.97665
Os01t0621300	LOC_Os01g43330	Os05t0586400	LOC_Os05g50910	0	9496	1	26394214	1.5857	5	29329944	5.9764
Os01t0621600	LOC_Os01g43350	Os05t0585800	LOC_Os05g50830	0	9496	1	26415522	1.58617	5	29270688	5.97442
Os01t0622600	LOC_Os01g43410	Os05t0585500	LOC_Os05g50810	0	9496	1	26469919	1.58738	5	29256828	5.97396
Os01t0622700	LOC_Os01g43420	Os05t0585400	LOC_Os05g50800	2e-108	9496	1	26474742	1.58748	5	29253610	5.97385
Os01t0623200	LOC_Os01g43460	Os05t0584900	LOC_Os05g50770	3e-177	9496	1	26492535	1.58788	5	29236339	5.97328
Os01t0623500	LOC_Os01g43480	Os05t0584600	LOC_Os05g50750	0	9496	1	26525514	1.58861	5	29209860	5.9724
Os01t0624700	LOC_Os01g43550	Os05t0584000		2e-68	9496	1	26576281	1.58974	5	29180659	5.97143
Os01t0629400	LOC_Os01g43870	Os05t0566200	LOC_Os05g49120	3e-09	290	1	26767736	1.59398	5	28293996	5.94191
Os01t0629600	LOC_Os01g43890	Os05t0582500		3e-111	9496	1	26775222	1.59415	5	29112072	5.96914
Os01t0629900	LOC_Os01g43910	Os05t0582400	LOC_Os05g50560	8e-139	9496	1	26783303	1.59433	5	29106162	5.96895
Os01t0631100	LOC_Os01g44040	Os05t0582100	LOC_Os05g50510	0	9496	1	26857943	1.59599	5	29076744	5.96797
Os01t0631500	LOC_Os01g44090	Os05t0581900	LOC_Os05g50490	1e-32	9496	1	26902455	1.59697	5	29067134	5.96765
Os01t0632000	LOC_Os01g44140	Os05t0581700	LOC_Os05g50470	4e-12	9496	1	26932362	1.59764	5	29049464	5.96706
Os01t0633100	LOC_Os01g44220	Os05t0580000	LOC_Os05g50380	0	9496	1	26988278	1.59888	5	28988137	5.96502
Os01t0635000	LOC_Os01g44370	Os05t0579600	LOC_Os05g50340	1e-19	9496	1	27088262	1.6011	5	28961449	5.96413
Os01t0637500	LOC_Os01g45060	Os05t0578600	LOC_Os05g50260	3e-141	9496	1	27311742	1.60606	5	28918487	5.9627
Os01t0637800	LOC_Os01g45090	Os05t0568200	LOC_Os05g49310	3e-47	290	1	27322406	1.60629	5	28412577	5.94586
Os01t0639200	LOC_Os01g45200	Os05t0578500	LOC_Os05g50250	1e-156	9496	1	27370621	1.60736	5	28911623	5.96247
Os01t0639600	LOC_Os01g45250	Os05t0578100	LOC_Os05g50230	5e-37	9496	1	27411373	1.60827	5	28903176	5.96219
Os01t0641000	LOC_Os01g45380	Os05t0577700	LOC_Os05g50190	0	9496	1	27487723	1.60996	5	28876444	5.9613
Os01t0642000	LOC_Os01g45460	Os05t0577200	LOC_Os05g50170	6e-132	9496	1	27522503	1.61073	5	28863215	5.96086
Os01t0642600	LOC_Os01g45510	Os05t0577100	LOC_Os05g50160	3e-90	9496	1	27555406	1.61146	5	28859715	5.96074
Os01t0643300	LOC_Os01g45550	Os05t0576900	LOC_Os05g50140	1e-177	9496	1	27593748	1.61231	5	28851585	5.96047
Os01t0643800	LOC_Os01g45620	Os05t0576800	LOC_Os05g50120	0	9496	1	27647635	1.61351	5	28837075	5.95999
Os01t0643900	LOC_Os01g45624	Os05t0576700	LOC_Os05g50110	3e-09	9496	1	27653187	1.61363	5	28833207	5.95986
Os01t0644900	LOC_Os01g45720	Os05t0576600	LOC_Os05g50100	6e-17	9496	1	27687517	1.61439	5	28826592	5.95964
Os01t0645000	LOC_Os01g45730	Os05t0576300	LOC_Os05g50080	3e-76	9496	1	27689784	1.61444	5	28818919	5.95938
Os01t0646300	LOC_Os01g45860	Os05t0574900	LOC_Os05g49930	6e-113	9496	1	27773913	1.61631	5	28756338	5.9573
Os01t0649100	LOC_Os01g46070	Os05t0574400	LOC_Os05g49880	3e-163	9496	1	27920565	1.61957	5	28733927	5.95655
Os01t0651800	LOC_Os01g46290	Os05t0574000	LOC_Os05g49830	5e-91	9496	1	28051228	1.62246	5	28713580	5.95588
Os01t0651932	LOC_Os01g46340	Os05t0573900	LOC_Os05g49820	4e-78	9496	1	28094447	1.62342	5	28705220	5.9556
Os01t0652600	LOC_Os01g46380	Os05t0573700	LOC_Os05g49800	0	9496	1	28121894	1.62403	5	28695422	5.95527
Os01t0652700	LOC_Os01g46390	Os05t0573600	LOC_Os05g49790	1e-52	9496	1	28127945	1.62417	5	28694069	5.95523
Os01t0654100	LOC_Os01g46570	Os05t0573300	LOC_Os05g49770	0	9496	1	28244411	1.62675	5	28667775	5.95435
Os01t0654500	LOC_Os01g46610	Os05t0573200	LOC_Os05g49760	0	9496	1	28263114	1.62717	5	28663658	5.95421
Os01t0656200	LOC_Os01g46760	Os05t0572700	LOC_Os05g49730	2e-41	9496	1	28382675	1.62982	5	28639972	5.95343
Os01t0656400	LOC_Os01g46800	Os05t0571200	LOC_Os05g49620	8e-42	9496	1	28417058	1.63058	5	28587878	5.95169
Os01t0658700	LOC_Os01g46950	Os05t0569400	LOC_Os05g49430	3e-82	9496	1	28521709	1.6329	5	28459282	5.94741
Os01t0658900	LOC_Os01g46970	Os05t0569300	LOC_Os05g49420	7e-102	9496	1	28530115	1.63309	5	28451620	5.94716
Os01t0661650	LOC_Os01g47280	Os05t0568400	LOC_Os05g49330	5e-14	9496	1	28747606	1.63792	5	28415669	5.94596
Os01t0662300	LOC_Os01g47330	Os05t0568300	LOC_Os05g49320	2e-16	9496	1	28771556	1.63845	5	28415511	5.94595
Os01t0662600	LOC_Os01g47340	Os05t0568100	LOC_Os05g49300	2e-66	9496	1	28777493	1.63858	5	28405922	5.94563
Os01t0662800	LOC_Os01g47360	Os05t0567900	LOC_Os05g49280	6e-52	9496	1	28785641	1.63876	5	28387826	5.94503
Os01t0663051	LOC_Os01g47370	Os05t0567600	LOC_Os05g49240	4e-23	9496	1	28793573	1.63894	5	28369630	5.94443
Os01t0663400	LOC_Os01g47410	Os05t0567100	LOC_Os05g49200	0	9496	1	28815685	1.63943	5	28348598	5.94373
Os01t0663800	LOC_Os01g47430	Os05t0566900	LOC_Os05g49180	0	9496	1	28832150	1.63979	5	28336368	5.94332
Os01t0664500	LOC_Os01g47490	Os05t0566600	LOC_Os05g49160	8e-36	9496	1	28876563	1.64078	5	28321869	5.94284
Os01t0665200	LOC_Os01g47530	Os05t0566400	LOC_Os05g49140	0	9496	1	28901746	1.64134	5	28305356	5.94229
Os01t0665500	LOC_Os01g47560	Os05t0565900	LOC_Os05g49100	3e-39	9496	1	28926495	1.64189	5	28272484	5.94119
Os01t0665900	LOC_Os01g47570	Os05t0565701	LOC_Os05g49080	8e-14	9496	1	28950474	1.64242	5	28249531	5.94043
Os01t0666700	LOC_Os01g47635	Os05t0565100	LOC_Os05g49040	2e-68	9496	1	28978132	1.64303	5	28239566	5.9401
Os01t0667100	LOC_Os01g47680	Os05t0564800	LOC_Os05g49020	2e-24	9496	1	29001413	1.64355	5	28228941	5.93974
Os01t0667450	LOC_Os01g47710	Os05t0564500	LOC_Os05g48990	3e-30	9496	1	29021583	1.644	5	28216588	5.93933
Os01t0667600	LOC_Os01g47730	Os05t0564400	LOC_Os05g48980	1e-100	9496	1	29031396	1.64421	5	28209133	5.93908
Os01t0667700	LOC_Os01g47740	Os05t0564300	LOC_Os05g48970	3e-121	9496	1	29033257	1.64426	5	28205373	5.93896
Os01t0667800	LOC_Os01g47750	Os05t0564200	LOC_Os05g48960	2e-97	9496	1	29047463	1.64457	5	28197698	5.9387
Os01t0668100	LOC_Os01g47780	Os05t0563550	LOC_Os05g48890	5e-62	9496	1	29070835	1.64509	5	28163389	5.93756
Os01t0670800	LOC_Os01g48060	Os05t0563400	LOC_Os05g48870	0	9496	1	29231684	1.64866	5	28150607	5.93713
Os01t0672100	LOC_Os01g48130	Os05t0563000	LOC_Os05g48850	3e-43	9496	1	29286282	1.64987	5	28119500	5.9361
Os01t0672300	LOC_Os01g48180	Os05t0562400	LOC_Os05g48820	4e-60	9496	1	29324850	1.65073	5	28091934	5.93518
Os01t0672400	LOC_Os01g48190	Os05t0562200	LOC_Os05g48800	1e-82	9496	1	29331548	1.65088	5	28084119	5.93492
Os01t0672800	LOC_Os01g48220	Os05t0561600	LOC_Os05g48760	2e-76	9496	1	29361011	1.65153	5	28060021	5.93412
Os01t0674000	LOC_Os01g48320	Os05t0560600	LOC_Os05g48690	3e-35	9496	1	29420516	1.65285	5	28015610	5.93264
Os01t0674400	LOC_Os01g48360	Os05t0560500	LOC_Os05g48680	2e-14	9496	1	29444441	1.65338	5	28012247	5.93253
Os01t0674800	LOC_Os01g48390	Os05t0560300	LOC_Os05g48660	4e-159	9496	1	29466878	1.65388	5	28002786	5.93221
Os01t0675000	LOC_Os01g48410	Os05t0560100	LOC_Os05g48640	2e-171	9496	1	29472304	1.654	5	27996274	5.932
Os01t0675500	LOC_Os01g48440	Os05t0559600	LOC_Os05g48600	0	9496	1	29487853	1.65434	5	27977193	5.93136
Os01t0675700	LOC_Os01g48444	Os05t0559400	LOC_Os05g48590	2e-73	9496	1	29507200	1.65477	5	27962497	5.93087
Os01t0676900	LOC_Os01g48530	Os05t0559316	LOC_Os05g48570	2e-10	9496	1	29563695	1.65603	5	27949356	5.93044
Os01t0677000	LOC_Os01g48540	Os05t0559000	LOC_Os05g48520	0	9496	1	29569920	1.65616	5	27923637	5.92958
Os01t0677500	LOC_Os01g48580	Os05t0557600	LOC_Os05g48380	3e-131	9496	1	29590211	1.65662	5	27850257	5.92714
Os01t0677900	LOC_Os01g48610	Os05t0557500	LOC_Os05g48370	4e-60	9496	1	29598471	1.6568	5	27845765	5.92699
Os01t0679500	LOC_Os01g48740	Os05t0557100	LOC_Os05g48330	3e-36	9496	1	29686619	1.65875	5	27818206	5.92607
Os01t0679700	LOC_Os01g48770	Os05t0557000	LOC_Os05g48320	4e-48	9496	1	29695611	1.65895	5	27815838	5.92599
Os01t0680200	LOC_Os01g48800	Os05t0556800	LOC_Os05g48300	1e-75	9496	1	29725703	1.65962	5	27806259	5.92567
Os01t0680700	LOC_Os01g48830	Os05t0556600	LOC_Os05g48280	1e-26	9496	1	29746499	1.66008	5	27793278	5.92524
Os01t0680900	LOC_Os01g48850	Os05t0556400	LOC_Os05g48270	4e-137	9496	1	29758740	1.66035	5	27782468	5.92488
Os01t0681000	LOC_Os01g48874	Os05t0556300	LOC_Os05g48260	6e-159	9496	1	29762935	1.66045	5	27776850	5.92469
Os01t0681100	LOC_Os01g48900	Os05t0556100	LOC_Os05g48240	1e-79	9496	1	29784872	1.66093	5	27764386	5.92428
Os01t0681800	LOC_Os01g48950	Os05t0555700	LOC_Os05g48210	2e-06	9496	1	29818272	1.66168	5	27754184	5.92394
Os01t0683550	LOC_Os01g49024	Os05t0554400	LOC_Os05g48060	1e-60	9496	1	29898099	1.66345	5	27669185	5.92111
Os01t0684900	LOC_Os01g49120	Os05t0554000	LOC_Os05g48040	2e-32	9496	1	29965096	1.66493	5	27658236	5.92074
Os01t0685200	LOC_Os01g49150	Os05t0553700	LOC_Os05g48020	3e-66	9496	1	29972658	1.6651	5	27646403	5.92035
Os01t0685800	LOC_Os01g49190	Os05t0553000	LOC_Os05g47980	2e-148	9496	1	30007490	1.66587	5	27626086	5.91967
Os01t0685900	LOC_Os01g49200	Os05t0552900	LOC_Os05g47970	0	9496	1	30012928	1.666	5	27621143	5.91951
Os01t0686000	LOC_Os01g49210	Os05t0552800	LOC_Os05g47960	4e-21	9496	1	30019064	1.66613	5	27614959	5.9193
Os01t0686200	LOC_Os01g49230	Os05t0552700	LOC_Os05g47950	3e-103	9496	1	30032973	1.66644	5	27602016	5.91887
Os01t0686700	LOC_Os01g49280	Os05t0552400	LOC_Os05g47900	1e-24	9496	1	30056176	1.66696	5	27579524	5.91812
Os01t0686800	LOC_Os01g49290	Os05t0552300	LOC_Os05g47890	5e-156	9496	1	30060578	1.66705	5	27575691	5.918
Os01t0687300	LOC_Os01g49310	Os05t0552100	LOC_Os05g47870	5e-120	9496	1	30077399	1.66743	5	27565680	5.91766
Os01t0688300	LOC_Os01g49390	Os05t0551700	LOC_Os05g47840	3e-103	9496	1	30133364	1.66867	5	27539395	5.91679
Os01t0688600	LOC_Os01g49410	Os05t0551600	LOC_Os05g47830	1e-25	9496	1	30147320	1.66898	5	27533974	5.91661
Os01t0689000	LOC_Os01g49440	Os05t0551350	LOC_Os05g47810	2e-06	9496	1	30161831	1.6693	5	27519581	5.91613
Os01t0689451	LOC_Os01g49470	Os05t0551000	LOC_Os05g47780	0	9496	1	30177839	1.66965	5	27493711	5.91527
Os01t0689900	LOC_Os01g49529	Os05t0550750	LOC_Os05g47750	4e-37	9496	1	30212882	1.67043	5	27472715	5.91457
Os01t0690600	LOC_Os01g49580	Os05t0550700	LOC_Os05g47750	4e-128	9496	1	30246134	1.67117	5	27462447	5.91423
Os01t0691100	LOC_Os01g49640	Os05t0550300	LOC_Os05g47700	6e-16	9496	1	30267922	1.67165	5	27446820	5.91371
Os01t0691400	LOC_Os01g49660	Os05t0550250	LOC_Os05g47690	2e-87	9496	1	30269638	1.67169	5	27439696	5.91347
Os01t0692700	LOC_Os01g49770	Os05t0550000	LOC_Os05g47670	6e-08	9496	1	30315258	1.6727	5	27433729	5.91327
Os01t0693300	LOC_Os01g49820	Os05t0549900	LOC_Os05g47660	2e-86	9496	1	30335245	1.67315	5	27429108	5.91312
Os01t0693400	LOC_Os01g49830	Os05t0549800	LOC_Os05g47650	6e-101	9496	1	30349482	1.67346	5	27419143	5.91278
Os01t0693800	LOC_Os01g49890	Os05t0549700	LOC_Os05g47640	0	9496	1	30383980	1.67423	5	27406661	5.91237
Os01t0693900	LOC_Os01g49900	Os05t0549600	LOC_Os05g47630	2e-54	9496	1	30387726	1.67431	5	27404357	5.91229
Os01t0694900	LOC_Os01g50010	Os05t0549000	LOC_Os05g47550	0	9496	1	30458947	1.67589	5	27353014	5.91058
Os01t0695100	LOC_Os01g50030	Os05t0548900	LOC_Os05g47540	1e-41	9496	1	30469916	1.67614	5	27345700	5.91034
Os01t0695750	LOC_Os01g50080	Os05t0548300	LOC_Os05g47490	9e-86	9496	1	30509117	1.67701	5	27323831	5.90961
Os01t0695700	LOC_Os01g50080	Os05t0548500	LOC_Os05g47500	0	9496	1	30504981	1.67691	5	27327918	5.90975
Os01t0699100	LOC_Os01g50370	Os05t0545300	LOC_Os05g46750	6e-107	9496	1	30651311	1.68016	5	27165633	5.90435
Os01t0700200	LOC_Os01g50470	Os05t0545200	LOC_Os05g46740	0	9496	1	30708446	1.68143	5	27154874	5.90399
Os01t0701900	LOC_Os01g50616	Os05t0545000	LOC_Os05g46720	0	9496	1	30797135	1.6834	5	27140636	5.90351
Os01t0702450	LOC_Os01g50700	Os05t0543700	LOC_Os05g46620	6e-146	9496	1	30849456	1.68456	5	27088520	5.90178
Os01t0702700	LOC_Os01g50720	Os05t0543600	LOC_Os05g46610	1e-97	9496	1	30862181	1.68484	5	27084631	5.90165
Os01t0703400	LOC_Os01g50760	Os05t0543400	LOC_Os05g46580	8e-171	9496	1	30888070	1.68542	5	27063757	5.90095
Os01t0703600	LOC_Os01g50770	Os05t0543100	LOC_Os05g46550	0	9496	1	30896341	1.6856	5	27049977	5.90049
Os01t0704000	LOC_Os01g50810	Os05t0543000	LOC_Os05g46530	3e-17	9496	1	30913797	1.68599	5	27045541	5.90035
Os01t0704901	LOC_Os01g50870	Os05t0542700	LOC_Os05g46500	3e-07	9496	1	30952868	1.68685	5	27034701	5.89999
Os01t0705200	LOC_Os01g50910	Os05t0542500	LOC_Os05g46480	5e-07	9496	1	30962949	1.68708	5	27024716	5.89965
Os01t0705500	LOC_Os01g50934	Os05t0542100	LOC_Os05g46450	1e-17	9496	1	30976749	1.68738	5	27005151	5.899
Os01t0706600	LOC_Os01g51030	Os05t0542001	LOC_Os05g46440	1e-12	9496	1	31047239	1.68895	5	27004345	5.89898
Os01t0706800	LOC_Os01g51050	Os05t0541800	LOC_Os05g46420	1e-17	9496	1	31052856	1.68907	5	26997253	5.89874
Os01t0707500	LOC_Os01g51140	Os05t0541400	LOC_Os05g46370	5e-28	9496	1	31112761	1.6904	5	26976898	5.89806
Os01t0708500	LOC_Os01g51210	Os05t0541200	LOC_Os05g46360	1e-97	9496	1	31167314	1.69161	5	26965468	5.89768
Os01t0708700	LOC_Os01g51230	Os05t0541100	LOC_Os05g46350	6e-94	9496	1	31177895	1.69185	5	26960426	5.89751
Os01t0710100	LOC_Os01g51310	Os05t0540900	LOC_Os05g46340	1e-20	9496	1	31237714	1.69317	5	26955567	5.89735
Os01t0711600	LOC_Os01g51430	Os05t0539800	LOC_Os05g46240	6e-104	9496	1	31303762	1.69464	5	26912846	5.89593
Os01t0711800	LOC_Os01g51450	Os05t0539700	LOC_Os05g46230	3e-105	9496	1	31310395	1.69479	5	26906457	5.89572
Os01t0713850	LOC_Os01g51630	Os05t0537300	LOC_Os05g46030	8e-36	9496	1	31382668	1.69639	5	26799982	5.89217
Os01t0713900	LOC_Os01g51634	Os05t0537200	LOC_Os05g46030	0	9496	1	31400383	1.69678	5	26783505	5.89162
Os01t0714800	LOC_Os01g51690	Os05t0537100	LOC_Os05g46020	3e-46	9496	1	31451024	1.69791	5	26779748	5.8915
Os01t0714900	LOC_Os01g51700	Os05t0536900	LOC_Os05g46000	7e-103	9496	1	31460101	1.69811	5	26761644	5.8909
Os01t0715500	LOC_Os01g51770	Os05t0536200	LOC_Os05g45950	2e-18	9496	1	31501055	1.69902	5	26725260	5.88968
Os01t0716200	LOC_Os01g51840	Os05t0535900	LOC_Os05g45930	1e-157	9496	1	31531061	1.69968	5	26714127	5.88931
Os01t0716800	LOC_Os01g51890	Os05t0535600	LOC_Os05g45900	2e-120	9496	1	31560001	1.70033	5	26694955	5.88868
Os01t0717000	LOC_Os01g51920	Os05t0535400	LOC_Os05g45880	1e-159	9496	1	31572968	1.70061	5	26681633	5.88823
Os01t0719400	LOC_Os01g52140	Os05t0534600	LOC_Os05g45830	7e-29	9496	1	31725036	1.70399	5	26643264	5.88696
Os01t0719600	LOC_Os01g52160	Os05t0534500	LOC_Os05g45820	5e-38	9496	1	31733447	1.70417	5	26635761	5.88671
Os01t0720300	LOC_Os01g52214	Os05t0533700	LOC_Os05g45730	6e-80	9496	1	31750920	1.70456	5	26591651	5.88524
Os01t0720600	LOC_Os01g52250	Os05t0533600	LOC_Os05g45720	0	9496	1	31762524	1.70482	5	26582902	5.88495
Os01t0720700	LOC_Os01g52260	Os05t0533500	LOC_Os05g45710	2e-06	9496	1	31773126	1.70505	5	26577396	5.88476
Os01t0721900	LOC_Os01g52390	Os05t0533100	LOC_Os05g45660	2e-51	9496	1	31825333	1.70621	5	26562121	5.88425
Os01t0725900	LOC_Os01g52650	Os05t0531200	LOC_Os05g45460	1e-16	9496	1	31993390	1.70994	5	26468670	5.88114
Os01t0727700	LOC_Os01g52740	Os05t0531100	LOC_Os05g45450	2e-13	9496	1	32070946	1.71166	5	26465326	5.88103
Os01t0729400	LOC_Os01g52880	Os05t0530701	LOC_Os05g45430	6e-158	9496	1	32136740	1.71312	5	26454083	5.88066
Os01t0729900	LOC_Os01g52920	Os05t0530300	LOC_Os05g45400	2e-176	9496	1	32157168	1.71358	5	26431264	5.8799
Os01t0730500	LOC_Os01g53020	Os05t0529700	LOC_Os05g45350	5e-94	9496	1	32202379	1.71458	5	26408361	5.87914
Os01t0730850	LOC_Os01g53070	Os05t0529600	LOC_Os05g45340	5e-159	9496	1	32220671	1.71499	5	26397415	5.87877
Os01t0731000	LOC_Os01g53079	Os05t0529400	LOC_Os05g45320	3e-42	9496	1	32231561	1.71523	5	26389563	5.87851
Os01t0732700	LOC_Os01g53200	Os05t0528600	LOC_Os05g45240	0	9496	1	32291157	1.71655	5	26357795	5.87745
Os01t0734000	LOC_Os01g53260	Os05t0528500	LOC_Os05g45230	5e-47	9496	1	32334026	1.7175	5	26349520	5.87718
Os01t0734100	LOC_Os01g53280	Os05t0528200	LOC_Os05g45220	4e-64	9496	1	32339285	1.71762	5	26346831	5.87709
Os01t0734200	LOC_Os01g53294	Os05t0528000	LOC_Os05g45210	3e-82	9496	1	32351758	1.71789	5	26335260	5.8767
Os01t0734800	LOC_Os01g53350	Os05t0527700	LOC_Os05g45170	6e-37	9496	1	32385095	1.71863	5	26320549	5.87621
Os01t0736500	LOC_Os01g53470	Os05t0526700	LOC_Os05g45070	3e-56	9496	1	32448691	1.72005	5	26286838	5.87509
Os01t0736600	LOC_Os01g53500	Os05t0526600	LOC_Os05g45060	1e-43	9496	1	32460326	1.7203	5	26283589	5.87498
Os01t0736900	LOC_Os01g53520	Os05t0526400	LOC_Os05g45050	1e-108	9496	1	32468514	1.72049	5	26277432	5.87478
Os01t0738400	LOC_Os01g53650	Os05t0525900	LOC_Os05g45020	3e-53	9496	1	32554425	1.72239	5	26268503	5.87448
Os01t0738833	LOC_Os01g53680	Os05t0524400	LOC_Os05g44922	5e-23	9496	1	32574374	1.72283	5	26204404	5.87235
Os01t0739000	LOC_Os01g53700	Os05t0524300	LOC_Os05g44916	0	9496	1	32580712	1.72298	5	26199555	5.87218
Os01t0739200	LOC_Os01g53710	Os05t0524200	LOC_Os05g44910	7e-128	9496	1	32598369	1.72337	5	26193332	5.87198
Os01t0739500	LOC_Os01g53730	Os05t0524100	LOC_Os05g44900	4e-24	9496	1	32615276	1.72374	5	26191873	5.87193
Os01t0741900	LOC_Os01g53880	Os05t0523300	LOC_Os05g44810	3e-84	9496	1	32706302	1.72576	5	26150151	5.87054
Os01t0742400	LOC_Os01g53920	Os05t0522600	LOC_Os05g44770	2e-169	9496	1	32735779	1.72642	5	26119484	5.86952
Os01t0742500	LOC_Os01g53930	Os05t0522500	LOC_Os05g44760	0	9496	1	32739756	1.7265	5	26114480	5.86935
Os01t0743100	LOC_Os01g53980	Os05t0521900	LOC_Os05g44630	8e-26	9496	1	32777191	1.72734	5	26060185	5.86754
Os01t0743200	LOC_Os01g53990	Os05t0521600	LOC_Os05g44600	5e-172	9496	1	32785410	1.72752	5	26046190	5.86708
Os01t0743600	LOC_Os01g54040	Os05t0521500	LOC_Os05g44590	2e-155	9496	1	32812886	1.72813	5	26039585	5.86686
Os01t0743800	LOC_Os01g54050	Os05t0521300	LOC_Os05g44560	3e-59	9496	1	32822816	1.72835	5	26015679	5.86606
Os01t0745700	LOC_Os01g54210	Os05t0520300	LOC_Os05g44400	5e-69	9496	1	32910186	1.73029	5	25929822	5.8632
Os01t0747400	LOC_Os01g54350	Os05t0519200	LOC_Os05g44290	2e-67	9496	1	33005152	1.73239	5	25869838	5.86121
Os01t0747800	LOC_Os01g54400	Os05t0519000	LOC_Os05g44270	7e-40	9496	1	33029045	1.73292	5	25857421	5.86079
Os01t0748300	LOC_Os01g54450	Os05t0518800	LOC_Os05g44260	5e-16	9496	1	33054248	1.73348	5	25845580	5.8604
Os01t0748500	LOC_Os01g54470	Os05t0518300	LOC_Os05g44200	2e-153	9496	1	33061213	1.73364	5	25780118	5.85822
Os01t0748800	LOC_Os01g54490	Os05t0518000	LOC_Os05g44180	3e-28	9496	1	33073045	1.7339	5	25764465	5.8577
Os01t0749400	LOC_Os01g54560	Os05t0517200	LOC_Os05g44100	0	9496	1	33103575	1.73458	5	25738779	5.85685
Os01t0749800	LOC_Os01g54570	Os05t0517100	LOC_Os05g44090	2e-32	9496	1	33120942	1.73496	5	25732972	5.85665
Os01t0750000	LOC_Os01g54590	Os05t0516800	LOC_Os05g44070	3e-37	9496	1	33133590	1.73524	5	25722372	5.8563
Os01t0750600	LOC_Os01g54700	Os05t0516400	LOC_Os05g44030	2e-145	9496	1	33203953	1.73681	5	25710150	5.85589
Os01t0752800	LOC_Os01g54920	Os05t0515900	LOC_Os05g43970	3e-18	9496	1	33315485	1.73928	5	25681328	5.85493
Os01t0753000	LOC_Os01g54930	Os05t0515700	LOC_Os05g43950	0	9496	1	33322263	1.73943	5	25672753	5.85465
Os01t0753500	LOC_Os01g54990	Os05t0515400	LOC_Os05g43920	5e-167	9496	1	33347428	1.73999	5	25654170	5.85403
Os01t0757200	LOC_Os01g55240	Os05t0514600	LOC_Os05g43880	8e-38	9496	1	33524936	1.74393	5	25612063	5.85263
Os01t0757600	LOC_Os01g55280	Os05t0514500	LOC_Os05g43870	1e-09	9496	1	33545198	1.74438	5	25606144	5.85243
Os01t0758900	LOC_Os01g55410	Os05t0514400	LOC_Os05g43860	4e-14	9496	1	33649376	1.74669	5	25600465	5.85224
Os01t0759100	LOC_Os01g55430	Os05t0514300	LOC_Os05g43850	2e-125	9496	1	33657379	1.74687	5	25594590	5.85204
Os01t0759400	LOC_Os01g55450	Os05t0514200	LOC_Os05g43840	0	9496	1	33674487	1.74725	5	25586439	5.85177
Os01t0762400	LOC_Os01g55700	Os05t0513200	LOC_Os05g43770	4e-130	9496	1	33802411	1.75009	5	25543953	5.85036
Os01t0763200	LOC_Os01g55750	Os05t0513100	LOC_Os05g43760	4e-43	9496	1	33836925	1.75085	5	25534370	5.85004
Os01t0763900	LOC_Os01g55820	Os05t0512600	LOC_Os05g43690	8e-32	9496	1	33875753	1.75171	5	25496575	5.84878
Os01t0764200	LOC_Os01g55850	Os05t0512301	LOC_Os05g43660	1e-06	9496	1	33895121	1.75214	5	25484486	5.84838
Os01t0766900	LOC_Os01g56130	Os05t0510800	LOC_Os05g43530	3e-71	9496	1	34048687	1.75555	5	25398173	5.84551
Os01t0770200	LOC_Os01g56380	Os05t0510600	LOC_Os05g43510	0	9496	1	34230914	1.75959	5	25388264	5.84518
Os01t0770400	LOC_Os01g56390	Os05t0510400	LOC_Os05g43490	5e-130	9496	1	34240247	1.7598	5	25380197	5.84491
Os01t0771000	LOC_Os01g56450	Os05t0510100	LOC_Os05g43460	2e-45	9496	1	34264842	1.76035	5	25363319	5.84435
Os01t0772200	LOC_Os01g56550	Os05t0509900	LOC_Os05g43450	8e-48	9496	1	34328092	1.76175	5	25358033	5.84417
Os01t0772800	LOC_Os01g56600	Os05t0509500	LOC_Os05g43390	0	9496	1	34382462	1.76296	5	25327047	5.84314
Os01t0774500	LOC_Os01g56764	Os05t0508800	LOC_Os05g43300	0	9496	1	34477749	1.76507	5	25285685	5.84176
Os01t0775300	LOC_Os01g56800	Os05t0508700	LOC_Os05g43280	0	9496	1	34503417	1.76564	5	25274312	5.84138
Os01t0780500	LOC_Os01g57220	Os05t0503000	LOC_Os05g42330	9e-124	9260	1	34789033	1.77198	5	24859588	5.82758
Os01t0780800	LOC_Os01g57240	Os05t0502700	LOC_Os05g42290	2e-84	9260	1	34803529	1.7723	5	24832530	5.82668
Os01t0782500	LOC_Os01g57360	Os05t0502200	LOC_Os05g42270	1e-174	9260	1	34884079	1.77409	5	24822344	5.82634
Os01t0782800	LOC_Os01g57370	Os05t0502000	LOC_Os05g42250	0	9260	1	34898110	1.7744	5	24809115	5.8259
Os01t0783500	LOC_Os01g57450	Os05t0501700	LOC_Os05g42230	5e-80	9260	1	34928587	1.77508	5	24793324	5.82537
Os01t0784200	LOC_Os01g57510	Os05t0501400	LOC_Os05g42210	0	9260	1	34957333	1.77571	5	24773821	5.82472
Os01t0784800	LOC_Os01g57570	Os05t0501300	LOC_Os05g42190	5e-97	9260	1	34994125	1.77653	5	24766891	5.82449
Os01t0785400	LOC_Os01g57610	Os05t0500900	LOC_Os05g42150	0	9260	1	35038273	1.77751	5	24740863	5.82362
Os01t0785600	LOC_Os01g57620	Os05t0500700	LOC_Os05g42140	2e-54	9260	1	35046849	1.7777	5	24730039	5.82326
Os01t0787000	LOC_Os01g57730	Os05t0499300	LOC_Os05g41990	3e-75	9260	1	35112435	1.77915	5	24680354	5.82161
Os01t0789200	LOC_Os01g57940	Os05t0498900	LOC_Os05g41950	3e-151	9260	1	35224336	1.78164	5	24666423	5.82115
Os01t0794500	LOC_Os01g58220	Os05t0498400	LOC_Os05g41900	2e-60	9260	1	35381070	1.78512	5	24635790	5.82013
Os01t0796700	LOC_Os01g58400	Os05t0497600	LOC_Os05g41795	7e-143	9260	1	35470657	1.7871	5	24570316	5.81795
Os01t0797600	LOC_Os01g58420	Os05t0497200	LOC_Os05g41760	4e-15	9260	1	35496755	1.78768	5	24525123	5.81644
Os01t0799900	LOC_Os01g58580	Os05t0496400	LOC_Os05g41660	2e-123	9260	1	35598988	1.78995	5	24480190	5.81495
Os01t0800266	LOC_Os01g58610	Os05t0496200	LOC_Os05g41640	2e-67	9260	1	35614469	1.7903	5	24476225	5.81481
Os01t0801500	LOC_Os01g58730	Os05t0495900	LOC_Os05g41610	4e-141	9260	1	35679264	1.79173	5	24468363	5.81455
Os01t0801600	LOC_Os01g58740	Os05t0495700	LOC_Os05g41590	0	9260	1	35682104	1.7918	5	24455117	5.81411
Os01t0801901	LOC_Os01g58760	Os05t0495200	LOC_Os05g41540	3e-45	9260	1	35692306	1.79202	5	24418383	5.81289
Os01t0802000	LOC_Os01g58780	Os05t0495000	LOC_Os05g41520	5e-64	9260	1	35699236	1.79218	5	24406913	5.81251
Os01t0802600	LOC_Os01g58850	Os05t0494600	LOC_Os05g41490	4e-85	9260	1	35726781	1.79279	5	24388880	5.81191
Os01t0802850	LOC_Os01g58870	Os05t0494500	LOC_Os05g41480	4e-161	9260	1	35747556	1.79325	5	24384684	5.81177
Os01t0803300	LOC_Os01g58910	Os05t0493800	LOC_Os05g41420	1e-124	9260	1	35773171	1.79382	5	24351669	5.81067
Os01t0805400	LOC_Os01g59100	Os05t0493600	LOC_Os05g41400	4e-21	9260	1	35871528	1.796	5	24342127	5.81035
Os01t0805600	LOC_Os01g59120	Os05t0493500	LOC_Os05g41390	2e-130	9260	1	35879402	1.79617	5	24338376	5.81023
Os01t0808400	LOC_Os01g59360	Os05t0491900	LOC_Os05g41270	6e-93	9260	1	36055108	1.80007	5	24273307	5.80806
Os01t0809300	LOC_Os01g59440	Os05t0491400	LOC_Os05g41230	6e-64	9260	1	36108909	1.80127	5	24246580	5.80717
Os01t0810300	LOC_Os01g59530	Os05t0491000	LOC_Os05g41200	6e-29	9260	1	36150776	1.8022	5	24227365	5.80653
Os01t0811100	LOC_Os01g59600	Os05t0490800	LOC_Os05g41180	3e-131	9260	1	36201346	1.80332	5	24219743	5.80628
Os01t0811300	LOC_Os01g59620	Os05t0490700	LOC_Os05g41172	0	9260	1	36210972	1.80353	5	24213885	5.80608
Os01t0812000	LOC_Os01g59660	Os05t0490600	LOC_Os05g41166	9e-69	9260	1	36239091	1.80416	5	24208042	5.80589
Os01t0812050	LOC_Os01g59670	Os05t0490400	LOC_Os05g41150	3e-65	9260	1	36245834	1.80431	5	24201189	5.80566
Os01t0812200	LOC_Os01g59690	Os05t0490300	LOC_Os05g41130	8e-174	9260	1	36262137	1.80467	5	24187002	5.80519
Os01t0812800	LOC_Os01g59730	Os05t0490100	LOC_Os05g41110	2e-52	9260	1	36280338	1.80507	5	24175147	5.80479
Os01t0813100	LOC_Os01g59760	Os05t0489700	LOC_Os05g41070	4e-96	9260	1	36295408	1.80541	5	24160253	5.8043
Os01t0813400	LOC_Os01g59790	Os05t0489600	LOC_Os05g41060	1e-104	9260	1	36310722	1.80575	5	24154702	5.80411
Os01t0814100	LOC_Os01g59870	Os05t0489200	LOC_Os05g41030	5e-32	9260	1	36356020	1.80675	5	24142844	5.80372
Os01t0814200	LOC_Os01g59880	Os05t0489000	LOC_Os05g41000	4e-06	9260	1	36362725	1.8069	5	24131736	5.80335
Os01t0814900	LOC_Os01g59930	Os05t0488900	LOC_Os05g40990	1e-132	9260	1	36382099	1.80733	5	24124898	5.80312
Os01t0815100	LOC_Os01g59950	Os05t0488500	LOC_Os05g40950	2e-44	9260	1	36393928	1.80759	5	24110520	5.80264
Os01t0815400	LOC_Os01g59970	Os05t0487300	LOC_Os05g40890	2e-07	9260	1	36404524	1.80783	5	24075740	5.80148
Os01t0816600	LOC_Os01g60060	Os05t0486100	LOC_Os05g40770	0	9260	1	36468608	1.80925	5	23996645	5.79885
Os01t0816700	LOC_Os01g60080	Os05t0485800	LOC_Os05g40740	0	9260	1	36476724	1.80943	5	23980714	5.79832
Os01t0817100	LOC_Os01g60120	Os05t0485300	LOC_Os05g40700	2e-113	9260	1	36506223	1.81008	5	23963037	5.79773
Os01t0817400	LOC_Os01g60140	Os05t0485000	LOC_Os05g40650	0	9260	1	36517874	1.81034	5	23936718	5.79685
Os01t0817650	LOC_Os01g60170	Os05t0484800	LOC_Os05g40630	3e-62	9260	1	36530988	1.81063	5	23922861	5.79639
Os01t0817700	LOC_Os01g60190	Os05t0482700	LOC_Os05g40420	0	9260	1	36534398	1.81071	5	23845908	5.79383
Os01t0817800	LOC_Os01g60200	Os05t0482600	LOC_Os05g40410	0	9260	1	36538173	1.81079	5	23840713	5.79366
Os01t0818000	LOC_Os01g60230	Os05t0481900	LOC_Os05g40330	2e-175	9260	1	36565110	1.81139	5	23795167	5.79214
Os01t0818300	LOC_Os01g60260	Os05t0481500	LOC_Os05g40290	1e-110	9260	1	36582257	1.81177	5	23770181	5.79131
Os01t0818600	LOC_Os01g60280	Os05t0481100	LOC_Os05g40270	0	9260	1	36598428	1.81213	5	23750670	5.79066
Os01t0819100	LOC_Os01g60330	Os05t0480400	LOC_Os05g40200	2e-163	9260	1	36629672	1.81282	5	23702775	5.78907
Os01t0819700	LOC_Os01g60420	Os05t0479900	LOC_Os05g40170	7e-33	9260	1	36674161	1.81381	5	23690385	5.78865
Os01t0820400	LOC_Os01g60490	Os05t0478700	LOC_Os05g40070	2e-17	9260	1	36711537	1.81464	5	23633383	5.78676
Os01t0821600	LOC_Os01g60640	Os05t0478400	LOC_Os05g40060	1e-18	9260	1	36792481	1.81644	5	23626432	5.78652
Os01t0821900	LOC_Os01g60670	Os05t0478300	LOC_Os05g40050	0	9260	1	36811955	1.81687	5	23621486	5.78636
Os01t0822800	LOC_Os01g60730	Os05t0478000	LOC_Os05g40020	1e-27	9260	1	36851671	1.81775	5	23607242	5.78589
Os01t0822900	LOC_Os01g60740	Os05t0477900	LOC_Os05g40010	5e-29	9260	1	36860049	1.81793	5	23605225	5.78582
Os01t0823100	LOC_Os01g60770	Os05t0477600	LOC_Os05g39990	3e-111	9260	1	36875294	1.81827	5	23593169	5.78542
Os01t0823300	LOC_Os01g60790	Os05t0477300	LOC_Os05g39960	4e-34	9260	1	36883459	1.81845	5	23580573	5.785
Os01t0823500	LOC_Os01g60810	Os05t0477200	LOC_Os05g39950	3e-52	9260	1	36897652	1.81877	5	23574245	5.78479
Os01t0823900	LOC_Os01g60860	Os05t0476700	LOC_Os05g39930	2e-180	9260	1	36915474	1.81916	5	23560910	5.78434
Os01t0824500	LOC_Os01g60900	Os05t0476400	LOC_Os05g39880	6e-17	9260	1	36954538	1.82003	5	23531826	5.78338
Os01t0824600	LOC_Os01g60910	Os05t0476350	LOC_Os05g39870	0	9260	1	36959692	1.82015	5	23527900	5.78324
Os01t0824900	LOC_Os01g60940	Os05t0476000	LOC_Os05g39830	6e-29	9260	1	36977677	1.82055	5	23505314	5.78249
Os01t0825500	LOC_Os01g61010	Os05t0475700	LOC_Os05g39800	0	9260	1	37033428	1.82178	5	23483906	5.78178
Os01t0825700	LOC_Os01g61030	Os05t0475300	LOC_Os05g39760	0	9260	1	37044400	1.82203	5	23449014	5.78062
Os01t0825900	LOC_Os01g61060	Os05t0474900	LOC_Os05g39730	3e-97	9260	1	37059058	1.82235	5	23414442	5.77947
Os01t0826400	LOC_Os01g61080	Os05t0474800	LOC_Os05g39720	5e-94	9260	1	37077798	1.82277	5	23407931	5.77925
Os01t0826800	LOC_Os01g61110	Os05t0474700	LOC_Os05g39710	5e-41	9260	1	37108700	1.82345	5	23404565	5.77914
Os01t0827200	LOC_Os01g61150	Os05t0474500	LOC_Os05g39680	1e-137	9260	1	37126240	1.82384	5	23384982	5.77849
Os01t0827400	LOC_Os01g61170	Os05t0474400	LOC_Os05g39670	4e-46	9260	1	37137612	1.82409	5	23381742	5.77838
Os01t0827500	LOC_Os01g61180	Os05t0473500	LOC_Os05g39610	0	9260	1	37139170	1.82413	5	23352307	5.7774
Os01t0827800	LOC_Os01g61210	Os05t0473000	LOC_Os05g39580	2e-49	9260	1	37150571	1.82438	5	23336971	5.77689
Os01t0828300	LOC_Os01g61250	Os05t0472200	LOC_Os05g39520	0	9260	1	37166566	1.82474	5	23287992	5.77526
Os01t0828900	LOC_Os01g61310	Os05t0472000	LOC_Os05g39500	5e-66	9260	1	37203377	1.82555	5	23275196	5.77483
Os01t0829400	LOC_Os01g61350	Os05t0471350	LOC_Os05g39450	1e-60	9260	1	37221605	1.82596	5	23235999	5.77353
Os01t0830200	LOC_Os01g61420	Os05t0470700	LOC_Os05g39380	1e-138	9260	1	37245265	1.82648	5	23199082	5.7723
Os01t0830700	LOC_Os01g61460	Os05t0470000	LOC_Os05g39350	4e-176	9260	1	37268263	1.82699	5	23178370	5.77161
Os01t0830900	LOC_Os01g61470	Os05t0468900	LOC_Os05g39260	9e-29	9260	1	37277583	1.8272	5	23117643	5.76959
Os01t0831300	LOC_Os01g61510	Os05t0468700	LOC_Os05g39240	3e-94	9260	1	37317400	1.82808	5	23106542	5.76922
Os01t0832100	LOC_Os01g61570	Os05t0468500	LOC_Os05g39220	6e-113	9260	1	37335431	1.82848	5	23089796	5.76866
Os01t0832200	LOC_Os01g61580	Os05t0467300	LOC_Os05g39110	2e-78	9260	1	37339590	1.82858	5	23029813	5.76666
Os01t0832300	LOC_Os01g61590	Os05t0467000	LOC_Os05g39090	0	9260	1	37349546	1.8288	5	23016658	5.76623
Os01t0832900	LOC_Os01g61620	Os05t0466900	LOC_Os05g39080	0	9260	1	37382869	1.82954	5	23008153	5.76594
Os01t0833100	LOC_Os01g61640	Os05t0466800	LOC_Os05g39070	8e-108	9260	1	37391094	1.82972	5	23005149	5.76584
Os01t0835000	LOC_Os01g61860	Os05t0465100	LOC_Os05g38950	0	9260	1	37514501	1.83246	5	22932367	5.76342
Os01t0835500	LOC_Os01g61880	Os05t0465800	LOC_Os05g38980	0	324	1	37542980	1.83309	5	22957299	5.76425
Os01t0835700	LOC_Os01g61900	Os05t0466100	LOC_Os05g38990	3e-40	324	1	37557204	1.83341	5	22971624	5.76473
Os01t0835800	LOC_Os01g61910	Os05t0466200	LOC_Os05g39000	0	324	1	37562936	1.83353	5	22975858	5.76487
Os01t0835900	LOC_Os01g61920	Os05t0466600	LOC_Os05g39050	2e-41	324	1	37570305	1.8337	5	23000215	5.76568
Os01t0836700	LOC_Os01g61960	Os05t0462500	LOC_Os05g38720	1e-46	9260	1	37598603	1.83432	5	22816346	5.75956
Os01t0837800	LOC_Os01g62070	Os05t0461900	LOC_Os05g38670	1e-34	9260	1	37647415	1.83541	5	22767937	5.75795
Os01t0838200	LOC_Os01g62110	Os05t0461600	LOC_Os05g38660	2e-18	9260	1	37682835	1.83619	5	22762440	5.75776
Os01t0838800	LOC_Os01g62150	Os05t0461000	LOC_Os05g38610	5e-61	9260	1	37711457	1.83683	5	22738990	5.75698
Os01t0839300	LOC_Os01g62210	Os05t0460700	LOC_Os05g38580	2e-58	9260	1	37737164	1.8374	5	22727398	5.7566
Os01t0839700	LOC_Os01g62244	Os05t0460200	LOC_Os05g38550	1e-82	9260	1	37747347	1.83762	5	22713024	5.75612
Os01t0840100	LOC_Os01g62290	Os05t0460000	LOC_Os05g38530	0	9260	1	37769527	1.83812	5	22696694	5.75557
Os01t0840700	LOC_Os01g62350	Os05t0459900	LOC_Os05g38520	2e-11	9260	1	37812947	1.83908	5	22693595	5.75547
Os01t0841100	LOC_Os01g62380	Os05t0459700	LOC_Os05g38500	3e-142	9260	1	37832607	1.83952	5	22684273	5.75516
Os01t0841500	LOC_Os01g62410	Os05t0459000	LOC_Os05g38460	6e-157	9260	1	37852925	1.83997	5	22650987	5.75405
Os01t0842600	LOC_Os01g62500	Os05t0458400	LOC_Os05g38400	0	9260	1	37912431	1.84129	5	22615539	5.75287
Os01t0843800	LOC_Os01g62600	Os05t0458300	LOC_Os05g38390	1e-170	9260	1	37966320	1.84248	5	22596713	5.75225
Os01t0844200	LOC_Os01g62605	Os05t0458200	LOC_Os05g38380	4e-08	9260	1	37981791	1.84283	5	22593643	5.75214
Os01t0844300	LOC_Os01g62610	Os05t0458100	LOC_Os05g38370	4e-70	9260	1	37985289	1.8429	5	22589707	5.75201
Os01t0844400	LOC_Os01g62620	Os05t0458000	LOC_Os05g38360	1e-58	9260	1	37987654	1.84296	5	22585748	5.75188
Os01t0846701	LOC_Os01g62810	Os05t0456950	LOC_Os05g38270	2e-27	9260	1	38109011	1.84565	5	22541278	5.7504
Os01t0846800	LOC_Os01g62810	Os05t0456925	LOC_Os05g38270	5e-92	9260	1	38111689	1.84571	5	22537921	5.75029
Os01t0847100	LOC_Os01g62830	Os05t0456900	LOC_Os05g38264	2e-14	9260	1	38121834	1.84593	5	22533887	5.75015
Os01t0847300	LOC_Os01g62850	Os05t0456500	LOC_Os05g38250	1e-55	9260	1	38128823	1.84609	5	22522570	5.74978
Os01t0847600	LOC_Os01g62860	Os05t0456300	LOC_Os05g38230	2e-136	9260	1	38133327	1.84619	5	22507298	5.74927
Os01t0847900	LOC_Os01g62890	Os05t0455600	LOC_Os05g38160	3e-102	9260	1	38150170	1.84656	5	22481393	5.74841
Os01t0848200	LOC_Os01g62900	Os05t0455500	LOC_Os05g38150	0	9260	1	38160849	1.8468	5	22471762	5.74809
Os01t0848400	LOC_Os01g62920	Os05t0455200	LOC_Os05g38120	1e-95	9260	1	38175292	1.84712	5	22451477	5.74741
Os01t0848900	LOC_Os01g62970	Os05t0454500	LOC_Os05g38040	5e-12	9260	1	38210567	1.8479	5	22401948	5.74576
Os01t0849100	LOC_Os01g62990	Os05t0454200	LOC_Os05g38000	0	9260	1	38215267	1.84801	5	22390750	5.74539
Os01t0849600	LOC_Os01g63010	Os05t0453700	LOC_Os05g37970	1e-38	9260	1	38226839	1.84826	5	22373428	5.74481
Os01t0850100	LOC_Os01g63060	Os05t0452900	LOC_Os05g37910	5e-39	9260	1	38270218	1.84923	5	22311953	5.74277
Os01t0850200	LOC_Os01g63150	Os05t0452800	LOC_Os05g37900	2e-82	9260	1	38327456	1.8505	5	22306106	5.74257
Os01t0851100	LOC_Os01g63230	Os05t0451900	LOC_Os05g37880	8e-152	9260	1	38373792	1.85153	5	22283331	5.74181
Os01t0852200	LOC_Os01g63290	Os05t0451100	LOC_Os05g37820	4e-103	9260	1	38418028	1.85251	5	22253323	5.74081
Os01t0852400	LOC_Os01g63310	Os05t0450600	LOC_Os05g37800	1e-117	9260	1	38426690	1.8527	5	22237746	5.7403
Os01t0853000	LOC_Os01g63410	Os05t0450300	LOC_Os05g37780	2e-06	9260	1	38465921	1.85357	5	22219887	5.7397
Os01t0853700	LOC_Os01g63460	Os05t0449900	LOC_Os05g37730	2e-95	9260	1	38493881	1.85419	5	22179030	5.73834
Os01t0855000	LOC_Os01g63580	Os05t0448300	LOC_Os05g37600	3e-171	9260	1	38593029	1.85639	5	22102282	5.73579
Os01t0855200	LOC_Os01g63620	Os05t0447700	LOC_Os05g37520	1e-140	9260	1	38624688	1.85709	5	22061348	5.73442
Os01t0856500	LOC_Os01g63770	Os05t0447200	LOC_Os05g37470	0	9260	1	38728699	1.8594	5	22024248	5.73319
Os01t0856800	LOC_Os01g63800	Os05t0447000	LOC_Os05g37460	2e-63	9260	1	38746842	1.8598	5	22017236	5.73295
Os01t0856900	LOC_Os01g63810	Os05t0446900	LOC_Os05g37450	5e-44	9260	1	38751295	1.8599	5	22012091	5.73278
Os01t0858350	LOC_Os01g63930	Os05t0445100	LOC_Os05g37250	0	9260	1	38827146	1.86159	5	21888000	5.72865
Os01t0859100	LOC_Os01g63980	Os05t0444200	LOC_Os05g37190	3e-95	9260	1	38877077	1.86269	5	21834558	5.72687
Os01t0859500	LOC_Os01g64020	Os05t0443900	LOC_Os05g37170	2e-177	9260	1	38911336	1.86345	5	21815912	5.72625
Os01t0862800	LOC_Os01g64310	Os05t0442700	LOC_Os05g37080	7e-65	9260	1	39064198	1.86685	5	21765414	5.72457
Os01t0863300	LOC_Os01g64360	Os05t0442100	LOC_Os05g37040	6e-15	9260	1	39088076	1.86738	5	21744452	5.72387
Os01t0863800	LOC_Os01g64410	Os05t0441400	LOC_Os05g36990	5e-43	9260	1	39111162	1.86789	5	21707661	5.72265
Os01t0864700	LOC_Os01g64490	Os05t0440800	LOC_Os05g36960	2e-28	9260	1	39146984	1.86868	5	21684974	5.72189
Os01t0865800	LOC_Os01g64590	Os05t0440000	LOC_Os05g36900	3e-66	9260	1	39202088	1.86991	5	21652563	5.72081
Os01t0866100	LOC_Os01g64630	Os05t0438800	LOC_Os05g36290	2e-80	9260	1	39240598	1.87076	5	21559132	5.7177
Os01t0866200	LOC_Os01g64640	Os05t0438700	LOC_Os05g36280	6e-63	9260	1	39243579	1.87083	5	21557694	5.71766
Os01t0866400	LOC_Os01g64660	Os05t0438600	LOC_Os05g36270	1e-30	9260	1	39249377	1.87095	5	21554054	5.71754
Os01t0866800	LOC_Os01g64700	Os05t0437900	LOC_Os05g36190	0	9260	1	39266932	1.87134	5	21518667	5.71636
Os01t0867300	LOC_Os01g64730	Os05t0437700	LOC_Os05g36160	1e-32	9260	1	39286853	1.87179	5	21490686	5.71543
Os01t0867700	LOC_Os01g64760	Os05t0437500	LOC_Os05g36150	1e-88	9260	1	39306712	1.87223	5	21485935	5.71527
Os01t0867800	LOC_Os01g64770	Os05t0437300	LOC_Os05g36120	0	9260	1	39310547	1.87231	5	21473361	5.71485
Os01t0867900	LOC_Os01g64780	Os05t0437200	LOC_Os05g36110	1e-132	9260	1	39315020	1.87241	5	21468536	5.71469
Os01t0868200	LOC_Os01g64810	Os05t0436900	LOC_Os05g36090	2e-152	9260	1	39346848	1.87312	5	21446990	5.71397
Os01t0868800	LOC_Os01g64850	Os05t0435800	LOC_Os05g36010	0	9260	1	39376701	1.87378	5	21383968	5.71187
Os01t0871100	LOC_Os01g65070	Os05t0432600	LOC_Os05g35730	0	9260	1	39493295	1.87637	5	21266123	5.70795
Os01t0871700	LOC_Os01g65120	Os05t0431700	LOC_Os05g35650	3e-25	9260	1	39530778	1.8772	5	21242791	5.70717
Os01t0873100	LOC_Os01g65260	Os05t0430800	LOC_Os05g35580	2e-40	9260	1	39596087	1.87865	5	21199446	5.70573
Os01t0873700	LOC_Os01g65310	Os05t0430700	LOC_Os05g35570	5e-159	9260	1	39617478	1.87912	5	21193883	5.70555
Os01t0873900	LOC_Os01g65330	Os05t0430300	LOC_Os05g35530	4e-58	9260	1	39633347	1.87948	5	21179428	5.70506
Os01t0874100	LOC_Os01g65350	Os05t0430200	LOC_Os05g35520	2e-83	9260	1	39644707	1.87973	5	21173516	5.70487
Os01t0874300	LOC_Os01g65370	Os05t0429900	LOC_Os05g35500	4e-72	9260	1	39662032	1.88011	5	21157574	5.70434
Os01t0874700	LOC_Os01g65380	Os05t0429400	LOC_Os05g35460	0	9260	1	39678812	1.88048	5	21123861	5.70321
Os01t0874900	LOC_Os01g65410	Os05t0429000	LOC_Os05g35440	0	9260	1	39692554	1.88079	5	21109178	5.70273
Os01t0875300	LOC_Os01g65440	Os05t0428400	LOC_Os05g35380	6e-69	9260	1	39712607	1.88123	5	21065043	5.70126
Os01t0875500	LOC_Os01g65460	Os05t0428100	LOC_Os05g35360	0	9260	1	39724256	1.88149	5	21047745	5.70068
Os01t0876500	LOC_Os01g65530	Os05t0427300	LOC_Os05g35266	6e-40	9260	1	39761180	1.88231	5	21006732	5.69931
Os01t0877400	LOC_Os01g65590	Os05t0427200	LOC_Os05g35266	1e-169	9260	1	39801859	1.88321	5	21003291	5.6992
Os01t0877900	LOC_Os01g65620	Os05t0426900	LOC_Os05g35240	8e-09	9260	1	39828730	1.88381	5	20994345	5.6989
Os01t0878000	LOC_Os01g65630	Os05t0426800	LOC_Os05g35230	1e-16	9260	1	39831405	1.88387	5	20990541	5.69878
Os01t0880200	LOC_Os01g65780	Os05t0426400	LOC_Os05g35200	4e-129	9260	1	39927534	1.886	5	20956641	5.69765
Os01t0880400	LOC_Os01g65800	Os05t0426300	LOC_Os05g35190	4e-175	9260	1	39942614	1.88634	5	20952425	5.69751
Os01t0881100	LOC_Os01g65860	Os05t0426100	LOC_Os05g35160	1e-114	9260	1	39968249	1.88691	5	20935798	5.69695
Os01t0881300	LOC_Os01g65880	Os05t0426000	LOC_Os05g35140	4e-94	9260	1	39983886	1.88725	5	20928358	5.69671
Os01t0881900	LOC_Os01g65920	Os05t0425700	LOC_Os05g35110	2e-146	9260	1	40004937	1.88772	5	20906510	5.69598
Os01t0882300	LOC_Os01g65986	Os05t0424800	LOC_Os05g35060	2e-153	9260	1	40030035	1.88828	5	20865498	5.69461
Os01t0882800	LOC_Os01g66010	Os05t0424000	LOC_Os05g34980	0	9260	1	40040500	1.88851	5	20837192	5.69367
Os01t0883000	LOC_Os01g66020	Os05t0423500	LOC_Os05g34950	0	9260	1	40048742	1.88869	5	20820120	5.6931
Os01t0883100	LOC_Os01g66030	Os05t0423400	LOC_Os05g34940	3e-100	9260	1	40051375	1.88875	5	20817617	5.69302
Os01t0883800	LOC_Os01g66100	Os05t0421900	LOC_Os05g34854	3e-122	9260	1	40112148	1.8901	5	20743497	5.69055
Os01t0884300	LOC_Os01g66120	Os05t0421600	LOC_Os05g34830	2e-30	9260	1	40129183	1.89048	5	20736587	5.69032
Os01t0885000	LOC_Os01g66180	Os05t0420600	LOC_Os05g34770	9e-45	9260	1	40173381	1.89146	5	20688139	5.68871
Os01t0885300	LOC_Os01g66200	Os05t0420500	LOC_Os05g34760	8e-85	9260	1	40184908	1.89171	5	20681937	5.6885
Os01t0885900	LOC_Os01g66270	Os05t0420300	LOC_Os05g34730	1e-11	9260	1	40219141	1.89247	5	20659270	5.68775
Os01t0886000	LOC_Os01g66280	Os05t0420200	LOC_Os05g34720	1e-93	9260	1	40221213	1.89252	5	20653752	5.68756
Os01t0886300	LOC_Os01g66300	Os05t0419500	LOC_Os05g34670	1e-114	9260	1	40238813	1.89291	5	20627396	5.68669
Os01t0886900	LOC_Os01g66350	Os05t0419200	LOC_Os05g34650	0	9260	1	40264421	1.89348	5	20606958	5.68601
Os01t0887700	LOC_Os01g66420	Os05t0419100	LOC_Os05g34640	1e-100	9260	1	40296084	1.89418	5	20600502	5.68579
Os01t0888300	LOC_Os01g66490	Os05t0418800	LOC_Os05g34600	2e-89	9260	1	40341463	1.89519	5	20574633	5.68493
Os01t0888600	LOC_Os01g66510	Os05t0418100	LOC_Os05g34550	7e-127	9260	1	40357687	1.89555	5	20543441	5.68389
Os01t0888900	LOC_Os01g66544	Os05t0417600	LOC_Os05g34500	2e-07	9260	1	40375061	1.89593	5	20513580	5.6829
Os01t0889400	LOC_Os01g66590	Os05t0417000	LOC_Os05g34450	4e-60	9260	1	40406880	1.89664	5	20475575	5.68163
Os01t0891000	LOC_Os01g66700	Os05t0415700	LOC_Os05g34320	0	9260	1	40469931	1.89804	5	20373729	5.67824
Os01t0891601	LOC_Os01g66740	Os05t0414700	LOC_Os05g34270	5e-64	9260	1	40491853	1.89853	5	20341799	5.67718
Os01t0930800	LOC_Os01g70520	Os05t0365600	LOC_Os05g30250	1e-157	790	1	42610972	1.94555	5	17588394	5.58552
Os01t0931400	LOC_Os01g70580	Os05t0367400	LOC_Os05g30454	2e-20	790	1	42637589	1.94614	5	17703133	5.58934
Os01t0933200	LOC_Os01g70710	Os05t0368600	LOC_Os05g30570	4e-25	790	1	42699438	1.94751	5	17772535	5.59165
Os01t0934100	LOC_Os01g70790	Os05t0370300	LOC_Os05g30740	5e-41	790	1	42742270	1.94846	5	17861266	5.5946
Os01t0934600	LOC_Os01g70830	Os05t0370700	LOC_Os05g30760	2e-38	790	1	42768510	1.94905	5	17879562	5.59521
Os01t0935800	LOC_Os01g70970	Os05t0371600	LOC_Os05g30820	8e-97	790	1	42848320	1.95082	5	17943873	5.59735
Os01t0935900	LOC_Os01g70980	Os05t0372000	LOC_Os05g30860	4e-52	790	1	42854926	1.95096	5	17974046	5.59836
Os01t0936100	LOC_Os01g71000	Os05t0372100	LOC_Os05g30870	0	790	1	42864924	1.95118	5	17981162	5.59859
Os01t0936200	LOC_Os01g71010	Os05t0372400	LOC_Os05g30900	2e-85	790	1	42871478	1.95133	5	18000309	5.59923
Os01t0936800	LOC_Os01g71050	Os05t0373000	LOC_Os05g30950	6e-92	790	1	42886327	1.95166	5	18023460	5.6
Os01t0938200	LOC_Os01g71200	Os05t0373400	LOC_Os05g30980	0	790	1	42962207	1.95334	5	18053349	5.601
Os01t0938600	LOC_Os01g71220	Os05t0373500	LOC_Os05g30990	9e-111	790	1	42973010	1.95358	5	18060697	5.60124
Os01t0938900	LOC_Os01g71230	Os05t0373700	LOC_Os05g31000	2e-65	790	1	42983105	1.95381	5	18070392	5.60156
Os01t0939500	LOC_Os01g71270	Os05t0373900	LOC_Os05g31020	0	790	1	43011149	1.95443	5	18076433	5.60177
Os01t0940000	LOC_Os01g71310	Os05t0374200	LOC_Os05g31040	0	790	1	43069111	1.95572	5	18091262	5.60226
Os01t0940100	LOC_Os01g71320	Os05t0375100	LOC_Os05g31110	1e-120	790	1	43074507	1.95584	5	18133325	5.60366
Os01t0944700	LOC_Os01g71670	Os05t0375400	LOC_Os05g31140	4e-82	790	1	43302240	1.96089	5	18164710	5.6047
Os01t0945800	LOC_Os01g71770	Os05t0376000	LOC_Os05g31200	1e-80	790	1	43342965	1.96179	5	18207039	5.60611
Os01t0949500	LOC_Os01g72100	Os05t0380900	LOC_Os05g31620	7e-56	474	1	43595213	1.96739	5	18464763	5.61469
Os01t0950700	LOC_Os01g72190	Os05t0381600	LOC_Os05g31690	2e-18	474	1	43630522	1.96817	5	18506477	5.61608
Os01t0951100	LOC_Os01g72230	Os05t0382000	LOC_Os05g31720	3e-136	474	1	43651411	1.96864	5	18525226	5.61671
Os01t0951800	LOC_Os01g72280	Os05t0383000	LOC_Os05g31770	4e-67	474	1	43673154	1.96912	5	18561261	5.61791
Os01t0952300	LOC_Os01g72320	Os05t0384800	LOC_Os05g31920	0	474	1	43694547	1.96959	5	18645480	5.62071
Os01t0952900	LOC_Os01g72360	Os05t0385400	LOC_Os05g31970	2e-44	474	1	43740771	1.97062	5	18687352	5.6221
Os01t0954500	LOC_Os01g72490	Os05t0386201	LOC_Os05g32070	4e-76	474	1	43806182	1.97207	5	18752063	5.62426
Os01t0957000	LOC_Os01g72690	Os05t0388400	LOC_Os05g32210	2e-76	474	1	43946705	1.97519	5	18837298	5.62709
Os01t0957200	LOC_Os01g72710	Os05t0388600	LOC_Os05g32230	5e-134	474	1	43959265	1.97547	5	18854563	5.62767
Os01t0958000	LOC_Os01g72790	Os05t0389700	LOC_Os05g32360	0	474	1	43998347	1.97634	5	18926624	5.63007
Os01t0959000	LOC_Os01g72890	Os05t0105900	LOC_Os05g01540	2e-45	796	1	44044300	1.97736	5	317275	5.01056
Os01t0962300	LOC_Os01g73130	Os05t0106100	LOC_Os05g01560	1e-60	796	1	44186497	1.98051	5	326386	5.01087
Os01t0964133	LOC_Os01g73310	Os05t0106600	LOC_Os05g01600	0	796	1	44253090	1.98199	5	354442	5.0118
Os01t0964800	LOC_Os01g73410	Os05t0106700	LOC_Os05g01610	0	796	1	44311693	1.98329	5	362500	5.01207
Os01t0967100	LOC_Os01g73620	Os05t0107300	LOC_Os05g01690	0	796	1	44415006	1.98558	5	411319	5.01369
Os01t0970500	LOC_Os01g73890	Os05t0107700	LOC_Os05g01710	8e-51	796	1	44588151	1.98942	5	437384	5.01456
Os01t0971100	LOC_Os01g73960	Os05t0107900	LOC_Os05g01730	2e-44	796	1	44614583	1.99001	5	447318	5.01489
Os01t0971200	LOC_Os01g73970	Os05t0108100	LOC_Os05g01760	0	796	1	44617213	1.99007	5	454259	5.01512
Os01t0971400	LOC_Os01g73980	Os05t0108600	LOC_Os05g01810	8e-159	796	1	44624388	1.99023	5	486131	5.01618
Os01t0971500	LOC_Os01g73990	Os05t0108800	LOC_Os05g01820	2e-69	796	1	44627653	1.9903	5	492527	5.0164
Os01t0971900	LOC_Os01g74030	Os05t0109600	LOC_Os05g01910	0	796	1	44645788	1.9907	5	517556	5.01723
Os01t0973200	LOC_Os01g74170	Os05t0110700	LOC_Os05g02000	3e-72	796	1	44736146	1.99271	5	569096	5.01895
Os01t0974500	LOC_Os01g74330	Os05t0111900	LOC_Os05g02120	2e-58	796	1	44835553	1.99491	5	633901	5.0211
Os01t0975300	LOC_Os01g74410	Os05t0114700	LOC_Os05g02420	2e-16	796	1	44865158	1.99557	5	801370	5.02668
Os01t0976200	LOC_Os01g74480	Os05t0116000	LOC_Os05g02520	2e-166	796	1	44905203	1.99646	5	873358	5.02907
Os01t0976500	LOC_Os01g74510	Os05t0119400	LOC_Os05g02790	9e-147	796	1	44922881	1.99685	5	1005771	5.03348
Os02t0103800	LOC_Os02g01340	Os06t0107700	LOC_Os06g01850	3e-159	326	2	183836	2.00499	6	478424	6.01489
Os02t0104200	LOC_Os02g01360	Os06t0106900	LOC_Os06g01770	2e-44	326	2	206550	2.00561	6	444267	6.01383
Os02t0105100	LOC_Os02g01490	Os06t0105600	LOC_Os06g01650	0	326	2	282792	2.00768	6	386576	6.01203
Os02t0105200	LOC_Os02g01500	Os06t0105400	LOC_Os06g01630	1e-176	326	2	287728	2.00781	6	369498	6.0115
Os02t0105400	LOC_Os02g01510	Os06t0104900	LOC_Os06g01590	2e-153	326	2	295491	2.00802	6	346273	6.01078
Os02t0105500	LOC_Os02g01520	Os06t0104400	LOC_Os06g01500	5e-95	326	2	300122	2.00815	6	305457	6.00951
Os02t0135200	LOC_Os02g04230	Os06t0708000	LOC_Os06g49430	2e-106	8238	2	1853637	2.05034	6	30827143	6.95961
Os02t0135500	LOC_Os02g04250	Os06t0707200	LOC_Os06g49320	6e-11	8238	2	1872874	2.05086	6	30761718	6.95757
Os02t0135850	LOC_Os02g04325	Os06t0705500	LOC_Os06g49200	2e-10	8238	2	1907249	2.05179	6	30685861	6.95521
Os02t0137100	LOC_Os02g04450	Os06t0705300	LOC_Os06g49180	1e-83	8238	2	1968144	2.05345	6	30675465	6.95488
Os02t0137500	LOC_Os02g04490	Os06t0704800	LOC_Os06g49130	0	8238	2	1991843	2.05409	6	30646251	6.95398
Os02t0137700	LOC_Os02g04510	Os06t0704700	LOC_Os06g49120	0	8238	2	2001938	2.05437	6	30639731	6.95377
Os02t0138000	LOC_Os02g04540	Os06t0704500	LOC_Os06g49100	8e-112	8238	2	2021221	2.05489	6	30631934	6.95353
Os02t0138100	LOC_Os02g04550	Os06t0704200	LOC_Os06g49070	7e-29	8238	2	2036165	2.0553	6	30614640	6.95299
Os02t0139000	LOC_Os02g04640	Os06t0703900	LOC_Os06g49040	4e-106	8238	2	2075881	2.05637	6	30601785	6.95259
Os02t0139100	LOC_Os02g04650	Os06t0703800	LOC_Os06g49030	5e-76	8238	2	2082811	2.05656	6	30590518	6.95224
Os02t0139400	LOC_Os02g04680	Os06t0703500	LOC_Os06g49010	5e-76	8238	2	2106976	2.05722	6	30580833	6.95194
Os02t0141000	LOC_Os02g04800	Os06t0702700	LOC_Os06g48960	6e-53	8238	2	2205818	2.0599	6	30542526	6.95075
Os02t0141100	LOC_Os02g04810	Os06t0702600	LOC_Os06g48950	0	8238	2	2208021	2.05996	6	30534412	6.95049
Os02t0141300	LOC_Os02g04840	Os06t0702500	LOC_Os06g48940	0	8238	2	2231383	2.0606	6	30503335	6.94953
Os02t0143300	LOC_Os02g05050	Os06t0701900	LOC_Os06g48850	2e-14	8238	2	2406652	2.06536	6	30454976	6.94802
Os02t0146600	LOC_Os02g05330	Os06t0701100	LOC_Os06g48750	0	8238	2	2558792	2.06949	6	30381190	6.94572
Os02t0146700	LOC_Os02g05340	Os06t0699900	LOC_Os06g48640	0	8238	2	2563773	2.06962	6	30300629	6.94322
Os02t0148000	LOC_Os02g05470	Os06t0699600	LOC_Os06g48610	3e-70	8238	2	2639024	2.07167	6	30285677	6.94275
Os02t0148100	LOC_Os02g05480	Os06t0699400	LOC_Os06g48590	0	8238	2	2643310	2.07178	6	30276807	6.94247
Os02t0148500	LOC_Os02g05510	Os06t0698900	LOC_Os06g48534	1e-90	8238	2	2664488	2.07236	6	30243297	6.94143
Os02t0149600	LOC_Os02g05610	Os06t0698859	LOC_Os06g48530	2e-154	8238	2	2728892	2.07411	6	30234849	6.94117
Os02t0149700	LOC_Os02g05620	Os06t0698600	LOC_Os06g48330	0	8238	2	2736361	2.07431	6	30108467	6.93723
Os02t0149800	LOC_Os02g05630	Os06t0698300	LOC_Os06g48300	3e-132	8238	2	2744355	2.07453	6	30085391	6.93652
Os02t0149900	LOC_Os02g05640	Os06t0698200	LOC_Os06g48290	7e-26	8238	2	2757658	2.07489	6	30075272	6.9362
Os02t0150100	LOC_Os02g05660	Os06t0697200	LOC_Os06g48210	1e-121	8238	2	2766797	2.07514	6	30040836	6.93513
Os02t0150700	LOC_Os02g05692	Os06t0695600	LOC_Os06g48040	2e-139	8238	2	2792576	2.07584	6	29937233	6.9319
Os02t0150800	LOC_Os02g05700	Os06t0694000	LOC_Os06g47890	0	8238	2	2799022	2.07601	6	29847020	6.9291
Os02t0150900	LOC_Os02g05710	Os06t0693700	LOC_Os06g47860	3e-121	8238	2	2804693	2.07617	6	29840661	6.9289
Os02t0153000	LOC_Os02g05900	Os06t0692800	LOC_Os06g47770	0	8238	2	2929076	2.07954	6	29787524	6.92724
Os02t0153500	LOC_Os02g05940	Os06t0692700	LOC_Os06g47760	0	8238	2	2952434	2.08018	6	29782890	6.9271
Os02t0158000	LOC_Os02g06330	Os06t0691100	LOC_Os06g47590	7e-18	8238	2	3164421	2.08594	6	29695331	6.92437
Os02t0158100	LOC_Os02g06340	Os06t0687800	LOC_Os06g47330	0	8238	2	3166764	2.086	6	29566043	6.92035
Os02t0158500	LOC_Os02g06380	Os06t0687600	LOC_Os06g47310	3e-93	8238	2	3188102	2.08658	6	29556667	6.92006
Os02t0158800	LOC_Os02g06400	Os06t0687400	LOC_Os06g47290	2e-17	8238	2	3197252	2.08683	6	29535456	6.9194
Os02t0159200	LOC_Os02g06430	Os06t0687000	LOC_Os06g47250	1e-53	8238	2	3212646	2.08725	6	29521142	6.91895
Os02t0160200	LOC_Os02g06520	Os06t0685200	LOC_Os06g47120	4e-48	8238	2	3255106	2.0884	6	29432885	6.9162
Os02t0160250	LOC_Os02g06530	Os06t0683950	LOC_Os06g46995	0	8238	2	3263399	2.08862	6	29375731	6.91443
Os02t0160900	LOC_Os02g06560	Os06t0683700	LOC_Os06g46970	6e-14	8238	2	3279685	2.08907	6	29367259	6.91416
Os02t0161200	LOC_Os02g06584	Os06t0682800	LOC_Os06g46890	5e-14	8238	2	3297334	2.08955	6	29340101	6.91332
Os02t0161550	LOC_Os02g06610	Os06t0681600	LOC_Os06g46799	8e-37	8238	2	3327420	2.09036	6	29291064	6.91179
Os02t0161900	LOC_Os02g06640	Os06t0681400	LOC_Os06g46770	0	8238	2	3340642	2.09072	6	29279587	6.91143
Os02t0162200	LOC_Os02g06670	Os06t0681200	LOC_Os06g46740	2e-41	8238	2	3353662	2.09107	6	29265551	6.911
Os02t0164300	LOC_Os02g06840	Os06t0679500	LOC_Os06g46570	7e-14	8238	2	3453989	2.0938	6	29152863	6.90749
Os02t0164900	LOC_Os02g06910	Os06t0677800	LOC_Os06g46410	0	8238	2	3487578	2.09471	6	29035796	6.90384
Os02t0165000	LOC_Os02g06920	Os06t0677300	LOC_Os06g46366	8e-171	8238	2	3495792	2.09493	6	29010946	6.90307
Os02t0165100	LOC_Os02g06930	Os06t0676600	LOC_Os06g46330	4e-159	8238	2	3505837	2.09521	6	28967468	6.90172
Os02t0165400	LOC_Os02g06950	Os06t0675600	LOC_Os06g46270	7e-78	8238	2	3525689	2.09575	6	28914857	6.90008
Os02t0165500	LOC_Os02g06960	Os06t0675200	LOC_Os06g46250	1e-42	8238	2	3541056	2.09616	6	28895442	6.89947
Os02t0166800	LOC_Os02g07030	Os06t0672400	LOC_Os06g46030	1e-58	8238	2	3595373	2.09764	6	28781946	6.89594
Os02t0167300	LOC_Os02g07060	Os06t0671900	LOC_Os06g46000	0	8238	2	3619909	2.09831	6	28754893	6.8951
Os02t0168200	LOC_Os02g07170	Os06t0670300	LOC_Os06g45890	2e-23	8238	2	3682383	2.1	6	28654779	6.89198
Os02t0168300	LOC_Os02g07180	Os06t0670100	LOC_Os06g45870	5e-46	8238	2	3688042	2.10016	6	28633914	6.89133
Os02t0168600	LOC_Os02g07210	Os06t0669800	LOC_Os06g45850	1e-99	8238	2	3706123	2.10065	6	28621479	6.89095
Os02t0169300	LOC_Os02g07260	Os06t0668200	LOC_Os06g45710	0	8238	2	3727742	2.10123	6	28553774	6.88884
Os02t0169700	LOC_Os02g07330	Os06t0667600	LOC_Os06g45670	5e-47	8238	2	3774994	2.10252	6	28536454	6.8883
Os02t0170300	LOC_Os02g07430	Os06t0667200	LOC_Os06g45650	3e-46	8238	2	3833796	2.10411	6	28514823	6.88763
Os02t0170500	LOC_Os02g07450	Os06t0667100	LOC_Os06g45640	5e-77	8238	2	3846489	2.10446	6	28508904	6.88744
Os02t0170701	LOC_Os02g07460	Os06t0666800	LOC_Os06g45610	9e-10	8238	2	3853274	2.10464	6	28491226	6.88689
Os02t0171100	LOC_Os02g07490	Os06t0666600	LOC_Os06g45590	0	8238	2	3868230	2.10505	6	28478447	6.88649
Os02t0172800	LOC_Os02g07650	Os06t0666100	LOC_Os06g45540	2e-81	8238	2	3971675	2.10786	6	28434387	6.88512
Os02t0173600	LOC_Os02g07730	Os06t0665100	LOC_Os06g45440	6e-41	8238	2	4032161	2.1095	6	28347316	6.88241
Os02t0173800	LOC_Os02g07750	Os06t0665000	LOC_Os06g45430	2e-146	8238	2	4038699	2.10968	6	28343633	6.8823
Os02t0174100	LOC_Os02g07780	Os06t0663500	LOC_Os06g45310	3e-47	8238	2	4074001	2.11064	6	28264884	6.87985
Os02t0174200	LOC_Os02g07790	Os06t0663400	LOC_Os06g45300	0	8238	2	4078792	2.11077	6	28261980	6.87976
Os02t0174400	LOC_Os02g07810	Os06t0663000	LOC_Os06g45240	1e-128	8238	2	4086322	2.11097	6	28212850	6.87823
Os02t0175100	LOC_Os02g07840	Os06t0662200	LOC_Os06g45140	1e-37	8238	2	4109929	2.11161	6	28177633	6.87713
Os02t0175400	LOC_Os02g07870	Os06t0662000	LOC_Os06g45120	0	8238	2	4120268	2.11189	6	28163626	6.87669
Os02t0175500	LOC_Os02g07880	Os06t0661900	LOC_Os06g45110	0	8238	2	4129852	2.11215	6	28157345	6.8765
Os02t0175700	LOC_Os02g07900	Os06t0661400	LOC_Os06g45050	8e-78	8238	2	4136114	2.11232	6	28135997	6.87583
Os02t0176000	LOC_Os02g07930	Os06t0661200	LOC_Os06g45040	1e-09	8238	2	4150299	2.11271	6	28130386	6.87566
Os02t0177300	LOC_Os02g08070	Os06t0659100	LOC_Os06g44860	5e-43	8238	2	4247439	2.11535	6	27992097	6.87136
Os02t0177400	LOC_Os02g08080	Os06t0658500	LOC_Os06g44810	8e-62	8238	2	4264756	2.11582	6	27946057	6.86992
Os02t0177600	LOC_Os02g08100	Os06t0656500	LOC_Os06g44620	0	8238	2	4280569	2.11625	6	27820427	6.86601
Os02t0177700	LOC_Os02g08110	Os06t0656300	LOC_Os06g44610	4e-29	8238	2	4287201	2.11643	6	27814233	6.86582
Os02t0178100	LOC_Os02g08150	Os06t0654900	LOC_Os06g44450	2e-19	8238	2	4315780	2.1172	6	27720402	6.8629
Os02t0178400	LOC_Os02g08180	Os06t0653900	LOC_Os06g44374	2e-24	8238	2	4332352	2.11765	6	27661468	6.86106
Os02t0178700	LOC_Os02g08220	Os06t0653200	LOC_Os06g44320	2e-18	8238	2	4350947	2.11816	6	27633579	6.86019
Os02t0178800	LOC_Os02g08230	Os06t0653000	LOC_Os06g44300	0	8238	2	4355207	2.11827	6	27613723	6.85958
Os02t0179500	LOC_Os02g08320	Os06t0652200	LOC_Os06g44250	7e-67	8238	2	4423331	2.12012	6	27570761	6.85824
Os02t0179600	LOC_Os02g08330	Os06t0652100	LOC_Os06g44240	0	8238	2	4424565	2.12016	6	27567717	6.85814
Os02t0180000	LOC_Os02g08364	Os06t0651600	LOC_Os06g44210	0	8238	2	4451627	2.12089	6	27542479	6.85736
Os02t0181300	LOC_Os02g08440	Os06t0649000	LOC_Os06g44010	1e-13	8238	2	4544304	2.12341	6	27387324	6.85253
Os02t0182100	LOC_Os02g08500	Os06t0647200	LOC_Os06g43910	4e-93	8238	2	4574147	2.12422	6	27327764	6.85068
Os02t0182700	LOC_Os02g08540	Os06t0646700	LOC_Os06g43870	1e-09	8238	2	4616936	2.12538	6	27299154	6.84978
Os02t0182800	LOC_Os02g08544	Os06t0646600	LOC_Os06g43860	4e-128	8238	2	4625564	2.12562	6	27289000	6.84947
Os02t0182850	LOC_Os02g09050	Os06t0646100	LOC_Os06g43810	2e-11	8238	2	4629776	2.12573	6	27262085	6.84863
Os02t0183500	LOC_Os02g09080	Os06t0645600	LOC_Os06g43780	2e-47	8238	2	4650720	2.1263	6	27232718	6.84772
Os02t0183700	LOC_Os02g09100	Os06t0645400	LOC_Os06g43760	6e-95	8238	2	4658370	2.12651	6	27218737	6.84728
Os02t0184000	LOC_Os02g09130	Os06t0644500	LOC_Os06g43680	0	8238	2	4681834	2.12714	6	27173844	6.84588
Os02t0184200	LOC_Os02g09150	Os06t0644200	LOC_Os06g43660	3e-161	8238	2	4694150	2.12748	6	27149955	6.84514
Os02t0184400	LOC_Os02g09170	Os06t0643800	LOC_Os06g43630	1e-92	8238	2	4708504	2.12787	6	27119564	6.84419
Os02t0184500	LOC_Os02g09180	Os06t0642650	LOC_Os06g43520	6e-24	8238	2	4718164	2.12813	6	27039891	6.84171
Os02t0184900	LOC_Os02g09220	Os06t0642500	LOC_Os06g43510	4e-81	8238	2	4740052	2.12872	6	27034109	6.84153
Os02t0186800	LOC_Os02g09390	Os06t0641600	LOC_Os06g43420	1e-135	8238	2	4824243	2.13101	6	26974157	6.83967
Os02t0187100	LOC_Os02g09420	Os06t0638700	LOC_Os06g43180	2e-79	8238	2	4831209	2.1312	6	26836663	6.83539
Os02t0187200	LOC_Os02g09430	Os06t0638300	LOC_Os06g43160	7e-39	8238	2	4838977	2.13141	6	26818451	6.83482
Os02t0187500	LOC_Os02g09460	Os06t0638200	LOC_Os06g43140	8e-49	8238	2	4856197	2.13188	6	26810569	6.83458
Os02t0187600	LOC_Os02g09470	Os06t0638100	LOC_Os06g43130	3e-84	8238	2	4859762	2.13198	6	26805344	6.83441
Os02t0187700	LOC_Os02g09480	Os06t0637500	LOC_Os06g43090	1e-81	8238	2	4867737	2.13219	6	26776727	6.83352
Os02t0189300	LOC_Os02g09620	Os06t0636700	LOC_Os06g43044	2e-124	8238	2	4944756	2.13428	6	26747456	6.83261
Os02t0189400	LOC_Os02g09630	Os06t0636100	LOC_Os06g43000	7e-11	8238	2	4949775	2.13442	6	26709990	6.83144
Os02t0190500	LOC_Os02g09740	Os06t0634500	LOC_Os06g42800	0	8238	2	5020118	2.13633	6	26604916	6.82817
Os02t0191300	LOC_Os02g09810	Os06t0633800	LOC_Os06g42720	0	8238	2	5059082	2.13739	6	26568284	6.82703
Os02t0191500	LOC_Os02g09820	Os06t0633500	LOC_Os06g42700	2e-19	8238	2	5064127	2.13753	6	26558186	6.82672
Os02t0191800	LOC_Os02g09850	Os06t0633100	LOC_Os06g42660	6e-19	8238	2	5079179	2.13793	6	26532579	6.82592
Os02t0192200	LOC_Os02g09900	Os06t0632700	LOC_Os06g42640	0	8238	2	5123185	2.13913	6	26518862	6.8255
Os02t0192500	LOC_Os02g09930	Os06t0625700	LOC_Os06g42020	0	8238	2	5152224	2.13992	6	26108329	6.81272
Os02t0192700	LOC_Os02g09940	Os06t0625500	LOC_Os06g42000	2e-78	8238	2	5167260	2.14033	6	26091151	6.81218
Os02t0193000	LOC_Os02g09960	Os06t0625200	LOC_Os06g41960	5e-12	8238	2	5179723	2.14067	6	26060038	6.81121
Os02t0193100	LOC_Os02g09970	Os06t0625000	LOC_Os06g41940	6e-24	8238	2	5183673	2.14077	6	26049096	6.81087
Os02t0193800	LOC_Os02g10040	Os06t0622800	LOC_Os06g41780	1e-80	8238	2	5220896	2.14178	6	25927904	6.8071
Os02t0194200	LOC_Os02g10080	Os06t0618100	LOC_Os06g41384	2e-93	8238	2	5251206	2.14261	6	25686141	6.79957
Os02t0194300	LOC_Os02g10090	Os06t0618000	LOC_Os06g41380	2e-67	8238	2	5255247	2.14272	6	25682637	6.79946
Os02t0194800	LOC_Os02g10130	Os06t0614300	LOC_Os06g41110	0	8238	2	5298004	2.14388	6	25451433	6.79227
Os02t0194900	LOC_Os02g10140	Os06t0614100	LOC_Os06g41100	9e-18	8238	2	5315119	2.14434	6	25438518	6.79187
Os02t0195500	LOC_Os02g10190	Os06t0612900	LOC_Os06g41020	4e-15	8238	2	5339408	2.145	6	25372234	6.7898
Os02t0195600	LOC_Os02g10200	Os06t0612800	LOC_Os06g41010	1e-83	8238	2	5346036	2.14518	6	25370061	6.78973
Os02t0196100	LOC_Os02g10240	Os06t0612300	LOC_Os06g40960	3e-69	8238	2	5364621	2.14569	6	25330257	6.7885
Os02t0196700	LOC_Os02g10300	Os06t0611400	LOC_Os06g40880	2e-68	8238	2	5411327	2.14695	6	25256860	6.78621
Os02t0197200	LOC_Os02g10350	Os06t0610500	LOC_Os06g40790	3e-39	8238	2	5442122	2.14779	6	25209456	6.78474
Os02t0197900	LOC_Os02g10440	Os06t0609700	LOC_Os06g40730	1e-60	8238	2	5483090	2.1489	6	25154870	6.78304
Os02t0198200	LOC_Os02g10470	Os06t0609600	LOC_Os06g40720	1e-102	8238	2	5502174	2.14942	6	25150641	6.7829
Os02t0198300	LOC_Os02g10480	Os06t0609450	LOC_Os06g40704	7e-59	8238	2	5505630	2.14952	6	25144047	6.7827
Os02t0198700	LOC_Os02g10520	Os06t0609400	LOC_Os06g40700	8e-37	8238	2	5530184	2.15018	6	25140276	6.78258
Os02t0199800	LOC_Os02g10630	Os06t0607900	LOC_Os06g40570	1e-154	8238	2	5587488	2.15174	6	25066944	6.7803
Os02t0199900	LOC_Os02g10640	Os06t0607800	LOC_Os06g40560	0	8238	2	5595813	2.15196	6	25059653	6.78007
Os02t0200000	LOC_Os02g10650	Os06t0607200	LOC_Os06g40510	3e-42	8238	2	5604554	2.1522	6	25020907	6.77887
Os02t0200300	LOC_Os02g10660	Os06t0607000	LOC_Os06g40490	8e-136	8238	2	5612041	2.15241	6	25004758	6.77836
Os02t0200800	LOC_Os02g10690	Os06t0606800	LOC_Os06g40450	6e-102	8238	2	5623953	2.15273	6	24968642	6.77724
Os02t0200900	LOC_Os02g10700	Os06t0605900	LOC_Os06g40360	0	8238	2	5628913	2.15286	6	24910930	6.77544
Os02t0201500	LOC_Os02g10740	Os06t0604500	LOC_Os06g40200	0	8238	2	5665010	2.15384	6	24813092	6.7724
Os02t0202000	LOC_Os02g10760	Os06t0604000	LOC_Os06g40150	3e-27	8238	2	5688851	2.15449	6	24775627	6.77123
Os02t0202200	LOC_Os02g10780	Os06t0603600	LOC_Os06g40120	6e-92	8238	2	5706714	2.15498	6	24752765	6.77052
Os02t0202400	LOC_Os02g10800	Os06t0602700	LOC_Os06g40050	1e-119	8238	2	5736778	2.15579	6	24700928	6.76891
Os02t0202500	LOC_Os02g10810	Os06t0602600	LOC_Os06g40040	1e-21	8238	2	5740652	2.1559	6	24698591	6.76883
Os02t0204500	LOC_Os02g11000	Os06t0600700	LOC_Os06g39900	1e-58	8238	2	5843029	2.15868	6	24600459	6.76578
Os02t0204700	LOC_Os02g11020	Os06t0600400	LOC_Os06g39880	0	8238	2	5863278	2.15923	6	24581820	6.7652
Os02t0205300	LOC_Os02g11050	Os06t0600100	LOC_Os06g39870	0	8238	2	5919271	2.16075	6	24562233	6.76459
Os02t0205400	LOC_Os02g11060	Os06t0598900	LOC_Os06g39760	2e-174	8238	2	5925048	2.16091	6	24490217	6.76235
Os02t0205500	LOC_Os02g11070	Os06t0598800	LOC_Os06g39750	0	8238	2	5930553	2.16106	6	24486169	6.76222
Os02t0208600	LOC_Os02g11780	Os06t0595900	LOC_Os06g39480	0	8238	2	6113331	2.16602	6	24320128	6.75705
Os02t0208700	LOC_Os02g11790	Os06t0594400	LOC_Os06g39370	6e-103	8238	2	6123525	2.1663	6	24244494	6.7547
Os02t0209900	LOC_Os02g11890	Os06t0590500	LOC_Os06g39050	5e-125	8238	2	6187355	2.16803	6	24062159	6.74902
Os02t0211000	LOC_Os02g11960	Os06t0589300	LOC_Os06g38950	6e-157	8238	2	6226353	2.16909	6	23982560	6.74654
Os02t0211900	LOC_Os02g12040	Os06t0586400		0	8238	2	6283346	2.17064	6	23846125	6.7423
Os02t0214400	LOC_Os02g12300	Os06t0583900	LOC_Os06g38510	2e-163	8238	2	6428729	2.17458	6	23698315	6.7377
Os02t0214900	LOC_Os02g12350	Os06t0583400	LOC_Os06g38470	0	8238	2	6453945	2.17527	6	23671839	6.73687
Os02t0216000	LOC_Os02g12450	Os06t0581500	LOC_Os06g38340	0	8238	2	6520390	2.17707	6	23588020	6.73426
Os02t0216300	LOC_Os02g12480	Os06t0580100	LOC_Os06g38210	5e-40	8238	2	6538337	2.17756	6	23492499	6.73129
Os02t0217600	LOC_Os02g12580	Os06t0574500	LOC_Os06g37660	6e-169	8238	2	6602285	2.1793	6	23184356	6.7217
Os02t0218400	LOC_Os02g12660	Os06t0574200	LOC_Os06g37620	4e-108	8238	2	6638801	2.18029	6	23148586	6.72058
Os02t0219200	LOC_Os02g12730	Os06t0573600	LOC_Os06g37560	0	8238	2	6685393	2.18155	6	23122735	6.71978
Os02t0219800	LOC_Os02g12750	Os06t0572400	LOC_Os06g37510	2e-83	8238	2	6706196	2.18212	6	23074746	6.71828
Os02t0220500	LOC_Os02g12794	Os06t0571400	LOC_Os06g37440	0	8238	2	6746227	2.18321	6	23012955	6.71636
Os02t0221500	LOC_Os02g12850	Os06t0566100	LOC_Os06g37000	2e-68	8238	2	6813721	2.18504	6	22697198	6.70653
Os02t0221900	LOC_Os02g12890	Os06t0565100	LOC_Os06g36920	1e-138	8238	2	6831917	2.18553	6	22632621	6.70452
Os02t0222100	LOC_Os02g12900	Os06t0564400	LOC_Os06g36830	5e-35	8238	2	6840727	2.18577	6	22574803	6.70272
Os02t0223700	LOC_Os02g13060	Os06t0564100	LOC_Os06g36810	2e-12	8238	2	6944462	2.18859	6	22562521	6.70234
Os02t0224200	LOC_Os02g13110	Os06t0563300	LOC_Os06g36770	3e-85	8238	2	6993548	2.18992	6	22536930	6.70154
Os02t0224800	LOC_Os02g13150	Os06t0563000	LOC_Os06g36740	1e-166	8238	2	7035256	2.19106	6	22514726	6.70085
Os02t0226600	LOC_Os02g13310	Os06t0562300	LOC_Os06g36680	3e-64	8238	2	7126811	2.19354	6	22441074	6.69856
Os02t0226801	LOC_Os02g13330	Os06t0562200	LOC_Os06g36670	6e-64	8238	2	7140106	2.1939	6	22433466	6.69832
Os02t0227100	LOC_Os02g13370	Os06t0559400	LOC_Os06g36390	3e-17	8238	2	7161160	2.19447	6	22249552	6.6926
Os02t0227400	LOC_Os02g13400	Os06t0558700	LOC_Os06g36360	6e-47	8238	2	7174012	2.19482	6	22220927	6.69171
Os02t0227600	LOC_Os02g13420	Os06t0557100	LOC_Os06g36270	1e-74	8238	2	7194568	2.19538	6	22132314	6.68895
Os02t0229000	LOC_Os02g13530	Os06t0555400	LOC_Os06g36160	1e-55	8238	2	7287902	2.19792	6	22040420	6.68609
Os02t0229600	LOC_Os02g13570	Os06t0554700	LOC_Os06g36080	4e-110	8238	2	7308704	2.19848	6	21985715	6.68438
Os02t0229900	LOC_Os02g13620	Os06t0554200	LOC_Os06g36040	3e-19	8238	2	7339420	2.19932	6	21940305	6.68297
Os02t0230300	LOC_Os02g13660	Os06t0553200	LOC_Os06g35970	3e-17	8238	2	7353056	2.19969	6	21884121	6.68122
Os02t0232000	LOC_Os02g13800	Os06t0553100	LOC_Os06g35960	3e-26	8238	2	7493099	2.20349	6	21875177	6.68094
Os02t0232300	LOC_Os02g13830	Os06t0552900	LOC_Os06g35940	2e-26	8238	2	7514903	2.20408	6	21848972	6.68013
Os02t0232900	LOC_Os02g13870	Os06t0552700	LOC_Os06g35930	4e-41	8238	2	7545642	2.20492	6	21837927	6.67978
Os02t0233100	LOC_Os02g13890	Os06t0552400	LOC_Os06g35910	4e-95	8238	2	7571731	2.20562	6	21823386	6.67933
Os02t0233200	LOC_Os02g13900	Os06t0552300	LOC_Os06g35900	5e-66	8238	2	7577571	2.20578	6	21818291	6.67917
Os02t0234450	LOC_Os02g13965	Os06t0551800	LOC_Os06g35850	4e-136	8238	2	7647738	2.20769	6	21793583	6.6784
Os02t0234700	LOC_Os02g13980	Os06t0551500	LOC_Os06g35830	1e-13	8238	2	7656748	2.20793	6	21783156	6.67808
Os02t0235600	LOC_Os02g14059	Os06t0550000	LOC_Os06g35730	1e-92	8238	2	7705914	2.20927	6	21728303	6.67637
Os02t0235900	LOC_Os02g14090	Os06t0548100	LOC_Os06g35550	5e-113	8238	2	7719303	2.20963	6	21613046	6.67278
Os02t0236000	LOC_Os02g14110	Os06t0548000	LOC_Os06g35540	0	8238	2	7735768	2.21008	6	21604571	6.67252
Os02t0236200	LOC_Os02g14130	Os06t0547900	LOC_Os06g35530	0	8238	2	7748660	2.21043	6	21594969	6.67222
Os02t0236600	LOC_Os02g14160	Os06t0546500	LOC_Os06g35480	1e-102	8238	2	7780379	2.21129	6	21553430	6.67093
Os02t0241100	LOC_Os02g14480	Os06t0544100	LOC_Os06g35200	1e-160	8238	2	8005137	2.21739	6	21399204	6.66613
Os02t0247200	LOC_Os02g14929	Os06t0538000	LOC_Os06g34690	0	682	2	8355337	2.2269	6	21035768	6.65481
Os02t0248440	LOC_Os02g15060	Os06t0537300	LOC_Os06g34620	4e-17	682	2	8426655	2.22884	6	21008647	6.65397
Os02t0249200	LOC_Os02g15110	Os06t0535200	LOC_Os06g34430	2e-14	682	2	8446084	2.22937	6	20910479	6.65091
Os02t0250400	LOC_Os02g15230	Os06t0531600	LOC_Os06g34070	7e-19	682	2	8530883	2.23167	6	20716653	6.64488
Os02t0251800	LOC_Os02g15280	Os06t0530600	LOC_Os06g33970	8e-09	682	2	8568272	2.23269	6	20657995	6.64305
Os02t0252200	LOC_Os02g15340	Os06t0530400	LOC_Os06g33940	9e-77	682	2	8611933	2.23387	6	20622300	6.64194
Os02t0254600	LOC_Os02g15540	Os06t0529900	LOC_Os06g33880	2e-07	682	2	8743555	2.23745	6	20578376	6.64058
Os02t0254700	LOC_Os02g15550	Os06t0528600	LOC_Os06g33710	2e-95	682	2	8755924	2.23778	6	20492314	6.6379
Os02t0255000	LOC_Os02g15580	Os06t0527100	LOC_Os06g33570	2e-149	682	2	8776426	2.23834	6	20423125	6.63574
Os02t0255100	LOC_Os02g15594	Os06t0526700	LOC_Os06g33530	8e-100	682	2	8789130	2.23869	6	20404054	6.63515
Os02t0255500	LOC_Os02g15640	Os06t0526400	LOC_Os06g33480	3e-67	682	2	8830490	2.23981	6	20380059	6.6344
Os02t0257500	LOC_Os02g15760	Os06t0526100	LOC_Os06g33450	6e-62	682	2	8908440	2.24193	6	20367664	6.63402
Os02t0258300	LOC_Os02g15820	Os06t0524300	LOC_Os06g33320	0	682	2	8967428	2.24353	6	20278278	6.63123
Os02t0258800	LOC_Os02g15860	Os06t0523300	LOC_Os06g33200	6e-28	682	2	9002730	2.24449	6	20211159	6.62915
Os02t0259100	LOC_Os02g15880	Os06t0523100	LOC_Os06g33180	3e-72	682	2	9013883	2.24479	6	20195896	6.62867
Os02t0260500	LOC_Os02g15980	Os06t0507900	LOC_Os06g31190	7e-55	281	2	9095934	2.24702	6	18993698	6.59125
Os02t0260700	LOC_Os02g16000	Os06t0507300	LOC_Os06g31090	7e-43	281	2	9111858	2.24745	6	18956084	6.59008
Os02t0261100	LOC_Os02g16040	Os06t0506600	LOC_Os06g30970	2e-22	281	2	9145197	2.24835	6	18892721	6.5881
Os02t0264300	LOC_Os02g16450	Os06t0506000	LOC_Os06g30930	1e-42	281	2	9420819	2.25584	6	18870336	6.58741
Os02t0265200	LOC_Os02g16540	Os06t0504900	LOC_Os06g30860	4e-33	281	2	9475955	2.25734	6	18792926	6.585
Os02t0265900	LOC_Os02g16620	Os06t0503400	LOC_Os06g30750	1e-95	281	2	9526793	2.25872	6	18714035	6.58254
Os02t0273900	LOC_Os02g17370	Os06t0332500	LOC_Os06g22654	3e-19	278	2	10018103	2.27206	6	13240593	6.41216
Os02t0274000	LOC_Os02g17380	Os06t0332600	LOC_Os06g22660	5e-22	278	2	10026557	2.27229	6	13245980	6.41233
Os02t0274600	LOC_Os02g17460	Os06t0332700	LOC_Os06g22670	3e-78	278	2	10072763	2.27354	6	13253309	6.41256
Os02t0280100	LOC_Os02g17870	Os06t0335101	LOC_Os06g22850	1e-17	278	2	10381383	2.28193	6	13396593	6.41702
Os02t0280200	LOC_Os02g17880	Os06t0335900	LOC_Os06g22919	7e-95	278	2	10388558	2.28212	6	13454534	6.41882
Os02t0437800	LOC_Os02g24134	Os04t0252400	LOC_Os04g18030	8e-13	213	2	14725951	2.39991	4	10191920	4.28419
Os02t0450000	LOC_Os02g25230	Os04t0261400	LOC_Os04g19140	0	213	2	15429977	2.41903	4	10877264	4.3033
Os02t0454500	LOC_Os02g25700	Os04t0277400	LOC_Os04g20880	6e-65	211	2	15792752	2.42888	4	11972700	4.33384
Os02t0456500	LOC_Os02g25870	Os04t0270100	LOC_Os04g20220	9e-96	213	2	15907181	2.43199	4	11524758	4.32135
Os02t0460200	LOC_Os02g26210	Os04t0282400	LOC_Os04g21350	2e-33	211	2	16146039	2.43848	4	12315456	4.3434
Os02t0461000	LOC_Os02g26290	Os04t0283600	LOC_Os04g21570	3e-20	211	2	16184941	2.43953	4	12449131	4.34713
Os02t0462200	LOC_Os02g26390	Os04t0284900	LOC_Os04g21710	3e-30	211	2	16244593	2.44115	4	12531526	4.34943
Os02t0462800	LOC_Os02g26430	Os04t0287400		3e-39	211	2	16269532	2.44183	4	12677719	4.3535
Os02t0473200	LOC_Os02g27360	Os04t0330900	LOC_Os04g26380	8e-22	280	2	16863246	2.45795	4	15640378	4.43611
Os02t0474700	LOC_Os02g27470	Os04t0337201	LOC_Os04g26841	0	280	2	16956345	2.46048	4	16088028	4.44859
Os02t0478700	LOC_Os02g27769	Os04t0346100	LOC_Os04g27860	6e-38	280	2	17193785	2.46693	4	16680852	4.46512
Os02t0488600	LOC_Os02g28720	Os04t0348400	LOC_Os04g28100	1e-150	280	2	17729765	2.48148	4	16813603	4.46883
Os02t0489400	LOC_Os02g28810	Os04t0349500	LOC_Os04g28180	2e-107	280	2	17783678	2.48295	4	16868800	4.47037
Os02t0489800	LOC_Os02g28850	Os04t0350300	LOC_Os04g28260	7e-174	280	2	17827007	2.48413	4	16925481	4.47195
Os02t0491400	LOC_Os02g28980	Os04t0352400	LOC_Os04g28420	0	280	2	17904738	2.48624	4	17037039	4.47506
Os02t0497700	LOC_Os02g29480	Os04t0372800	LOC_Os04g30430	2e-82	15148	2	18258819	2.49585	4	18395332	4.51293
Os02t0503400	LOC_Os02g30050	Os04t0376000	LOC_Os04g30730	3e-62	15148	2	18594347	2.50496	4	18592318	4.51842
Os02t0503500	LOC_Os02g30060	Os04t0376300	LOC_Os04g30760	1e-61	15148	2	18596338	2.50502	4	18605793	4.5188
Os02t0504700	LOC_Os02g30190	Os04t0379600	LOC_Os04g31030	4e-45	15148	2	18697848	2.50777	4	18770996	4.52341
Os02t0504800	LOC_Os02g30200	Os04t0379900	LOC_Os04g31070	3e-98	15148	2	18700226	2.50784	4	18783418	4.52375
Os02t0504900	LOC_Os02g30210	Os04t0380300	LOC_Os04g31120	3e-164	15148	2	18706911	2.50802	4	18825824	4.52493
Os02t0505400	LOC_Os02g30230	Os04t0382200	LOC_Os04g31330	0	15148	2	18723385	2.50847	4	18963549	4.52877
Os02t0505500	LOC_Os02g30240	Os04t0382400	LOC_Os04g31350	2e-33	15148	2	18729701	2.50864	4	18980846	4.52926
Os02t0506400	LOC_Os02g30300	Os04t0385600	LOC_Os04g31610	2e-78	15148	2	18773718	2.50984	4	19128541	4.53338
Os02t0506600	LOC_Os02g30320	Os04t0385900	LOC_Os04g31630	3e-12	15148	2	18807189	2.51074	4	19171720	4.53458
Os02t0507400	LOC_Os02g30410	Os04t0386500	LOC_Os04g31690	2e-38	15148	2	18858544	2.51214	4	19207533	4.53558
Os02t0508100	LOC_Os02g30470	Os04t0387600	LOC_Os04g31820	9e-25	15148	2	18893752	2.51309	4	19284655	4.53773
Os02t0509500	LOC_Os02g30600	Os04t0387900	LOC_Os04g31870	2e-08	15148	2	18959530	2.51488	4	19303322	4.53825
Os02t0510000	LOC_Os02g30620	Os04t0388800	LOC_Os04g31940	0	15148	2	18975836	2.51532	4	19353381	4.53964
Os02t0510100	LOC_Os02g30624	Os04t0388900	LOC_Os04g31950	1e-42	15148	2	18979763	2.51543	4	19357378	4.53976
Os02t0510200	LOC_Os02g30630	Os04t0389100	LOC_Os04g31960	2e-25	15148	2	18984117	2.51555	4	19364851	4.53996
Os02t0510600	LOC_Os02g30650	Os04t0390100	LOC_Os04g32030	2e-65	15148	2	19000671	2.516	4	19411997	4.54128
Os02t0511100	LOC_Os02g30690	Os04t0390700	LOC_Os04g32070	3e-63	15148	2	19033323	2.51689	4	19456041	4.54251
Os02t0512400	LOC_Os02g30850	Os04t0393500	LOC_Os04g32300	6e-35	15148	2	19162464	2.52039	4	19579211	4.54594
Os02t0513000	LOC_Os02g30900	Os04t0393900	LOC_Os04g32310	0	15148	2	19194303	2.52126	4	19588995	4.54621
Os02t0514325	LOC_Os02g31030	Os04t0394100	LOC_Os04g32320	3e-14	15148	2	19285128	2.52372	4	19596639	4.54643
Os02t0514700	LOC_Os02g31040	Os04t0394200	LOC_Os04g32330	0	15148	2	19297599	2.52406	4	19601293	4.54656
Os02t0515200	LOC_Os02g31080	Os04t0394700	LOC_Os04g32370	0	15148	2	19323582	2.52477	4	19634515	4.54748
Os02t0516800	LOC_Os02g31160	Os04t0397500	LOC_Os04g32590	9e-19	15148	2	19406025	2.52701	4	19835928	4.5531
Os02t0518600	LOC_Os02g31910	Os04t0401700	LOC_Os04g32920	0	214	2	19672691	2.53425	4	20109666	4.56073
Os02t0520000	LOC_Os02g32040	Os04t0399800	LOC_Os04g32790	2e-27	214	2	19750619	2.53636	4	20013236	4.55804
Os02t0520100	LOC_Os02g32060	Os04t0399300	LOC_Os04g32740	1e-52	15148	2	19763886	2.53673	4	19959069	4.55653
Os02t0520750	LOC_Os02g32110	Os04t0398600	LOC_Os04g32670	0	214	2	19800121	2.53771	4	19913609	4.55527
Os02t0520800	LOC_Os02g32120	Os04t0398500	LOC_Os04g32660	4e-116	214	2	19808195	2.53793	4	19908211	4.55512
Os02t0523500	LOC_Os02g32350	Os04t0402200	LOC_Os04g32960	0	15148	2	19926236	2.54113	4	20144996	4.56172
Os02t0524500	LOC_Os02g32420	Os04t0402500	LOC_Os04g32980	1e-21	15148	2	19993573	2.54296	4	20163838	4.56224
Os02t0525600	LOC_Os02g32469	Os04t0403900	LOC_Os04g33110	1e-17	15148	2	20030333	2.54396	4	20269086	4.56518
Os02t0525900	LOC_Os02g32490	Os04t0404800	LOC_Os04g33190	0	15148	2	20046398	2.5444	4	20300893	4.56606
Os02t0526000	LOC_Os02g32504	Os04t0404900	LOC_Os04g33200	0	15148	2	20052691	2.54457	4	20306964	4.56623
Os02t0526400	LOC_Os02g32520	Os04t0405000	LOC_Os04g33210	3e-11	15148	2	20078966	2.54528	4	20322407	4.56666
Os02t0526500	LOC_Os02g32530	Os04t0405100	LOC_Os04g33220	2e-32	15148	2	20084215	2.54542	4	20323316	4.56669
Os02t0526700	LOC_Os02g32550	Os04t0405500	LOC_Os04g33260	1e-34	15148	2	20098579	2.54581	4	20343598	4.56726
Os02t0527200	LOC_Os02g32580	Os04t0405900	LOC_Os04g33310	3e-06	15148	2	20130822	2.54669	4	20366836	4.5679
Os02t0528100	LOC_Os02g32650	Os04t0408600		1e-46	15148	2	20179826	2.54802	4	20444446	4.57007
Os02t0529400	LOC_Os02g32730	Os04t0409900	LOC_Os04g33490	0	15148	2	20265106	2.55034	4	20479237	4.57104
Os02t0530500	LOC_Os02g32850	Os04t0411200	LOC_Os04g33560	4e-15	15148	2	20331081	2.55213	4	20528361	4.57241
Os02t0531600	LOC_Os02g32950	Os04t0411400	LOC_Os04g33570	1e-91	15148	2	20394630	2.55385	4	20542521	4.5728
Os02t0532800	LOC_Os02g32990	Os04t0412100	LOC_Os04g33610	5e-21	15148	2	20441245	2.55512	4	20581564	4.57389
Os02t0532900	LOC_Os02g33000	Os04t0412300	LOC_Os04g33640	7e-163	15148	2	20446364	2.55526	4	20596106	4.5743
Os02t0533700	LOC_Os02g33060	Os04t0412700	LOC_Os04g33670	2e-06	15148	2	20472038	2.55596	4	20614851	4.57482
Os02t0534000	LOC_Os02g33090	Os04t0413100	LOC_Os04g33710	6e-17	15148	2	20480916	2.5562	4	20634124	4.57536
Os02t0534400	LOC_Os02g33110	Os04t0413200	LOC_Os04g33720	0	15148	2	20509603	2.55698	4	20635194	4.57539
Os02t0534800	LOC_Os02g33140	Os04t0413600	LOC_Os04g33750	1e-69	15148	2	20537741	2.55774	4	20655515	4.57595
Os02t0535901	LOC_Os02g33240	Os04t0414500	LOC_Os04g33820	4e-30	15148	2	20585325	2.55903	4	20708928	4.57744
Os02t0536500	LOC_Os02g33330	Os04t0415000	LOC_Os04g33860	9e-19	15148	2	20625110	2.56011	4	20731679	4.57808
Os02t0537500	LOC_Os02g33430	Os04t0416100	LOC_Os04g33950	1e-105	15148	2	20695856	2.56203	4	20774325	4.57927
Os02t0537700	LOC_Os02g33450	Os04t0416400	LOC_Os04g33970	1e-39	15148	2	20709150	2.5624	4	20785715	4.57958
Os02t0537800	LOC_Os02g33460	Os04t0416500	LOC_Os04g33980	5e-52	15148	2	20724128	2.5628	4	20791476	4.57974
Os02t0538700	LOC_Os02g33550	Os04t0416700	LOC_Os04g33990	2e-79	15148	2	20781834	2.56437	4	20802474	4.58005
Os02t0539100	LOC_Os02g33580	Os04t0416900	LOC_Os04g34000	3e-28	15148	2	20800255	2.56487	4	20813454	4.58036
Os02t0539200	LOC_Os02g33590	Os04t0417400	LOC_Os04g34030	7e-103	15148	2	20808745	2.5651	4	20832963	4.5809
Os02t0539500	LOC_Os02g33600	Os04t0417600	LOC_Os04g34050	3e-17	15148	2	20827992	2.56562	4	20847333	4.5813
Os02t0539900	LOC_Os02g33630	Os04t0417800	LOC_Os04g34080	5e-14	15148	2	20853637	2.56632	4	20863529	4.58175
Os02t0540700	LOC_Os02g33680	Os04t0418500	LOC_Os04g34140	1e-100	15148	2	20909157	2.56783	4	20913740	4.58315
Os02t0541500	LOC_Os02g33720	Os04t0419550	LOC_Os04g34230	2e-38	15148	2	20945186	2.56881	4	20957362	4.58437
Os02t0542200	LOC_Os02g33750	Os04t0421700	LOC_Os04g34430	0	15148	2	20963247	2.5693	4	21070645	4.58753
Os02t0543100	LOC_Os02g33830	Os04t0423700	LOC_Os04g34620	8e-179	15148	2	20996588	2.5702	4	21172722	4.59037
Os02t0549200	LOC_Os02g34430	Os04t0430000	LOC_Os04g35080	7e-151	15148	2	21450481	2.58253	4	21547108	4.60081
Os02t0549600	LOC_Os02g34460	Os04t0430100	LOC_Os04g35090	7e-54	15148	2	21476657	2.58324	4	21552546	4.60097
Os02t0550000	LOC_Os02g34500	Os04t0431000	LOC_Os04g35170	8e-63	15148	2	21503862	2.58398	4	21597728	4.60223
Os02t0550600	LOC_Os02g34560	Os04t0432400	LOC_Os04g35280	0	15148	2	21545488	2.58511	4	21674651	4.60437
Os02t0551700	LOC_Os02g34650	Os04t0433600	LOC_Os04g35410	2e-52	15148	2	21609563	2.58685	4	21762640	4.60682
Os02t0553200	LOC_Os02g34810	Os04t0434800	LOC_Os04g35520	2e-106	15148	2	21695614	2.58918	4	21846200	4.60915
Os02t0554100	LOC_Os02g34860	Os04t0435700	LOC_Os04g35570	0	15148	2	21740908	2.59041	4	21905781	4.61082
Os02t0554900	LOC_Os02g34940	Os04t0436300	LOC_Os04g35600	5e-84	15148	2	21784581	2.5916	4	21924482	4.61134
Os02t0555100	LOC_Os02g34960	Os04t0436350	LOC_Os04g35610	2e-97	15148	2	21793835	2.59185	4	21926427	4.61139
Os02t0555300	LOC_Os02g34970	Os04t0437000	LOC_Os04g35660	2e-76	15148	2	21799842	2.59202	4	21956542	4.61223
Os02t0555900	LOC_Os02g35010	Os04t0437600	LOC_Os04g35700	1e-137	15148	2	21829437	2.59282	4	21975779	4.61277
Os02t0556700	LOC_Os02g35080	Os04t0439100	LOC_Os04g35840	0	15148	2	21881571	2.59423	4	22065315	4.61526
Os02t0556900	LOC_Os02g35100	Os04t0439400	LOC_Os04g35880	3e-91	15148	2	21891521	2.5945	4	22087329	4.61588
Os02t0557200	LOC_Os02g35140	Os04t0442000	LOC_Os04g36054	0	15148	2	21925491	2.59543	4	22229623	4.61984
Os02t0557800	LOC_Os02g35180	Os04t0442300	LOC_Os04g36070	8e-63	15148	2	21956389	2.59627	4	22247407	4.62034
Os02t0558700	LOC_Os02g35240	Os04t0443800	LOC_Os04g36640	3e-35	15148	2	22011132	2.59775	4	22622128	4.63079
Os02t0562300	LOC_Os02g35470	Os04t0444200	LOC_Os04g36660	0	15148	2	22147286	2.60145	4	22640189	4.63129
Os02t0562600	LOC_Os02g35490	Os04t0444400	LOC_Os04g36680	1e-22	15148	2	22158863	2.60177	4	22651740	4.63162
Os02t0564100	LOC_Os02g35600	Os04t0444900	LOC_Os04g36730	2e-84	15148	2	22240965	2.60399	4	22679371	4.63239
Os02t0565000	LOC_Os02g35690	Os04t0445600	LOC_Os04g36790	4e-63	15148	2	22276995	2.60497	4	22702996	4.63304
Os02t0565400	LOC_Os02g35750	Os04t0446100	LOC_Os04g36840	2e-49	15148	2	22298754	2.60556	4	22730007	4.6338
Os02t0566400	LOC_Os02g35830	Os04t0448000	LOC_Os04g37520	7e-116	15148	2	22352921	2.60704	4	22834165	4.6367
Os02t0566500	LOC_Os02g35840	Os04t0448100	LOC_Os04g37530	8e-71	15148	2	22357135	2.60715	4	22836963	4.63678
Os02t0566700	LOC_Os02g35860	Os04t0448200	LOC_Os04g37540	7e-87	15148	2	22371192	2.60753	4	22840655	4.63688
Os02t0567200	LOC_Os02g35910	Os04t0449400	LOC_Os04g37660	2e-90	15148	2	22396959	2.60823	4	22889081	4.63823
Os02t0567800	LOC_Os02g35940	Os04t0449800	LOC_Os04g37680	6e-90	15148	2	22414893	2.60872	4	22911037	4.63885
Os02t0567900	LOC_Os02g35950	Os04t0449900	LOC_Os04g37690	5e-111	15148	2	22425141	2.609	4	22913830	4.63892
Os02t0568600	LOC_Os02g36000	Os04t0450000	LOC_Os04g37700	1e-13	15148	2	22452019	2.60973	4	22924764	4.63923
Os02t0572200	LOC_Os02g36300	Os04t0450300	LOC_Os04g37730	1e-42	15148	2	22744416	2.61767	4	22934653	4.6395
Os02t0572350	LOC_Os02g36330	Os04t0450400	LOC_Os04g37740	7e-39	15148	2	22754719	2.61795	4	22941435	4.63969
Os02t0572600	LOC_Os02g36350	Os04t0450900	LOC_Os04g37790	6e-84	15148	2	22777020	2.61855	4	22966035	4.64038
Os02t0573200	LOC_Os02g36380	Os04t0452100	LOC_Os04g37920	1e-41	15148	2	22803928	2.61928	4	23049439	4.6427
Os02t0573400	LOC_Os02g36400	Os04t0452400	LOC_Os04g37950	3e-162	15148	2	22814154	2.61956	4	23066972	4.64319
Os02t0573500	LOC_Os02g36414	Os04t0452600	LOC_Os04g37970	3e-156	15148	2	22822595	2.61979	4	23093243	4.64393
Os02t0574100	LOC_Os02g36450	Os04t0454200	LOC_Os04g38220	5e-129	15148	2	22840352	2.62027	4	23243416	4.64811
Os02t0574600	LOC_Os02g36500	Os04t0455600	LOC_Os04g38310	6e-128	15148	2	22871057	2.62111	4	23294666	4.64954
Os02t0574800	LOC_Os02g36510	Os04t0456900	LOC_Os04g38400	2e-10	15148	2	22884888	2.62148	4	23333083	4.65061
Os02t0575700	LOC_Os02g36590	Os04t0458200	LOC_Os04g38520	0	15148	2	22925506	2.62258	4	23389753	4.65219
Os02t0575800	LOC_Os02g36600	Os04t0458300	LOC_Os04g38530	3e-129	15148	2	22929517	2.62269	4	23393039	4.65229
Os02t0576700	LOC_Os02g36710	Os04t0459700	LOC_Os04g38620	2e-88	15148	2	22979005	2.62404	4	23442631	4.65367
Os02t0576900	LOC_Os02g36730	Os04t0460050	LOC_Os04g38650	1e-15	15148	2	22988324	2.62429	4	23461317	4.65419
Os02t0578366	LOC_Os02g36845	Os04t0460400	LOC_Os04g38690	2e-40	15148	2	23060458	2.62625	4	23481667	4.65476
Os02t0579000	LOC_Os02g36880	Os04t0460600	LOC_Os04g38720	3e-66	15148	2	23086073	2.62695	4	23494195	4.65511
Os02t0579300	LOC_Os02g36890	Os04t0461000	LOC_Os04g38740	5e-88	15148	2	23094917	2.62719	4	23523426	4.65592
Os02t0579600	LOC_Os02g36924	Os04t0461300	LOC_Os04g38770	5e-28	15148	2	23121936	2.62792	4	23539532	4.65637
Os02t0579800	LOC_Os02g36940	Os04t0461600	LOC_Os04g38790	2e-47	15148	2	23139226	2.62839	4	23559199	4.65692
Os02t0580300	LOC_Os02g36974	Os04t0462500	LOC_Os04g38870	3e-145	15148	2	23162339	2.62902	4	23604000	4.65817
Os02t0580400	LOC_Os02g36990	Os04t0462600	LOC_Os04g38880	6e-43	15148	2	23166882	2.62914	4	23607534	4.65827
Os02t0580500	LOC_Os02g37000	Os04t0462900	LOC_Os04g38900	8e-115	15148	2	23174272	2.62934	4	23615777	4.6585
Os02t0580900	LOC_Os02g37040	Os04t0464400	LOC_Os04g39030	0	15148	2	23197195	2.62996	4	23677808	4.66023
Os02t0581200	LOC_Os02g37070	Os04t0466000		4e-11	15148	2	23228480	2.63081	4	23800860	4.66366
Os02t0582100	LOC_Os02g37120	Os04t0467100	LOC_Os04g39240	2e-16	15148	2	23263423	2.63176	4	23830635	4.66449
Os02t0582600	LOC_Os02g37160	Os04t0468600	LOC_Os04g39320	2e-22	15148	2	23295480	2.63263	4	23908106	4.66665
Os02t0584700	LOC_Os02g37290	Os04t0469000	LOC_Os04g39350	3e-13	15148	2	23377978	2.63487	4	23921839	4.66703
Os02t0584800	LOC_Os02g37300	Os04t0469200	LOC_Os04g39370	1e-12	15148	2	23380598	2.63494	4	23930622	4.66728
Os02t0588500	LOC_Os02g37590	Os04t0472300	LOC_Os04g39610	2e-46	15148	2	23514568	2.63858	4	24106055	4.67217
Os02t0588700	LOC_Os02g37610	Os04t0472366		8e-06	15148	2	23523837	2.63883	4	24111902	4.67233
Os02t0591700	LOC_Os02g37862	Os04t0473400	LOC_Os04g39700	5e-105	15148	2	23709397	2.64387	4	24160193	4.67368
Os02t0592000	LOC_Os02g37890	Os04t0475600	LOC_Os04g39980	7e-102	15148	2	23727710	2.64437	4	24295038	4.67744
Os02t0593100	LOC_Os02g37990	Os04t0476100	LOC_Os04g40040	0	15148	2	23782991	2.64587	4	24329199	4.67839
Os02t0593600	LOC_Os02g38040	Os04t0476700	LOC_Os04g40080	7e-91	15148	2	23805957	2.64649	4	24365204	4.67939
Os02t0593700	LOC_Os02g38050	Os04t0476800	LOC_Os04g40090	3e-104	15148	2	23809183	2.64658	4	24367050	4.67944
Os02t0594800	LOC_Os02g38130	Os04t0477300	LOC_Os04g40140	4e-56	15148	2	23890174	2.64878	4	24385784	4.67997
Os02t0594900	LOC_Os02g38140	Os04t0477500	LOC_Os04g40150	0	15148	2	23897111	2.64897	4	24393037	4.68017
Os02t0595500	LOC_Os02g38200	Os04t0479200	LOC_Os04g40310	1e-177	15148	2	23934316	2.64998	4	24463497	4.68213
Os02t0595800	LOC_Os02g38220	Os04t0480100	LOC_Os04g40400	8e-123	15148	2	23943336	2.65023	4	24512324	4.6835
Os02t0595900	LOC_Os02g38230	Os04t0480200	LOC_Os04g40410	7e-52	15148	2	23948368	2.65036	4	24517588	4.68364
Os02t0596200	LOC_Os02g38260	Os04t0480900	LOC_Os04g40490	8e-101	15148	2	23969176	2.65093	4	24554047	4.68466
Os02t0596700	LOC_Os02g38320	Os04t0482300	LOC_Os04g40630	7e-56	15148	2	23999605	2.65175	4	24615275	4.68637
Os02t0597700	LOC_Os02g38410	Os04t0483000	LOC_Os04g40680	3e-30	15148	2	24055826	2.65328	4	24646457	4.68724
Os02t0597800	LOC_Os02g38430	Os04t0483200	LOC_Os04g40700	0	15148	2	24064800	2.65352	4	24656511	4.68752
Os02t0597900	LOC_Os02g38440	Os04t0483500	LOC_Os04g40730	7e-16	15148	2	24068877	2.65364	4	24675050	4.68803
Os02t0599151	LOC_Os02g38690	Os04t0485000	LOC_Os04g40850	7e-17	15148	2	24213350	2.65756	4	24740199	4.68985
Os02t0600400	LOC_Os02g38840	Os04t0485300	LOC_Os04g40874	0	15148	2	24308373	2.66014	4	24761957	4.69046
Os02t0601300	LOC_Os02g38920	Os04t0486600	LOC_Os04g40950	1e-177	15148	2	24354370	2.66139	4	24804688	4.69165
Os02t0603000	LOC_Os02g39090	Os04t0488700	LOC_Os04g41160	5e-62	15148	2	24436297	2.66361	4	24915958	4.69475
Os02t0604300	LOC_Os02g39200	Os04t0490600	LOC_Os04g41320	6e-141	15148	2	24504853	2.66547	4	25016244	4.69755
Os02t0606500	LOC_Os02g39380	Os04t0492800	LOC_Os04g41540	2e-47	15148	2	24593828	2.66789	4	25139773	4.70099
Os02t0607700	LOC_Os02g39490	Os04t0496000	LOC_Os04g41870	2e-57	15148	2	24656355	2.66959	4	25309714	4.70573
Os02t0608400	LOC_Os02g39550	Os04t0496800	LOC_Os04g41950	0	15148	2	24693876	2.67061	4	25346351	4.70675
Os02t0609200	LOC_Os02g39620	Os04t0497300	LOC_Os04g41980	1e-25	15148	2	24731211	2.67162	4	25374476	4.70754
Os02t0610400	LOC_Os02g39700	Os04t0497600	LOC_Os04g42010	4e-160	15148	2	24807795	2.6737	4	25382185	4.70775
Os02t0610500	LOC_Os02g39710	Os04t0497700	LOC_Os04g42020	5e-74	15148	2	24816901	2.67395	4	25389259	4.70795
Os02t0611200	LOC_Os02g39790	Os04t0498600	LOC_Os04g42090	0	15148	2	24873842	2.6755	4	25415811	4.70869
Os02t0611450	LOC_Os02g39830	Os04t0499200	LOC_Os04g42134	4e-16	15148	2	24890671	2.67595	4	25442489	4.70943
Os02t0611500	LOC_Os02g39840	Os04t0499300	LOC_Os04g42140	0	15148	2	24895948	2.6761	4	25445807	4.70952
Os02t0611800	LOC_Os02g39850	Os04t0500700	LOC_Os04g42250	0	15148	2	24907933	2.67642	4	25493393	4.71085
Os02t0612700	LOC_Os02g39910	Os04t0501500	LOC_Os04g42310	0	15148	2	24961970	2.67789	4	25534370	4.71199
Os02t0612800	LOC_Os02g39920	Os04t0501600	LOC_Os04g42320	5e-85	15148	2	24967258	2.67803	4	25538426	4.71211
Os02t0613000	LOC_Os02g39950	Os04t0502900	LOC_Os04g42430	6e-180	15148	2	24985332	2.67852	4	25610378	4.71411
Os02t0613200	LOC_Os02g39970	Os04t0503500	LOC_Os04g42470	3e-157	15148	2	24994318	2.67877	4	25626227	4.71455
Os02t0613600	LOC_Os02g40000	Os04t0503800	LOC_Os04g42500	2e-56	15148	2	25024160	2.67958	4	25650066	4.71522
Os02t0613900	LOC_Os02g40010	Os04t0504000	LOC_Os04g42520	1e-69	15148	2	25050383	2.68029	4	25665224	4.71564
Os02t0614300	LOC_Os02g40070	Os04t0504500	LOC_Os04g42570	1e-79	15148	2	25091203	2.6814	4	25681644	4.7161
Os02t0614600	LOC_Os02g40100	Os04t0505000	LOC_Os04g42610	2e-117	15148	2	25104996	2.68177	4	25710057	4.71689
Os02t0616100	LOC_Os02g40260	Os04t0505200	LOC_Os04g42620	3e-94	15148	2	25199842	2.68435	4	25717185	4.71709
Os02t0617100	LOC_Os02g40410	Os04t0506900	LOC_Os04g42770	8e-44	15148	2	25298659	2.68703	4	25813875	4.71979
Os02t0617300	LOC_Os02g40430	Os04t0507500	LOC_Os04g42840	0	15148	2	25320240	2.68762	4	25849304	4.72078
Os02t0617400	LOC_Os02g40440	Os04t0507700	LOC_Os04g42860	6e-154	15148	2	25343473	2.68825	4	25868027	4.7213
Os02t0618100	LOC_Os02g40500	Os04t0508300	LOC_Os04g42930	1e-43	15148	2	25393331	2.6896	4	25896263	4.72208
Os02t0618400	LOC_Os02g40530	Os04t0508500	LOC_Os04g42950	8e-68	15148	2	25407846	2.69	4	25904706	4.72232
Os02t0618700	LOC_Os02g40550	Os04t0508600	LOC_Os04g42960	3e-164	15148	2	25422236	2.69039	4	25916272	4.72264
Os02t0619600	LOC_Os02g40664	Os04t0508800	LOC_Os04g42980	0	15148	2	25473057	2.69177	4	25923557	4.72285
Os02t0620400	LOC_Os02g40700	Os04t0509400	LOC_Os04g43060	4e-44	15148	2	25503570	2.6926	4	25991624	4.72474
Os02t0621300	LOC_Os02g40784	Os04t0512200	LOC_Os04g43270	5e-35	15148	2	25545557	2.69374	4	26103827	4.72787
Os02t0621600	LOC_Os02g40820	Os04t0512500	LOC_Os04g43310	6e-16	15148	2	25565539	2.69428	4	26118035	4.72827
Os02t0622100	LOC_Os02g40860	Os04t0514800	LOC_Os04g43490	0	15148	2	25594321	2.69506	4	26226772	4.7313
Os02t0622300	LOC_Os02g40880	Os04t0515300	LOC_Os04g43540	4e-72	15148	2	25605081	2.69535	4	26250702	4.73197
Os02t0624300	LOC_Os02g41510	Os04t0517100	LOC_Os04g43680	1e-19	15148	2	25734913	2.69888	4	26343797	4.73456
Os02t0624400	LOC_Os02g41520	Os04t0517400	LOC_Os04g43700	3e-94	15148	2	25755667	2.69944	4	26362901	4.7351
Os02t0625300	LOC_Os02g41580	Os04t0517500	LOC_Os04g43710	4e-76	15148	2	25790976	2.7004	4	26367014	4.73521
Os02t0625500	LOC_Os02g41590	Os04t0518000	LOC_Os04g43750	0	15148	2	25797046	2.70057	4	26397654	4.73607
Os02t0626100	LOC_Os02g41630	Os04t0518100	LOC_Os04g43760	0	15148	2	25829757	2.70146	4	26406338	4.73631
Os02t0628000	LOC_Os02g41770	Os04t0518800	LOC_Os04g43840	5e-30	15148	2	25965671	2.70515	4	26458684	4.73777
Os02t0628600	LOC_Os02g41800	Os04t0519700	LOC_Os04g43910	1e-132	15148	2	25989594	2.7058	4	26512572	4.73927
Os02t0629000	LOC_Os02g41840	Os04t0520700	LOC_Os04g43990	2e-25	15148	2	26009610	2.70634	4	26574280	4.74099
Os02t0629200	LOC_Os02g41860	Os04t0521100	LOC_Os04g44060	1e-22	15148	2	26018944	2.70659	4	26598496	4.74167
Os02t0630300	LOC_Os02g41954	Os04t0522500	LOC_Os04g44150	8e-82	15148	2	26055760	2.70759	4	26630084	4.74255
Os02t0631000	LOC_Os02g41990	Os04t0522750	LOC_Os04g44180	2e-06	15148	2	26087816	2.70846	4	26652782	4.74318
Os02t0631100	LOC_Os02g42000	Os04t0522800	LOC_Os04g44190	2e-33	15148	2	26095877	2.70868	4	26664719	4.74351
Os02t0631200	LOC_Os02g42020	Os04t0523100	LOC_Os04g44210	8e-83	15148	2	26099117	2.70877	4	26668284	4.74361
Os02t0631500	LOC_Os02g42040	Os04t0523200	LOC_Os04g44220	4e-16	15148	2	26129654	2.7096	4	26678614	4.7439
Os02t0631601	LOC_Os02g42040	Os04t0523350	LOC_Os04g44220	7e-45	15148	2	26133982	2.70972	4	26682535	4.74401
Os02t0631700	LOC_Os02g42060	Os04t0524300	LOC_Os04g44280	4e-59	15148	2	26142964	2.70996	4	26726456	4.74523
Os02t0633300	LOC_Os02g42220	Os04t0524500	LOC_Os04g44300	3e-100	15148	2	26259235	2.71312	4	26736068	4.7455
Os02t0634100	LOC_Os02g42280	Os04t0525100	LOC_Os04g44354	3e-93	15148	2	26279690	2.71367	4	26759828	4.74616
Os02t0634500	LOC_Os02g42290	Os04t0525600	LOC_Os04g44400	2e-94	15148	2	26287394	2.71388	4	26783892	4.74683
Os02t0634700	LOC_Os02g42310	Os04t0525700	LOC_Os04g44410	1e-131	15148	2	26298927	2.7142	4	26786921	4.74692
Os02t0635800	LOC_Os02g42380	Os04t0526000	LOC_Os04g44440	2e-37	15148	2	26353406	2.71568	4	26809818	4.74756
Os02t0636600	LOC_Os02g42430	Os04t0526800	LOC_Os04g44500	6e-107	15148	2	26379463	2.71638	4	26841891	4.74845
Os02t0638200	LOC_Os02g42560	Os04t0528600	LOC_Os04g44640	3e-44	15148	2	26439772	2.71802	4	26920931	4.75066
Os02t0638300	LOC_Os02g42570	Os04t0528800	LOC_Os04g44650	7e-37	15148	2	26446193	2.7182	4	26930805	4.75093
Os02t0638650	LOC_Os02g42585	Os04t0529100	LOC_Os04g44670	1e-67	15148	2	26451953	2.71835	4	26938209	4.75114
Os02t0639000	LOC_Os02g42600	Os04t0529500	LOC_Os04g44710	1e-44	15148	2	26483222	2.7192	4	26983279	4.75239
Os02t0639500	LOC_Os02g42650	Os04t0530100	LOC_Os04g44780	2e-46	15148	2	26508551	2.71989	4	27017968	4.75336
Os02t0639900	LOC_Os02g42700	Os04t0530600	LOC_Os04g44830	1e-56	15148	2	26536131	2.72064	4	27039955	4.75397
Os02t0640000	LOC_Os02g42710	Os04t0531100	LOC_Os04g44870	1e-65	15148	2	26540135	2.72075	4	27058216	4.75448
Os02t0640500	LOC_Os02g42780	Os04t0531400	LOC_Os04g44900	0	15148	2	26580037	2.72183	4	27072092	4.75487
Os02t0641000	LOC_Os02g42820	Os04t0532500	LOC_Os04g45010	4e-86	15148	2	26595717	2.72226	4	27120466	4.75622
Os02t0641300	LOC_Os02g42850	Os04t0532800	LOC_Os04g45020	1e-18	15148	2	26615965	2.72281	4	27137472	4.75669
Os02t0641800	LOC_Os02g42860	Os04t0533000	LOC_Os04g45040	0	15148	2	26623499	2.72301	4	27143406	4.75686
Os02t0642200	LOC_Os02g42880	Os04t0533300	LOC_Os04g45070	1e-32	15148	2	26645497	2.72361	4	27164167	4.75744
Os02t0642300	LOC_Os02g42890	Os04t0533500	LOC_Os04g45090	1e-33	15148	2	26653533	2.72383	4	27173695	4.7577
Os02t0642700	LOC_Os02g42920	Os04t0534000	LOC_Os04g45140	4e-144	15148	2	26674012	2.72438	4	27189200	4.75814
Os02t0643000	LOC_Os02g42940	Os04t0534400		3e-70	15148	2	26684728	2.72467	4	27212144	4.75878
Os02t0643200	LOC_Os02g42950	Os04t0536300		3e-73	15148	2	26695918	2.72498	4	27297220	4.76115
Os02t0643600	LOC_Os02g42970	Os04t0536500		2e-58	15148	2	26715686	2.72551	4	27304202	4.76134
Os02t0643800	LOC_Os02g42990	Os04t0537100	LOC_Os04g45370	9e-27	15148	2	26734991	2.72604	4	27330266	4.76207
Os02t0643900	LOC_Os02g43000	Os04t0537800	LOC_Os04g45460	1e-73	15148	2	26741049	2.7262	4	27400255	4.76402
Os02t0644000	LOC_Os02g43010	Os04t0537900	LOC_Os04g45470	0	15148	2	26746630	2.72635	4	27403373	4.76411
Os02t0644100	LOC_Os02g43020	Os04t0538000	LOC_Os04g45480	0	15148	2	26751614	2.72649	4	27412583	4.76437
Os02t0644200	LOC_Os02g43030	Os04t0538400	LOC_Os04g45520	1e-11	15148	2	26766161	2.72688	4	27430890	4.76488
Os02t0644500	LOC_Os02g43040	Os04t0538700	LOC_Os04g45570	5e-130	15148	2	26769279	2.72697	4	27453977	4.76552
Os02t0644400	LOC_Os02g43050	Os04t0538800	LOC_Os04g45580	5e-85	15148	2	26778693	2.72723	4	27461856	4.76574
Os02t0645600	LOC_Os02g43150	Os04t0539500	LOC_Os04g45650	4e-37	15148	2	26853082	2.72925	4	27500997	4.76683
Os02t0646200	LOC_Os02g43170	Os04t0540200	LOC_Os04g45690	3e-52	15148	2	26883952	2.73008	4	27526628	4.76755
Os02t0646500	LOC_Os02g43194	Os04t0540600	LOC_Os04g45720	0	15148	2	26890559	2.73026	4	27543426	4.76801
Os02t0648100	LOC_Os02g43290	Os04t0540900	LOC_Os04g45730	7e-135	15148	2	26946656	2.73179	4	27557802	4.76841
Os02t0648300	LOC_Os02g43300	Os04t0541100	LOC_Os04g45750	1e-47	15148	2	26955502	2.73203	4	27577242	4.76896
Os02t0649300	LOC_Os02g43330	Os04t0541700	LOC_Os04g45810	2e-45	15148	2	26999408	2.73322	4	27623565	4.77025
Os02t0649900	LOC_Os02g43370	Os04t0542200	LOC_Os04g45860	0	15148	2	27027614	2.73399	4	27653887	4.77109
Os02t0650500	LOC_Os02g43430	Os04t0543000	LOC_Os04g45920	2e-139	15148	2	27065296	2.73501	4	27694039	4.77221
Os02t0650900	LOC_Os02g43470	Os04t0543900	LOC_Os04g45970	2e-38	15148	2	27096345	2.73585	4	27733074	4.7733
Os02t0652000	LOC_Os02g43550	Os04t0544200	LOC_Os04g46000	3e-59	15148	2	27131668	2.73681	4	27751259	4.77381
Os02t0652100	LOC_Os02g43560	Os04t0545000	LOC_Os04g46060	5e-32	15148	2	27139163	2.73701	4	27783668	4.77471
Os02t0652300	LOC_Os02g43590	Os04t0545100	LOC_Os04g46079	2e-112	15148	2	27153427	2.7374	4	27800373	4.77518
Os02t0653200	LOC_Os02g43660	Os04t0545400	LOC_Os04g46120	6e-16	15148	2	27199763	2.73866	4	27827929	4.77595
Os02t0653400	LOC_Os02g43670	Os04t0545700	LOC_Os04g46140	3e-65	15148	2	27206066	2.73883	4	27835733	4.77616
Os02t0654300	LOC_Os02g43740	Os04t0546300	LOC_Os04g46180	0	15148	2	27249718	2.74002	4	27853776	4.77667
Os02t0654500	LOC_Os02g43760	Os04t0546400	LOC_Os04g46190	9e-49	15148	2	27260968	2.74032	4	27857512	4.77677
Os02t0654700	LOC_Os02g43790	Os04t0546800	LOC_Os04g46220	1e-49	15148	2	27278511	2.7408	4	27870976	4.77715
Os02t0655500	LOC_Os02g43840	Os04t0548000	LOC_Os04g46290	3e-75	15148	2	27327690	2.74213	4	27926084	4.77868
Os02t0655800	LOC_Os02g43870	Os04t0548400	LOC_Os04g46320	4e-66	15148	2	27350907	2.74276	4	27960297	4.77964
Os02t0656500	LOC_Os02g43930	Os04t0549600	LOC_Os04g46390	0	15148	2	27376004	2.74345	4	28005592	4.7809
Os02t0656600	LOC_Os02g43940	Os04t0549700	LOC_Os04g46400	3e-37	15148	2	27380660	2.74357	4	28016421	4.7812
Os02t0657600	LOC_Os02g44000	Os04t0550500	LOC_Os04g46460	2e-124	15148	2	27427993	2.74486	4	28062531	4.78249
Os02t0657700	LOC_Os02g44010	Os04t0550700	LOC_Os04g46480	4e-49	15148	2	27429698	2.7449	4	28069872	4.78269
Os02t0658100	LOC_Os02g44080	Os04t0550800	LOC_Os04g46490	3e-28	15148	2	27464623	2.74585	4	28075086	4.78284
Os02t0658200	LOC_Os02g44090	Os04t0551600	LOC_Os04g46600	4e-24	15148	2	27472741	2.74607	4	28126802	4.78428
Os02t0658600	LOC_Os02g44106	Os04t0552000	LOC_Os04g46630	1e-98	15148	2	27494621	2.74667	4	28144855	4.78478
Os02t0659100	LOC_Os02g44120	Os04t0552400	LOC_Os04g46670	4e-84	15148	2	27524873	2.74749	4	28165307	4.78535
Os02t0659500	LOC_Os02g44130	Os04t0552700	LOC_Os04g46680	1e-58	15148	2	27545553	2.74805	4	28174535	4.78561
Os02t0661100	LOC_Os02g44230	Os04t0554000	LOC_Os04g46760	6e-97	15148	2	27623903	2.75018	4	28225377	4.78703
Os02t0661900	LOC_Os02g44300	Os04t0554200	LOC_Os04g46780	8e-22	15148	2	27656091	2.75105	4	28232021	4.78721
Os02t0662000	LOC_Os02g44310	Os04t0554500	LOC_Os04g46810	4e-47	15148	2	27661084	2.75119	4	28239293	4.78742
Os02t0662700	LOC_Os02g44360	Os04t0555000	LOC_Os04g46860	5e-180	15148	2	27697823	2.75219	4	28264026	4.78811
Os02t0663300	LOC_Os02g44380	Os04t0555500	LOC_Os04g46892	7e-112	15148	2	27723190	2.75287	4	28295487	4.78898
Os02t0663800	LOC_Os02g44470	Os04t0555700	LOC_Os04g46910	3e-70	15148	2	27776268	2.75432	4	28318578	4.78963
Os02t0664000	LOC_Os02g44500	Os04t0556300	LOC_Os04g46960	3e-86	15148	2	27785767	2.75457	4	28337972	4.79017
Os02t0664700	LOC_Os02g44540	Os04t0556900	LOC_Os04g47010	2e-08	15148	2	27838476	2.75601	4	28363635	4.79088
Os02t0665300	LOC_Os02g44590	Os04t0558900	LOC_Os04g47150	0	15148	2	27874595	2.75699	4	28496369	4.79459
Os02t0666200	LOC_Os02g44630	Os04t0559700	LOC_Os04g47220	3e-31	15148	2	27900449	2.75769	4	28545799	4.79596
Os02t0666300	LOC_Os02g44642	Os04t0559800	LOC_Os04g47240	0	15148	2	27906020	2.75784	4	28549611	4.79607
Os02t0666500	LOC_Os02g44654	Os04t0560100	LOC_Os04g47250	0	15148	2	27919499	2.75821	4	28560854	4.79638
Os02t0668000	LOC_Os02g44770	Os04t0561000	LOC_Os04g47320	0	15148	2	27974094	2.75969	4	28590560	4.79721
Os02t0668500	LOC_Os02g44820	Os04t0561200	LOC_Os04g47330	8e-73	15148	2	27993409	2.76021	4	28595663	4.79735
Os02t0668900	LOC_Os02g44850	Os04t0561800	LOC_Os04g47390	3e-37	15148	2	28012530	2.76073	4	28622744	4.79811
Os02t0669500	LOC_Os02g44880	Os04t0562500	LOC_Os04g47450	9e-20	15148	2	28039779	2.76147	4	28654885	4.79901
Os02t0669900	LOC_Os02g44900	Os04t0562800	LOC_Os04g47480	2e-137	15148	2	28060812	2.76204	4	28669753	4.79942
Os02t0670000	LOC_Os02g44910	Os04t0563100	LOC_Os04g47530	0	15148	2	28064468	2.76214	4	28691703	4.80003
Os02t0670100	LOC_Os02g44920	Os04t0563900	LOC_Os04g47620	2e-35	15148	2	28071238	2.76233	4	28761993	4.80199
Os02t0670400	LOC_Os02g44930	Os04t0564600	LOC_Os04g47690	3e-14	15148	2	28081402	2.7626	4	28792465	4.80284
Os02t0670900	LOC_Os02g44980	Os04t0565500	LOC_Os04g47780	2e-178	15148	2	28101066	2.76314	4	28841028	4.8042
Os02t0671300	LOC_Os02g45010	Os04t0565900	LOC_Os04g47810	1e-55	15148	2	28122285	2.76371	4	28868800	4.80497
Os02t0672200	LOC_Os02g45070	Os04t0566500	LOC_Os04g47870	0	15148	2	28186482	2.76546	4	28925976	4.80656
Os02t0672300	LOC_Os02g45080	Os04t0566600	LOC_Os04g47890	6e-49	15148	2	28203400	2.76592	4	28969836	4.80779
Os02t0673000	LOC_Os02g45150	Os04t0567200	LOC_Os04g47930	3e-42	15148	2	28243800	2.76701	4	28999628	4.80862
Os02t0673600	LOC_Os02g45180	Os04t0567700	LOC_Os04g47970	2e-68	15148	2	28279165	2.76797	4	29021391	4.80922
Os02t0674700	LOC_Os02g45240	Os04t0568900	LOC_Os04g48050	6e-127	15148	2	28336450	2.76953	4	29091607	4.81118
Os02t0674800	LOC_Os02g45250	Os04t0569100	LOC_Os04g48070	0	15148	2	28344429	2.76975	4	29100372	4.81143
Os02t0675400	LOC_Os02g45280	Os04t0570000	LOC_Os04g48170	0	15148	2	28363343	2.77026	4	29172422	4.81344
Os02t0675700	LOC_Os02g45310	Os04t0570800	LOC_Os04g48230	0	15148	2	28387222	2.77091	4	29223337	4.81486
Os02t0675800	LOC_Os02g45320	Os04t0571300	LOC_Os04g48270	3e-126	15148	2	28404990	2.77139	4	29250691	4.81562
Os02t0676400	LOC_Os02g45380	Os04t0571600	LOC_Os04g48290	0	15148	2	28447160	2.77254	4	29271828	4.81621
Os02t0676500	LOC_Os02g45390	Os04t0571800	LOC_Os04g48310	6e-54	15148	2	28458580	2.77285	4	29288024	4.81666
Os02t0676800	LOC_Os02g45420	Os04t0572200	LOC_Os04g48330	2e-31	15148	2	28477485	2.77336	4	29313039	4.81736
Os02t0677300	LOC_Os02g45450	Os04t0572400	LOC_Os04g48350	5e-56	15148	2	28508977	2.77421	4	29320002	4.81755
Os02t0678200	LOC_Os02g45520	Os04t0573000	LOC_Os04g48390	0	15148	2	28554601	2.77545	4	29364087	4.81878
Os02t0678300	LOC_Os02g45530	Os04t0573100	LOC_Os04g48400	0	15148	2	28558917	2.77557	4	29369529	4.81893
Os02t0679500	LOC_Os02g45600	Os04t0577200	LOC_Os04g48790	9e-138	15148	2	28600014	2.77669	4	29605287	4.82551
Os02t0679700	LOC_Os02g45620	Os04t0577700	LOC_Os04g48830	4e-23	15148	2	28607489	2.77689	4	29621035	4.82595
Os02t0681000	LOC_Os02g45690	Os04t0578700	LOC_Os04g48940	1e-154	15148	2	28655581	2.7782	4	29687391	4.8278
Os02t0681100	LOC_Os02g45700	Os04t0578800	LOC_Os04g48950	0	15148	2	28659744	2.77831	4	29694072	4.82798
Os02t0681200	LOC_Os02g45710	Os04t0579200	LOC_Os04g49000	2e-48	15148	2	28663375	2.77841	4	29712786	4.8285
Os02t0681900	LOC_Os02g45760	Os04t0580300	LOC_Os04g49110	3e-147	15148	2	28710105	2.77968	4	29774379	4.83022
Os02t0682200	LOC_Os02g45770	Os04t0580700	LOC_Os04g49150	2e-99	15148	2	28732108	2.78027	4	29807522	4.83115
Os02t0682600	LOC_Os02g45820	Os04t0581300	LOC_Os04g49220	1e-27	15148	2	28765889	2.78119	4	29850461	4.83234
Os02t0683500	LOC_Os02g45850	Os04t0581400	LOC_Os04g49230	2e-14	15148	2	28789074	2.78182	4	29865867	4.83277
Os02t0684150	LOC_Os02g45900	Os04t0582000	LOC_Os04g49270	3e-69	15148	2	28826818	2.78285	4	29911891	4.83406
Os02t0684400	LOC_Os02g45930	Os04t0583200	LOC_Os04g49370	2e-23	15148	2	28845709	2.78336	4	29965278	4.83554
Os02t0684500	LOC_Os02g45940	Os04t0583600	LOC_Os04g49420	2e-41	15148	2	28850333	2.78348	4	29988328	4.83619
Os02t0684900	LOC_Os02g45980	Os04t0583700	LOC_Os04g49430	1e-93	15148	2	28874647	2.78414	4	29993086	4.83632
Os02t0685200	LOC_Os02g46030	Os04t0583900	LOC_Os04g49450	8e-84	15148	2	28897513	2.78477	4	30000505	4.83653
Os02t0685600	LOC_Os02g46080	Os04t0584300	LOC_Os04g49490	6e-34	15148	2	28935175	2.78579	4	30016767	4.83698
Os02t0685900	LOC_Os02g46090	Os04t0584600	LOC_Os04g49510	0	15148	2	28942726	2.78599	4	30030771	4.83737
Os02t0686300	LOC_Os02g46120	Os04t0585400	LOC_Os04g49590	3e-141	15148	2	28967185	2.78666	4	30077681	4.83868
Os02t0689000	LOC_Os02g46360	Os04t0587100	LOC_Os04g49720	1e-07	15148	2	29114408	2.79066	4	30153251	4.84079
Os02t0689200	LOC_Os02g46380	Os04t0587300	LOC_Os04g49739	4e-132	15148	2	29122840	2.79088	4	30157894	4.84091
Os02t0689500	LOC_Os02g46420	Os04t0588000	LOC_Os04g49850	1e-23	15148	2	29134799	2.79121	4	30216129	4.84254
Os02t0690200	LOC_Os02g46480	Os04t0589500	LOC_Os04g49954	2e-21	15148	2	29190852	2.79273	4	30300388	4.84489
Os02t0690600	LOC_Os02g46500	Os04t0589700	LOC_Os04g49970	4e-123	15148	2	29208084	2.7932	4	30308425	4.84511
Os02t0692000	LOC_Os02g46600	Os04t0590900	LOC_Os04g50100	2e-119	15148	2	29277902	2.7951	4	30382837	4.84719
Os02t0692700	LOC_Os02g46610	Os04t0591100	LOC_Os04g50120	1e-92	15148	2	29291530	2.79547	4	30394466	4.84751
Os02t0693000	LOC_Os02g46620	Os04t0591300	LOC_Os04g50176	4e-22	15148	2	29309998	2.79597	4	30438240	4.84873
Os02t0693500	LOC_Os02g46660	Os04t0592600	LOC_Os04g50216	9e-100	15148	2	29335029	2.79665	4	30474799	4.84975
Os02t0694700	LOC_Os02g46740	Os04t0593700	LOC_Os04g50730	7e-17	15148	2	29401268	2.79845	4	30513259	4.85082
Os02t0695200	LOC_Os02g46780	Os04t0594100	LOC_Os04g50770	4e-69	15148	2	29414733	2.79881	4	30528398	4.85125
Os02t0695900	LOC_Os02g46860	Os04t0594800	LOC_Os04g50820	8e-68	15148	2	29443066	2.79958	4	30561594	4.85217
Os02t0698000	LOC_Os02g47020	Os04t0596900	LOC_Os04g50880	7e-175	15148	2	29558012	2.8027	4	30606475	4.85342
Os02t0698800	LOC_Os02g47060	Os04t0597300	LOC_Os04g50920	2e-90	15148	2	29582835	2.80338	4	30632328	4.85414
Os02t0699000	LOC_Os02g47090	Os04t0597501	LOC_Os04g50930	1e-86	15148	2	29605741	2.804	4	30645829	4.85452
Os02t0699600	LOC_Os02g47140	Os04t0598200	LOC_Os04g50990	1e-89	15148	2	29629016	2.80463	4	30679579	4.85546
Os02t0700100	LOC_Os02g47180	Os04t0599800	LOC_Os04g51110	0	15148	2	29659221	2.80545	4	30767558	4.85791
Os02t0700300	LOC_Os02g47190	Os04t0600000	LOC_Os04g51130	6e-34	15148	2	29665348	2.80562	4	30781722	4.85831
Os02t0700400	LOC_Os02g47200	Os04t0600200	LOC_Os04g51150	2e-130	15148	2	29668699	2.80571	4	30786732	4.85845
Os02t0700700	LOC_Os02g47230	Os04t0600500	LOC_Os04g51172	1e-40	15148	2	29683045	2.8061	4	30797333	4.85874
Os02t0701300	LOC_Os02g47280	Os04t0600900	LOC_Os04g51190	3e-94	15148	2	29719522	2.80709	4	30817163	4.8593
Os02t0702100	LOC_Os02g47370	Os04t0602300	LOC_Os04g51320	3e-13	15148	2	29777321	2.80866	4	30892672	4.8614
Os02t0702400	LOC_Os02g47400	Os04t0602500	LOC_Os04g51340	8e-136	15148	2	29791734	2.80905	4	30904694	4.86174
Os02t0702500	LOC_Os02g47410	Os04t0602800	LOC_Os04g51370	0	15148	2	29796090	2.80917	4	30915831	4.86205
Os02t0709600	LOC_Os02g47980	Os06t0495800	LOC_Os06g30030	2e-08	281	2	30220200	2.82069	6	18162052	6.56536
Os02t0710300	LOC_Os02g48060	Os06t0496400	LOC_Os06g30090	1e-29	281	2	30277545	2.82224	6	18226127	6.56735
Os02t0710500	LOC_Os02g48080	Os06t0496800	LOC_Os06g30130	6e-176	281	2	30285934	2.82247	6	18255553	6.56827
Os02t0710700	LOC_Os02g48094	Os06t0497500	LOC_Os06g30210	2e-06	281	2	30294329	2.8227	6	18311122	6.57
Os02t0711400	LOC_Os02g48150	Os06t0499100	LOC_Os06g30400	1e-16	281	2	30328038	2.82361	6	18442598	6.57409
Os02t0711900	LOC_Os02g48170	Os06t0500300	LOC_Os06g30480	2e-25	281	2	30337463	2.82387	6	18494682	6.57571
Os02t0712500	LOC_Os02g48190	Os06t0328800	LOC_Os06g22330	0	7639	2	30359019	2.82446	6	13030992	6.40564
Os02t0713400	LOC_Os02g48290	Os06t0327300	LOC_Os06g22140	2e-154	7639	2	30407067	2.82576	6	12916923	6.40209
Os02t0713700	LOC_Os02g48320	Os06t0326900	LOC_Os06g22100	6e-48	7639	2	30428356	2.82634	6	12893827	6.40137
Os02t0714100	LOC_Os02g48350	Os06t0326700	LOC_Os06g22080	3e-145	7639	2	30455502	2.82708	6	12877858	6.40087
Os02t0714200	LOC_Os02g48360	Os06t0326400	LOC_Os06g22060	0	7639	2	30460677	2.82722	6	12862476	6.40039
Os02t0716800	LOC_Os02g48570	Os06t0324150		2e-11	7639	2	30592511	2.8308	6	12723706	6.39607
Os02t0717200	LOC_Os02g48600	Os06t0320300	LOC_Os06g21580	5e-22	7639	2	30609203	2.83125	6	12514695	6.38957
Os02t0717800	LOC_Os02g48660	Os06t0319700	LOC_Os06g21480	1e-32	7639	2	30651703	2.8324	6	12480622	6.3885
Os02t0719000	LOC_Os02g48730	Os06t0318300	LOC_Os06g21340	6e-65	7639	2	30683574	2.83327	6	12391213	6.38572
Os02t0719600	LOC_Os02g48770	Os06t0313320	LOC_Os06g20770	1e-120	7639	2	30706492	2.83389	6	12041751	6.37484
Os02t0719900	LOC_Os02g48800	Os06t0309000	LOC_Os06g20410	2e-16	7639	2	30724249	2.83437	6	11794358	6.36714
Os02t0720200	LOC_Os02g48830	Os06t0308300	LOC_Os06g20370	0	7639	2	30734152	2.83464	6	11764924	6.36623
Os02t0720300	LOC_Os02g48840	Os06t0308100	LOC_Os06g20340	3e-105	7639	2	30738218	2.83475	6	11752583	6.36584
Os02t0720500	LOC_Os02g48860	Os06t0306500	LOC_Os06g20190	3e-42	7639	2	30746266	2.83497	6	11651129	6.36268
Os02t0720900	LOC_Os02g48900	Os06t0304600	LOC_Os06g20040	9e-25	7639	2	30767364	2.83554	6	11555410	6.3597
Os02t0721700	LOC_Os02g48980	Os06t0303800	LOC_Os06g19990	2e-27	7639	2	30803472	2.83653	6	11529902	6.35891
Os02t0722800	LOC_Os02g49090	Os06t0300800	LOC_Os06g19660	0	7639	2	30872359	2.8384	6	11288042	6.35138
Os02t0724000	LOC_Os02g49230	Os06t0298200	LOC_Os06g19444	2e-150	7639	2	30952303	2.84057	6	11138835	6.34674
Os02t0724500	LOC_Os02g49260	Os06t0297600	LOC_Os06g19380	4e-28	7639	2	30961727	2.84082	6	11098642	6.34549
Os02t0725000	LOC_Os02g49310	Os06t0291600	LOC_Os06g18830	0	7639	2	30992525	2.84166	6	10758933	6.33491
Os02t0725500	LOC_Os02g49350	Os06t0286228	LOC_Os06g17730	8e-22	7639	2	31013858	2.84224	6	10286746	6.32021
Os02t0725700	LOC_Os02g49370	Os06t0285200	LOC_Os06g17480	4e-42	7639	2	31020609	2.84242	6	10136837	6.31555
Os02t0726300	LOC_Os02g49440	Os06t0284500	LOC_Os06g17410	1e-29	7639	2	31063251	2.84358	6	10100441	6.31441
Os02t0726500	LOC_Os02g49460	Os06t0284200	LOC_Os06g17390	0	7639	2	31082959	2.84412	6	10082328	6.31385
Os02t0727100	LOC_Os02g49510	Os06t0275800	LOC_Os06g16420	1e-162	7639	2	31115959	2.84501	6	9395466	6.29247
Os02t0727300	LOC_Os02g49520	Os06t0275700	LOC_Os06g16410	0	7639	2	31124040	2.84523	6	9367545	6.2916
Os02t0728500	LOC_Os02g49600	Os06t0274500	LOC_Os06g16330	1e-128	7639	2	31172896	2.84656	6	9315159	6.28997
Os02t0728600	LOC_Os02g49610	Os06t0274200	LOC_Os06g16290	1e-75	7639	2	31179609	2.84674	6	9282263	6.28894
Os02t0729100	LOC_Os02g49650	Os06t0272900	LOC_Os06g16170	5e-88	7639	2	31199009	2.84727	6	9206919	6.2866
Os02t0729900	LOC_Os02g49710	Os06t0271600	LOC_Os06g16060	1e-21	7639	2	31246817	2.84857	6	9136421	6.2844
Os02t0730000	LOC_Os02g49720	Os06t0270900	LOC_Os06g15990	9e-27	7639	2	31249508	2.84864	6	9090243	6.28297
Os02t0730300	LOC_Os02g49760	Os06t0270200	LOC_Os06g15910	0	7639	2	31275037	2.84933	6	9032863	6.28118
Os02t0730400	LOC_Os02g49770	Os06t0269300	LOC_Os06g15820	0	7639	2	31283924	2.84957	6	8976647	6.27943
Os02t0730600	LOC_Os02g49790	Os06t0268800	LOC_Os06g15779	5e-125	7639	2	31291025	2.84977	6	8959180	6.27889
Os02t0730700	LOC_Os02g49800	Os06t0268700	LOC_Os06g15760	8e-176	7639	2	31294218	2.84985	6	8954768	6.27875
Os02t0731400	LOC_Os02g49850	Os06t0266400	LOC_Os06g15600	7e-25	7639	2	31323661	2.85065	6	8835979	6.27505
Os02t0731600	LOC_Os02g49870	Os06t0264800	LOC_Os06g15400	2e-39	7639	2	31328232	2.85078	6	8750654	6.2724
Os02t0731700	LOC_Os02g49880	Os06t0264200	LOC_Os06g15330	2e-73	7639	2	31330246	2.85083	6	8703898	6.27094
Os02t0731900	LOC_Os02g49920	Os06t0260500	LOC_Os06g14810	0	7639	2	31356337	2.85154	6	8407771	6.26172
Os02t0732300	LOC_Os02g49960	Os06t0260000	LOC_Os06g14780	6e-22	7639	2	31381097	2.85221	6	8374891	6.2607
Os02t0732600	LOC_Os02g49986	Os06t0258000	LOC_Os06g14670	1e-65	7639	2	31396027	2.85262	6	8250217	6.25682
Os02t0732800	LOC_Os02g50000	Os06t0257600	LOC_Os06g14630	1e-142	7639	2	31410627	2.85301	6	8235961	6.25637
Os02t0733300	LOC_Os02g50040	Os06t0256900	LOC_Os06g14540	0	7639	2	31429670	2.85353	6	8178452	6.25458
Os02t0733400	LOC_Os02g50050	Os06t0256800	LOC_Os06g14530	1e-13	7639	2	31433637	2.85364	6	8175858	6.2545
Os02t0734300	LOC_Os02g50130	Os06t0255400	LOC_Os06g14420	1e-49	7639	2	31481745	2.85495	6	8068363	6.25116
Os02t0734400	LOC_Os02g50140	Os06t0254300	LOC_Os06g14324	3e-46	7639	2	31487399	2.8551	6	7983187	6.24851
Os02t0734800	LOC_Os02g50200	Os06t0253600	LOC_Os06g14280	3e-73	7639	2	31511356	2.85575	6	7963375	6.24789
Os02t0736100	LOC_Os02g50320	Os06t0251700	LOC_Os06g14080	0	7639	2	31577116	2.85754	6	7848101	6.2443
Os02t0736300	LOC_Os02g50340	Os06t0251100	LOC_Os06g14050	0	7639	2	31592910	2.85796	6	7834429	6.24387
Os02t0737401	LOC_Os02g50404	Os06t0249350	LOC_Os06g13940	5e-06	7639	2	31640763	2.85926	6	7762529	6.24164
Os02t0738200	LOC_Os02g50460	Os06t0248500	LOC_Os06g13870	3e-118	7639	2	31662156	2.85984	6	7708146	6.23994
Os02t0738600	LOC_Os02g50490	Os06t0247900	LOC_Os06g13830	0	7639	2	31695314	2.86075	6	7670475	6.23877
Os02t0738900	LOC_Os02g50550	Os06t0247800	LOC_Os06g13820	0	7639	2	31718031	2.86136	6	7660948	6.23847
Os02t0739400	LOC_Os02g50600	Os06t0247000	LOC_Os06g13760	1e-36	7639	2	31756003	2.86239	6	7628553	6.23747
Os02t0739600	LOC_Os02g50620	Os06t0246500	LOC_Os06g13720	0	7639	2	31775125	2.86291	6	7601565	6.23663
Os02t0739700	LOC_Os02g50630	Os06t0245900	LOC_Os06g13670	5e-141	7639	2	31780688	2.86306	6	7583825	6.23607
Os02t0739900	LOC_Os02g50640	Os06t0244700	LOC_Os06g13600	3e-128	7639	2	31786738	2.86323	6	7529955	6.2344
Os02t0740600	LOC_Os02g50710	Os06t0239200	LOC_Os06g13190	5e-18	7639	2	31830403	2.86441	6	7229234	6.22504
Os02t0740700	LOC_Os02g50730	Os06t0239100	LOC_Os06g13180	5e-121	7639	2	31837148	2.8646	6	7223985	6.22487
Os02t0741100	LOC_Os02g50760	Os06t0237800	LOC_Os06g13060	2e-39	7639	2	31850680	2.86496	6	7159579	6.22287
Os02t0741200	LOC_Os02g50770	Os06t0237600	LOC_Os06g13050	9e-121	7639	2	31855984	2.86511	6	7156840	6.22278
Os02t0741700	LOC_Os02g50810	Os06t0236300	LOC_Os06g12960	6e-34	7639	2	31895806	2.86619	6	7093107	6.2208
Os02t0742200	LOC_Os02g50860	Os06t0234200	LOC_Os06g12790	5e-55	7639	2	31940821	2.86741	6	6990130	6.21759
Os02t0742500	LOC_Os02g50880	Os06t0234100	LOC_Os06g12780	9e-34	7639	2	31952620	2.86773	6	6979076	6.21725
Os02t0742700	LOC_Os02g50900	Os06t0233800	LOC_Os06g12740	1e-112	7639	2	31968154	2.86815	6	6952899	6.21643
Os02t0743100	LOC_Os02g50930	Os06t0233200	LOC_Os06g12680	5e-115	7639	2	31997078	2.86894	6	6922420	6.21549
Os02t0743400	LOC_Os02g50960	Os06t0232300	LOC_Os06g12610	0	7639	2	32015381	2.86944	6	6865531	6.21371
Os02t0743500	LOC_Os02g50970	Os06t0232100	LOC_Os06g12590	2e-79	7639	2	32028130	2.86978	6	6822534	6.21238
Os02t0743600	LOC_Os02g50980	Os06t0232000	LOC_Os06g12580	4e-14	7639	2	32040862	2.87013	6	6815694	6.21216
Os02t0743700	LOC_Os02g50990	Os06t0231600	LOC_Os06g12560	8e-38	7639	2	32047023	2.8703	6	6808844	6.21195
Os02t0743800	LOC_Os02g51000	Os06t0231300	LOC_Os06g12530	2e-10	7639	2	32050630	2.87039	6	6793255	6.21146
Os02t0743900	LOC_Os02g51010	Os06t0231050	LOC_Os06g12500	1e-54	7639	2	32055011	2.87051	6	6788041	6.2113
Os02t0744650	LOC_Os02g51060	Os06t0230100	LOC_Os06g12460	1e-134	7639	2	32084999	2.87133	6	6757182	6.21034
Os02t0744700	LOC_Os02g51070	Os06t0229800	LOC_Os06g12450	0	7639	2	32089714	2.87146	6	6747562	6.21004
Os02t0745100	LOC_Os02g51110	Os06t0228200	LOC_Os06g12310	9e-132	7639	2	32122440	2.87234	6	6647866	6.20694
Os02t0745400	LOC_Os02g51130	Os06t0227250	LOC_Os06g12280	1e-145	7639	2	32140793	2.87284	6	6603300	6.20555
Os02t0745600	LOC_Os02g51140	Os06t0227200	LOC_Os06g12260	2e-59	7639	2	32147339	2.87302	6	6595618	6.20531
Os02t0745700	LOC_Os02g51150	Os06t0226950	LOC_Os06g12250	1e-132	7639	2	32155884	2.87325	6	6589031	6.20511
Os02t0747400	LOC_Os02g51280	Os06t0226700	LOC_Os06g12230	7e-66	7639	2	32253360	2.8759	6	6570315	6.20452
Os02t0747500	LOC_Os02g51290	Os06t0226600	LOC_Os06g12220	2e-75	7639	2	32263331	2.87617	6	6559240	6.20418
Os02t0747900	LOC_Os02g51320	Os06t0226500	LOC_Os06g12210	6e-33	7639	2	32280484	2.87664	6	6555803	6.20407
Os02t0748800	LOC_Os02g51370	Os06t0226100	LOC_Os06g12190	4e-69	7639	2	32317380	2.87764	6	6533564	6.20338
Os02t0749150	LOC_Os02g51400	Os06t0225900	LOC_Os06g12160	7e-127	7639	2	32336445	2.87816	6	6503105	6.20243
Os02t0749300	LOC_Os02g51410	Os06t0225800	LOC_Os06g12150	1e-65	7639	2	32347773	2.87846	6	6494213	6.20216
Os02t0749900	LOC_Os02g51460	Os06t0224650	LOC_Os06g12060	3e-51	7639	2	32379495	2.87933	6	6462976	6.20118
Os02t0750600	LOC_Os02g51500	Os06t0224100	LOC_Os06g12020	2e-35	7639	2	32391775	2.87966	6	6435091	6.20032
Os02t0751300	LOC_Os02g51550	Os06t0223700	LOC_Os06g11980	2e-15	7639	2	32431924	2.88075	6	6394722	6.19906
Os02t0751800	LOC_Os02g51590	Os06t0223200	LOC_Os06g11960	2e-46	7639	2	32454148	2.88135	6	6369731	6.19828
Os02t0751900	LOC_Os02g51600	Os06t0222900	LOC_Os06g11920	7e-163	7639	2	32457408	2.88144	6	6348416	6.19762
Os02t0752800	LOC_Os02g51670	Os06t0222400	LOC_Os06g11860	4e-12	7639	2	32505028	2.88273	6	6303946	6.19623
Os02t0753000	LOC_Os02g51680	Os06t0222100	LOC_Os06g11840	8e-80	7639	2	32519194	2.88312	6	6276674	6.19538
Os02t0753300	LOC_Os02g51710	Os06t0221300	LOC_Os06g11812	8e-56	7639	2	32532540	2.88348	6	6252958	6.19465
Os02t0753800	LOC_Os02g51750	Os06t0221200	LOC_Os06g11800	1e-145	7639	2	32554364	2.88407	6	6249813	6.19455
Os02t0754000	LOC_Os02g51770	Os06t0221100	LOC_Os06g11790	3e-73	7639	2	32563957	2.88433	6	6242953	6.19433
Os02t0754900	LOC_Os02g51850	Os06t0220800	LOC_Os06g11740	2e-79	7639	2	32615279	2.88573	6	6221709	6.19367
Os02t0755550	LOC_Os02g51890	Os06t0220550		1e-06	7639	2	32643784	2.8865	6	6205322	6.19316
Os02t0756200	LOC_Os02g51970	Os06t0219900	LOC_Os06g11650	3e-59	7639	2	32680226	2.88749	6	6177147	6.19229
Os02t0757700	LOC_Os02g52130	Os06t0219700	LOC_Os06g11630	1e-149	7639	2	32765573	2.88981	6	6160160	6.19176
Os02t0757900	LOC_Os02g52140	Os06t0219600	LOC_Os06g11620	4e-72	7639	2	32772469	2.89	6	6155045	6.1916
Os02t0758000	LOC_Os02g52150	Os06t0219500	LOC_Os06g11610	8e-42	7639	2	32776918	2.89012	6	6151339	6.19148
Os02t0758100	LOC_Os02g52160	Os06t0218900	LOC_Os06g11520	7e-65	7639	2	32780095	2.8902	6	6101675	6.18994
Os02t0758800	LOC_Os02g52180	Os06t0218600	LOC_Os06g11490	2e-31	7639	2	32808062	2.89096	6	6085935	6.18945
Os02t0759800	LOC_Os02g52250	Os06t0218000	LOC_Os06g11420	3e-83	7639	2	32851740	2.89215	6	6026824	6.18761
Os02t0759900	LOC_Os02g52260	Os06t0217700	LOC_Os06g11400	2e-21	7639	2	32855318	2.89225	6	6006638	6.18698
Os02t0761000	LOC_Os02g52340	Os06t0217300	LOC_Os06g11330	1e-82	7639	2	32895174	2.89333	6	5952020	6.18528
Os02t0761100	LOC_Os02g52360	Os06t0216800	LOC_Os06g11320	1e-166	7639	2	32903923	2.89357	6	5933227	6.18469
Os02t0761300	LOC_Os02g52380	Os06t0215100	LOC_Os06g11150	2e-44	7639	2	32914994	2.89387	6	5847361	6.18202
Os02t0761600	LOC_Os02g52410	Os06t0214100	LOC_Os06g11070	9e-113	7639	2	32927573	2.89421	6	5806479	6.18075
Os02t0762900	LOC_Os02g52540	Os06t0213300	LOC_Os06g11030	2e-33	7639	2	33006072	2.89634	6	5777929	6.17986
Os02t0763200	LOC_Os02g52560	Os06t0212600	LOC_Os06g10980	5e-165	7639	2	33020753	2.89674	6	5733508	6.17848
Os02t0763800	LOC_Os02g52590	Os06t0212300	LOC_Os06g10950	4e-95	7639	2	33033941	2.8971	6	5717734	6.17799
Os02t0763900	LOC_Os02g52610	Os06t0212100	LOC_Os06g10930	7e-128	7639	2	33035454	2.89714	6	5711314	6.17779
Os02t0764200	LOC_Os02g52630	Os06t0211600	LOC_Os06g10910	3e-138	7639	2	33047302	2.89746	6	5700650	6.17745
Os02t0765800	LOC_Os02g52720	Os06t0211300	LOC_Os06g10890	6e-52	7639	2	33109135	2.89914	6	5687803	6.17705
Os02t0766700	LOC_Os02g52780	Os06t0211200	LOC_Os06g10880	1e-72	7639	2	33133196	2.89979	6	5676361	6.1767
Os02t0767200	LOC_Os02g52830	Os06t0210900	LOC_Os06g10850	2e-157	7639	2	33156770	2.90043	6	5656934	6.17609
Os02t0767500	LOC_Os02g52860	Os06t0210500	LOC_Os06g10810	2e-176	7639	2	33175713	2.90095	6	5637365	6.17548
Os02t0767600	LOC_Os02g52870	Os06t0210450	LOC_Os06g10800	1e-36	7639	2	33180471	2.90108	6	5635937	6.17544
Os02t0768200	LOC_Os02g52920	Os06t0210100	LOC_Os06g10760	2e-98	7639	2	33209647	2.90187	6	5618151	6.17489
Os02t0768300	LOC_Os02g52930	Os06t0210000	LOC_Os06g10750	2e-139	7639	2	33215410	2.90203	6	5613167	6.17473
Os02t0768750	LOC_Os02g52960	Os06t0209300	LOC_Os06g10690	3e-71	7639	2	33240843	2.90272	6	5575445	6.17356
Os02t0769200	LOC_Os02g53000	Os06t0208800	LOC_Os06g10660	4e-34	7639	2	33282471	2.90385	6	5560451	6.17309
Os02t0771400	LOC_Os02g53160	Os06t0208700	LOC_Os06g10650	3e-28	7639	2	33394359	2.90689	6	5554123	6.17289
Os02t0773400	LOC_Os02g53340	Os06t0207700	LOC_Os06g10580	0	7639	2	33506210	2.90992	6	5460464	6.16998
Os02t0773600	LOC_Os02g53360	Os06t0207600	LOC_Os06g10570	4e-21	7639	2	33522340	2.91036	6	5456826	6.16986
Os02t0773732	LOC_Os02g53380	Os06t0207500	LOC_Os06g10560	4e-86	7639	2	33527169	2.91049	6	5448296	6.1696
Os02t0775400	LOC_Os02g53520	Os06t0206700	LOC_Os06g10480	3e-142	7639	2	33590729	2.91222	6	5392540	6.16786
Os02t0775600	LOC_Os02g53530	Os06t0206600	LOC_Os06g10470	8e-20	7639	2	33606319	2.91264	6	5387194	6.1677
Os02t0776900	LOC_Os02g53690	Os06t0204800	LOC_Os06g10310	2e-12	7639	2	33696857	2.9151	6	5299191	6.16496
Os02t0777400	LOC_Os02g53720	Os06t0203800	LOC_Os06g10230	0	7639	2	33743206	2.91636	6	5243606	6.16323
Os02t0777800	LOC_Os02g53750	Os06t0202900	LOC_Os06g10160	7e-19	7639	2	33773520	2.91718	6	5195964	6.16174
Os02t0780550	LOC_Os02g53994	Os06t0199200	LOC_Os06g09890	3e-138	7639	2	33924812	2.92129	6	5035346	6.15674
Os02t0781400	LOC_Os02g54060	Os06t0197550	LOC_Os06g09688	1e-55	7639	2	33971020	2.92255	6	4948381	6.15404
Os02t0781900	LOC_Os02g54100	Os06t0196500	LOC_Os06g09620	2e-10	7639	2	33994053	2.92317	6	4891501	6.15227
Os02t0782600	LOC_Os02g54150	Os06t0195600	LOC_Os06g09540	3e-72	7639	2	34050857	2.92471	6	4844054	6.15079
Os02t0782700	LOC_Os02g54160	Os06t0194000	LOC_Os06g09390	3e-87	7639	2	34056321	2.92486	6	4730451	6.14725
Os02t0782900	LOC_Os02g54180	Os06t0193300	LOC_Os06g09350	5e-42	7639	2	34076358	2.92541	6	4703201	6.1464
Os02t0784700	LOC_Os02g54340	Os06t0192600	LOC_Os06g09290	4e-109	7639	2	34171709	2.928	6	4666606	6.14526
Os02t0785000	LOC_Os02g54370	Os06t0192400	LOC_Os06g09270	8e-52	7639	2	34180737	2.92824	6	4652575	6.14483
Os02t0787200	LOC_Os02g54590	Os06t0191900	LOC_Os06g09230	4e-14	7639	2	34290278	2.93122	6	4640463	6.14445
Os02t0787300	LOC_Os02g54600	Os06t0191300	LOC_Os06g09180	7e-136	7639	2	34298729	2.93145	6	4615609	6.14368
Os02t0787600	LOC_Os02g54640	Os06t0190800	LOC_Os06g09130	3e-155	7639	2	34325174	2.93216	6	4593295	6.14298
Os02t0789100	LOC_Os02g54760	Os06t0188000	LOC_Os06g08850	3e-111	7639	2	34387080	2.93385	6	4439849	6.13821
Os02t0789400	LOC_Os02g54770	Os06t0187900	LOC_Os06g08840	6e-40	7639	2	34398821	2.93416	6	4428013	6.13784
Os02t0790600	LOC_Os02g54830	Os06t0187300	LOC_Os06g08820	8e-61	7639	2	34435779	2.93517	6	4404765	6.13711
Os02t0791500	LOC_Os02g54890	Os06t0187200	LOC_Os06g08810	7e-150	7639	2	34474612	2.93622	6	4403264	6.13707
Os02t0793800	LOC_Os02g55070	Os06t0186600	LOC_Os06g08740	3e-96	7639	2	34587681	2.93929	6	4370317	6.13604
Os02t0794500	LOC_Os02g55130	Os06t0186400	LOC_Os06g08720	9e-127	7639	2	34625748	2.94033	6	4346462	6.1353
Os02t0795000	LOC_Os02g55180	Os06t0184300	LOC_Os06g08530	0	7639	2	34653480	2.94108	6	4212532	6.13113
Os02t0795200	LOC_Os02g55190	Os06t0184200	LOC_Os06g08520	2e-10	7639	2	34661103	2.94129	6	4204533	6.13088
Os02t0795800	LOC_Os02g55250	Os06t0184000	LOC_Os06g08500	6e-16	7639	2	34691928	2.94212	6	4191486	6.13048
Os02t0796500	LOC_Os02g55320	Os06t0183100	LOC_Os06g08440	0	7639	2	34716180	2.94278	6	4137132	6.12878
Os02t0797100	LOC_Os02g55380	Os06t0181700	LOC_Os06g08340	1e-36	7639	2	34776270	2.94441	6	4039909	6.12576
Os02t0797300	LOC_Os02g55400	Os06t0181500	LOC_Os06g08310	0	7639	2	34787815	2.94473	6	4025138	6.1253
Os02t0798200	LOC_Os02g55480	Os06t0180800	LOC_Os06g08250	3e-24	7639	2	34832945	2.94595	6	3994298	6.12434
Os02t0799000	LOC_Os02g55560	Os06t0179700	LOC_Os06g08140	4e-160	7639	2	34882503	2.9473	6	3947308	6.12287
Os02t0802200	LOC_Os02g55870	Os06t0179000	LOC_Os06g08090	0	7639	2	35055722	2.952	6	3923990	6.12215
Os02t0802500	LOC_Os02g55890	Os06t0178900	LOC_Os06g08080	0	7639	2	35066738	2.9523	6	3918642	6.12198
Os02t0803200	LOC_Os02g55940	Os06t0176150	LOC_Os06g07896	6e-10	7639	2	35095008	2.95307	6	3837941	6.11947
Os02t0803300	LOC_Os02g55970	Os06t0175500	LOC_Os06g07830	2e-169	7639	2	35112776	2.95355	6	3800587	6.11831
Os02t0803600	LOC_Os02g55990	Os06t0174400	LOC_Os06g07780	5e-101	7639	2	35120063	2.95375	6	3772942	6.11745
Os02t0803700	LOC_Os02g56000	Os06t0173100	LOC_Os06g07630	0	7639	2	35122237	2.95381	6	3688764	6.11483
Os02t0804100	LOC_Os02g56014	Os06t0172600	LOC_Os06g07580	1e-22	7639	2	35152082	2.95462	6	3655579	6.11379
Os02t0804900	LOC_Os02g56100	Os06t0168600	LOC_Os06g07210	0	7639	2	35184398	2.9555	6	3449101	6.10737
Os02t0805000	LOC_Os02g56110	Os06t0167100	LOC_Os06g07090	0	7639	2	35196061	2.95581	6	3375766	6.10508
Os02t0805100	LOC_Os02g56120	Os06t0166500	LOC_Os06g07040	3e-25	7639	2	35204726	2.95605	6	3341848	6.10403
Os02t0805250	LOC_Os02g56140	Os06t0164400	LOC_Os06g06900	8e-17	7639	2	35210588	2.95621	6	3272488	6.10187
Os02t0807100	LOC_Os02g56320	Os06t0160700	LOC_Os06g06560	2e-14	7639	2	35334405	2.95957	6	3078802	6.09584
Os03t0101100	LOC_Os03g01150	Os10t0563000	LOC_Os10g41340	9e-129	226	3	105608	3.00283	10	22713662	10.9599
Os03t0101200	LOC_Os03g01160	Os10t0561500	LOC_Os10g41220	0	226	3	109522	3.00294	10	22634701	10.9566
Os03t0101300	LOC_Os03g01170	Os10t0561300	LOC_Os10g41190	0	226	3	115584	3.0031	10	22621595	10.956
Os03t0101600	LOC_Os03g01190	Os10t0561100	LOC_Os10g41170	8e-143	226	3	122237	3.00328	10	22614815	10.9558
Os03t0101800	LOC_Os03g01210	Os10t0560200	LOC_Os10g41083	4e-99	226	3	134291	3.0036	10	22559771	10.9534
Os03t0102300	LOC_Os03g01240	Os10t0556700	LOC_Os10g40780	2e-47	775	3	151794	3.00407	10	22398153	10.9466
Os03t0102333	LOC_Os03g01240	Os10t0556600	LOC_Os10g40780	7e-113	775	3	160519	3.00431	10	22391066	10.9463
Os03t0102500	LOC_Os03g01260	Os10t0555600	LOC_Os10g40700	2e-97	775	3	178310	3.00479	10	22327625	10.9436
Os03t0103000	LOC_Os03g01290	Os10t0554200	LOC_Os10g40600	3e-134	775	3	201616	3.00541	10	22255428	10.9406
Os03t0103100	LOC_Os03g01300	Os10t0551900	LOC_Os10g40440	5e-27	775	3	207480	3.00557	10	22159864	10.9365
Os03t0103300	LOC_Os03g01320	Os10t0551700	LOC_Os10g40420	4e-06	775	3	219397	3.00589	10	22152833	10.9362
Os03t0105800	LOC_Os03g01550	Os10t0550750	LOC_Os10g40324	0	775	3	347746	3.00933	10	22104565	10.9342
Os03t0106200	LOC_Os03g01580	Os10t0550000	LOC_Os10g40250	0	775	3	361219	3.0097	10	22056367	10.9322
Os03t0106400	LOC_Os03g01600	Os10t0549500	LOC_Os10g40200	2e-47	775	3	374516	3.01005	10	22020699	10.9307
Os03t0106500	LOC_Os03g01610	Os10t0548600	LOC_Os10g40090	6e-99	775	3	385908	3.01036	10	21962223	10.9282
Os03t0106800	LOC_Os03g01640	Os10t0555700	LOC_Os10g40710	8e-78	182	3	396375	3.01064	10	22333487	10.9439
Os03t0107300	LOC_Os03g01700	Os10t0547500	LOC_Os10g39980	0	775	3	430212	3.01155	10	21914510	10.9262
Os03t0107400	LOC_Os03g01710	Os10t0547000	LOC_Os10g39950	0	775	3	439612	3.0118	10	21887374	10.925
Os03t0108000	LOC_Os03g01770	Os10t0545700	LOC_Os10g39860	7e-24	775	3	482181	3.01294	10	21825444	10.9224
Os03t0108200	LOC_Os03g01790	Os10t0545600	LOC_Os10g39850	1e-125	775	3	488770	3.01312	10	21820316	10.9222
Os03t0108300	LOC_Os03g01800	Os10t0545500	LOC_Os10g39840	6e-28	775	3	491993	3.01321	10	21817262	10.9221
Os03t0108400	LOC_Os03g01810	Os10t0476400	LOC_Os10g33660	5e-15	302	3	496827	3.01334	10	18244136	10.771
Os03t0108500	LOC_Os03g01820	Os10t0545200	LOC_Os10g39810	6e-99	775	3	499164	3.0134	10	21805723	10.9216
Os03t0109400	LOC_Os03g01890	Os10t0480200	LOC_Os10g33960	2e-95	302	3	549855	3.01476	10	18583546	10.7854
Os03t0109600	LOC_Os03g01910	Os10t0483000	LOC_Os10g34180	5e-71	302	3	559584	3.01502	10	18738000	10.7919
Os03t0110300	LOC_Os03g01960	Os10t0483900	LOC_Os10g34270	4e-17	302	3	597983	3.01605	10	18782723	10.7938
Os03t0110600	LOC_Os03g01990	Os10t0485500	LOC_Os10g34420	8e-82	302	3	620281	3.01665	10	18854709	10.7968
Os03t0111100	LOC_Os03g02030	Os10t0503200	LOC_Os10g35940	0	233	3	639935	3.01718	10	19699053	10.8325
Os03t0111300	LOC_Os03g02050	Os10t0504650	LOC_Os10g36070	2e-17	233	3	651462	3.01749	10	19785175	10.8362
Os03t0111700	LOC_Os03g02100	Os10t0506200	LOC_Os10g36210	3e-61	233	3	666894	3.0179	10	19853919	10.8391
Os03t0112800	LOC_Os03g02170	Os10t0512100	LOC_Os10g36830	0	821	3	720272	3.01933	10	20213013	10.8543
Os03t0112900	LOC_Os03g02180	Os10t0512400	LOC_Os10g36848	2e-165	821	3	725370	3.01947	10	20225792	10.8548
Os03t0113000	LOC_Os03g02190	Os10t0516200	LOC_Os10g37190	8e-118	821	3	732013	3.01965	10	20396740	10.862
Os03t0113500	LOC_Os03g02240	Os10t0516500	LOC_Os10g37240	3e-07	821	3	751724	3.02018	10	20427160	10.8633
Os03t0113800	LOC_Os03g02270	Os10t0518300	LOC_Os10g37430	0	821	3	770561	3.02068	10	20528899	10.8676
Os03t0114300	LOC_Os03g02320	Os10t0518800	LOC_Os10g37480	0	821	3	799176	3.02145	10	20558299	10.8688
Os03t0114400	LOC_Os03g02330	Os10t0519300	LOC_Os10g37500	6e-166	821	3	812080	3.0218	10	20579194	10.8697
Os03t0114800	LOC_Os03g02380	Os10t0519600	LOC_Os10g37520	0	821	3	841778	3.02259	10	20588950	10.8701
Os03t0116000	LOC_Os03g02480	Os10t0521300	LOC_Os10g37690	4e-100	821	3	905156	3.02429	10	20663345	10.8733
Os03t0116300	LOC_Os03g02514	Os10t0521400	LOC_Os10g37710	6e-150	821	3	921776	3.02474	10	20672911	10.8737
Os03t0116400	LOC_Os03g02530	Os10t0521900	LOC_Os10g37760	3e-96	821	3	931342	3.025	10	20704582	10.875
Os03t0116700	LOC_Os03g02550	Os10t0522400	LOC_Os10g37830	7e-51	821	3	942165	3.02529	10	20749560	10.8769
Os03t0116900	LOC_Os03g02580	Os10t0522601	LOC_Os10g37850	0	821	3	954787	3.02563	10	20762830	10.8775
Os03t0118100	LOC_Os03g02660	Os10t0524000	LOC_Os10g38020	8e-10	821	3	984974	3.02644	10	20858428	10.8815
Os03t0118700	LOC_Os03g02700	Os10t0524500	LOC_Os10g38050	4e-149	821	3	1007493	3.02704	10	20874455	10.8822
Os03t0119100	LOC_Os03g02740	Os10t0524400	LOC_Os10g38060	0	821	3	1026750	3.02756	10	20877101	10.8823
Os03t0119300	LOC_Os03g02750	Os10t0524600	LOC_Os10g38080	0	821	3	1033299	3.02773	10	20887039	10.8827
Os03t0119900	LOC_Os03g02780	Os10t0539500	LOC_Os10g39410	2e-41	1105	3	1079868	3.02898	10	21516668	10.9094
Os03t0120300	LOC_Os03g02850	Os10t0537500	LOC_Os10g39220	7e-129	1105	3	1119122	3.03004	10	21433748	10.9058
Os03t0120400	LOC_Os03g02860	Os10t0537400	LOC_Os10g39210	3e-51	1105	3	1124322	3.03018	10	21432268	10.9058
Os03t0120800	LOC_Os03g02890	Os10t0537300	LOC_Os10g39200	5e-20	1105	3	1136374	3.0305	10	21427005	10.9056
Os03t0120900	LOC_Os03g02900	Os10t0537100	LOC_Os10g39190	8e-65	1105	3	1152381	3.03093	10	21413311	10.905
Os03t0121200	LOC_Os03g02920	Os10t0536600	LOC_Os10g39160	1e-71	1105	3	1171597	3.03145	10	21392856	10.9041
Os03t0122300	LOC_Os03g03034	Os10t0536400	LOC_Os10g39140	4e-77	1105	3	1234685	3.03314	10	21383672	10.9037
Os03t0122600	LOC_Os03g03070	Os10t0536100	LOC_Os10g39130	6e-73	1105	3	1269568	3.03408	10	21360730	10.9028
Os03t0123100	LOC_Os03g03130	Os10t0536000	LOC_Os10g39120	2e-88	1105	3	1317319	3.03536	10	21345451	10.9021
Os03t0123600	LOC_Os03g03180	Os10t0535800	LOC_Os10g39100	1e-104	1105	3	1345319	3.03611	10	21340335	10.9019
Os03t0123800	LOC_Os03g03200	Os10t0535600	LOC_Os10g39090	6e-22	1105	3	1354761	3.03636	10	21334882	10.9017
Os03t0124000	LOC_Os03g03260	Os10t0534900	LOC_Os10g39030	1e-128	1105	3	1393895	3.03741	10	21299306	10.9002
Os03t0124100	LOC_Os03g03270	Os10t0534700	LOC_Os10g39020	0	1105	3	1401848	3.03763	10	21293947	10.8999
Os03t0124200	LOC_Os03g03280	Os10t0534500	LOC_Os10g39010	0	1105	3	1405130	3.03771	10	21290013	10.8998
Os03t0124500	LOC_Os03g03320	Os10t0534400	LOC_Os10g39000	5e-16	1105	3	1418869	3.03808	10	21283996	10.8995
Os03t0125100	LOC_Os03g03370	Os10t0533500	LOC_Os10g38940	1e-86	1105	3	1435633	3.03853	10	21241675	10.8977
Os03t0125600	LOC_Os03g03410	Os10t0533150	LOC_Os10g38920	1e-130	1105	3	1456580	3.0391	10	21228544	10.8972
Os03t0126100	LOC_Os03g03460	Os10t0533000	LOC_Os10g38900	0	1105	3	1493519	3.04009	10	21222258	10.8969
Os03t0126450	LOC_Os03g03480	Os10t0532600	LOC_Os10g38880	5e-28	1105	3	1504340	3.04038	10	21211758	10.8965
Os03t0126700	LOC_Os03g03500	Os10t0532300	LOC_Os10g38870	2e-22	1105	3	1510519	3.04054	10	21199595	10.896
Os03t0127200	LOC_Os03g03540	Os10t0532000	LOC_Os10g38834	8e-107	1105	3	1528265	3.04102	10	21173055	10.8948
Os03t0127500	LOC_Os03g03550	Os10t0531900	LOC_Os10g38820	7e-100	1105	3	1550424	3.04161	10	21158109	10.8942
Os03t0127700	LOC_Os03g03570	Os10t0531700	LOC_Os10g38800	0	1105	3	1561201	3.0419	10	21149617	10.8938
Os03t0128700	LOC_Os03g03660	Os10t0539600	LOC_Os10g39420	0	470	3	1625020	3.04362	10	21525357	10.9097
Os03t0129100	LOC_Os03g03700	Os10t0541000	LOC_Os10g39520	8e-119	470	3	1644337	3.04413	10	21607068	10.9132
Os03t0131300	LOC_Os03g03920	Os10t0542200	LOC_Os10g39620	1e-132	470	3	1790899	3.04807	10	21667123	10.9157
Os03t0132200	LOC_Os03g04020	Os10t0542400	LOC_Os10g39640	1e-97	470	3	1830388	3.04913	10	21676954	10.9161
Os03t0132800	LOC_Os03g04050	Os10t0542800	LOC_Os10g39670	2e-51	470	3	1852022	3.04971	10	21701019	10.9171
Os03t0132900	LOC_Os03g04060	Os10t0542900	LOC_Os10g39680	2e-77	470	3	1859459	3.04991	10	21702874	10.9172
Os03t0134900	LOC_Os03g04220	Os10t0543800	LOC_Os10g39740	2e-97	470	3	1937484	3.052	10	21729029	10.9183
Os03t0135700	LOC_Os03g04310	Os10t0544200	LOC_Os10g39750	2e-57	470	3	1982886	3.05322	10	21742182	10.9189
Os03t0137200	LOC_Os03g04430	Os10t0544900	LOC_Os10g39780	0	470	3	2055335	3.05517	10	21790931	10.9209
Os03t0137700	LOC_Os03g04480	Os10t0545000	LOC_Os10g39790	8e-89	470	3	2074565	3.05568	10	21796070	10.9212
Os03t0138000	LOC_Os03g04500	Os10t0471400	LOC_Os10g33290	0	516	3	2097634	3.0563	10	17983584	10.76
Os03t0138200	LOC_Os03g04530	Os10t0546600	LOC_Os10g39930	8e-34	470	3	2114226	3.05675	10	21865636	10.9241
Os03t0138600	LOC_Os03g04560	Os10t0471000	LOC_Os10g33240	9e-34	516	3	2124989	3.05704	10	17937382	10.7581
Os03t0138700	LOC_Os03g04570	Os10t0469900	LOC_Os10g33170	0	516	3	2131287	3.0572	10	17871707	10.7553
Os03t0139100	LOC_Os03g04590	Os10t0466700	LOC_Os10g32920	5e-77	516	3	2141749	3.05749	10	17724698	10.7491
Os03t0139500	LOC_Os03g04620	Os10t0466500	LOC_Os10g32900	5e-52	516	3	2158538	3.05794	10	17718939	10.7488
Os03t0141200	LOC_Os03g04770	Os10t0465700	LOC_Os10g32810	0	516	3	2272219	3.06099	10	17678173	10.7471
Os03t0142500	LOC_Os03g04890	Os10t0464500	LOC_Os10g32740	0	516	3	2336047	3.0627	10	17638097	10.7454
Os03t0143300	LOC_Os03g04960	Os10t0463100	LOC_Os10g32570	9e-31	516	3	2398517	3.06438	10	17560243	10.7421
Os03t0143400	LOC_Os03g04970	Os10t0462900	LOC_Os10g32550	0	516	3	2400398	3.06443	10	17545390	10.7415
Os03t0144500	LOC_Os03g05070	Os10t0459300	LOC_Os10g32110	8e-105	516	3	2470481	3.06631	10	17359010	10.7336
Os03t0145900	LOC_Os03g05270	Os10t0456800	LOC_Os10g31850	2e-98	516	3	2549806	3.06844	10	17202463	10.727
Os03t0146000	LOC_Os03g05280	Os10t0456600	LOC_Os10g31830	3e-95	516	3	2553011	3.06852	10	17190973	10.7265
Os03t0147400	LOC_Os03g05390	Os10t0447900	LOC_Os10g31040	5e-113	908	3	2651403	3.07116	10	16733543	10.7072
Os03t0147700	LOC_Os03g05420	Os10t0447600	LOC_Os10g31030	4e-166	908	3	2676560	3.07184	10	16699469	10.7058
Os03t0149200	LOC_Os03g05520	Os10t0445500	LOC_Os10g30860	1e-55	908	3	2738878	3.07351	10	16589934	10.7011
Os03t0150200	LOC_Os03g05590	Os10t0445100	LOC_Os10g30840	5e-14	908	3	2799336	3.07514	10	16557886	10.6998
Os03t0150500	LOC_Os03g05610	Os10t0444600	LOC_Os10g30770	3e-168	908	3	2803209	3.07524	10	16525128	10.6984
Os03t0151100	LOC_Os03g05660	Os10t0444400	LOC_Os10g30750	2e-167	908	3	2824268	3.0758	10	16514013	10.6979
Os03t0151800	LOC_Os03g05730	Os10t0442600	LOC_Os10g30580	2e-97	908	3	2851657	3.07654	10	16411860	10.6936
Os03t0151900	LOC_Os03g05740	Os10t0441800	LOC_Os10g30520	3e-101	908	3	2856424	3.07667	10	16366488	10.6917
Os03t0152000	LOC_Os03g05750	Os10t0440500	LOC_Os10g30450	6e-07	908	3	2865660	3.07692	10	16324576	10.6899
Os03t0152100	LOC_Os03g05760	Os10t0440100	LOC_Os10g30420	2e-36	908	3	2869375	3.07702	10	16310257	10.6893
Os03t0153000	LOC_Os03g05830	Os10t0439600	LOC_Os10g30370	2e-34	908	3	2922125	3.07843	10	16279596	10.688
Os03t0155500	LOC_Os03g06010	Os10t0439200	LOC_Os10g30340	1e-100	908	3	3002461	3.08059	10	16252054	10.6869
Os03t0155900	LOC_Os03g06040	Os10t0439100	LOC_Os10g30330	2e-87	908	3	3020264	3.08106	10	16249140	10.6867
Os03t0157500	LOC_Os03g06160	Os10t0438000	LOC_Os10g30190	2e-45	908	3	3091114	3.08297	10	16189164	10.6842
Os03t0157600	LOC_Os03g06170	Os10t0437700	LOC_Os10g30162	5e-08	908	3	3095028	3.08307	10	16178799	10.6838
Os03t0157800	LOC_Os03g06190	Os10t0437200	LOC_Os10g30100	3e-102	908	3	3103353	3.0833	10	16138148	10.682
Os03t0159100	LOC_Os03g06330	Os10t0431900	LOC_Os10g29620	1e-170	908	3	3164968	3.08495	10	15899949	10.672
Os03t0159400	LOC_Os03g06350	Os10t0431700	LOC_Os10g29610	3e-08	908	3	3177833	3.08529	10	15889171	10.6715
Os03t0160100	LOC_Os03g06410	Os10t0430900	LOC_Os10g29540	0	908	3	3200503	3.0859	10	15839424	10.6694
Os03t0160200	LOC_Os03g06420	Os10t0423000	LOC_Os10g28710	7e-26	1321	3	3208603	3.08612	10	15481926	10.6543
Os03t0160600	LOC_Os03g06460	Os10t0422500	LOC_Os10g28660	0	1321	3	3228898	3.08666	10	15441764	10.6526
Os03t0161200	LOC_Os03g06520	Os10t0420400	LOC_Os10g28440	6e-145	1321	3	3270390	3.08778	10	15295354	10.6464
Os03t0161400	LOC_Os03g06570	Os10t0420200	LOC_Os10g28420	5e-18	1321	3	3309569	3.08883	10	15282272	10.6459
Os03t0161800	LOC_Os03g06620	Os10t0419400	LOC_Os10g28350	2e-100	1321	3	3337409	3.08958	10	15249355	10.6445
Os03t0161900	LOC_Os03g06630	Os10t0419300	LOC_Os10g28340	9e-36	1321	3	3341329	3.08968	10	15244205	10.6443
Os03t0162200	LOC_Os03g06670	Os10t0418000	LOC_Os10g28230	7e-55	1321	3	3370466	3.09046	10	15175430	10.6414
Os03t0162500	LOC_Os03g06680	Os10t0417800	LOC_Os10g28210	1e-80	1321	3	3379384	3.0907	10	15155369	10.6405
Os03t0162800	LOC_Os03g06705	Os10t0416200	LOC_Os10g28060	2e-124	1321	3	3405008	3.09139	10	15057974	10.6364
Os03t0163300	LOC_Os03g06740	Os10t0415300	LOC_Os10g28000	0	1321	3	3426633	3.09197	10	15003603	10.6341
Os03t0163500	LOC_Os03g06760	Os10t0415200	LOC_Os10g27990	0	1321	3	3435833	3.09222	10	14998296	10.6339
Os03t0164800	LOC_Os03g06890	Os10t0414800	LOC_Os10g27480	3e-63	1321	3	3482515	3.09347	10	14991110	10.6336
Os03t0166100	LOC_Os03g06990	Os10t0413500	LOC_Os10g27340	3e-56	1321	3	3565547	3.0957	10	14925926	10.6308
Os03t0166600	LOC_Os03g07060	Os10t0413400	LOC_Os10g27330	8e-61	1321	3	3601054	3.09665	10	14921116	10.6306
Os03t0166800	LOC_Os03g07080	Os10t0412100	LOC_Os10g27230	0	1321	3	3616026	3.09706	10	14854892	10.6278
Os03t0167200	LOC_Os03g07110	Os10t0411500	LOC_Os10g27170	0	1321	3	3630273	3.09744	10	14817266	10.6262
Os03t0167400	LOC_Os03g07120	Os10t0411100	LOC_Os10g27110	1e-51	1321	3	3637680	3.09764	10	14790053	10.6251
Os03t0167750	LOC_Os03g07140	Os10t0410650		1e-12	1321	3	3656474	3.09814	10	14756833	10.6237
Os03t0167700	LOC_Os03g07150	Os10t0410600	LOC_Os10g27050	5e-13	1321	3	3656744	3.09815	10	14753074	10.6235
Os03t0167800	LOC_Os03g07160	Os10t0409900	LOC_Os10g26990	0	1321	3	3663935	3.09834	10	14725967	10.6224
Os03t0168900	LOC_Os03g07290	Os10t0407100	LOC_Os10g26690	6e-23	1321	3	3710168	3.09958	10	14434959	10.6101
Os03t0169500	LOC_Os03g07350	Os10t0406400	LOC_Os10g26630	2e-131	1321	3	3728220	3.10007	10	14393633	10.6083
Os03t0169600	LOC_Os03g07360	Os10t0406300	LOC_Os10g26620	5e-39	1321	3	3738053	3.10033	10	14380341	10.6078
Os03t0169900	LOC_Os03g07380	Os10t0405300	LOC_Os10g26540	2e-32	1321	3	3747176	3.10058	10	14330669	10.6057
Os03t0170400	LOC_Os03g07430	Os10t0405100	LOC_Os10g26520	2e-45	1321	3	3768061	3.10114	10	14321300	10.6053
Os03t0170900	LOC_Os03g07480	Os10t0404500	LOC_Os10g26470	1e-37	1321	3	3797050	3.10191	10	14276038	10.6033
Os03t0171300	LOC_Os03g07510	Os10t0403800	LOC_Os10g26410	3e-20	1321	3	3813601	3.10236	10	14219508	10.601
Os03t0175200	LOC_Os03g07890	Os10t0397800	LOC_Os10g25830	2e-26	1321	3	4014428	3.10775	10	13884757	10.5868
Os03t0176100	LOC_Os03g07930	Os10t0397200	LOC_Os10g25770	4e-88	1321	3	4047702	3.10864	10	13850459	10.5854
Os03t0182400	LOC_Os03g08430	Os10t0390900	LOC_Os10g25180	1e-30	266	3	4327338	3.11615	10	13492226	10.5702
Os03t0185700	LOC_Os03g08720	Os10t0379100	LOC_Os10g23310	2e-126	904	3	4491645	3.12056	10	12579497	10.5316
Os03t0186950	LOC_Os03g08800	Os10t0378300	LOC_Os10g23204	1e-55	904	3	4542315	3.12192	10	12505963	10.5285
Os03t0188900	LOC_Os03g08960	Os10t0377300	LOC_Os10g23090	8e-39	904	3	4652217	3.12487	10	12439964	10.5257
Os03t0190300	LOC_Os03g09070	Os10t0376200	LOC_Os10g22980	6e-123	904	3	4701181	3.12618	10	12380789	10.5232
Os03t0191000	LOC_Os03g09100	Os10t0375600	LOC_Os10g22950	0	904	3	4725456	3.12683	10	12333970	10.5213
Os03t0191900	LOC_Os03g09170	Os10t0371100	LOC_Os10g22600	4e-31	904	3	4779565	3.12829	10	12129633	10.5126
Os03t0192500	LOC_Os03g09220	Os10t0370000	LOC_Os10g22460	1e-129	904	3	4814727	3.12923	10	12028264	10.5083
Os03t0193000	LOC_Os03g09280	Os10t0369600	LOC_Os10g22430	8e-95	904	3	4849841	3.13017	10	12003920	10.5073
Os03t0193075	LOC_Os03g09290	Os10t0369500	LOC_Os10g22410	5e-13	904	3	4854214	3.13029	10	11997647	10.5071
Os03t0199100	LOC_Os03g10240	Os10t0359200	LOC_Os10g21540	2e-125	904	3	5262847	3.14126	10	11424708	10.4828
Os03t0200200	LOC_Os03g10320	Os10t0352000	LOC_Os10g21130	2e-07	904	3	5309810	3.14252	10	11147335	10.4711
Os03t0201500	LOC_Os03g10440	Os10t0351600	LOC_Os10g21100	2e-157	904	3	5365548	3.14401	10	11111598	10.4696
Os03t0204100	LOC_Os03g10680	Os10t0347800	LOC_Os10g20710	0	904	3	5506224	3.14779	10	10880194	10.4598
Os03t0206600	LOC_Os03g10870	Os10t0343200	LOC_Os10g20250	4e-51	904	3	5634133	3.15122	10	10573030	10.4468
Os03t0207200	LOC_Os03g10920	Os10t0343100	LOC_Os10g20240	8e-101	904	3	5658397	3.15187	10	10568855	10.4467
Os03t0209000	LOC_Os03g11060	Os10t0337700	LOC_Os10g19200	3e-12	904	3	5734837	3.15393	10	10121171	10.4277
Os03t0209400	LOC_Os03g11100	Os10t0337600	LOC_Os10g19190	1e-57	904	3	5756164	3.1545	10	10114484	10.4275
Os03t0209500	LOC_Os03g11110	Os10t0337500	LOC_Os10g19180	0	904	3	5758561	3.15456	10	10108297	10.4272
Os03t0211900	LOC_Os03g11340	Os10t0337400	LOC_Os10g19160	2e-35	904	3	5889110	3.15807	10	10094306	10.4266
Os03t0234500	LOC_Os03g13180	Os10t0107000	LOC_Os10g01750	4e-90	599	3	7155251	3.19205	10	481660	10.0204
Os03t0235000	LOC_Os03g13210	Os10t0109600	LOC_Os10g02070	2e-67	599	3	7176594	3.19262	10	676325	10.0286
Os03t0235300	LOC_Os03g13240	Os10t0109900	LOC_Os10g02100	4e-44	599	3	7187751	3.19292	10	688450	10.0291
Os03t0235900	LOC_Os03g13274	Os10t0111300	LOC_Os10g02240	3e-46	599	3	7212285	3.19358	10	787099	10.0333
Os03t0237000	LOC_Os03g13380	Os10t0112600	LOC_Os10g02350	0	599	3	7271961	3.19518	10	839442	10.0355
Os03t0237100	LOC_Os03g13390	Os10t0113000	LOC_Os10g02380	2e-117	599	3	7277130	3.19532	10	865415	10.0366
Os03t0238600	LOC_Os03g13540	Os10t0116800	LOC_Os10g02750	4e-134	599	3	7370592	3.19783	10	1081930	10.0457
Os03t0238800	LOC_Os03g13560	Os10t0116900	LOC_Os10g02760	5e-123	599	3	7377734	3.19802	10	1084618	10.0458
Os03t0239000	LOC_Os03g13570	Os10t0117000	LOC_Os10g02770	2e-27	599	3	7387747	3.19829	10	1095269	10.0463
Os03t0240600	LOC_Os03g13740	Os10t0123100	LOC_Os10g03440	3e-103	599	3	7488569	3.201	10	1467709	10.062
Os03t0241200	LOC_Os03g13800	Os10t0124000	LOC_Os10g03540	2e-49	599	3	7524401	3.20196	10	1529610	10.0646
Os03t0241300	LOC_Os03g13810	Os10t0124100	LOC_Os10g03550	4e-45	599	3	7528612	3.20207	10	1531931	10.0647
Os03t0243300	LOC_Os03g13970	Os10t0141400	LOC_Os10g05180	3e-79	934	3	7628065	3.20474	10	2527873	10.1068
Os03t0243900	LOC_Os03g14030	Os10t0146200	LOC_Os10g05600	1e-94	934	3	7659885	3.20559	10	2793803	10.1181
Os03t0244600	LOC_Os03g14080	Os10t0147400	LOC_Os10g05690	0	934	3	7694765	3.20653	10	2848934	10.1204
Os03t0244700	LOC_Os03g14090	Os10t0147900	LOC_Os10g05730	0	934	3	7704463	3.20679	10	2886591	10.122
Os03t0245200	LOC_Os03g14130	Os10t0149800	LOC_Os10g05910	2e-34	934	3	7723992	3.20731	10	2980832	10.126
Os03t0245300	LOC_Os03g14140	Os10t0150400	LOC_Os10g05970	2e-19	934	3	7725889	3.20737	10	3012075	10.1273
Os03t0245500	LOC_Os03g14150	Os10t0155100	LOC_Os10g06680	2e-71	934	3	7729776	3.20747	10	3461879	10.1463
Os03t0245700	LOC_Os03g14170	Os10t0158100	LOC_Os10g07010	0	934	3	7735117	3.20761	10	3658846	10.1546
Os03t0246100	LOC_Os03g14210	Os10t0160100	LOC_Os10g07290	1e-139	934	3	7755958	3.20817	10	3848529	10.1626
Os03t0246500	LOC_Os03g14250	Os10t0162400	LOC_Os10g07480	0	934	3	7791754	3.20913	10	3978207	10.1681
Os03t0246900	LOC_Os03g14270	Os10t0162600	LOC_Os10g07510	3e-58	934	3	7815060	3.20976	10	3990764	10.1687
Os03t0248000	LOC_Os03g14380	Os10t0163100	LOC_Os10g07994	0	934	3	7868123	3.21118	10	4091022	10.1729
Os03t0248200	LOC_Os03g14400	Os10t0165300	LOC_Os10g08319	2e-127	934	3	7880107	3.2115	10	4307677	10.1821
Os03t0248600	LOC_Os03g14450	Os10t0167300	LOC_Os10g08550	0	934	3	7896194	3.21194	10	4449916	10.1881
Os03t0249300	LOC_Os03g14520	Os10t0170000	LOC_Os10g08879	4e-66	934	3	7929375	3.21283	10	4610435	10.1948
Os03t0249400	LOC_Os03g14530	Os10t0170200	LOC_Os10g08930	6e-60	934	3	7932874	3.21292	10	4642061	10.1962
Os03t0250000	LOC_Os03g14590	Os10t0177200	LOC_Os10g09850	8e-28	934	3	7962859	3.21373	10	5135809	10.2171
Os03t0250200	LOC_Os03g14610	Os10t0177400	LOC_Os10g09870	6e-67	934	3	7977303	3.21411	10	5151227	10.2177
Os03t0251500	LOC_Os03g14690	Os10t0184300	LOC_Os10g10500	2e-47	934	3	8030588	3.21554	10	5598378	10.2366
Os03t0251700	LOC_Os03g14710	Os10t0187500	LOC_Os10g10870	2e-92	934	3	8046157	3.21596	10	5828047	10.2463
Os03t0251800	LOC_Os03g14720	Os10t0188100	LOC_Os10g10990	1e-141	934	3	8051295	3.2161	10	5890386	10.2489
Os03t0252800	LOC_Os03g14800	Os10t0189600	LOC_Os10g11200	0	934	3	8095627	3.21729	10	6019212	10.2544
Os03t0283900	LOC_Os03g17550	Os07t0695300	LOC_Os07g49470	6e-104	1114	3	9800232	3.26304	7	30291247	7.99781
Os03t0284100	LOC_Os03g17570	Os07t0695100	LOC_Os07g49460	0	1114	3	9808096	3.26325	7	30277589	7.99736
Os03t0285700	LOC_Os03g17690	Os07t0694700	LOC_Os07g49400	1e-123	1114	3	9891402	3.26549	7	30244470	7.99627
Os03t0286200	LOC_Os03g17730	Os07t0694600	LOC_Os07g49390	1e-160	1114	3	9911975	3.26604	7	30240882	7.99615
Os03t0287800	LOC_Os03g17850	Os07t0694400	LOC_Os07g49370	7e-62	1114	3	9994576	3.26826	7	30226395	7.99567
Os03t0289300	LOC_Os03g18000	Os07t0694000	LOC_Os07g49330	0	1114	3	10072081	3.27034	7	30206248	7.99501
Os03t0290300	LOC_Os03g18070	Os07t0693800	LOC_Os07g49310	2e-131	1114	3	10128500	3.27185	7	30191485	7.99452
Os03t0291200	LOC_Os03g18120	Os07t0693600	LOC_Os07g49280	5e-82	1114	3	10164274	3.27281	7	30172626	7.9939
Os03t0293500	LOC_Os03g18220	Os07t0693100	LOC_Os07g49250	1e-168	1114	3	10265988	3.27554	7	30150214	7.99316
Os03t0294800	LOC_Os03g18370	Os07t0693000	LOC_Os07g49240	5e-158	1114	3	10340602	3.27755	7	30144843	7.99299
Os03t0294900	LOC_Os03g18380	Os07t0692900	LOC_Os07g49230	0	1114	3	10347252	3.27772	7	30139262	7.9928
Os03t0296400	LOC_Os03g18510	Os07t0692800	LOC_Os07g49220	8e-147	1114	3	10421001	3.2797	7	30136397	7.99271
Os03t0298300	LOC_Os03g18680	Os07t0692200	LOC_Os07g49200	8e-21	1114	3	10505115	3.28196	7	30118709	7.99212
Os03t0298400	LOC_Os03g18690	Os07t0691800	LOC_Os07g49150	0	1114	3	10510527	3.28211	7	30096245	7.99138
Os03t0298700	LOC_Os03g18710	Os07t0691700	LOC_Os07g49140	2e-44	1114	3	10519165	3.28234	7	30091521	7.99123
Os03t0299200	LOC_Os03g18740	Os07t0691600	LOC_Os07g49120	5e-85	1114	3	10550047	3.28317	7	30078235	7.99079
Os03t0299600	LOC_Os03g18770	Os07t0691300	LOC_Os07g49114	4e-11	1114	3	10565573	3.28358	7	30064880	7.99035
Os03t0300500	LOC_Os03g18860	Os07t0691100	LOC_Os07g49100	0	1114	3	10612994	3.28486	7	30048313	7.98981
Os03t0301200	LOC_Os03g18910	Os07t0690900	LOC_Os07g49080	0	1114	3	10647173	3.28577	7	30043087	7.98963
Os03t0301700	LOC_Os03g18970	Os07t0690400	LOC_Os07g49040	0	1114	3	10670137	3.28639	7	30024086	7.98901
Os03t0302200	LOC_Os03g19020	Os07t0690300	LOC_Os07g49030	2e-44	1114	3	10699701	3.28718	7	30013376	7.98866
Os03t0302500	LOC_Os03g19040	Os07t0690200	LOC_Os07g49020	1e-15	1114	3	10710426	3.28747	7	30011808	7.9886
Os03t0304400	LOC_Os03g19190	Os07t0689950	LOC_Os07g49010	9e-85	1114	3	10800671	3.28989	7	30004885	7.98838
Os03t0304500	LOC_Os03g19200	Os07t0689800	LOC_Os07g49000	5e-159	1114	3	10820811	3.29043	7	29998999	7.98818
Os03t0307100	LOC_Os03g19410	Os07t0689400	LOC_Os07g48970	1e-42	1114	3	10966345	3.29434	7	29963876	7.98702
Os03t0311600	LOC_Os03g19780	Os07t0688600	LOC_Os07g48900	1e-20	1725	3	11181305	3.30011	7	29921429	7.98563
Os03t0313300	LOC_Os03g19920	Os07t0688500	LOC_Os07g48890	1e-175	1725	3	11247930	3.3019	7	29914718	7.98541
Os03t0315400	LOC_Os03g20090	Os07t0688200	LOC_Os07g48870	1e-75	1725	3	11374536	3.3053	7	29902299	7.985
Os03t0316200	LOC_Os03g20120	Os07t0687900	LOC_Os07g48830	2e-151	1725	3	11415316	3.30639	7	29880815	7.98429
Os03t0318600	LOC_Os03g20310	Os07t0687700	LOC_Os07g48820	5e-135	1725	3	11524480	3.30932	7	29874691	7.98409
Os03t0319300	LOC_Os03g20370	Os07t0687200	LOC_Os07g48780	5e-09	1725	3	11570809	3.31056	7	29858208	7.98354
Os03t0319400	LOC_Os03g20380	Os07t0687000	LOC_Os07g48760	8e-21	1725	3	11574628	3.31067	7	29851391	7.98332
Os03t0320100	LOC_Os03g20420	Os07t0686900	LOC_Os07g48750	2e-109	1725	3	11597950	3.31129	7	29845586	7.98313
Os03t0321500	LOC_Os03g20530	Os07t0686500	LOC_Os07g48690	2e-144	1725	3	11677775	3.31344	7	29823283	7.98239
Os03t0322700	LOC_Os03g20650	Os07t0686100	LOC_Os07g48660	5e-39	1725	3	11731523	3.31488	7	29805487	7.98181
Os03t0324300	LOC_Os03g20780	Os07t0685700	LOC_Os07g48630	1e-166	1725	3	11819256	3.31723	7	29776391	7.98085
Os03t0325500	LOC_Os03g20900	Os07t0685300	LOC_Os07g48596	6e-88	1725	3	11887245	3.31906	7	29752438	7.98006
Os03t0325600	LOC_Os03g20910	Os07t0684900	LOC_Os07g48560	1e-29	1725	3	11893794	3.31923	7	29733315	7.97943
Os03t0326500	LOC_Os03g21000	Os07t0684100	LOC_Os07g48510	1e-30	1725	3	11967602	3.32121	7	29672046	7.97741
Os03t0327600	LOC_Os03g21040	Os07t0683600	LOC_Os07g48460	7e-102	1725	3	12005976	3.32224	7	29653405	7.9768
Os03t0327800	LOC_Os03g21060	Os07t0683200	LOC_Os07g48450	1e-59	1725	3	12022419	3.32269	7	29646310	7.97656
Os03t0328400	LOC_Os03g21120	Os07t0682800	LOC_Os07g48430	2e-15	1725	3	12070057	3.32396	7	29623630	7.97582
Os03t0328900	LOC_Os03g21140	Os07t0682400	LOC_Os07g48410	0	1725	3	12095179	3.32464	7	29589889	7.97471
Os03t0330000	LOC_Os03g21250	Os07t0681700	LOC_Os07g48370	0	1725	3	12182036	3.32697	7	29569406	7.97403
Os03t0331700	LOC_Os03g21380	Os07t0681400	LOC_Os07g48340	8e-73	1725	3	12273432	3.32942	7	29549451	7.97337
Os03t0332100	LOC_Os03g21400	Os07t0681300	LOC_Os07g48330	0	1725	3	12283540	3.32969	7	29542348	7.97314
Os03t0332533	LOC_Os03g21480	Os07t0681200	LOC_Os07g48320	4e-81	1725	3	12319559	3.33066	7	29537446	7.97298
Os03t0332900	LOC_Os03g21510	Os07t0681100	LOC_Os07g48310	0	1725	3	12337251	3.33114	7	29523976	7.97253
Os03t0333300	LOC_Os03g21550	Os07t0681000	LOC_Os07g48300	8e-126	1725	3	12363984	3.33185	7	29519899	7.9724
Os03t0334000	LOC_Os03g21620	Os07t0680900	LOC_Os07g48290	0	1725	3	12388570	3.33251	7	29517822	7.97233
Os03t0334200	LOC_Os03g21640	Os07t0680600	LOC_Os07g48280	6e-69	1725	3	12404105	3.33293	7	29509258	7.97205
Os03t0335200	LOC_Os03g21710	Os07t0680400	LOC_Os07g48260	6e-22	1725	3	12442666	3.33397	7	29489262	7.97139
Os03t0335300	LOC_Os03g21720	Os07t0680000	LOC_Os07g48229	0	1725	3	12450232	3.33417	7	29470068	7.97076
Os03t0336200	LOC_Os03g21800	Os07t0679500	LOC_Os07g48180	3e-100	1725	3	12500252	3.33551	7	29440302	7.96978
Os03t0336700	LOC_Os03g21850	Os07t0679400	LOC_Os07g48170	6e-07	1725	3	12541048	3.33661	7	29430735	7.96946
Os03t0336900	LOC_Os03g21870	Os07t0679200	LOC_Os07g48150	5e-18	1725	3	12557757	3.33705	7	29419769	7.9691
Os03t0337500	LOC_Os03g21890	Os07t0679000	LOC_Os07g48130	0	1725	3	12572474	3.33745	7	29402162	7.96852
Os03t0339300	LOC_Os03g22010	Os07t0676900	LOC_Os07g47990	4e-54	239	3	12659905	3.3398	7	29320393	7.96583
Os03t0341000	LOC_Os03g22170	Os07t0674800	LOC_Os07g47790	1e-19	1725	3	12761469	3.34252	7	29201094	7.9619
Os03t0341100	LOC_Os03g22180	Os07t0674700	LOC_Os07g47780	2e-98	1725	3	12764147	3.34259	7	29197806	7.96179
Os03t0341600	LOC_Os03g22210	Os07t0674400	LOC_Os07g47750	5e-15	1725	3	12787430	3.34322	7	29192091	7.9616
Os03t0343500	LOC_Os03g22340	Os07t0674200	LOC_Os07g47710	2e-47	1725	3	12846489	3.3448	7	29161156	7.96058
Os03t0344100	LOC_Os03g22380	Os07t0673500	LOC_Os07g47630	5e-88	1725	3	12862993	3.34525	7	29130271	7.95957
Os03t0344600	LOC_Os03g22410	Os07t0672600	LOC_Os07g47540	4e-35	1725	3	12882311	3.34577	7	29096257	7.95844
Os03t0349200	LOC_Os03g22700	Os07t0668000	LOC_Os07g47180	1e-10	282	3	13159314	3.3532	7	28869136	7.95096
Os03t0351100	LOC_Os03g22770	Os07t0667300	LOC_Os07g47140	2e-76	282	3	13201172	3.35432	7	28845360	7.95018
Os03t0351300	LOC_Os03g22790	Os07t0667100	LOC_Os07g47120	3e-122	282	3	13210035	3.35456	7	28839038	7.94997
Os03t0351400	LOC_Os03g22800	Os07t0667000	LOC_Os07g47110	9e-141	282	3	13213773	3.35466	7	28833623	7.94979
Os03t0351500	LOC_Os03g22810	Os07t0665200	LOC_Os07g46990	6e-73	282	3	13230577	3.35511	7	28735933	7.94658
Os03t0352300	LOC_Os03g22880	Os07t0661800	LOC_Os07g46720	2e-77	546	3	13270776	3.35619	7	28588826	7.94173
Os03t0353400	LOC_Os03g23010	Os07t0661400	LOC_Os07g46670	6e-24	546	3	13331539	3.35782	7	28550778	7.94048
Os03t0356400	LOC_Os03g24030	Os07t0659900	LOC_Os07g46570	2e-74	546	3	14178453	3.38055	7	28474615	7.93797
Os03t0356414	LOC_Os03g24040	Os07t0659800	LOC_Os07g46560	1e-167	546	3	14181088	3.38063	7	28469492	7.9378
Os03t0356498	LOC_Os03g24070	Os07t0659400	LOC_Os07g46520	4e-38	546	3	14214607	3.38152	7	28444006	7.93696
Os03t0356526	LOC_Os03g24100	Os07t0659300	LOC_Os07g46510	2e-51	546	3	14226027	3.38183	7	28441229	7.93687
Os03t0356582	LOC_Os03g24160	Os07t0658700	LOC_Os07g46490	0	546	3	14259344	3.38273	7	28413412	7.93595
Os03t0356638	LOC_Os03g24180	Os07t0658300	LOC_Os07g46450	9e-152	546	3	14274677	3.38314	7	28373732	7.93464
Os03t0356652	LOC_Os03g24184	Os07t0657500	LOC_Os07g46390	7e-60	546	3	14290761	3.38357	7	28344725	7.93369
Os03t0357500	LOC_Os03g24300	Os07t0655800	LOC_Os07g46210	3e-19	546	3	14380769	3.38598	7	28237548	7.93016
Os03t0358000	LOC_Os03g24339	Os07t0655500	LOC_Os07g46180	0	546	3	14388931	3.3862	7	28216283	7.92946
Os03t0358200	LOC_Os03g24390	Os07t0655400	LOC_Os07g46170	1e-106	546	3	14430817	3.38733	7	28211288	7.92929
Os03t0359600	LOC_Os03g24510	Os07t0646800	LOC_Os07g45260	3e-124	3405	3	14517375	3.38965	7	27666930	7.91136
Os03t0360800	LOC_Os03g24610	Os07t0645500	LOC_Os07g45100	5e-107	3405	3	14562258	3.39086	7	27578530	7.90845
Os03t0363950	LOC_Os03g24910	Os07t0644200	LOC_Os07g44960	8e-149	3405	3	14735710	3.39551	7	27477009	7.90511
Os03t0364500	LOC_Os03g24940	Os07t0642800	LOC_Os07g44830	2e-106	3405	3	14760586	3.39618	7	27429934	7.90356
Os03t0364700	LOC_Os03g24950	Os07t0642600	LOC_Os07g44820	3e-12	3405	3	14780206	3.39671	7	27415181	7.90307
Os03t0365800	LOC_Os03g25030	Os07t0642200	LOC_Os07g44780	1e-89	3405	3	14836618	3.39822	7	27387865	7.90217
Os03t0366000	LOC_Os03g25050	Os07t0641700	LOC_Os07g44740	2e-42	3405	3	14845668	3.39846	7	27366134	7.90145
Os03t0366200	LOC_Os03g25070	Os07t0641200	LOC_Os07g44710	3e-128	3405	3	14868290	3.39907	7	27343638	7.90071
Os03t0366700	LOC_Os03g25110	Os07t0641000	LOC_Os07g44700	2e-133	3405	3	14884139	3.3995	7	27337650	7.90052
Os03t0366800	LOC_Os03g25120	Os07t0640900	LOC_Os07g44690	9e-16	3405	3	14889973	3.39965	7	27333915	7.90039
Os03t0367900	LOC_Os03g25270	Os07t0639600	LOC_Os07g44610	3e-101	3405	3	14980122	3.40207	7	27279076	7.89859
Os03t0368000	LOC_Os03g25280	Os07t0639500	LOC_Os07g44600	1e-21	3405	3	14983308	3.40216	7	27277392	7.89853
Os03t0369000	LOC_Os03g25340	Os07t0639000	LOC_Os07g44550	4e-111	3405	3	15027676	3.40335	7	27263841	7.89808
Os03t0369200	LOC_Os03g25360	Os07t0638600	LOC_Os07g44460	1e-86	3405	3	15041984	3.40373	7	27217469	7.89656
Os03t0369800	LOC_Os03g25390	Os07t0637400	LOC_Os07g44350	3e-119	3405	3	15061470	3.40426	7	27161746	7.89472
Os03t0370000	LOC_Os03g25400	Os07t0637300	LOC_Os07g44330	6e-175	3405	3	15073483	3.40458	7	27141993	7.89407
Os03t0370200	LOC_Os03g25420	Os07t0637200	LOC_Os07g44320	2e-52	3405	3	15080869	3.40478	7	27135078	7.89384
Os03t0370250	LOC_Os03g25430	Os07t0636100	LOC_Os07g44200	2e-54	3405	3	15085364	3.4049	7	27073156	7.8918
Os03t0370500	LOC_Os03g25450	Os07t0636000	LOC_Os07g44190	0	3405	3	15092789	3.4051	7	27067126	7.8916
Os03t0370600	LOC_Os03g25460	Os07t0635900	LOC_Os07g44180	3e-19	3405	3	15096194	3.40519	7	27063957	7.8915
Os03t0371350	LOC_Os03g25500	Os07t0635500	LOC_Os07g44140	2e-40	3405	3	15118472	3.40579	7	27042916	7.89081
Os03t0371800	LOC_Os03g25550	Os07t0634900	LOC_Os07g44090	7e-19	3405	3	15145163	3.4065	7	27015993	7.88992
Os03t0372700	LOC_Os03g25620	Os07t0634300	LOC_Os07g44050	3e-33	3405	3	15217901	3.40845	7	26985860	7.88893
Os03t0374400	LOC_Os03g25750	Os07t0634000	LOC_Os07g44020	4e-84	3405	3	15275916	3.41001	7	26968770	7.88836
Os03t0374500	LOC_Os03g25760	Os07t0633400	LOC_Os07g43970	4e-150	3405	3	15286507	3.4103	7	26948384	7.88769
Os03t0374575	LOC_Os03g25770	Os07t0633200	LOC_Os07g43950	2e-38	3405	3	15298827	3.41063	7	26926464	7.88697
Os03t0374600	LOC_Os03g25790	Os07t0633100	LOC_Os07g43940	5e-44	3405	3	15311699	3.41097	7	26919633	7.88675
Os03t0376000	LOC_Os03g25930	Os07t0632700	LOC_Os07g43890	5e-92	3405	3	15391029	3.4131	7	26902771	7.88619
Os03t0376600	LOC_Os03g25960	Os07t0631900	LOC_Os07g43810	7e-79	3405	3	15413935	3.41372	7	26871970	7.88518
Os03t0377700	LOC_Os03g26044	Os07t0630900	LOC_Os07g43710	2e-133	3405	3	15473614	3.41532	7	26818594	7.88342
Os03t0377600	LOC_Os03g26044	Os07t0631200	LOC_Os07g43740	2e-16	3405	3	15472242	3.41528	7	26833831	7.88392
Os03t0378500	LOC_Os03g26130	Os07t0629000	LOC_Os07g43580	4e-60	3405	3	15514174	3.41641	7	26736070	7.8807
Os03t0379300	LOC_Os03g26210	Os07t0628500	LOC_Os07g43530	4e-62	3405	3	15547320	3.4173	7	26700037	7.87951
Os03t0383800	LOC_Os03g26630	Os07t0626200	LOC_Os07g43316	1e-13	3405	3	15761660	3.42305	7	26592983	7.87599
Os03t0385400	LOC_Os03g26820	Os07t0625800	LOC_Os07g43290	2e-14	3405	3	15854691	3.42555	7	26581066	7.87559
Os03t0386500	LOC_Os03g26910	Os07t0624600	LOC_Os07g43160	2e-102	3405	3	15928930	3.42754	7	26527507	7.87383
Os03t0387800	LOC_Os03g27010	Os07t0623600	LOC_Os07g43070	1e-110	3405	3	16007866	3.42966	7	26464860	7.87177
Os03t0388000	LOC_Os03g27030	Os07t0623300	LOC_Os07g43050	2e-49	3405	3	16022768	3.43006	7	26453788	7.8714
Os03t0388100	LOC_Os03g27040	Os07t0623200	LOC_Os07g43040	5e-26	3405	3	16027176	3.43017	7	26450668	7.8713
Os03t0388500	LOC_Os03g27080	Os07t0623100	LOC_Os07g43030	1e-82	3405	3	16052521	3.43086	7	26436494	7.87083
Os03t0388800	LOC_Os03g27110	Os07t0622700	LOC_Os07g42994	6e-114	3405	3	16075325	3.43147	7	26413892	7.87009
Os03t0389700	LOC_Os03g27230	Os07t0622200	LOC_Os07g42960	0	3405	3	16151252	3.43351	7	26386877	7.8692
Os03t0390000	LOC_Os03g27260	Os07t0622100	LOC_Os07g42950	5e-110	3405	3	16169440	3.43399	7	26383131	7.86907
Os03t0390200	LOC_Os03g27280	Os07t0622000	LOC_Os07g42940	5e-174	3405	3	16175532	3.43416	7	26378217	7.86891
Os03t0392000	LOC_Os03g27420	Os07t0620800	LOC_Os07g42860	2e-64	3405	3	16274273	3.43681	7	26323407	7.86711
Os03t0392300	LOC_Os03g27450	Os07t0620400	LOC_Os07g42820	1e-92	3405	3	16295221	3.43737	7	26306525	7.86655
Os03t0392400	LOC_Os03g27460	Os07t0620200	LOC_Os07g42800	5e-87	3405	3	16301834	3.43755	7	26296932	7.86623
Os03t0395300	LOC_Os03g27800	Os07t0619100	LOC_Os07g42700	0	3405	3	16486433	3.4425	7	26225112	7.86387
Os03t0397700	LOC_Os03g27990	Os07t0618400	LOC_Os07g42626	1e-92	3405	3	16620124	3.44609	7	26177177	7.86229
Os03t0399400	LOC_Os03g28130	Os07t0617700	LOC_Os07g42590	6e-142	3405	3	16718543	3.44873	7	26148670	7.86135
Os03t0401300	LOC_Os03g28330	Os07t0616800	LOC_Os07g42490	0	3405	3	16848699	3.45222	7	26090755	7.85944
Os03t0402800	LOC_Os03g28940	Os07t0615200	LOC_Os07g42370	9e-71	3405	3	17040032	3.45736	7	26008400	7.85673
Os03t0406200	LOC_Os03g29260	Os07t0614500	LOC_Os07g42300	2e-78	3405	3	17287192	3.46399	7	25974282	7.85561
Os03t0407000	LOC_Os03g29350	Os07t0614300	LOC_Os07g42280	3e-145	3405	3	17328499	3.4651	7	25961840	7.8552
Os03t0407100	LOC_Os03g29360	Os07t0613800	LOC_Os07g42220	3e-30	3405	3	17347427	3.46561	7	25933541	7.85426
Os03t0407900	LOC_Os03g29410	Os07t0613500	LOC_Os07g42200	6e-156	3405	3	17381506	3.46653	7	25915366	7.85366
Os03t0408300	LOC_Os03g29460	Os07t0613200	LOC_Os07g42170	2e-62	3405	3	17419249	3.46754	7	25897112	7.85306
Os03t0410900	LOC_Os03g29740	Os07t0608700	LOC_Os07g41790	7e-28	3405	3	17573219	3.47167	7	25697031	7.84647
Os03t0411100	LOC_Os03g29760	Os07t0608200	LOC_Os07g41720	2e-67	3405	3	17598930	3.47236	7	25657203	7.84516
Os03t0411600	LOC_Os03g29830	Os07t0607500	LOC_Os07g41660	3e-28	3405	3	17631205	3.47323	7	25627234	7.84417
Os03t0412300	LOC_Os03g29920	Os07t0606900	LOC_Os07g41600	5e-12	3405	3	17679096	3.47451	7	25594811	7.84311
Os03t0413000	LOC_Os03g29970	Os07t0606600	LOC_Os07g41580	3e-60	3405	3	17717388	3.47554	7	25581406	7.84266
Os03t0415500	LOC_Os03g30200	Os07t0604500	LOC_Os07g41330	3e-51	3405	3	17868689	3.4796	7	25420045	7.83735
Os03t0416200	LOC_Os03g30250	Os07t0604300	LOC_Os07g41310	3e-163	3405	3	17892501	3.48024	7	25412092	7.83709
Os03t0416500	LOC_Os03g30300	Os07t0604000	LOC_Os07g41280	3e-138	3405	3	17920361	3.48099	7	25399360	7.83667
Os03t0417700	LOC_Os03g30420	Os07t0603700	LOC_Os07g41240	6e-180	3405	3	17972602	3.48239	7	25373984	7.83583
Os03t0418700	LOC_Os03g30530	Os07t0603300	LOC_Os07g41200	0	3405	3	18054461	3.48459	7	25324599	7.8342
Os03t0418800	LOC_Os03g30550	Os07t0603100	LOC_Os07g41180	5e-99	3405	3	18067763	3.48494	7	25315368	7.8339
Os03t0419100	LOC_Os03g30570	Os07t0602900	LOC_Os07g41160	3e-52	3405	3	18081756	3.48532	7	25294031	7.8332
Os03t0422600	LOC_Os03g30870	Os07t0601600	LOC_Os07g41050	8e-24	3405	3	18219985	3.48903	7	25215331	7.83061
Os03t0425900	LOC_Os03g31240	Os07t0598800	LOC_Os07g40780	1e-11	3405	3	18419657	3.49439	7	25099009	7.82677
Os03t0427000	LOC_Os03g31310	Os07t0598200	LOC_Os07g40710	9e-123	3405	3	18474936	3.49587	7	25057020	7.82539
Os03t0431200	LOC_Os03g31690	Os07t0585600	LOC_Os07g39690	0	268	3	18719593	3.50244	7	24445489	7.80525
Os03t0432000	LOC_Os03g31740	Os07t0585900	LOC_Os07g39720	6e-12	268	3	18780056	3.50406	7	24467611	7.80597
Os03t0433200	LOC_Os03g31880	Os07t0586900	LOC_Os07g39820	5e-178	268	3	18870724	3.5065	7	24528969	7.808
Os03t0435300	LOC_Os03g32100	Os07t0587500	LOC_Os07g39880	1e-99	268	3	18999213	3.50995	7	24572156	7.80942
Os03t0437200	LOC_Os03g32230	Os07t0588600	LOC_Os07g39960	8e-18	268	3	19068284	3.5118	7	24633615	7.81144
Os03t0439000	LOC_Os03g32420	Os07t0589600	LOC_Os07g40040	6e-17	268	3	19170968	3.51456	7	24695099	7.81347
Os03t0603300	LOC_Os03g40650	Os12t0574800	LOC_Os12g38620	5e-66	2616	3	23413598	3.62843	12	23876542	12.8602
Os03t0604566	LOC_Os03g40770	Os12t0577800	LOC_Os12g38870	5e-08	2616	3	23479224	3.63019	12	24041367	12.8661
Os03t0606100	LOC_Os03g40930	Os12t0581300	LOC_Os12g39160	1e-77	2616	3	23556019	3.63225	12	24236171	12.8731
Os03t0607500	LOC_Os03g41080	Os12t0581700	LOC_Os12g39200	4e-63	2616	3	23641679	3.63455	12	24286192	12.8749
Os03t0607600	LOC_Os03g41100	Os12t0581800	LOC_Os12g39210	1e-107	2616	3	23655902	3.63493	12	24291003	12.8751
Os03t0607700	LOC_Os03g41110	Os12t0581900	LOC_Os12g39220	8e-30	2616	3	23662100	3.6351	12	24294210	12.8752
Os03t0609800	LOC_Os03g41350	Os12t0583500	LOC_Os12g39380	0	2616	3	23801433	3.63884	12	24367172	12.8779
Os03t0610400	LOC_Os03g41390	Os12t0583700	LOC_Os12g39400	4e-33	2616	3	23847507	3.64008	12	24385828	12.8785
Os03t0610900	LOC_Os03g41460	Os12t0586100	LOC_Os12g39630	0	2616	3	23880147	3.64095	12	24607845	12.8865
Os03t0615300	LOC_Os03g41920	Os12t0587200	LOC_Os12g39710	2e-16	2616	3	24095485	3.64673	12	24675109	12.889
Os03t0617500	LOC_Os03g42070	Os12t0588800	LOC_Os12g39830	2e-62	2616	3	24222045	3.65013	12	24768511	12.8923
Os03t0619100	LOC_Os03g42200	Os12t0590700	LOC_Os12g39990	2e-26	2616	3	24285973	3.65184	12	24872094	12.8961
Os03t0622200	LOC_Os03g42430	Os12t0591300	LOC_Os12g40070	3e-07	2616	3	24425000	3.65558	12	24925548	12.898
Os03t0625300	LOC_Os03g42710	Os12t0594000	LOC_Os12g40260	2e-129	2616	3	24592221	3.66006	12	25063412	12.9029
Os03t0626600	LOC_Os03g42820	Os12t0596800	LOC_Os12g40490	0	2616	3	24668047	3.6621	12	25201251	12.9079
Os03t0626800	LOC_Os03g42840	Os12t0597000	LOC_Os12g40510	1e-122	2616	3	24700073	3.66296	12	25212000	12.9083
Os03t0627500	LOC_Os03g42900	Os12t0597600		3e-102	2616	3	24736708	3.66394	12	25242730	12.9094
Os03t0632800	LOC_Os03g43360	Os12t0600200	LOC_Os12g40790	6e-79	2616	3	24986974	3.67066	12	25396523	12.9149
Os03t0633100	LOC_Os03g43390	Os12t0601000	LOC_Os12g40860	7e-20	2616	3	25000792	3.67103	12	25446370	12.9167
Os03t0633500	LOC_Os03g43400	Os12t0601300	LOC_Os12g40890	6e-53	2616	3	25009894	3.67127	12	25459657	12.9172
Os03t0633800	LOC_Os03g43410	Os12t0601400	LOC_Os12g40900	1e-50	2616	3	25023659	3.67164	12	25473983	12.9177
Os03t0634400	LOC_Os03g43440	Os12t0603700	LOC_Os12g41090	8e-30	2616	3	25037492	3.67201	12	25593211	12.922
Os03t0635800	LOC_Os03g43510	Os12t0604200	LOC_Os12g41140	3e-59	2616	3	25083559	3.67325	12	25636344	12.9236
Os03t0636700	LOC_Os03g43580	Os12t0604500	LOC_Os12g41160	2e-16	2616	3	25158473	3.67526	12	25654043	12.9242
Os03t0636800	LOC_Os03g43590	Os12t0604700	LOC_Os12g41180	0	2616	3	25163124	3.67539	12	25666860	12.9247
Os03t0637900	LOC_Os03g43684	Os12t0605100	LOC_Os12g41200	3e-59	2616	3	25238048	3.6774	12	25684662	12.9253
Os03t0638300	LOC_Os03g43730	Os12t0605500	LOC_Os12g41230	2e-16	2616	3	25267713	3.67819	12	25710730	12.9263
Os03t0638800	LOC_Os03g43760	Os12t0605900	LOC_Os12g41260	1e-139	2616	3	25287644	3.67873	12	25731670	12.927
Os03t0638900	LOC_Os03g43770	Os12t0609900	LOC_Os12g41630	2e-43	2616	3	25299300	3.67904	12	25907042	12.9333
Os03t0639300	LOC_Os03g43810	Os12t0610200	LOC_Os12g41650	6e-26	2616	3	25356090	3.68057	12	25918186	12.9337
Os03t0639600	LOC_Os03g43840	Os12t0611000	LOC_Os12g41700	7e-64	2616	3	25385820	3.68136	12	25964027	12.9354
Os03t0640800	LOC_Os03g43930	Os12t0612700	LOC_Os12g41860	0	2616	3	25462987	3.68344	12	26069253	12.9392
Os03t0641200	LOC_Os03g43970	Os12t0613100	LOC_Os12g41890	4e-27	2616	3	25504276	3.68454	12	26109113	12.9406
Os03t0641700	LOC_Os03g44010	Os12t0614000	LOC_Os12g41962	8e-55	2616	3	25539297	3.68548	12	26171699	12.9429
Os03t0642300	LOC_Os03g44020	Os12t0614600	LOC_Os12g42020	2e-128	2616	3	25555143	3.68591	12	26203614	12.944
Os03t0642600	LOC_Os03g44050	Os12t0614800	LOC_Os12g42040	5e-97	2616	3	25571559	3.68635	12	26221627	12.9447
Os03t0642900	LOC_Os03g44100	Os12t0615500	LOC_Os12g42100	2e-91	2616	3	25579462	3.68656	12	26260265	12.9461
Os03t0644600	LOC_Os03g44250	Os12t0616800	LOC_Os12g42220	1e-09	2616	3	25676567	3.68917	12	26343365	12.9491
Os03t0645100	LOC_Os03g44300	Os12t0616900	LOC_Os12g42230	2e-173	2616	3	25715301	3.69021	12	26348628	12.9492
Os03t0645200	LOC_Os03g44310	Os12t0617100	LOC_Os12g42260	2e-74	2616	3	25717098	3.69026	12	26365047	12.9498
Os03t0645900	LOC_Os03g44380	Os12t0617400	LOC_Os12g42280	1e-142	2616	3	25770347	3.69169	12	26417621	12.9517
Os03t0646900	LOC_Os03g44500	Os12t0617900	LOC_Os12g42310	0	2616	3	25854022	3.69393	12	26455865	12.9531
Os03t0647500	LOC_Os03g44530	Os12t0618300	LOC_Os12g42370	2e-102	2616	3	25874325	3.69448	12	26483070	12.9541
Os03t0647600	LOC_Os03g44540	Os12t0618600	LOC_Os12g42400	3e-58	2616	3	25880581	3.69464	12	26495772	12.9546
Os03t0648100	LOC_Os03g44580	Os12t0618800	LOC_Os12g42420	5e-142	2616	3	25913723	3.69553	12	26512332	12.9551
Os03t0648300	LOC_Os03g44610	Os12t0619000	LOC_Os12g42430	3e-99	2616	3	25927481	3.6959	12	26517871	12.9553
Os03t0649000	LOC_Os03g44670	Os12t0620600	LOC_Os12g42570	0	2616	3	25958834	3.69674	12	26581999	12.9577
Os03t0650000	LOC_Os03g44710	Os12t0621100	LOC_Os12g42610	1e-63	2616	3	26008429	3.69808	12	26626487	12.9593
Os03t0654400	LOC_Os03g45170	Os12t0623500	LOC_Os12g42850	0	2616	3	26315500	3.70632	12	26769921	12.9644
Os03t0654700	LOC_Os03g45210	Os12t0623600	LOC_Os12g42860	4e-43	2616	3	26338079	3.70692	12	26778716	12.9647
Os03t0656500	LOC_Os03g45370	Os12t0624200	LOC_Os12g42910	6e-62	2616	3	26425158	3.70926	12	26817498	12.9661
Os03t0660200	LOC_Os03g45800	Os12t0626200	LOC_Os12g43110	5e-19	2616	3	26677185	3.71602	12	26916585	12.9697
Os03t0661500	LOC_Os03g45930	Os12t0628300	LOC_Os12g43350	1e-15	2616	3	26771188	3.71855	12	27043437	12.9743
Os03t0661600	LOC_Os03g45960	Os12t0628600	LOC_Os12g43380	2e-42	2616	3	26783508	3.71888	12	27061569	12.9749
Os03t0663400	LOC_Os03g46060	Os12t0630200	LOC_Os12g43450	2e-46	2616	3	26844063	3.7205	12	27108831	12.9766
Os03t0666500	LOC_Os03g46390	Os12t0631100	LOC_Os12g43550	1e-104	2616	3	27045373	3.72591	12	27170500	12.9789
Os03t0670700	LOC_Os03g46770	Os12t0632000	LOC_Os12g43600	1e-45	594	3	27271131	3.73197	12	27208648	12.9802
Os03t0671800	LOC_Os03g46860	Os12t0632600	LOC_Os12g43620	2e-53	594	3	27316566	3.73319	12	27237005	12.9813
Os03t0673800	LOC_Os03g47070	Os12t0633600	LOC_Os12g43720	0	594	3	27434841	3.73636	12	27303154	12.9836
Os03t0676300	LOC_Os03g47270	Os12t0634700	LOC_Os12g43820	1e-07	594	3	27557822	3.73966	12	27357583	12.9856
Os03t0676400	LOC_Os03g47280	Os12t0635400		6e-08	594	3	27563160	3.7398	12	27387282	12.9867
Os03t0678400	LOC_Os03g47500	Os12t0636000	LOC_Os12g43930	1e-78	594	3	27674892	3.7428	12	27413150	12.9876
Os03t0680100	LOC_Os03g47640	Os12t0636100	LOC_Os12g43940	2e-53	594	3	27789580	3.74588	12	27414872	12.9877
Os03t0680700	LOC_Os03g47730	Os12t0636200	LOC_Os12g43950	1e-29	594	3	27862383	3.74784	12	27420315	12.9879
Os03t0681400	LOC_Os03g47770	Os12t0636800	LOC_Os12g44000	1e-80	594	3	27922705	3.74946	12	27443973	12.9887
Os03t0682100	LOC_Os03g47810	Os12t0637700	LOC_Os12g44060	1e-127	594	3	27954772	3.75032	12	27473130	12.9898
Os03t0685500	LOC_Os03g48080	Os12t0637900	LOC_Os12g44080	1e-13	594	3	28154572	3.75568	12	27484592	12.9902
Os03t0687000	LOC_Os03g48180	Os12t0638200	LOC_Os12g44100	2e-154	594	3	28224779	3.75756	12	27494811	12.9905
Os03t0689300	LOC_Os03g48310	Os12t0638700	LOC_Os12g44150	0	594	3	28321417	3.76016	12	27535583	12.992
Os03t0692000	LOC_Os03g48560	Os12t0639700	LOC_Os12g44240	6e-134	594	3	28489438	3.76467	12	27584629	12.9938
Os03t0752300	LOC_Os03g54100	Os07t0108800	LOC_Os07g01810	5e-117	602	3	31826049	3.85422	7	466416	7.01536
Os03t0752800	LOC_Os03g54160	Os07t0108900	LOC_Os07g01820	6e-42	602	3	31846530	3.85477	7	473765	7.01561
Os03t0755800	LOC_Os03g54870	Os07t0109300	LOC_Os07g01850	6e-09	602	3	32090360	3.86132	7	507656	7.01672
Os03t0756500	LOC_Os03g54930	Os07t0109600	LOC_Os07g01880	3e-91	602	3	32124943	3.86224	7	527706	7.01738
Os03t0758000	LOC_Os03g55080	Os07t0111400	LOC_Os07g02060	1e-33	602	3	32221939	3.86485	7	629819	7.02075
Os03t0758500	LOC_Os03g55120	Os07t0112700	LOC_Os07g02200	2e-30	602	3	32258214	3.86582	7	699093	7.02303
Os03t0758800	LOC_Os03g55150	Os07t0112800	LOC_Os07g02210	1e-82	602	3	32287092	3.8666	7	702223	7.02313
Os03t0761100	LOC_Os03g55320	Os07t0114000	LOC_Os07g02330	1e-116	602	3	32371019	3.86885	7	779554	7.02568
Os03t0762000	LOC_Os03g55389	Os07t0114400	LOC_Os07g02350	4e-33	602	3	32410971	3.86992	7	798883	7.02632
Os03t0762300	LOC_Os03g55410	Os07t0115300	LOC_Os07g02440	1e-98	602	3	32425243	3.8703	7	837248	7.02758
Os03t0762500	LOC_Os03g55430	Os07t0115500	LOC_Os07g02460	8e-09	602	3	32436492	3.87061	7	848050	7.02794
Os03t0764000	LOC_Os03g55530	Os07t0116600	LOC_Os07g02540	1e-128	602	3	32496317	3.87221	7	908600	7.02993
Os03t0764300	LOC_Os03g55560	Os07t0119000	LOC_Os07g02780	0	602	3	32511344	3.87262	7	1014952	7.03343
Os03t0764600	LOC_Os03g55590	Os07t0119300	LOC_Os07g02800	6e-52	602	3	32542561	3.87345	7	1045155	7.03443
Os03t0768900	LOC_Os03g55880	Os07t0123100	LOC_Os07g03120	3e-17	924	3	32722677	3.87829	7	1193291	7.03931
Os03t0769000	LOC_Os03g55890	Os07t0123400	LOC_Os07g03140	2e-36	924	3	32724212	3.87833	7	1201595	7.03958
Os03t0769400	LOC_Os03g55950	Os07t0123500	LOC_Os07g03150	0	924	3	32753679	3.87912	7	1212858	7.03995
Os03t0769700	LOC_Os03g55980	Os07t0123800	LOC_Os07g03170	1e-18	924	3	32765779	3.87944	7	1239039	7.04081
Os03t0769900	LOC_Os03g56000	Os07t0124000	LOC_Os07g03190	3e-67	924	3	32773626	3.87966	7	1247874	7.04111
Os03t0770800	LOC_Os03g56060	Os07t0124750	LOC_Os07g03260	0	924	3	32829610	3.88116	7	1304328	7.04297
Os03t0771500	LOC_Os03g56110	Os07t0129700	LOC_Os07g03770	1e-66	924	3	32863390	3.88206	7	1598405	7.05265
Os03t0772600	LOC_Os03g56160	Os07t0132150	LOC_Os07g04010	1e-158	924	3	32906987	3.88323	7	1725061	7.05682
Os03t0773000	LOC_Os03g56220	Os07t0133500	LOC_Os07g04150	1e-145	924	3	32926942	3.88377	7	1803170	7.0594
Os03t0773700	LOC_Os03g56270	Os07t0134200	LOC_Os07g04190	0	924	3	32977690	3.88513	7	1844894	7.06077
Os03t0777000	LOC_Os03g56580	Os07t0138200	LOC_Os07g04560	4e-78	924	3	33132966	3.8893	7	2055292	7.0677
Os03t0781700	LOC_Os03g56900	Os07t0142000	LOC_Os07g04910	3e-103	924	3	33300701	3.8938	7	2203597	7.07259
Os03t0782400	LOC_Os03g56944	Os07t0142300		2e-08	924	3	33326592	3.8945	7	2211849	7.07286
Os03t0782500	LOC_Os03g56950	Os07t0143200	LOC_Os07g05010	2e-55	924	3	33331801	3.89464	7	2239382	7.07377
Os03t0784100	LOC_Os03g57080	Os07t0144500	LOC_Os07g05110	2e-51	924	3	33439474	3.89753	7	2289488	7.07542
Os03t0784500	LOC_Os03g57110	Os07t0147800	LOC_Os07g05390	3e-90	924	3	33459644	3.89807	7	2501825	7.08241
Os03t0784700	LOC_Os03g57120	Os07t0147900	LOC_Os07g05400	0	924	3	33465231	3.89822	7	2509229	7.08266
Os03t0785300	LOC_Os03g57160	Os07t0150500	LOC_Os07g05610	0	924	3	33490670	3.8989	7	2667031	7.08785
Os03t0785800	LOC_Os03g57190	Os07t0152000	LOC_Os07g05720	6e-35	924	3	33512907	3.8995	7	2783596	7.09169
Os03t0786000	LOC_Os03g57210	Os07t0152800	LOC_Os07g05810	3e-44	924	3	33523266	3.89978	7	2826421	7.0931
Os03t0786100	LOC_Os03g57220	Os07t0152900	LOC_Os07g05820	0	924	3	33528022	3.8999	7	2830475	7.09324
Os03t0786400	LOC_Os03g57240	Os07t0153600	LOC_Os07g05900	2e-15	924	3	33544515	3.90035	7	2871628	7.09459
Os03t0788100	LOC_Os03g57410	Os07t0159400	LOC_Os07g06540	1e-20	2720	3	33634823	3.90277	7	3212498	7.10582
Os03t0788200	LOC_Os03g57420	Os07t0159800	LOC_Os07g06590	6e-53	2720	3	33638336	3.90286	7	3231025	7.10643
Os03t0788600	LOC_Os03g57460	Os07t0160600	LOC_Os07g06680	2e-173	2720	3	33655894	3.90334	7	3290546	7.10839
Os03t0790400	LOC_Os03g57630	Os07t0162500	LOC_Os07g06840	1e-09	2720	3	33746770	3.90577	7	3374687	7.11116
Os03t0790700	LOC_Os03g57680	Os07t0164900	LOC_Os07g07050	3e-47	2720	3	33767993	3.90634	7	3504264	7.11543
Os03t0791700	LOC_Os03g57780	Os07t0166700	LOC_Os07g07230	0	2720	3	33824886	3.90787	7	3616123	7.11912
Os03t0791800	LOC_Os03g57790	Os07t0166800	LOC_Os07g07240	3e-87	2720	3	33829067	3.90798	7	3621798	7.1193
Os03t0792500	LOC_Os03g57854	Os07t0167200	LOC_Os07g07270	0	2720	3	33856534	3.90872	7	3643294	7.12001
Os03t0792800	LOC_Os03g57880	Os07t0168600	LOC_Os07g07340	0	2720	3	33870012	3.90908	7	3701445	7.12193
Os03t0792900	LOC_Os03g57890	Os07t0168800	LOC_Os07g07350	1e-59	2720	3	33873279	3.90917	7	3708379	7.12216
Os03t0793500	LOC_Os03g57940	Os07t0171300	LOC_Os07g07560	0	2720	3	33898946	3.90986	7	3806475	7.12539
Os03t0793600	LOC_Os03g57950	Os07t0175900	LOC_Os07g07950	0	230	3	33909466	3.91014	7	4024685	7.13258
Os03t0793800	LOC_Os03g57970	Os07t0174400	LOC_Os07g07790	2e-16	2720	3	33921726	3.91047	7	3942813	7.12988
Os03t0793900	LOC_Os03g57980	Os07t0175500	LOC_Os07g07920	4e-16	2720	3	33924740	3.91055	7	4008688	7.13205
Os03t0794700	LOC_Os03g58050	Os07t0173501	LOC_Os07g07709	3e-77	230	3	33944497	3.91108	7	3904388	7.12861
Os03t0794900	LOC_Os03g58070	Os07t0173200	LOC_Os07g07680	6e-170	230	3	33960010	3.9115	7	3879550	7.12779
Os03t0795100	LOC_Os03g58090	Os07t0172900	LOC_Os07g07646	2e-22	230	3	33970790	3.91179	7	3863113	7.12725
Os03t0795300	LOC_Os03g58110	Os07t0176500	LOC_Os07g07990	1e-110	2720	3	33982506	3.9121	7	4061778	7.1338
Os03t0795600	LOC_Os03g58140	Os07t0177200	LOC_Os07g08060	4e-74	2720	3	33998073	3.91252	7	4119782	7.13571
Os03t0795900	LOC_Os03g58160	Os07t0178600	LOC_Os07g08140	3e-136	2720	3	34004975	3.91271	7	4171812	7.13742
Os03t0796400	LOC_Os03g58190	Os07t0179500	LOC_Os07g08220	7e-26	2720	3	34037366	3.91357	7	4223494	7.13912
Os03t0796501	LOC_Os03g58204	Os07t0180900	LOC_Os07g08330	0	2720	3	34042332	3.91371	7	4295326	7.14149
Os03t0796600	LOC_Os03g58230	Os07t0181500	LOC_Os07g08390	4e-36	2720	3	34068611	3.91441	7	4337979	7.1429
Os03t0796800	LOC_Os03g58240	Os07t0181700	LOC_Os07g08400	8e-83	2720	3	34079860	3.91472	7	4345134	7.14313
Os03t0796900	LOC_Os03g58250	Os07t0182000	LOC_Os07g08420	2e-47	2720	3	34086201	3.91489	7	4354613	7.14344
Os03t0797000	LOC_Os03g58260	Os07t0182100	LOC_Os07g08430	3e-114	2720	3	34093329	3.91508	7	4362843	7.14371
Os03t0797600	LOC_Os03g58330	Os07t0182200	LOC_Os07g08440	1e-62	2720	3	34131723	3.91611	7	4372054	7.14402
Os03t0797800	LOC_Os03g58350	Os07t0182400	LOC_Os07g08460	2e-37	2720	3	34144998	3.91646	7	4387780	7.14454
Os03t0798300	LOC_Os03g58400	Os07t0182900	LOC_Os07g08500	0	2720	3	34177435	3.91733	7	4421780	7.14566
Os03t0799000	LOC_Os03g58470	Os07t0184800	LOC_Os07g08710	7e-20	2720	3	34203119	3.91802	7	4515709	7.14875
Os03t0799100	LOC_Os03g58480	Os07t0185432	LOC_Os07g08790	3e-61	2720	3	34209182	3.91819	7	4563290	7.15032
Os03t0799400	LOC_Os03g58510	Os07t0185900		8e-06	2720	3	34222693	3.91855	7	4600046	7.15153
Os03t0799600	LOC_Os03g58530	Os07t0186400	LOC_Os07g08880	3e-100	2720	3	34226913	3.91866	7	4638865	7.15281
Os03t0799900	LOC_Os03g58570	Os07t0187700	LOC_Os07g09000	1e-15	2720	3	34247287	3.91921	7	4714843	7.15531
Os03t0800200	LOC_Os03g58600	Os07t0188000	LOC_Os07g09020	0	2720	3	34270056	3.91982	7	4735298	7.15598
Os03t0800700	LOC_Os03g58630	Os07t0190800	LOC_Os07g09310	7e-46	2720	3	34290164	3.92036	7	4912985	7.16184
Os03t0800800	LOC_Os03g58640	Os07t0190900	LOC_Os07g09320	2e-175	2720	3	34293091	3.92044	7	4915264	7.16191
Os03t0801900	LOC_Os03g58740	Os07t0191600	LOC_Os07g09384	1e-59	2720	3	34352036	3.92202	7	4972953	7.16381
Os03t0802200	LOC_Os03g58764	Os07t0191650		2e-06	2720	3	34370260	3.92251	7	4979892	7.16404
Os03t0802500	LOC_Os03g58790	Os07t0192000	LOC_Os07g09420	3e-174	2720	3	34380896	3.9228	7	5001599	7.16476
Os03t0803000	LOC_Os03g58840	Os07t0194000	LOC_Os07g09600	2e-107	2720	3	34405840	3.92346	7	5128023	7.16892
Os03t0803400	LOC_Os03g58880	Os07t0194500	LOC_Os07g09630	4e-68	2720	3	34419157	3.92382	7	5148939	7.16961
Os03t0803600	LOC_Os03g58900	Os07t0194800	LOC_Os07g09670	1e-59	2720	3	34424368	3.92396	7	5161218	7.17001
Os03t0804200	LOC_Os03g58940	Os07t0198300	LOC_Os07g09970	3e-38	2720	3	34462290	3.92498	7	5346020	7.1761
Os03t0804400	LOC_Os03g58970	Os07t0200000	LOC_Os07g10110	0	2720	3	34478190	3.92541	7	5451246	7.17957
Os03t0804900	LOC_Os03g59030	Os07t0201300	LOC_Os07g10160	2e-134	2720	3	34497566	3.92593	7	5495271	7.18102
Os03t0805200	LOC_Os03g59050	Os07t0202100	LOC_Os07g10250	0	2720	3	34511347	3.9263	7	5532803	7.18225
Os03t0806600	LOC_Os03g59180	Os07t0204100	LOC_Os07g10420	4e-27	2720	3	34595695	3.92856	7	5631034	7.18549
Os03t0806800	LOC_Os03g59210	Os07t0204400	LOC_Os07g10440	6e-29	2720	3	34615557	3.92909	7	5644390	7.18593
Os03t0806900	LOC_Os03g59220	Os07t0205000	LOC_Os07g10495	2e-51	2720	3	34617167	3.92914	7	5687113	7.18734
Os03t0807100	LOC_Os03g59240	Os07t0205500	LOC_Os07g10530	0	2720	3	34630234	3.92949	7	5714443	7.18824
Os03t0807600	LOC_Os03g59290	Os07t0206700	LOC_Os07g10600	2e-111	2720	3	34654880	3.93015	7	5783526	7.19051
Os03t0807700	LOC_Os03g59300	Os07t0206900	LOC_Os07g10620	1e-15	2720	3	34664307	3.9304	7	5803083	7.19116
Os03t0807800	LOC_Os03g59310	Os07t0207400	LOC_Os07g10660	3e-85	2720	3	34667607	3.93049	7	5819700	7.1917
Os03t0808000	LOC_Os03g59330	Os07t0208100	LOC_Os07g10730	8e-78	2720	3	34676020	3.93072	7	5855362	7.19288
Os03t0808100	LOC_Os03g59340	Os07t0208500	LOC_Os07g10770	0	2720	3	34679348	3.93081	7	5885207	7.19386
Os03t0808300	LOC_Os03g59360	Os07t0208600	LOC_Os07g10780	1e-42	2720	3	34689835	3.93109	7	5896982	7.19425
Os03t0808900	LOC_Os03g59430	Os07t0209100	LOC_Os07g10840	0	2720	3	34728267	3.93212	7	5923033	7.19511
Os03t0809200	LOC_Os03g59460	Os07t0209800	LOC_Os07g10890	1e-18	2720	3	34743321	3.93252	7	5983684	7.19711
Os03t0809700	LOC_Os03g59530	Os07t0211400	LOC_Os07g11010	0	2720	3	34785392	3.93365	7	6084847	7.20044
Os03t0810100	LOC_Os03g59570	Os07t0211700	LOC_Os07g11050	2e-103	2720	3	34804497	3.93416	7	6122144	7.20167
Os03t0810300	LOC_Os03g59580	Os07t0212300	LOC_Os07g11120	2e-28	2720	3	34817915	3.93452	7	6169661	7.20323
Os03t0811900	LOC_Os03g59740	Os07t0223100	LOC_Os07g12170	1e-103	386	3	34906008	3.93689	7	6841823	7.22537
Os03t0815100	LOC_Os03g60080	Os07t0225300	LOC_Os07g12340	1e-89	386	3	35064728	3.94115	7	7000214	7.23059
Os03t0815700	LOC_Os03g60110	Os07t0227400	LOC_Os07g12490	1e-123	386	3	35085192	3.9417	7	7152976	7.23562
Os03t0815900	LOC_Os03g60130	Os07t0229700	LOC_Os07g12630	2e-137	386	3	35093981	3.94193	7	7257016	7.23905
Os03t0816700	LOC_Os03g60210	Os07t0230700	LOC_Os07g12730	6e-25	386	3	35140822	3.94319	7	7305441	7.24064
Os03t0817200	LOC_Os03g60260	Os07t0231400	LOC_Os07g12770	1e-112	386	3	35169949	3.94397	7	7342831	7.24188
Os03t0818300	LOC_Os03g60390	Os07t0233300	LOC_Os07g12910	3e-94	386	3	35242046	3.94591	7	7447079	7.24531
Os03t0818800	LOC_Os03g60430	Os07t0235800	LOC_Os07g13170	1e-117	386	3	35257316	3.94632	7	7577909	7.24962
Os03t0819900	LOC_Os03g60530	Os07t0239400	LOC_Os07g13530	1e-93	386	3	35305914	3.94762	7	7775536	7.25613
Os03t0830600	LOC_Os03g61510	Os07t0247000	LOC_Os07g14340	1e-18	226	3	35789983	3.96062	7	8223269	7.27088
Os03t0831300	LOC_Os03g61580	Os07t0246600	LOC_Os07g14310	1e-66	226	3	35817353	3.96135	7	8193002	7.26988
Os03t0831800	LOC_Os03g61630	Os07t0246300	LOC_Os07g14280	1e-149	226	3	35838701	3.96192	7	8176013	7.26932
Os03t0832200	LOC_Os03g61670	Os07t0246200	LOC_Os07g14270	9e-163	226	3	35851095	3.96226	7	8169197	7.2691
Os03t0833800	LOC_Os03g61800	Os07t0245200	LOC_Os07g14160	0	342	3	35936536	3.96455	7	8111340	7.26719
Os03t0833900	LOC_Os03g61810	Os07t0245100	LOC_Os07g14150	7e-86	226	3	35940710	3.96466	7	8109171	7.26712
Os03t0836500	LOC_Os03g62030	Os07t0250300	LOC_Os07g14650	4e-21	342	3	36046130	3.96749	7	8384551	7.27619
Os03t0837100	LOC_Os03g62090	Os07t0252400	LOC_Os07g14850	0	342	3	36076472	3.9683	7	8528508	7.28093
Os03t0837800	LOC_Os03g62160	Os07t0256300	LOC_Os07g15280	1e-27	342	3	36107443	3.96914	7	8844614	7.29135
Os03t0840800	LOC_Os03g62410	Os07t0260400	LOC_Os07g15680	0	342	3	36248798	3.97293	7	9138000	7.30101
Os03t0841700	LOC_Os03g62490	Os07t0262200	LOC_Os07g15880	3e-137	342	3	36281715	3.97381	7	9253936	7.30483
Os03t0843300	LOC_Os03g62620	Os07t0272300	LOC_Os07g17120	3e-57	342	3	36340171	3.97538	7	10090186	7.33238
Os03t0844500	LOC_Os03g62730	Os07t0274800	LOC_Os07g17360	0	342	3	36398313	3.97694	7	10280751	7.33865
Os03t0844800	LOC_Os03g62760	Os07t0281200	LOC_Os07g18070	1e-06	342	3	36416095	3.97742	7	10725663	7.35331
Os04t0603000	LOC_Os04g51390	Os08t0241600	LOC_Os08g14330	6e-153	666	4	30932488	4.86251	8	8589692	8.30108
Os04t0603200	LOC_Os04g51400	Os08t0241400	LOC_Os08g14320	2e-36	666	4	30938995	4.86269	8	8580996	8.30077
Os04t0603400	LOC_Os04g51410	Os08t0241300	LOC_Os08g14310	1e-19	666	4	30946509	4.8629	8	8569907	8.30038
Os04t0604000	LOC_Os04g51440	Os08t0240800	LOC_Os08g14230	0	666	4	30963322	4.86337	8	8508626	8.29823
Os04t0604200	LOC_Os04g51450	Os08t0240500	LOC_Os08g14200	5e-50	666	4	30972898	4.86364	8	8487374	8.29749
Os04t0605100	LOC_Os04g51560	Os08t0235800	LOC_Os08g13840	2e-55	666	4	31044424	4.86563	8	8257579	8.28943
Os04t0605900	LOC_Os04g51630	Os08t0234000	LOC_Os08g13690	3e-104	666	4	31099302	4.86716	8	8152524	8.28575
Os04t0606200	LOC_Os04g51680	Os08t0230600	LOC_Os08g13400	8e-22	666	4	31115129	4.86761	8	7971934	8.27942
Os04t0606500	LOC_Os04g51710	Os08t0230100	LOC_Os08g13330	1e-22	666	4	31141644	4.86835	8	7919418	8.27758
Os04t0606700	LOC_Os04g51770	Os08t0230000	LOC_Os08g13320	1e-25	666	4	31179235	4.86939	8	7910908	8.27728
Os04t0607100	LOC_Os04g51794	Os08t0225400	LOC_Os08g12890	2e-85	666	4	31190171	4.8697	8	7653087	8.26825
Os04t0608500	LOC_Os04g51910	Os08t0224700	LOC_Os08g12820	0	666	4	31298247	4.87271	8	7590673	8.26606
Os04t0608800	LOC_Os04g51940	Os08t0224200	LOC_Os08g12760	0	666	4	31320452	4.87333	8	7558625	8.26494
Os04t0608900	LOC_Os04g51950	Os08t0224100	LOC_Os08g12750	0	666	4	31325223	4.87346	8	7553654	8.26476
Os04t0609700	LOC_Os04g52020	Os08t0223766	LOC_Os08g12680	3e-88	666	4	31387733	4.87521	8	7494167	8.26268
Os04t0613000	LOC_Os04g52310	Os08t0207500	LOC_Os08g10630	5e-106	440	4	31577584	4.8805	8	6266862	8.21966
Os04t0613600	LOC_Os04g52361	Os08t0207000	LOC_Os08g10608	3e-19	440	4	31605298	4.88127	8	6243330	8.21883
Os04t0613700	LOC_Os04g52370	Os08t0206900	LOC_Os08g10600	0	440	4	31608494	4.88136	8	6236567	8.2186
Os04t0613800	LOC_Os04g52380	Os08t0206700	LOC_Os08g10580	2e-18	440	4	31619066	4.88166	8	6226892	8.21826
Os04t0613900	LOC_Os04g52390	Os08t0206400	LOC_Os08g10550	3e-67	440	4	31627706	4.8819	8	6205671	8.21751
Os04t0614500	LOC_Os04g52440	Os08t0205900	LOC_Os08g10510	0	440	4	31668668	4.88304	8	6169321	8.21624
Os04t0616200	LOC_Os04g52590	Os08t0203300	LOC_Os08g10300	9e-127	440	4	31762893	4.88567	8	6001276	8.21035
Os04t0616300	LOC_Os04g52600	Os08t0201700	LOC_Os08g10150	0	440	4	31773969	4.88598	8	5888204	8.20639
Os04t0619000	LOC_Os04g52810	Os08t0200600	LOC_Os08g10080	1e-17	440	4	31942331	4.89067	8	5846214	8.20491
Os04t0619400	LOC_Os04g52840	Os08t0200500	LOC_Os08g10070	3e-161	440	4	31962555	4.89124	8	5840939	8.20473
Os04t0620700	LOC_Os04g52960	Os08t0192900	LOC_Os08g09350	8e-79	972	4	32045100	4.89354	8	5421544	8.19003
Os04t0622000	LOC_Os04g53070	Os08t0192800	LOC_Os08g09340	6e-32	972	4	32108706	4.89531	8	5417405	8.18988
Os04t0624000	LOC_Os04g53240	Os08t0191600	LOC_Os08g09240	9e-62	972	4	32215760	4.8983	8	5363704	8.188
Os04t0624600	LOC_Os04g53310	Os08t0191433	LOC_Os08g09230	0	972	4	32251330	4.89929	8	5351108	8.18756
Os04t0625000	LOC_Os04g53350	Os08t0190700	LOC_Os08g09170	0	972	4	32268528	4.89977	8	5313479	8.18624
Os04t0625800	LOC_Os04g53440	Os08t0190200	LOC_Os08g09100	4e-146	972	4	32318711	4.90117	8	5267920	8.18464
Os04t0628100	LOC_Os04g53620	Os08t0185900	LOC_Os08g08700	5e-20	972	4	32462905	4.90519	8	5033859	8.17644
Os04t0628400	LOC_Os04g53660	Os08t0180500	LOC_Os08g08240	0	972	4	32477362	4.90559	8	4712714	8.16518
Os04t0629300	LOC_Os04g53720	Os08t0180300	LOC_Os08g08220	3e-84	972	4	32509043	4.90647	8	4700753	8.16477
Os04t0631600	LOC_Os04g53990	Os08t0179400	LOC_Os08g08160	5e-17	972	4	32666090	4.91085	8	4645898	8.16284
Os04t0633300	LOC_Os04g54080	Os08t0179000	LOC_Os08g08140	9e-21	972	4	32728453	4.91259	8	4632385	8.16237
Os04t0634700	LOC_Os04g54200	Os08t0178700	LOC_Os08g08110	0	972	4	32787121	4.91423	8	4599012	8.1612
Os04t0635100	LOC_Os04g54240	Os08t0178500	LOC_Os08g08090	7e-08	972	4	32801280	4.91462	8	4592786	8.16098
Os04t0635900	LOC_Os04g54340	Os08t0177600	LOC_Os08g08030	3e-166	972	4	32842211	4.91576	8	4551645	8.15954
Os04t0636200	LOC_Os04g54370	Os08t0177500	LOC_Os08g08020	1e-06	972	4	32855699	4.91614	8	4545938	8.15934
Os04t0637000	LOC_Os04g54474	Os08t0176900	LOC_Os08g07970	4e-75	972	4	32905697	4.91753	8	4505318	8.15791
Os04t0637400	LOC_Os04g54500	Os08t0175300	LOC_Os08g07840	0	972	4	32919026	4.91791	8	4390143	8.15388
Os04t0638000	LOC_Os04g54550	Os08t0174300	LOC_Os08g07730	8e-22	972	4	32944584	4.91862	8	4324895	8.15159
Os04t0638100	LOC_Os04g54560	Os08t0174100	LOC_Os08g07720	4e-64	972	4	32948041	4.91871	8	4315163	8.15125
Os04t0638800	LOC_Os04g54600	Os08t0171800	LOC_Os08g07500	1e-51	972	4	32964244	4.91917	8	4210909	8.1476
Os04t0639000	LOC_Os04g54610	Os08t0171700	LOC_Os08g07490	2e-11	972	4	32975798	4.91949	8	4205906	8.14742
Os04t0641000	LOC_Os04g54840	Os08t0171600	LOC_Os08g07480	0	972	4	33110816	4.92325	8	4190881	8.14689
Os04t0643000	LOC_Os04g55030	Os08t0170900	LOC_Os08g07400	0	972	4	33225699	4.92646	8	4152517	8.14555
Os04t0684300	LOC_Os04g58760	Os08t0101900	LOC_Os08g01160	9e-18	392	4	35449745	4.98847	8	107447	8.00377
Os04t0685000	LOC_Os04g58820	Os08t0102400	LOC_Os08g01190	3e-19	392	4	35488283	4.98955	8	137456	8.00482
Os04t0685400	LOC_Os04g58860	Os08t0102700	LOC_Os08g01220	3e-59	392	4	35510531	4.99017	8	151425	8.00531
Os04t0686650	LOC_Os04g59000	Os08t0103000	LOC_Os08g01270	2e-21	392	4	35591188	4.99242	8	171436	8.00601
Os04t0687900	LOC_Os04g59130	Os08t0103300	LOC_Os08g01290	2e-177	392	4	35675828	4.99478	8	187408	8.00657
Os04t0689300	LOC_Os04g59310	Os08t0103500	LOC_Os08g01310	2e-130	392	4	35766549	4.99731	8	195223	8.00684
Os04t0691300	LOC_Os04g59470	Os08t0103900	LOC_Os08g01330	2e-46	392	4	35857778	4.99985	8	209881	8.00736
Os04t0691900	LOC_Os04g59540	Os08t0104700	LOC_Os08g01390	0	392	4	35912696	5.00138	8	250654	8.00879
Os04t0692000	LOC_Os04g59550	Os08t0104900	LOC_Os08g01410	2e-170	392	4	35918387	5.00154	8	268097	8.0094
Os08t0324200	LOC_Os08g23460	Os09t0267400	LOC_Os09g09460	2e-67	1511	8	14295931	8.50108	9	5708596	9.23942
Os08t0326300	LOC_Os08g23700	Os09t0268600	LOC_Os09g09540	5e-26	1511	8	14419786	8.50542	9	5768357	9.24193
Os08t0326500	LOC_Os08g23720	Os09t0272300	LOC_Os09g09980	0	1511	8	14437353	8.50604	9	6049056	9.2537
Os08t0327400	LOC_Os08g23810	Os09t0277800	LOC_Os09g10600	1e-178	1511	8	14503081	8.50834	9	6400535	9.26844
Os08t0328300	LOC_Os08g23930	Os09t0279000	LOC_Os09g10710	2e-133	1511	8	14564284	8.51049	9	6456056	9.27077
Os08t0333100	LOC_Os08g24434	Os09t0281800	LOC_Os09g10950	5e-118	1511	8	14848428	8.52045	9	6649326	9.27888
Os08t0338700	LOC_Os08g25090	Os09t0284400	LOC_Os09g11250	2e-94	1511	8	15321309	8.53702	9	6864512	9.2879
Os08t0338900	LOC_Os08g25130	Os09t0284600	LOC_Os09g11270	9e-75	1511	8	15344608	8.53784	9	6870493	9.28815
Os08t0342300	LOC_Os08g25380	Os09t0293500	LOC_Os09g12240	5e-49	1511	8	15522244	8.54407	9	7573267	9.31763
Os08t0342400	LOC_Os08g25390	Os09t0294000	LOC_Os09g12290	0	1511	8	15527671	8.54426	9	7613342	9.31931
Os08t0344600	LOC_Os08g25624	Os09t0297400	LOC_Os09g12600	1e-164	1511	8	15680399	8.54961	9	7840520	9.32883
Os08t0345700	LOC_Os08g25720	Os09t0298100	LOC_Os09g12650	0	1511	8	15746867	8.55194	9	7858336	9.32958
Os08t0346400	LOC_Os08g25799	Os09t0299000	LOC_Os09g12750	5e-37	1511	8	15783663	8.55323	9	7934394	9.33277
Os08t0346500	LOC_Os08g25820	Os09t0299200	LOC_Os09g12770	2e-109	1511	8	15800431	8.55382	9	7948817	9.33338
Os08t0351200	LOC_Os08g26220	Os09t0300800	LOC_Os09g12970	2e-09	1511	8	16063857	8.56305	9	8088921	9.33925
Os08t0355400	LOC_Os08g26710	Os09t0304500	LOC_Os09g13410	6e-32	1511	8	16323959	8.57217	9	8371432	9.3511
Os08t0359100	LOC_Os08g27030	Os09t0308900	LOC_Os09g13870	3e-129	1511	8	16602022	8.58191	9	8770248	9.36783
Os08t0360700	LOC_Os08g27210	Os09t0309600	LOC_Os09g13930	9e-18	1511	8	16707675	8.58562	9	8817027	9.36979
Os08t0366000	LOC_Os08g27840	Os09t0315700	LOC_Os09g14670	0	1511	8	17053040	8.59772	9	9310486	9.39049
Os08t0369000	LOC_Os08g28170	Os09t0320400	LOC_Os09g15170	2e-35	1511	8	17281685	8.60574	9	9829053	9.41223
Os08t0369800	LOC_Os08g28240	Os09t0321200	LOC_Os09g15240	4e-107	1511	8	17320401	8.60709	9	9869743	9.41394
Os08t0374100	LOC_Os08g28680	Os09t0321900	LOC_Os09g15320	1e-92	1511	8	17601534	8.61695	9	9977712	9.41847
Os08t0374800	LOC_Os08g28730	Os09t0323000	LOC_Os09g15420	0	1511	8	17658492	8.61894	9	10056013	9.42175
Os08t0376300	LOC_Os08g28870	Os09t0326100	LOC_Os09g15700	0	1511	8	17738850	8.62176	9	10195917	9.42762
Os08t0377500	LOC_Os08g28970	Os09t0327000	LOC_Os09g15780	4e-85	1511	8	17818611	8.62456	9	10259527	9.43029
Os08t0380100	LOC_Os08g29200	Os09t0329000	LOC_Os09g16010	0	1511	8	17992285	8.63064	9	10399440	9.43616
Os08t0384100	LOC_Os08g29530	Os09t0331900	LOC_Os09g16260	7e-14	1511	8	18192756	8.63767	9	10540133	9.44206
Os08t0384500	LOC_Os08g29570	Os09t0332300	LOC_Os09g16290	0	1511	8	18216808	8.63851	9	10563092	9.44302
Os08t0386200	LOC_Os08g29660	Os09t0334500	LOC_Os09g16510	3e-49	1511	8	18308185	8.64172	9	10747129	9.45074
Os08t0386300	LOC_Os08g29669	Os09t0338500	LOC_Os09g16920	7e-11	1511	8	18310064	8.64178	9	10956667	9.45953
Os08t0389700	LOC_Os08g30020	Os09t0344800	LOC_Os09g17600	5e-07	1511	8	18541057	8.64988	9	11381620	9.47735
Os08t0390000	LOC_Os08g30060	Os09t0346400	LOC_Os09g17730	1e-159	1511	8	18565560	8.65074	9	11457629	9.48054
Os08t0390100	LOC_Os08g30070	Os09t0346700	LOC_Os09g17760	0	1511	8	18570443	8.65091	9	11475021	9.48127
Os08t0397900	LOC_Os08g30730	Os09t0360400	LOC_Os09g19640	6e-59	2691	8	19044989	8.66754	9	12392547	9.51975
Os08t0398300	LOC_Os08g30770	Os09t0360900	LOC_Os09g19680	2e-91	2691	8	19081331	8.66882	9	12437723	9.52164
Os08t0398400	LOC_Os08g30790	Os09t0361200	LOC_Os09g19710	1e-154	2691	8	19101742	8.66953	9	12454117	9.52233
Os08t0398700	LOC_Os08g30810	Os09t0362500	LOC_Os09g19790	0	2691	8	19109921	8.66982	9	12500849	9.52429
Os08t0399300	LOC_Os08g30850	Os09t0362900	LOC_Os09g19830	1e-71	2691	8	19131864	8.67059	9	12527646	9.52541
Os08t0400300	LOC_Os08g30930	Os09t0363500	LOC_Os09g19890	5e-112	2691	8	19184341	8.67243	9	12562639	9.52688
Os08t0401500	LOC_Os08g31030	Os09t0363900	LOC_Os09g19930	0	2691	8	19245421	8.67457	9	12578052	9.52753
Os08t0402100	LOC_Os08g31080	Os09t0364100	LOC_Os09g19950	6e-10	2691	8	19278886	8.67574	9	12600348	9.52846
Os08t0403300	LOC_Os08g31140	Os09t0364800	LOC_Os09g20000	9e-27	2691	8	19332729	8.67763	9	12633580	9.52986
Os08t0408500	LOC_Os08g31580	Os09t0369050	LOC_Os09g20350	4e-13	2691	8	19635831	8.68825	9	12874437	9.53996
Os08t0409100	LOC_Os08g31630	Os09t0369400	LOC_Os09g20390	2e-149	2691	8	19666924	8.68934	9	12908935	9.54141
Os08t0409500	LOC_Os08g31660	Os09t0370500	LOC_Os09g20460	2e-19	2691	8	19698646	8.69045	9	12976345	9.54423
Os08t0409900	LOC_Os08g31670	Os09t0371000	LOC_Os09g20480	8e-175	2691	8	19720781	8.69123	9	13002875	9.54535
Os08t0411300	LOC_Os08g31760	Os09t0371600	LOC_Os09g20540	6e-58	2691	8	19771380	8.693	9	13033932	9.54665
Os08t0412500	LOC_Os08g31830	Os09t0373000	LOC_Os09g20660	2e-56	2691	8	19823871	8.69484	9	13100657	9.54945
Os08t0414300	LOC_Os08g31940	Os09t0376300	LOC_Os09g20930	1e-12	2691	8	19892893	8.69726	9	13258445	9.55606
Os08t0414700	LOC_Os08g31980	Os09t0376800	LOC_Os09g20990	0	2691	8	19918737	8.69817	9	13303003	9.55793
Os08t0415600	LOC_Os08g32060	Os09t0378700	LOC_Os09g21120	5e-175	2691	8	19963354	8.69973	9	13403594	9.56215
Os08t0416000	LOC_Os08g32080	Os09t0379600	LOC_Os09g21180	8e-29	2691	8	19972338	8.70005	9	13439447	9.56366
Os08t0416800	LOC_Os08g32120	Os09t0380100	LOC_Os09g21240	6e-10	2691	8	20016837	8.70161	9	13480760	9.56539
Os08t0416900	LOC_Os08g32130	Os09t0380200	LOC_Os09g21250	4e-59	2691	8	20025179	8.7019	9	13484137	9.56553
Os08t0420600	LOC_Os08g32500	Os09t0381100	LOC_Os09g21340	0	2691	8	20218085	8.70866	9	13541870	9.56795
Os08t0420700	LOC_Os08g32520	Os09t0381600	LOC_Os09g21380	4e-42	2691	8	20232414	8.70916	9	13570828	9.56917
Os08t0421100	LOC_Os08g32540	Os09t0382300	LOC_Os09g21450	5e-39	2691	8	20245398	8.70962	9	13626033	9.57148
Os08t0421800	LOC_Os08g32600	Os09t0383300	LOC_Os09g21510	3e-78	2691	8	20275471	8.71067	9	13671161	9.57337
Os08t0421850	LOC_Os08g32610	Os09t0386200	LOC_Os09g21740	5e-64	2691	8	20283736	8.71096	9	13821521	9.57968
Os08t0421900	LOC_Os08g32620	Os09t0386500	LOC_Os09g21770	4e-109	2691	8	20292776	8.71128	9	13838419	9.58039
Os08t0425000	LOC_Os08g32910	Os09t0392000	LOC_Os09g22440	0	2691	8	20490145	8.7182	9	14210801	9.59601
Os08t0425300	LOC_Os08g32940	Os09t0394300	LOC_Os09g23084	2e-165	2691	8	20517466	8.71915	9	14338019	9.60134
Os08t0425500	LOC_Os08g32960	Os09t0394600	LOC_Os09g23140	4e-112	2691	8	20538235	8.71988	9	14394655	9.60372
Os08t0425700	LOC_Os08g32970	Os09t0394900	LOC_Os09g23160	2e-120	2691	8	20547739	8.72021	9	14412647	9.60447
Os08t0426866	LOC_Os08g33050	Os09t0395300	LOC_Os09g23200	6e-35	2691	8	20616706	8.72263	9	14465597	9.60669
Os08t0427600	LOC_Os08g33090	Os09t0400500	LOC_Os09g23570	1e-99	2691	8	20654347	8.72395	9	14713973	9.61711
Os08t0428400	LOC_Os08g33160	Os09t0401300	LOC_Os09g23660	1e-70	2691	8	20713566	8.72603	9	14762502	9.61915
Os08t0428800	LOC_Os08g33190	Os09t0402100	LOC_Os09g23730	2e-24	2691	8	20745335	8.72714	9	14812520	9.62124
Os08t0428900	LOC_Os08g33200	Os09t0402300	LOC_Os09g23740	2e-147	2691	8	20754573	8.72746	9	14816535	9.62141
[truncated: 505 more rows]

## Sheet: Ohnolog data
Ohnolog pairs																										Positions of LR Regions					Ohnolog Pairs			Genes				Statistics
Query	Hit			query										hit												Chromosome	Start	End	Type (F=Flanking, C=Centromeric)		Pairing	Number		HR	35558	0.938974		Pair stats	OBSERVED	EXPECTED	(o-e)	(o-e)^2	(o-e)^2/e
MSU	MSU	E-score	MCScanX	chr	bp	location	Start	End	Start	End	Start	End	LR/HR	chr	bp	location	Start	End	Start	End	Start	End	LR/HR	Pairing		1	14943523	20123359	C		HR-HR	2451		LR	2311	0.0610262		HR-HR	2451	2206.82	244.175	59621.6	27.0169
LOC_Os01g06280	LOC_Os05g06990	1e-20	3481	1	2982269	1.06618	14943523	20123359					HR	5	3671008	5.12221	9604654	13507400					HR	HR-HR		2	10453995	10851808	F		LR-LR	0		total	37869			HR-LR	52	286.854	-234.854	55156.3	192.28
LOC_Os01g06290	LOC_Os05g07000	2e-52	3481	1	2985563	1.06625	14943523	20123359					HR	5	3674411	5.12232	9604654	13507400					HR	HR-HR		2	12649386	16215455	C		HR-LR	28						LR-LR	0	9.32166	-9.32166	86.8933	9.32166
LOC_Os01g06320	LOC_Os05g07010	1e-45	3481	1	3003096	1.06664	14943523	20123359					HR	5	3679937	5.12251	9604654	13507400					HR	HR-HR		2	17815504	18625295	F		LR-HR	24							2503	2503			228.619
LOC_Os01g06510	LOC_Os05g07030	0	3481	1	3060407	1.06791	14943523	20123359					HR	5	3690618	5.12286	9604654	13507400					HR	HR-HR		3	18519896	21252577	C		Total	2503											P-value	0
LOC_Os01g06590	LOC_Os05g07070	3e-94	3481	1	3099509	1.06878	14943523	20123359					HR	5	3718553	5.12379	9604654	13507400					HR	HR-HR		4	8231629	10111606	C
LOC_Os01g06600	LOC_Os05g07090	0	3481	1	3107668	1.06896	14943523	20123359					HR	5	3730797	5.1242	9604654	13507400					HR	HR-HR		4	14728698	15914496	F
LOC_Os01g06640	LOC_Os05g07120	8e-35	3481	1	3128925	1.06943	14943523	20123359					HR	5	3756840	5.12507	9604654	13507400					HR	HR-HR		5	9604654	13507400	C
LOC_Os01g07140	LOC_Os05g07220	2e-105	3481	1	3361460	1.07459	14943523	20123359					HR	5	3813621	5.12696	9604654	13507400					HR	HR-HR		6	13269009	18716963	C
LOC_Os01g07150	LOC_Os05g07240	3e-46	3481	1	3375593	1.07491	14943523	20123359					HR	5	3833033	5.1276	9604654	13507400					HR	HR-HR		6	18815101	19823973	F
LOC_Os01g07212	LOC_Os05g07260	1e-14	3481	1	3404896	1.07556	14943523	20123359					HR	5	3840782	5.12786	9604654	13507400					HR	HR-HR		7	9136890	15187607	C
LOC_Os01g07240	LOC_Os05g07280	2e-21	3481	1	3414127	1.07576	14943523	20123359					HR	5	3858326	5.12844	9604654	13507400					HR	HR-HR		8	12072657	14428627	C
LOC_Os01g07310	LOC_Os05g07670	1e-156	3481	1	3446295	1.07647	14943523	20123359					HR	5	4118245	5.1371	9604654	13507400					HR	HR-HR		9	825091	4360927	C
LOC_Os01g07360	LOC_Os05g07680	2e-56	3481	1	3473096	1.07707	14943523	20123359					HR	5	4129568	5.13747	9604654	13507400					HR	HR-HR		10	5826933	7070010	F
LOC_Os01g07376	LOC_Os05g07690	7e-62	3481	1	3488739	1.07742	14943523	20123359					HR	5	4136427	5.1377	9604654	13507400					HR	HR-HR		10	7357455	8893247	C
LOC_Os01g07400	LOC_Os05g07710	7e-143	3481	1	3505718	1.07779	14943523	20123359					HR	5	4145745	5.13801	9604654	13507400					HR	HR-HR		11	10519418	15266543	C
LOC_Os01g07500	LOC_Os05g07720	3e-81	3481	1	3576989	1.07937	14943523	20123359					HR	5	4152969	5.13825	9604654	13507400					HR	HR-HR		11	17169169	17783163	F
LOC_Os01g07520	LOC_Os05g07730	3e-68	3481	1	3591171	1.07969	14943523	20123359					HR	5	4161441	5.13853	9604654	13507400					HR	HR-HR		12	7986779	9073816	F
LOC_Os01g07560	LOC_Os05g07740	6e-79	3481	1	3620523	1.08034	14943523	20123359					HR	5	4175625	5.13901	9604654	13507400					HR	HR-HR		12	9277255	10079561	F
LOC_Os01g07570	LOC_Os05g07764	3e-23	3481	1	3632812	1.08061	14943523	20123359					HR	5	4182202	5.13923	9604654	13507400					HR	HR-HR		12	11262048	13580038	C
LOC_Os01g07630	LOC_Os05g07850	1e-31	3481	1	3666752	1.08137	14943523	20123359					HR	5	4237110	5.14105	9604654	13507400					HR	HR-HR
LOC_Os01g07730	LOC_Os05g07870	2e-22	3481	1	3710435	1.08234	14943523	20123359					HR	5	4250316	5.14149	9604654	13507400					HR	HR-HR		LR-HR boundaries defined by Tian et al Suppl Table 5
LOC_Os01g07760	LOC_Os05g07880	0	3481	1	3723983	1.08264	14943523	20123359					HR	5	4256051	5.14168	9604654	13507400					HR	HR-HR
LOC_Os01g07780	LOC_Os05g07890	6e-43	3481	1	3735005	1.08288	14943523	20123359					HR	5	4262681	5.1419	9604654	13507400					HR	HR-HR
LOC_Os01g07850	LOC_Os05g07940	3e-67	3481	1	3778891	1.08385	14943523	20123359					HR	5	4301767	5.14321	9604654	13507400					HR	HR-HR
LOC_Os01g07890	LOC_Os05g08390	8e-19	3481	1	3817369	1.08471	14943523	20123359					HR	5	4579256	5.15244	9604654	13507400					HR	HR-HR
LOC_Os01g07970	LOC_Os05g08420	5e-19	3481	1	3854508	1.08553	14943523	20123359					HR	5	4593629	5.15292	9604654	13507400					HR	HR-HR
LOC_Os01g08020	LOC_Os05g08430	0	3481	1	3877337	1.08604	14943523	20123359					HR	5	4600984	5.15317	9604654	13507400					HR	HR-HR
LOC_Os01g08080	LOC_Os05g08480	2e-45	3481	1	3914420	1.08686	14943523	20123359					HR	5	4626543	5.15402	9604654	13507400					HR	HR-HR
LOC_Os01g08140	LOC_Os05g08530	1e-40	3481	1	3937236	1.08737	14943523	20123359					HR	5	4653231	5.15491	9604654	13507400					HR	HR-HR
LOC_Os01g08220	LOC_Os05g08540	2e-96	3481	1	4002659	1.08882	14943523	20123359					HR	5	4660906	5.15516	9604654	13507400					HR	HR-HR
LOC_Os01g08300	LOC_Os05g08554	3e-06	3481	1	4065623	1.09022	14943523	20123359					HR	5	4665595	5.15532	9604654	13507400					HR	HR-HR
LOC_Os01g08310	LOC_Os05g08560	3e-75	3481	1	4067863	1.09027	14943523	20123359					HR	5	4669401	5.15544	9604654	13507400					HR	HR-HR
LOC_Os01g08320	LOC_Os05g08570	2e-60	3481	1	4073313	1.09039	14943523	20123359					HR	5	4681911	5.15586	9604654	13507400					HR	HR-HR
LOC_Os01g08340	LOC_Os05g08610	3e-126	3481	1	4091447	1.09079	14943523	20123359					HR	5	4713443	5.15691	9604654	13507400					HR	HR-HR
LOC_Os01g08360	LOC_Os05g08620	6e-09	3481	1	4098317	1.09094	14943523	20123359					HR	5	4722900	5.15723	9604654	13507400					HR	HR-HR
LOC_Os01g08380	LOC_Os05g08640	0	3481	1	4109690	1.0912	14943523	20123359					HR	5	4735554	5.15765	9604654	13507400					HR	HR-HR
LOC_Os01g08410	LOC_Os05g08730	9e-19	3481	1	4122751	1.09149	14943523	20123359					HR	5	4786823	5.15935	9604654	13507400					HR	HR-HR
LOC_Os01g08440	LOC_Os05g08750	1e-101	3481	1	4152189	1.09214	14943523	20123359					HR	5	4799285	5.15977	9604654	13507400					HR	HR-HR
LOC_Os01g08470	LOC_Os05g08770	3e-141	3481	1	4178749	1.09273	14943523	20123359					HR	5	4813990	5.16026	9604654	13507400					HR	HR-HR
LOC_Os01g08510	LOC_Os05g08790	5e-173	3481	1	4207812	1.09337	14943523	20123359					HR	5	4832044	5.16086	9604654	13507400					HR	HR-HR
LOC_Os01g08520	LOC_Os05g08800	2e-15	3481	1	4214513	1.09352	14943523	20123359					HR	5	4837977	5.16106	9604654	13507400					HR	HR-HR
LOC_Os01g08560	LOC_Os05g08840	0	3481	1	4253484	1.09439	14943523	20123359					HR	5	4877810	5.16238	9604654	13507400					HR	HR-HR
LOC_Os01g08800	LOC_Os05g08850	1e-73	3481	1	4417240	1.09802	14943523	20123359					HR	5	4885427	5.16264	9604654	13507400					HR	HR-HR
LOC_Os01g08814	LOC_Os05g08854	5e-12	3481	1	4423191	1.09815	14943523	20123359					HR	5	4887966	5.16272	9604654	13507400					HR	HR-HR
LOC_Os01g08970	LOC_Os05g08970	0	3481	1	4496923	1.09979	14943523	20123359					HR	5	4965661	5.16531	9604654	13507400					HR	HR-HR
LOC_Os01g08990	LOC_Os05g08980	3e-56	3481	1	4508527	1.10005	14943523	20123359					HR	5	4971756	5.16551	9604654	13507400					HR	HR-HR
LOC_Os01g09000	LOC_Os05g08990	2e-79	3481	1	4513604	1.10016	14943523	20123359					HR	5	4977018	5.16569	9604654	13507400					HR	HR-HR
LOC_Os01g09100	LOC_Os05g09020	2e-32	3481	1	4571689	1.10145	14943523	20123359					HR	5	4998467	5.1664	9604654	13507400					HR	HR-HR
LOC_Os01g09220	LOC_Os05g09150	1e-47	3481	1	4645541	1.10309	14943523	20123359					HR	5	5113985	5.17024	9604654	13507400					HR	HR-HR
LOC_Os01g09246	LOC_Os05g09360	4e-66	3481	1	4672581	1.10369	14943523	20123359					HR	5	5238262	5.17438	9604654	13507400					HR	HR-HR
LOC_Os01g09320	LOC_Os05g09440	0	3481	1	4738519	1.10515	14943523	20123359					HR	5	5293940	5.17624	9604654	13507400					HR	HR-HR
LOC_Os01g09460	LOC_Os05g09500	3e-141	3481	1	4819365	1.10694	14943523	20123359					HR	5	5337862	5.1777	9604654	13507400					HR	HR-HR
LOC_Os01g09470	LOC_Os05g09520	8e-96	3481	1	4825703	1.10708	14943523	20123359					HR	5	5365128	5.17861	9604654	13507400					HR	HR-HR
LOC_Os01g09540	LOC_Os05g09704	3e-43	3481	1	4871340	1.1081	14943523	20123359					HR	5	5472973	5.1822	9604654	13507400					HR	HR-HR
LOC_Os01g09550	LOC_Os05g10620	1e-71	3481	1	4879148	1.10827	14943523	20123359					HR	5	5784465	5.19257	9604654	13507400					HR	HR-HR
LOC_Os01g09570	LOC_Os05g10650	2e-138	3481	1	4904790	1.10884	14943523	20123359					HR	5	5814327	5.19356	9604654	13507400					HR	HR-HR
LOC_Os01g09620	LOC_Os05g10670	2e-107	3481	1	4948852	1.10982	14943523	20123359					HR	5	5846903	5.19464	9604654	13507400					HR	HR-HR
LOC_Os01g09640	LOC_Os05g10690	6e-76	3481	1	4970685	1.1103	14943523	20123359					HR	5	5870762	5.19544	9604654	13507400					HR	HR-HR
LOC_Os01g09670	LOC_Os05g10740	2e-174	3481	1	4981517	1.11054	14943523	20123359					HR	5	5914398	5.19689	9604654	13507400					HR	HR-HR
LOC_Os01g09700	LOC_Os05g10780	5e-175	3481	1	5001495	1.11098	14943523	20123359					HR	5	5954558	5.19823	9604654	13507400					HR	HR-HR
LOC_Os01g09730	LOC_Os05g10800	2e-06	3481	1	5015435	1.11129	14943523	20123359					HR	5	5965208	5.19858	9604654	13507400					HR	HR-HR
LOC_Os01g09830	LOC_Os05g10930	2e-32	3481	1	5084920	1.11284	14943523	20123359					HR	5	6086163	5.20261	9604654	13507400					HR	HR-HR
LOC_Os01g09900	LOC_Os05g11070	2e-20	3481	1	5148335	1.11424	14943523	20123359					HR	5	6206803	5.20662	9604654	13507400					HR	HR-HR
LOC_Os01g10010	LOC_Os05g11120	2e-46	3481	1	5215017	1.11572	14943523	20123359					HR	5	6257247	5.2083	9604654	13507400					HR	HR-HR
LOC_Os01g10040	LOC_Os05g11130	2e-118	3481	1	5235623	1.11618	14943523	20123359					HR	5	6269378	5.20871	9604654	13507400					HR	HR-HR
LOC_Os01g10150	LOC_Os05g11140	0	3481	1	5328169	1.11823	14943523	20123359					HR	5	6273921	5.20886	9604654	13507400					HR	HR-HR
LOC_Os01g10180	LOC_Os05g11160	2e-30	3481	1	5351700	1.11876	14943523	20123359					HR	5	6292550	5.20948	9604654	13507400					HR	HR-HR
LOC_Os01g10210	LOC_Os05g11210	5e-40	3481	1	5372779	1.11922	14943523	20123359					HR	5	6333115	5.21083	9604654	13507400					HR	HR-HR
LOC_Os01g10400	LOC_Os05g11320	4e-10	3481	1	5477621	1.12155	14943523	20123359					HR	5	6394169	5.21286	9604654	13507400					HR	HR-HR
LOC_Os01g10504	LOC_Os05g11380	1e-43	3481	1	5560381	1.12339	14943523	20123359					HR	5	6427133	5.21396	9604654	13507400					HR	HR-HR
LOC_Os01g10520	LOC_Os05g11428	6e-39	3481	1	5578959	1.1238	14943523	20123359					HR	5	6468638	5.21534	9604654	13507400					HR	HR-HR
LOC_Os01g10580	LOC_Os05g11510	3e-56	3481	1	5638836	1.12513	14943523	20123359					HR	5	6514880	5.21688	9604654	13507400					HR	HR-HR
LOC_Os01g10600	LOC_Os05g11560	3e-23	3481	1	5662323	1.12565	14943523	20123359					HR	5	6540100	5.21772	9604654	13507400					HR	HR-HR
LOC_Os01g10820	LOC_Os05g11710	9e-94	3481	1	5769150	1.12802	14943523	20123359					HR	5	6649639	5.22137	9604654	13507400					HR	HR-HR
LOC_Os01g10840	LOC_Os05g11730	1e-129	3481	1	5773771	1.12812	14943523	20123359					HR	5	6658029	5.22165	9604654	13507400					HR	HR-HR
LOC_Os01g10890	LOC_Os05g11790	6e-168	3481	1	5808798	1.1289	14943523	20123359					HR	5	6701420	5.22309	9604654	13507400					HR	HR-HR
LOC_Os01g11600	LOC_Os05g11900	1e-15	399	1	6256915	1.13884	14943523	20123359					HR	5	6774112	5.22551	9604654	13507400					HR	HR-HR
LOC_Os01g11620	LOC_Os05g11910	2e-152	399	1	6266560	1.13906	14943523	20123359					HR	5	6787746	5.22596	9604654	13507400					HR	HR-HR
LOC_Os01g11920	LOC_Os05g11990	2e-165	399	1	6471032	1.14359	14943523	20123359					HR	5	6859198	5.22834	9604654	13507400					HR	HR-HR
LOC_Os01g12030	LOC_Os05g12150	0	399	1	6540971	1.14515	14943523	20123359					HR	5	6942136	5.2311	9604654	13507400					HR	HR-HR
LOC_Os01g12080	LOC_Os05g12170	2e-07	399	1	6574256	1.14588	14943523	20123359					HR	5	6957716	5.23162	9604654	13507400					HR	HR-HR
LOC_Os01g12130	LOC_Os05g12320	3e-29	399	1	6612233	1.14673	14943523	20123359					HR	5	7082940	5.23579	9604654	13507400					HR	HR-HR
LOC_Os01g12200	LOC_Os05g12474	6e-07	399	1	6652209	1.14761	14943523	20123359					HR	5	7161754	5.23842	9604654	13507400					HR	HR-HR
LOC_Os01g12680	LOC_Os05g13320	1e-180	595	1	6990324	1.15512	14943523	20123359					HR	5	7407901	5.24661	9604654	13507400					HR	HR-HR
LOC_Os01g12870	LOC_Os05g13950	1e-136	595	1	7124686	1.1581	14943523	20123359					HR	5	7791468	5.25938	9604654	13507400					HR	HR-HR
LOC_Os01g12940	LOC_Os05g13970	1e-91	595	1	7184483	1.15943	14943523	20123359					HR	5	7804618	5.25982	9604654	13507400					HR	HR-HR
LOC_Os01g13000	LOC_Os05g14010	3e-76	595	1	7215863	1.16012	14943523	20123359					HR	5	7832314	5.26074	9604654	13507400					HR	HR-HR
LOC_Os01g13120	LOC_Os05g14240	1e-48	595	1	7296781	1.16192	14943523	20123359					HR	5	8029918	5.26732	9604654	13507400					HR	HR-HR
LOC_Os01g13170	LOC_Os05g14300	3e-139	595	1	7339796	1.16287	14943523	20123359					HR	5	8063197	5.26842	9604654	13507400					HR	HR-HR
LOC_Os01g13180	LOC_Os05g14360	1e-11	595	1	7344911	1.16299	14943523	20123359					HR	5	8109845	5.26998	9604654	13507400					HR	HR-HR
LOC_Os01g13260	LOC_Os05g14730	1e-87	595	1	7388804	1.16396	14943523	20123359					HR	5	8397777	5.27956	9604654	13507400					HR	HR-HR
LOC_Os01g13270	LOC_Os05g14750	4e-179	595	1	7400798	1.16423	14943523	20123359					HR	5	8408893	5.27993	9604654	13507400					HR	HR-HR
LOC_Os01g13340	LOC_Os05g14880	9e-41	595	1	7436894	1.16503	14943523	20123359					HR	5	8479977	5.2823	9604654	13507400					HR	HR-HR
LOC_Os01g13425	LOC_Os05g15140	1e-157	595	1	7472828	1.16582	14943523	20123359					HR	5	8613873	5.28676	9604654	13507400					HR	HR-HR
LOC_Os01g13560	LOC_Os05g15630	4e-12	595	1	7587369	1.16837	14943523	20123359					HR	5	8875837	5.29548	9604654	13507400					HR	HR-HR
LOC_Os01g13710	LOC_Os05g16280	2e-156	595	1	7672048	1.17024	14943523	20123359					HR	5	9246024	5.3078	9604654	13507400					HR	HR-HR
LOC_Os01g14650	LOC_Os05g19570	8e-100	278	1	8195211	1.18185	14943523	20123359					HR	5	11422394	5.38025	9604654	13507400					LR	HR-LR
LOC_Os01g14670	LOC_Os05g19670	2e-83	278	1	8203087	1.18203	14943523	20123359					HR	5	11496202	5.38271	9604654	13507400					LR	HR-LR
LOC_Os01g14840	LOC_Os05g19970	0	278	1	8296626	1.1841	14943523	20123359					HR	5	11689776	5.38915	9604654	13507400					LR	HR-LR
LOC_Os01g14900	LOC_Os05g20100	3e-118	278	1	8346893	1.18522	14943523	20123359					HR	5	11782510	5.39224	9604654	13507400					LR	HR-LR
LOC_Os01g14926	LOC_Os05g20150	8e-141	278	1	8363272	1.18558	14943523	20123359					HR	5	11818107	5.39343	9604654	13507400					LR	HR-LR
LOC_Os01g14940	LOC_Os05g20570	1e-34	278	1	8379053	1.18593	14943523	20123359					HR	5	12098596	5.40276	9604654	13507400					LR	HR-LR
LOC_Os01g18220	LOC_Os05g04830	3e-08	983	1	10248985	1.22743	14943523	20123359					HR	5	2325841	5.07743	9604654	13507400					HR	HR-HR
LOC_Os01g18240	LOC_Os05g04820	1e-174	983	1	10265895	1.2278	14943523	20123359					HR	5	2313406	5.07701	9604654	13507400					HR	HR-HR
LOC_Os01g18290	LOC_Os05g04740	1e-41	983	1	10319449	1.22899	14943523	20123359					HR	5	2246901	5.0748	9604654	13507400					HR	HR-HR
LOC_Os01g18400	LOC_Os05g04690	2e-94	983	1	10390153	1.23056	14943523	20123359					HR	5	2217583	5.07382	9604654	13507400					HR	HR-HR
LOC_Os01g18450	LOC_Os05g04680	2e-10	983	1	10418038	1.23118	14943523	20123359					HR	5	2213080	5.07367	9604654	13507400					HR	HR-HR
LOC_Os01g18584	LOC_Os05g04640	4e-49	983	1	10520641	1.23346	14943523	20123359					HR	5	2179523	5.07256	9604654	13507400					HR	HR-HR
LOC_Os01g18630	LOC_Os05g04630	0	983	1	10540422	1.23389	14943523	20123359					HR	5	2175658	5.07243	9604654	13507400					HR	HR-HR
LOC_Os01g18670	LOC_Os05g04610	2e-64	983	1	10563699	1.23441	14943523	20123359					HR	5	2169605	5.07223	9604654	13507400					HR	HR-HR
LOC_Os01g18744	LOC_Os05g04584	2e-147	983	1	10609537	1.23543	14943523	20123359					HR	5	2143997	5.07137	9604654	13507400					HR	HR-HR
LOC_Os01g18800	LOC_Os05g04550	0	983	1	10671134	1.2368	14943523	20123359					HR	5	2113821	5.07037	9604654	13507400					HR	HR-HR
LOC_Os01g18840	LOC_Os05g04530	2e-33	983	1	10691263	1.23724	14943523	20123359					HR	5	2100956	5.06994	9604654	13507400					HR	HR-HR
LOC_Os01g18860	LOC_Os05g04510	0	983	1	10705767	1.23756	14943523	20123359					HR	5	2090481	5.06959	9604654	13507400					HR	HR-HR
LOC_Os01g18890	LOC_Os05g04450	6e-59	983	1	10729451	1.23809	14943523	20123359					HR	5	2050581	5.06826	9604654	13507400					HR	HR-HR
LOC_Os01g18950	LOC_Os05g04440	5e-30	983	1	10761732	1.23881	14943523	20123359					HR	5	2044857	5.06807	9604654	13507400					HR	HR-HR
LOC_Os01g18970	LOC_Os05g04410	3e-60	983	1	10768395	1.23895	14943523	20123359					HR	5	2027872	5.06751	9604654	13507400					HR	HR-HR
LOC_Os01g19130	LOC_Os05g04360	1e-146	983	1	10853715	1.24085	14943523	20123359					HR	5	1994444	5.0664	9604654	13507400					HR	HR-HR
LOC_Os01g19150	LOC_Os05g04340	8e-166	983	1	10872154	1.24126	14943523	20123359					HR	5	1974461	5.06573	9604654	13507400					HR	HR-HR
LOC_Os01g19330	LOC_Os05g04210	2e-09	983	1	10982964	1.24372	14943523	20123359					HR	5	1909099	5.06355	9604654	13507400					HR	HR-HR
LOC_Os01g19410	LOC_Os05g04150	9e-40	983	1	11029383	1.24475	14943523	20123359					HR	5	1861360	5.06196	9604654	13507400					HR	HR-HR
LOC_Os01g19610	LOC_Os05g03972	2e-28	983	1	11158175	1.2476	14943523	20123359					HR	5	1785519	5.05944	9604654	13507400					HR	HR-HR
LOC_Os01g19694	LOC_Os05g03884	2e-106	983	1	11215220	1.24887	14943523	20123359					HR	5	1724865	5.05742	9604654	13507400					HR	HR-HR
LOC_Os01g19760	LOC_Os05g28690	0	748	1	11260074	1.24986	14943523	20123359					HR	5	16859310	5.56125	9604654	13507400					HR	HR-HR
LOC_Os01g19800	LOC_Os05g28730	8e-60	748	1	11280102	1.25031	14943523	20123359					HR	5	16879914	5.56193	9604654	13507400					HR	HR-HR
LOC_Os01g19820	LOC_Os05g28740	5e-25	748	1	11293433	1.2506	14943523	20123359					HR	5	16889487	5.56225	9604654	13507400					HR	HR-HR
LOC_Os01g19840	LOC_Os05g28750	5e-29	748	1	11297921	1.2507	14943523	20123359					HR	5	16890714	5.56229	9604654	13507400					HR	HR-HR
LOC_Os01g20000	LOC_Os05g28840	4e-14	748	1	11414992	1.2533	14943523	20123359					HR	5	16938520	5.56388	9604654	13507400					HR	HR-HR
LOC_Os01g20730	LOC_Os05g29000	3e-25	748	1	11687461	1.25935	14943523	20123359					HR	5	17027737	5.56685	9604654	13507400					HR	HR-HR
LOC_Os01g20860	LOC_Os05g29050	4e-31	748	1	11775226	1.2613	14943523	20123359					HR	5	17088073	5.56886	9604654	13507400					HR	HR-HR
LOC_Os01g20930	LOC_Os05g29676	2e-17	748	1	11833058	1.26258	14943523	20123359					HR	5	17207350	5.57283	9604654	13507400					HR	HR-HR
LOC_Os01g20970	LOC_Os05g29740	1e-12	748	1	11856407	1.2631	14943523	20123359					HR	5	17257790	5.57451	9604654	13507400					HR	HR-HR
LOC_Os01g20980	LOC_Os05g29790	8e-56	748	1	11858229	1.26314	14943523	20123359					HR	5	17297275	5.57583	9604654	13507400					HR	HR-HR
LOC_Os01g21120	LOC_Os05g29810	2e-15	748	1	11926719	1.26466	14943523	20123359					HR	5	17305042	5.57609	9604654	13507400					HR	HR-HR
LOC_Os01g21250	LOC_Os05g29930	2e-07	748	1	12006599	1.26643	14943523	20123359					HR	5	17376917	5.57848	9604654	13507400					HR	HR-HR
LOC_Os01g21300	LOC_Os05g29974	3e-44	748	1	12040299	1.26718	14943523	20123359					HR	5	17395107	5.57908	9604654	13507400					HR	HR-HR
LOC_Os01g21320	LOC_Os05g29990	0	748	1	12049935	1.26739	14943523	20123359					HR	5	17401891	5.57931	9604654	13507400					HR	HR-HR
LOC_Os01g21420	LOC_Os05g30140	3e-51	748	1	12104194	1.2686	14943523	20123359					HR	5	17504623	5.58273	9604654	13507400					HR	HR-HR
LOC_Os01g21450	LOC_Os05g30210	8e-37	748	1	12117336	1.26889	14943523	20123359					HR	5	17565303	5.58475	9604654	13507400					HR	HR-HR
LOC_Os01g22230	LOC_Os05g06970	3e-68	643	1	12642675	1.28054	14943523	20123359					HR	5	3646202	5.12138	9604654	13507400					HR	HR-HR
LOC_Os01g22490	LOC_Os05g06770	3e-71	643	1	12788511	1.28378	14943523	20123359					HR	5	3535417	5.11769	9604654	13507400					HR	HR-HR
LOC_Os01g22520	LOC_Os05g06750	9e-35	643	1	12797878	1.28399	14943523	20123359					HR	5	3529753	5.11751	9604654	13507400					HR	HR-HR
LOC_Os01g22640	LOC_Os05g06710	2e-108	643	1	12877021	1.28574	14943523	20123359					HR	5	3493075	5.11628	9604654	13507400					HR	HR-HR
LOC_Os01g22870	LOC_Os05g06700	2e-83	643	1	12991747	1.28829	14943523	20123359					HR	5	3489320	5.11616	9604654	13507400					HR	HR-HR
LOC_Os01g22954	LOC_Os05g06660	0	643	1	13039054	1.28934	14943523	20123359					HR	5	3439516	5.1145	9604654	13507400					HR	HR-HR
LOC_Os01g23580	LOC_Os05g06480	0	643	1	13380024	1.29691	14943523	20123359					HR	5	3335636	5.11104	9604654	13507400					HR	HR-HR
LOC_Os01g23590	LOC_Os05g06470	2e-09	643	1	13389661	1.29712	14943523	20123359					HR	5	3329107	5.11083	9604654	13507400					HR	HR-HR
LOC_Os01g23610	LOC_Os05g06460	3e-129	643	1	13415467	1.29769	14943523	20123359					HR	5	3313851	5.11032	9604654	13507400					HR	HR-HR
LOC_Os01g23740	LOC_Os05g06430	3e-173	643	1	13496420	1.29949	14943523	20123359					HR	5	3295092	5.10969	9604654	13507400					HR	HR-HR
LOC_Os01g24060	LOC_Os05g06350	0	643	1	13703633	1.30409	14943523	20123359					HR	5	3252039	5.10826	9604654	13507400					HR	HR-HR
LOC_Os01g24070	LOC_Os05g06340	2e-30	643	1	13713505	1.30431	14943523	20123359					HR	5	3246003	5.10806	9604654	13507400					HR	HR-HR
LOC_Os01g24680	LOC_Os05g06300	0	643	1	14030164	1.31133	14943523	20123359					HR	5	3220368	5.10721	9604654	13507400					HR	HR-HR
LOC_Os01g24880	LOC_Os05g06270	2e-98	643	1	14155197	1.31411	14943523	20123359					HR	5	3190079	5.1062	9604654	13507400					HR	HR-HR
LOC_Os01g25450	LOC_Os05g05950	3e-22	643	1	14557349	1.32303	14943523	20123359					HR	5	2973918	5.099	9604654	13507400					HR	HR-HR
LOC_Os01g39780	LOC_Os05g51540	3e-29	352	1	24066762	1.53405	14943523	20123359					HR	5	29668849	5.98768	9604654	13507400					HR	HR-HR
LOC_Os01g40070	LOC_Os05g51520	2e-164	352	1	24235393	1.53779	14943523	20123359					HR	5	29661296	5.98743	9604654	13507400					HR	HR-HR
LOC_Os01g40094	LOC_Os05g51510	3e-27	352	1	24248880	1.53809	14943523	20123359					HR	5	29654878	5.98721	9604654	13507400					HR	HR-HR
LOC_Os01g40150	LOC_Os05g51500	2e-16	352	1	24275532	1.53868	14943523	20123359					HR	5	29645196	5.98689	9604654	13507400					HR	HR-HR
LOC_Os01g40340	LOC_Os05g51490	8e-141	352	1	24409794	1.54166	14943523	20123359					HR	5	29636458	5.9866	9604654	13507400					HR	HR-HR
LOC_Os01g40590	LOC_Os05g51400	2e-46	352	1	24549960	1.54477	14943523	20123359					HR	5	29598555	5.98534	9604654	13507400					HR	HR-HR
LOC_Os01g40630	LOC_Os05g51390	1e-104	352	1	24586090	1.54557	14943523	20123359					HR	5	29586090	5.98492	9604654	13507400					HR	HR-HR
LOC_Os01g41240	LOC_Os05g51240	4e-56	388	1	24974046	1.55418	14943523	20123359					HR	5	29502294	5.98213	9604654	13507400					HR	HR-HR
LOC_Os01g41550	LOC_Os05g51220	2e-159	388	1	25145718	1.55799	14943523	20123359					HR	5	29495967	5.98192	9604654	13507400					HR	HR-HR
LOC_Os01g41870	LOC_Os05g51190	1e-42	388	1	25359714	1.56274	14943523	20123359					HR	5	29476952	5.98129	9604654	13507400					HR	HR-HR
LOC_Os01g41900	LOC_Os05g51160	4e-55	388	1	25391252	1.56344	14943523	20123359					HR	5	29463517	5.98084	9604654	13507400					HR	HR-HR
LOC_Os01g42010	LOC_Os05g51140	7e-141	388	1	25446146	1.56466	14943523	20123359					HR	5	29452119	5.98046	9604654	13507400					HR	HR-HR
LOC_Os01g42030		1e-156	388	1	25469690	1.56518	14943523	20123359					HR	5	29445189	5.98023	9604654	13507400					HR	HR-HR
LOC_Os01g42090	LOC_Os05g51090	5e-89	388	1	25495427	1.56575	14943523	20123359					HR	5	29429374	5.97971	9604654	13507400					HR	HR-HR
LOC_Os01g42294	LOC_Os05g51070	1e-73	388	1	25607058	1.56823	14943523	20123359					HR	5	29423343	5.9795	9604654	13507400					HR	HR-HR
LOC_Os01g42690	LOC_Os05g51050	4e-13	9496	1	25907901	1.5749	14943523	20123359					HR	5	29413054	5.97916	9604654	13507400					HR	HR-HR
LOC_Os01g42810	LOC_Os05g51020	5e-111	9496	1	25994856	1.57683	14943523	20123359					HR	5	29400674	5.97875	9604654	13507400					HR	HR-HR
LOC_Os01g42960	LOC_Os05g50990	3e-24	9496	1	26092210	1.57899	14943523	20123359					HR	5	29373944	5.97786	9604654	13507400					HR	HR-HR
LOC_Os01g43100	LOC_Os05g50970	4e-37	9496	1	26215335	1.58173	14943523	20123359					HR	5	29360264	5.9774	9604654	13507400					HR	HR-HR
LOC_Os01g43160	LOC_Os05g50960	5e-144	9496	1	26261067	1.58274	14943523	20123359					HR	5	29356361	5.97727	9604654	13507400					HR	HR-HR
LOC_Os01g43320	LOC_Os05g50920	0	9496	1	26384545	1.58548	14943523	20123359					HR	5	29337557	5.97665	9604654	13507400					HR	HR-HR
LOC_Os01g43330	LOC_Os05g50910	0	9496	1	26394214	1.5857	14943523	20123359					HR	5	29329944	5.9764	9604654	13507400					HR	HR-HR
LOC_Os01g43350	LOC_Os05g50830	0	9496	1	26415522	1.58617	14943523	20123359					HR	5	29270688	5.97442	9604654	13507400					HR	HR-HR
LOC_Os01g43410	LOC_Os05g50810	0	9496	1	26469919	1.58738	14943523	20123359					HR	5	29256828	5.97396	9604654	13507400					HR	HR-HR
LOC_Os01g43420	LOC_Os05g50800	2e-108	9496	1	26474742	1.58748	14943523	20123359					HR	5	29253610	5.97385	9604654	13507400					HR	HR-HR
LOC_Os01g43460	LOC_Os05g50770	3e-177	9496	1	26492535	1.58788	14943523	20123359					HR	5	29236339	5.97328	9604654	13507400					HR	HR-HR
LOC_Os01g43480	LOC_Os05g50750	0	9496	1	26525514	1.58861	14943523	20123359					HR	5	29209860	5.9724	9604654	13507400					HR	HR-HR
LOC_Os01g43550		2e-68	9496	1	26576281	1.58974	14943523	20123359					HR	5	29180659	5.97143	9604654	13507400					HR	HR-HR
LOC_Os01g43870	LOC_Os05g49120	3e-09	290	1	26767736	1.59398	14943523	20123359					HR	5	28293996	5.94191	9604654	13507400					HR	HR-HR
LOC_Os01g43890		3e-111	9496	1	26775222	1.59415	14943523	20123359					HR	5	29112072	5.96914	9604654	13507400					HR	HR-HR
LOC_Os01g43910	LOC_Os05g50560	8e-139	9496	1	26783303	1.59433	14943523	20123359					HR	5	29106162	5.96895	9604654	13507400					HR	HR-HR
LOC_Os01g44040	LOC_Os05g50510	0	9496	1	26857943	1.59599	14943523	20123359					HR	5	29076744	5.96797	9604654	13507400					HR	HR-HR
LOC_Os01g44090	LOC_Os05g50490	1e-32	9496	1	26902455	1.59697	14943523	20123359					HR	5	29067134	5.96765	9604654	13507400					HR	HR-HR
LOC_Os01g44140	LOC_Os05g50470	4e-12	9496	1	26932362	1.59764	14943523	20123359					HR	5	29049464	5.96706	9604654	13507400					HR	HR-HR
LOC_Os01g44220	LOC_Os05g50380	0	9496	1	26988278	1.59888	14943523	20123359					HR	5	28988137	5.96502	9604654	13507400					HR	HR-HR
LOC_Os01g44370	LOC_Os05g50340	1e-19	9496	1	27088262	1.6011	14943523	20123359					HR	5	28961449	5.96413	9604654	13507400					HR	HR-HR
LOC_Os01g45060	LOC_Os05g50260	3e-141	9496	1	27311742	1.60606	14943523	20123359					HR	5	28918487	5.9627	9604654	13507400					HR	HR-HR
LOC_Os01g45090	LOC_Os05g49310	3e-47	290	1	27322406	1.60629	14943523	20123359					HR	5	28412577	5.94586	9604654	13507400					HR	HR-HR
LOC_Os01g45200	LOC_Os05g50250	1e-156	9496	1	27370621	1.60736	14943523	20123359					HR	5	28911623	5.96247	9604654	13507400					HR	HR-HR
LOC_Os01g45250	LOC_Os05g50230	5e-37	9496	1	27411373	1.60827	14943523	20123359					HR	5	28903176	5.96219	9604654	13507400					HR	HR-HR
LOC_Os01g45380	LOC_Os05g50190	0	9496	1	27487723	1.60996	14943523	20123359					HR	5	28876444	5.9613	9604654	13507400					HR	HR-HR
LOC_Os01g45460	LOC_Os05g50170	6e-132	9496	1	27522503	1.61073	14943523	20123359					HR	5	28863215	5.96086	9604654	13507400					HR	HR-HR
LOC_Os01g45510	LOC_Os05g50160	3e-90	9496	1	27555406	1.61146	14943523	20123359					HR	5	28859715	5.96074	9604654	13507400					HR	HR-HR
LOC_Os01g45550	LOC_Os05g50140	1e-177	9496	1	27593748	1.61231	14943523	20123359					HR	5	28851585	5.96047	9604654	13507400					HR	HR-HR
LOC_Os01g45620	LOC_Os05g50120	0	9496	1	27647635	1.61351	14943523	20123359					HR	5	28837075	5.95999	9604654	13507400					HR	HR-HR
LOC_Os01g45624	LOC_Os05g50110	3e-09	9496	1	27653187	1.61363	14943523	20123359					HR	5	28833207	5.95986	9604654	13507400					HR	HR-HR
LOC_Os01g45720	LOC_Os05g50100	6e-17	9496	1	27687517	1.61439	14943523	20123359					HR	5	28826592	5.95964	9604654	13507400					HR	HR-HR
LOC_Os01g45730	LOC_Os05g50080	3e-76	9496	1	27689784	1.61444	14943523	20123359					HR	5	28818919	5.95938	9604654	13507400					HR	HR-HR
LOC_Os01g45860	LOC_Os05g49930	6e-113	9496	1	27773913	1.61631	14943523	20123359					HR	5	28756338	5.9573	9604654	13507400					HR	HR-HR
LOC_Os01g46070	LOC_Os05g49880	3e-163	9496	1	27920565	1.61957	14943523	20123359					HR	5	28733927	5.95655	9604654	13507400					HR	HR-HR
LOC_Os01g46290	LOC_Os05g49830	5e-91	9496	1	28051228	1.62246	14943523	20123359					HR	5	28713580	5.95588	9604654	13507400					HR	HR-HR
LOC_Os01g46340	LOC_Os05g49820	4e-78	9496	1	28094447	1.62342	14943523	20123359					HR	5	28705220	5.9556	9604654	13507400					HR	HR-HR
LOC_Os01g46380	LOC_Os05g49800	0	9496	1	28121894	1.62403	14943523	20123359					HR	5	28695422	5.95527	9604654	13507400					HR	HR-HR
LOC_Os01g46390	LOC_Os05g49790	1e-52	9496	1	28127945	1.62417	14943523	20123359					HR	5	28694069	5.95523	9604654	13507400					HR	HR-HR
LOC_Os01g46570	LOC_Os05g49770	0	9496	1	28244411	1.62675	14943523	20123359					HR	5	28667775	5.95435	9604654	13507400					HR	HR-HR
LOC_Os01g46610	LOC_Os05g49760	0	9496	1	28263114	1.62717	14943523	20123359					HR	5	28663658	5.95421	9604654	13507400					HR	HR-HR
LOC_Os01g46760	LOC_Os05g49730	2e-41	9496	1	28382675	1.62982	14943523	20123359					HR	5	28639972	5.95343	9604654	13507400					HR	HR-HR
LOC_Os01g46800	LOC_Os05g49620	8e-42	9496	1	28417058	1.63058	14943523	20123359					HR	5	28587878	5.95169	9604654	13507400					HR	HR-HR
LOC_Os01g46950	LOC_Os05g49430	3e-82	9496	1	28521709	1.6329	14943523	20123359					HR	5	28459282	5.94741	9604654	13507400					HR	HR-HR
LOC_Os01g46970	LOC_Os05g49420	7e-102	9496	1	28530115	1.63309	14943523	20123359					HR	5	28451620	5.94716	9604654	13507400					HR	HR-HR
LOC_Os01g47280	LOC_Os05g49330	5e-14	9496	1	28747606	1.63792	14943523	20123359					HR	5	28415669	5.94596	9604654	13507400					HR	HR-HR
LOC_Os01g47330	LOC_Os05g49320	2e-16	9496	1	28771556	1.63845	14943523	20123359					HR	5	28415511	5.94595	9604654	13507400					HR	HR-HR
LOC_Os01g47340	LOC_Os05g49300	2e-66	9496	1	28777493	1.63858	14943523	20123359					HR	5	28405922	5.94563	9604654	13507400					HR	HR-HR
LOC_Os01g47360	LOC_Os05g49280	6e-52	9496	1	28785641	1.63876	14943523	20123359					HR	5	28387826	5.94503	9604654	13507400					HR	HR-HR
LOC_Os01g47370	LOC_Os05g49240	4e-23	9496	1	28793573	1.63894	14943523	20123359					HR	5	28369630	5.94443	9604654	13507400					HR	HR-HR
LOC_Os01g47410	LOC_Os05g49200	0	9496	1	28815685	1.63943	14943523	20123359					HR	5	28348598	5.94373	9604654	13507400					HR	HR-HR
LOC_Os01g47430	LOC_Os05g49180	0	9496	1	28832150	1.63979	14943523	20123359					HR	5	28336368	5.94332	9604654	13507400					HR	HR-HR
LOC_Os01g47490	LOC_Os05g49160	8e-36	9496	1	28876563	1.64078	14943523	20123359					HR	5	28321869	5.94284	9604654	13507400					HR	HR-HR
LOC_Os01g47530	LOC_Os05g49140	0	9496	1	28901746	1.64134	14943523	20123359					HR	5	28305356	5.94229	9604654	13507400					HR	HR-HR
LOC_Os01g47560	LOC_Os05g49100	3e-39	9496	1	28926495	1.64189	14943523	20123359					HR	5	28272484	5.94119	9604654	13507400					HR	HR-HR
LOC_Os01g47570	LOC_Os05g49080	8e-14	9496	1	28950474	1.64242	14943523	20123359					HR	5	28249531	5.94043	9604654	13507400					HR	HR-HR
LOC_Os01g47635	LOC_Os05g49040	2e-68	9496	1	28978132	1.64303	14943523	20123359					HR	5	28239566	5.9401	9604654	13507400					HR	HR-HR
LOC_Os01g47680	LOC_Os05g49020	2e-24	9496	1	29001413	1.64355	14943523	20123359					HR	5	28228941	5.93974	9604654	13507400					HR	HR-HR
LOC_Os01g47710	LOC_Os05g48990	3e-30	9496	1	29021583	1.644	14943523	20123359					HR	5	28216588	5.93933	9604654	13507400					HR	HR-HR
LOC_Os01g47730	LOC_Os05g48980	1e-100	9496	1	29031396	1.64421	14943523	20123359					HR	5	28209133	5.93908	9604654	13507400					HR	HR-HR
LOC_Os01g47740	LOC_Os05g48970	3e-121	9496	1	29033257	1.64426	14943523	20123359					HR	5	28205373	5.93896	9604654	13507400					HR	HR-HR
LOC_Os01g47750	LOC_Os05g48960	2e-97	9496	1	29047463	1.64457	14943523	20123359					HR	5	28197698	5.9387	9604654	13507400					HR	HR-HR
LOC_Os01g47780	LOC_Os05g48890	5e-62	9496	1	29070835	1.64509	14943523	20123359					HR	5	28163389	5.93756	9604654	13507400					HR	HR-HR
LOC_Os01g48060	LOC_Os05g48870	0	9496	1	29231684	1.64866	14943523	20123359					HR	5	28150607	5.93713	9604654	13507400					HR	HR-HR
LOC_Os01g48130	LOC_Os05g48850	3e-43	9496	1	29286282	1.64987	14943523	20123359					HR	5	28119500	5.9361	9604654	13507400					HR	HR-HR
LOC_Os01g48180	LOC_Os05g48820	4e-60	9496	1	29324850	1.65073	14943523	20123359					HR	5	28091934	5.93518	9604654	13507400					HR	HR-HR
LOC_Os01g48190	LOC_Os05g48800	1e-82	9496	1	29331548	1.65088	14943523	20123359					HR	5	28084119	5.93492	9604654	13507400					HR	HR-HR
LOC_Os01g48220	LOC_Os05g48760	2e-76	9496	1	29361011	1.65153	14943523	20123359					HR	5	28060021	5.93412	9604654	13507400					HR	HR-HR
LOC_Os01g48320	LOC_Os05g48690	3e-35	9496	1	29420516	1.65285	14943523	20123359					HR	5	28015610	5.93264	9604654	13507400					HR	HR-HR
LOC_Os01g48360	LOC_Os05g48680	2e-14	9496	1	29444441	1.65338	14943523	20123359					HR	5	28012247	5.93253	9604654	13507400					HR	HR-HR
LOC_Os01g48390	LOC_Os05g48660	4e-159	9496	1	29466878	1.65388	14943523	20123359					HR	5	28002786	5.93221	9604654	13507400					HR	HR-HR
LOC_Os01g48410	LOC_Os05g48640	2e-171	9496	1	29472304	1.654	14943523	20123359					HR	5	27996274	5.932	9604654	13507400					HR	HR-HR
LOC_Os01g48440	LOC_Os05g48600	0	9496	1	29487853	1.65434	14943523	20123359					HR	5	27977193	5.93136	9604654	13507400					HR	HR-HR
LOC_Os01g48444	LOC_Os05g48590	2e-73	9496	1	29507200	1.65477	14943523	20123359					HR	5	27962497	5.93087	9604654	13507400					HR	HR-HR
LOC_Os01g48530	LOC_Os05g48570	2e-10	9496	1	29563695	1.65603	14943523	20123359					HR	5	27949356	5.93044	9604654	13507400					HR	HR-HR
LOC_Os01g48540	LOC_Os05g48520	0	9496	1	29569920	1.65616	14943523	20123359					HR	5	27923637	5.92958	9604654	13507400					HR	HR-HR
LOC_Os01g48580	LOC_Os05g48380	3e-131	9496	1	29590211	1.65662	14943523	20123359					HR	5	27850257	5.92714	9604654	13507400					HR	HR-HR
LOC_Os01g48610	LOC_Os05g48370	4e-60	9496	1	29598471	1.6568	14943523	20123359					HR	5	27845765	5.92699	9604654	13507400					HR	HR-HR
LOC_Os01g48740	LOC_Os05g48330	3e-36	9496	1	29686619	1.65875	14943523	20123359					HR	5	27818206	5.92607	9604654	13507400					HR	HR-HR
LOC_Os01g48770	LOC_Os05g48320	4e-48	9496	1	29695611	1.65895	14943523	20123359					HR	5	27815838	5.92599	9604654	13507400					HR	HR-HR
LOC_Os01g48800	LOC_Os05g48300	1e-75	9496	1	29725703	1.65962	14943523	20123359					HR	5	27806259	5.92567	9604654	13507400					HR	HR-HR
LOC_Os01g48830	LOC_Os05g48280	1e-26	9496	1	29746499	1.66008	14943523	20123359					HR	5	27793278	5.92524	9604654	13507400					HR	HR-HR
LOC_Os01g48850	LOC_Os05g48270	4e-137	9496	1	29758740	1.66035	14943523	20123359					HR	5	27782468	5.92488	9604654	13507400					HR	HR-HR
LOC_Os01g48874	LOC_Os05g48260	6e-159	9496	1	29762935	1.66045	14943523	20123359					HR	5	27776850	5.92469	9604654	13507400					HR	HR-HR
LOC_Os01g48900	LOC_Os05g48240	1e-79	9496	1	29784872	1.66093	14943523	20123359					HR	5	27764386	5.92428	9604654	13507400					HR	HR-HR
LOC_Os01g48950	LOC_Os05g48210	2e-06	9496	1	29818272	1.66168	14943523	20123359					HR	5	27754184	5.92394	9604654	13507400					HR	HR-HR
LOC_Os01g49024	LOC_Os05g48060	1e-60	9496	1	29898099	1.66345	14943523	20123359					HR	5	27669185	5.92111	9604654	13507400					HR	HR-HR
LOC_Os01g49120	LOC_Os05g48040	2e-32	9496	1	29965096	1.66493	14943523	20123359					HR	5	27658236	5.92074	9604654	13507400					HR	HR-HR
LOC_Os01g49150	LOC_Os05g48020	3e-66	9496	1	29972658	1.6651	14943523	20123359					HR	5	27646403	5.92035	9604654	13507400					HR	HR-HR
LOC_Os01g49190	LOC_Os05g47980	2e-148	9496	1	30007490	1.66587	14943523	20123359					HR	5	27626086	5.91967	9604654	13507400					HR	HR-HR
LOC_Os01g49200	LOC_Os05g47970	0	9496	1	30012928	1.666	14943523	20123359					HR	5	27621143	5.91951	9604654	13507400					HR	HR-HR
LOC_Os01g49210	LOC_Os05g47960	4e-21	9496	1	30019064	1.66613	14943523	20123359					HR	5	27614959	5.9193	9604654	13507400					HR	HR-HR
LOC_Os01g49230	LOC_Os05g47950	3e-103	9496	1	30032973	1.66644	14943523	20123359					HR	5	27602016	5.91887	9604654	13507400					HR	HR-HR
LOC_Os01g49280	LOC_Os05g47900	1e-24	9496	1	30056176	1.66696	14943523	20123359					HR	5	27579524	5.91812	9604654	13507400					HR	HR-HR
LOC_Os01g49290	LOC_Os05g47890	5e-156	9496	1	30060578	1.66705	14943523	20123359					HR	5	27575691	5.918	9604654	13507400					HR	HR-HR
LOC_Os01g49310	LOC_Os05g47870	5e-120	9496	1	30077399	1.66743	14943523	20123359					HR	5	27565680	5.91766	9604654	13507400					HR	HR-HR
LOC_Os01g49390	LOC_Os05g47840	3e-103	9496	1	30133364	1.66867	14943523	20123359					HR	5	27539395	5.91679	9604654	13507400					HR	HR-HR
LOC_Os01g49410	LOC_Os05g47830	1e-25	9496	1	30147320	1.66898	14943523	20123359					HR	5	27533974	5.91661	9604654	13507400					HR	HR-HR
LOC_Os01g49440	LOC_Os05g47810	2e-06	9496	1	30161831	1.6693	14943523	20123359					HR	5	27519581	5.91613	9604654	13507400					HR	HR-HR
LOC_Os01g49470	LOC_Os05g47780	0	9496	1	30177839	1.66965	14943523	20123359					HR	5	27493711	5.91527	9604654	13507400					HR	HR-HR
LOC_Os01g49529	LOC_Os05g47750	4e-37	9496	1	30212882	1.67043	14943523	20123359					HR	5	27472715	5.91457	9604654	13507400					HR	HR-HR
LOC_Os01g49580	LOC_Os05g47750	4e-128	9496	1	30246134	1.67117	14943523	20123359					HR	5	27462447	5.91423	9604654	13507400					HR	HR-HR
LOC_Os01g49640	LOC_Os05g47700	6e-16	9496	1	30267922	1.67165	14943523	20123359					HR	5	27446820	5.91371	9604654	13507400					HR	HR-HR
LOC_Os01g49660	LOC_Os05g47690	2e-87	9496	1	30269638	1.67169	14943523	20123359					HR	5	27439696	5.91347	9604654	13507400					HR	HR-HR
LOC_Os01g49770	LOC_Os05g47670	6e-08	9496	1	30315258	1.6727	14943523	20123359					HR	5	27433729	5.91327	9604654	13507400					HR	HR-HR
LOC_Os01g49820	LOC_Os05g47660	2e-86	9496	1	30335245	1.67315	14943523	20123359					HR	5	27429108	5.91312	9604654	13507400					HR	HR-HR
LOC_Os01g49830	LOC_Os05g47650	6e-101	9496	1	30349482	1.67346	14943523	20123359					HR	5	27419143	5.91278	9604654	13507400					HR	HR-HR
LOC_Os01g49890	LOC_Os05g47640	0	9496	1	30383980	1.67423	14943523	20123359					HR	5	27406661	5.91237	9604654	13507400					HR	HR-HR
LOC_Os01g49900	LOC_Os05g47630	2e-54	9496	1	30387726	1.67431	14943523	20123359					HR	5	27404357	5.91229	9604654	13507400					HR	HR-HR
LOC_Os01g50010	LOC_Os05g47550	0	9496	1	30458947	1.67589	14943523	20123359					HR	5	27353014	5.91058	9604654	13507400					HR	HR-HR
LOC_Os01g50030	LOC_Os05g47540	1e-41	9496	1	30469916	1.67614	14943523	20123359					HR	5	27345700	5.91034	9604654	13507400					HR	HR-HR
LOC_Os01g50080	LOC_Os05g47490	9e-86	9496	1	30509117	1.67701	14943523	20123359					HR	5	27323831	5.90961	9604654	13507400					HR	HR-HR
LOC_Os01g50080	LOC_Os05g47500	0	9496	1	30504981	1.67691	14943523	20123359					HR	5	27327918	5.90975	9604654	13507400					HR	HR-HR
LOC_Os01g50370	LOC_Os05g46750	6e-107	9496	1	30651311	1.68016	14943523	20123359					HR	5	27165633	5.90435	9604654	13507400					HR	HR-HR
LOC_Os01g50470	LOC_Os05g46740	0	9496	1	30708446	1.68143	14943523	20123359					HR	5	27154874	5.90399	9604654	13507400					HR	HR-HR
LOC_Os01g50616	LOC_Os05g46720	0	9496	1	30797135	1.6834	14943523	20123359					HR	5	27140636	5.90351	9604654	13507400					HR	HR-HR
LOC_Os01g50700	LOC_Os05g46620	6e-146	9496	1	30849456	1.68456	14943523	20123359					HR	5	27088520	5.90178	9604654	13507400					HR	HR-HR
LOC_Os01g50720	LOC_Os05g46610	1e-97	9496	1	30862181	1.68484	14943523	20123359					HR	5	27084631	5.90165	9604654	13507400					HR	HR-HR
LOC_Os01g50760	LOC_Os05g46580	8e-171	9496	1	30888070	1.68542	14943523	20123359					HR	5	27063757	5.90095	9604654	13507400					HR	HR-HR
LOC_Os01g50770	LOC_Os05g46550	0	9496	1	30896341	1.6856	14943523	20123359					HR	5	27049977	5.90049	9604654	13507400					HR	HR-HR
LOC_Os01g50810	LOC_Os05g46530	3e-17	9496	1	30913797	1.68599	14943523	20123359					HR	5	27045541	5.90035	9604654	13507400					HR	HR-HR
LOC_Os01g50870	LOC_Os05g46500	3e-07	9496	1	30952868	1.68685	14943523	20123359					HR	5	27034701	5.89999	9604654	13507400					HR	HR-HR
LOC_Os01g50910	LOC_Os05g46480	5e-07	9496	1	30962949	1.68708	14943523	20123359					HR	5	27024716	5.89965	9604654	13507400					HR	HR-HR
LOC_Os01g50934	LOC_Os05g46450	1e-17	9496	1	30976749	1.68738	14943523	20123359					HR	5	27005151	5.899	9604654	13507400					HR	HR-HR
LOC_Os01g51030	LOC_Os05g46440	1e-12	9496	1	31047239	1.68895	14943523	20123359					HR	5	27004345	5.89898	9604654	13507400					HR	HR-HR
LOC_Os01g51050	LOC_Os05g46420	1e-17	9496	1	31052856	1.68907	14943523	20123359					HR	5	26997253	5.89874	9604654	13507400					HR	HR-HR
LOC_Os01g51140	LOC_Os05g46370	5e-28	9496	1	31112761	1.6904	14943523	20123359					HR	5	26976898	5.89806	9604654	13507400					HR	HR-HR
LOC_Os01g51210	LOC_Os05g46360	1e-97	9496	1	31167314	1.69161	14943523	20123359					HR	5	26965468	5.89768	9604654	13507400					HR	HR-HR
LOC_Os01g51230	LOC_Os05g46350	6e-94	9496	1	31177895	1.69185	14943523	20123359					HR	5	26960426	5.89751	9604654	13507400					HR	HR-HR
LOC_Os01g51310	LOC_Os05g46340	1e-20	9496	1	31237714	1.69317	14943523	20123359					HR	5	26955567	5.89735	9604654	13507400					HR	HR-HR
LOC_Os01g51430	LOC_Os05g46240	6e-104	9496	1	31303762	1.69464	14943523	20123359					HR	5	26912846	5.89593	9604654	13507400					HR	HR-HR
LOC_Os01g51450	LOC_Os05g46230	3e-105	9496	1	31310395	1.69479	14943523	20123359					HR	5	26906457	5.89572	9604654	13507400					HR	HR-HR
LOC_Os01g51630	LOC_Os05g46030	8e-36	9496	1	31382668	1.69639	14943523	20123359					HR	5	26799982	5.89217	9604654	13507400					HR	HR-HR
LOC_Os01g51634	LOC_Os05g46030	0	9496	1	31400383	1.69678	14943523	20123359					HR	5	26783505	5.89162	9604654	13507400					HR	HR-HR
LOC_Os01g51690	LOC_Os05g46020	3e-46	9496	1	31451024	1.69791	14943523	20123359					HR	5	26779748	5.8915	9604654	13507400					HR	HR-HR
LOC_Os01g51700	LOC_Os05g46000	7e-103	9496	1	31460101	1.69811	14943523	20123359					HR	5	26761644	5.8909	9604654	13507400					HR	HR-HR
LOC_Os01g51770	LOC_Os05g45950	2e-18	9496	1	31501055	1.69902	14943523	20123359					HR	5	26725260	5.88968	9604654	13507400					HR	HR-HR
LOC_Os01g51840	LOC_Os05g45930	1e-157	9496	1	31531061	1.69968	14943523	20123359					HR	5	26714127	5.88931	9604654	13507400					HR	HR-HR
LOC_Os01g51890	LOC_Os05g45900	2e-120	9496	1	31560001	1.70033	14943523	20123359					HR	5	26694955	5.88868	9604654	13507400					HR	HR-HR
LOC_Os01g51920	LOC_Os05g45880	1e-159	9496	1	31572968	1.70061	14943523	20123359					HR	5	26681633	5.88823	9604654	13507400					HR	HR-HR
LOC_Os01g52140	LOC_Os05g45830	7e-29	9496	1	31725036	1.70399	14943523	20123359					HR	5	26643264	5.88696	9604654	13507400					HR	HR-HR
LOC_Os01g52160	LOC_Os05g45820	5e-38	9496	1	31733447	1.70417	14943523	20123359					HR	5	26635761	5.88671	9604654	13507400					HR	HR-HR
LOC_Os01g52214	LOC_Os05g45730	6e-80	9496	1	31750920	1.70456	14943523	20123359					HR	5	26591651	5.88524	9604654	13507400					HR	HR-HR
LOC_Os01g52250	LOC_Os05g45720	0	9496	1	31762524	1.70482	14943523	20123359					HR	5	26582902	5.88495	9604654	13507400					HR	HR-HR
LOC_Os01g52260	LOC_Os05g45710	2e-06	9496	1	31773126	1.70505	14943523	20123359					HR	5	26577396	5.88476	9604654	13507400					HR	HR-HR
LOC_Os01g52390	LOC_Os05g45660	2e-51	9496	1	31825333	1.70621	14943523	20123359					HR	5	26562121	5.88425	9604654	13507400					HR	HR-HR
LOC_Os01g52650	LOC_Os05g45460	1e-16	9496	1	31993390	1.70994	14943523	20123359					HR	5	26468670	5.88114	9604654	13507400					HR	HR-HR
LOC_Os01g52740	LOC_Os05g45450	2e-13	9496	1	32070946	1.71166	14943523	20123359					HR	5	26465326	5.88103	9604654	13507400					HR	HR-HR
LOC_Os01g52880	LOC_Os05g45430	6e-158	9496	1	32136740	1.71312	14943523	20123359					HR	5	26454083	5.88066	9604654	13507400					HR	HR-HR
LOC_Os01g52920	LOC_Os05g45400	2e-176	9496	1	32157168	1.71358	14943523	20123359					HR	5	26431264	5.8799	9604654	13507400					HR	HR-HR
LOC_Os01g53020	LOC_Os05g45350	5e-94	9496	1	32202379	1.71458	14943523	20123359					HR	5	26408361	5.87914	9604654	13507400					HR	HR-HR
LOC_Os01g53070	LOC_Os05g45340	5e-159	9496	1	32220671	1.71499	14943523	20123359					HR	5	26397415	5.87877	9604654	13507400					HR	HR-HR
LOC_Os01g53079	LOC_Os05g45320	3e-42	9496	1	32231561	1.71523	14943523	20123359					HR	5	26389563	5.87851	9604654	13507400					HR	HR-HR
LOC_Os01g53200	LOC_Os05g45240	0	9496	1	32291157	1.71655	14943523	20123359					HR	5	26357795	5.87745	9604654	13507400					HR	HR-HR
LOC_Os01g53260	LOC_Os05g45230	5e-47	9496	1	32334026	1.7175	14943523	20123359					HR	5	26349520	5.87718	9604654	13507400					HR	HR-HR
LOC_Os01g53280	LOC_Os05g45220	4e-64	9496	1	32339285	1.71762	14943523	20123359					HR	5	26346831	5.87709	9604654	13507400					HR	HR-HR
LOC_Os01g53294	LOC_Os05g45210	3e-82	9496	1	32351758	1.71789	14943523	20123359					HR	5	26335260	5.8767	9604654	13507400					HR	HR-HR
LOC_Os01g53350	LOC_Os05g45170	6e-37	9496	1	32385095	1.71863	14943523	20123359					HR	5	26320549	5.87621	9604654	13507400					HR	HR-HR
LOC_Os01g53470	LOC_Os05g45070	3e-56	9496	1	32448691	1.72005	14943523	20123359					HR	5	26286838	5.87509	9604654	13507400					HR	HR-HR
LOC_Os01g53500	LOC_Os05g45060	1e-43	9496	1	32460326	1.7203	14943523	20123359					HR	5	26283589	5.87498	9604654	13507400					HR	HR-HR
LOC_Os01g53520	LOC_Os05g45050	1e-108	9496	1	32468514	1.72049	14943523	20123359					HR	5	26277432	5.87478	9604654	13507400					HR	HR-HR
LOC_Os01g53650	LOC_Os05g45020	3e-53	9496	1	32554425	1.72239	14943523	20123359					HR	5	26268503	5.87448	9604654	13507400					HR	HR-HR
LOC_Os01g53680	LOC_Os05g44922	5e-23	9496	1	32574374	1.72283	14943523	20123359					HR	5	26204404	5.87235	9604654	13507400					HR	HR-HR
LOC_Os01g53700	LOC_Os05g44916	0	9496	1	32580712	1.72298	14943523	20123359					HR	5	26199555	5.87218	9604654	13507400					HR	HR-HR
LOC_Os01g53710	LOC_Os05g44910	7e-128	9496	1	32598369	1.72337	14943523	20123359					HR	5	26193332	5.87198	9604654	13507400					HR	HR-HR
LOC_Os01g53730	LOC_Os05g44900	4e-24	9496	1	32615276	1.72374	14943523	20123359					HR	5	26191873	5.87193	9604654	13507400					HR	HR-HR
LOC_Os01g53880	LOC_Os05g44810	3e-84	9496	1	32706302	1.72576	14943523	20123359					HR	5	26150151	5.87054	9604654	13507400					HR	HR-HR
LOC_Os01g53920	LOC_Os05g44770	2e-169	9496	1	32735779	1.72642	14943523	20123359					HR	5	26119484	5.86952	9604654	13507400					HR	HR-HR
LOC_Os01g53930	LOC_Os05g44760	0	9496	1	32739756	1.7265	14943523	20123359					HR	5	26114480	5.86935	9604654	13507400					HR	HR-HR
LOC_Os01g53980	LOC_Os05g44630	8e-26	9496	1	32777191	1.72734	14943523	20123359					HR	5	26060185	5.86754	9604654	13507400					HR	HR-HR
LOC_Os01g53990	LOC_Os05g44600	5e-172	9496	1	32785410	1.72752	14943523	20123359					HR	5	26046190	5.86708	9604654	13507400					HR	HR-HR
LOC_Os01g54040	LOC_Os05g44590	2e-155	9496	1	32812886	1.72813	14943523	20123359					HR	5	26039585	5.86686	9604654	13507400					HR	HR-HR
LOC_Os01g54050	LOC_Os05g44560	3e-59	9496	1	32822816	1.72835	14943523	20123359					HR	5	26015679	5.86606	9604654	13507400					HR	HR-HR
LOC_Os01g54210	LOC_Os05g44400	5e-69	9496	1	32910186	1.73029	14943523	20123359					HR	5	25929822	5.8632	9604654	13507400					HR	HR-HR
LOC_Os01g54350	LOC_Os05g44290	2e-67	9496	1	33005152	1.73239	14943523	20123359					HR	5	25869838	5.86121	9604654	13507400					HR	HR-HR
LOC_Os01g54400	LOC_Os05g44270	7e-40	9496	1	33029045	1.73292	14943523	20123359					HR	5	25857421	5.86079	9604654	13507400					HR	HR-HR
LOC_Os01g54450	LOC_Os05g44260	5e-16	9496	1	33054248	1.73348	14943523	20123359					HR	5	25845580	5.8604	9604654	13507400					HR	HR-HR
LOC_Os01g54470	LOC_Os05g44200	2e-153	9496	1	33061213	1.73364	14943523	20123359					HR	5	25780118	5.85822	9604654	13507400					HR	HR-HR
LOC_Os01g54490	LOC_Os05g44180	3e-28	9496	1	33073045	1.7339	14943523	20123359					HR	5	25764465	5.8577	9604654	13507400					HR	HR-HR
LOC_Os01g54560	LOC_Os05g44100	0	9496	1	33103575	1.73458	14943523	20123359					HR	5	25738779	5.85685	9604654	13507400					HR	HR-HR
LOC_Os01g54570	LOC_Os05g44090	2e-32	9496	1	33120942	1.73496	14943523	20123359					HR	5	25732972	5.85665	9604654	13507400					HR	HR-HR
LOC_Os01g54590	LOC_Os05g44070	3e-37	9496	1	33133590	1.73524	14943523	20123359					HR	5	25722372	5.8563	9604654	13507400					HR	HR-HR
LOC_Os01g54700	LOC_Os05g44030	2e-145	9496	1	33203953	1.73681	14943523	20123359					HR	5	25710150	5.85589	9604654	13507400					HR	HR-HR
LOC_Os01g54920	LOC_Os05g43970	3e-18	9496	1	33315485	1.73928	14943523	20123359					HR	5	25681328	5.85493	9604654	13507400					HR	HR-HR
LOC_Os01g54930	LOC_Os05g43950	0	9496	1	33322263	1.73943	14943523	20123359					HR	5	25672753	5.85465	9604654	13507400					HR	HR-HR
LOC_Os01g54990	LOC_Os05g43920	5e-167	9496	1	33347428	1.73999	14943523	20123359					HR	5	25654170	5.85403	9604654	13507400					HR	HR-HR
LOC_Os01g55240	LOC_Os05g43880	8e-38	9496	1	33524936	1.74393	14943523	20123359					HR	5	25612063	5.85263	9604654	13507400					HR	HR-HR
LOC_Os01g55280	LOC_Os05g43870	1e-09	9496	1	33545198	1.74438	14943523	20123359					HR	5	25606144	5.85243	9604654	13507400					HR	HR-HR
LOC_Os01g55410	LOC_Os05g43860	4e-14	9496	1	33649376	1.74669	14943523	20123359					HR	5	25600465	5.85224	9604654	13507400					HR	HR-HR
LOC_Os01g55430	LOC_Os05g43850	2e-125	9496	1	33657379	1.74687	14943523	20123359					HR	5	25594590	5.85204	9604654	13507400					HR	HR-HR
LOC_Os01g55450	LOC_Os05g43840	0	9496	1	33674487	1.74725	14943523	20123359					HR	5	25586439	5.85177	9604654	13507400					HR	HR-HR
LOC_Os01g55700	LOC_Os05g43770	4e-130	9496	1	33802411	1.75009	14943523	20123359					HR	5	25543953	5.85036	9604654	13507400					HR	HR-HR
LOC_Os01g55750	LOC_Os05g43760	4e-43	9496	1	33836925	1.75085	14943523	20123359					HR	5	25534370	5.85004	9604654	13507400					HR	HR-HR
LOC_Os01g55820	LOC_Os05g43690	8e-32	9496	1	33875753	1.75171	14943523	20123359					HR	5	25496575	5.84878	9604654	13507400					HR	HR-HR
LOC_Os01g55850	LOC_Os05g43660	1e-06	9496	1	33895121	1.75214	14943523	20123359					HR	5	25484486	5.84838	9604654	13507400					HR	HR-HR
LOC_Os01g56130	LOC_Os05g43530	3e-71	9496	1	34048687	1.75555	14943523	20123359					HR	5	25398173	5.84551	9604654	13507400					HR	HR-HR
LOC_Os01g56380	LOC_Os05g43510	0	9496	1	34230914	1.75959	14943523	20123359					HR	5	25388264	5.84518	9604654	13507400					HR	HR-HR
LOC_Os01g56390	LOC_Os05g43490	5e-130	9496	1	34240247	1.7598	14943523	20123359					HR	5	25380197	5.84491	9604654	13507400					HR	HR-HR
LOC_Os01g56450	LOC_Os05g43460	2e-45	9496	1	34264842	1.76035	14943523	20123359					HR	5	25363319	5.84435	9604654	13507400					HR	HR-HR
LOC_Os01g56550	LOC_Os05g43450	8e-48	9496	1	34328092	1.76175	14943523	20123359					HR	5	25358033	5.84417	9604654	13507400					HR	HR-HR
LOC_Os01g56600	LOC_Os05g43390	0	9496	1	34382462	1.76296	14943523	20123359					HR	5	25327047	5.84314	9604654	13507400					HR	HR-HR
LOC_Os01g56764	LOC_Os05g43300	0	9496	1	34477749	1.76507	14943523	20123359					HR	5	25285685	5.84176	9604654	13507400					HR	HR-HR
LOC_Os01g56800	LOC_Os05g43280	0	9496	1	34503417	1.76564	14943523	20123359					HR	5	25274312	5.84138	9604654	13507400					HR	HR-HR
LOC_Os01g57220	LOC_Os05g42330	9e-124	9260	1	34789033	1.77198	14943523	20123359					HR	5	24859588	5.82758	9604654	13507400					HR	HR-HR
LOC_Os01g57240	LOC_Os05g42290	2e-84	9260	1	34803529	1.7723	14943523	20123359					HR	5	24832530	5.82668	9604654	13507400					HR	HR-HR
LOC_Os01g57360	LOC_Os05g42270	1e-174	9260	1	34884079	1.77409	14943523	20123359					HR	5	24822344	5.82634	9604654	13507400					HR	HR-HR
LOC_Os01g57370	LOC_Os05g42250	0	9260	1	34898110	1.7744	14943523	20123359					HR	5	24809115	5.8259	9604654	13507400					HR	HR-HR
LOC_Os01g57450	LOC_Os05g42230	5e-80	9260	1	34928587	1.77508	14943523	20123359					HR	5	24793324	5.82537	9604654	13507400					HR	HR-HR
LOC_Os01g57510	LOC_Os05g42210	0	9260	1	34957333	1.77571	14943523	20123359					HR	5	24773821	5.82472	9604654	13507400					HR	HR-HR
LOC_Os01g57570	LOC_Os05g42190	5e-97	9260	1	34994125	1.77653	14943523	20123359					HR	5	24766891	5.82449	9604654	13507400					HR	HR-HR
LOC_Os01g57610	LOC_Os05g42150	0	9260	1	35038273	1.77751	14943523	20123359					HR	5	24740863	5.82362	9604654	13507400					HR	HR-HR
LOC_Os01g57620	LOC_Os05g42140	2e-54	9260	1	35046849	1.7777	14943523	20123359					HR	5	24730039	5.82326	9604654	13507400					HR	HR-HR
LOC_Os01g57730	LOC_Os05g41990	3e-75	9260	1	35112435	1.77915	14943523	20123359					HR	5	24680354	5.82161	9604654	13507400					HR	HR-HR
LOC_Os01g57940	LOC_Os05g41950	3e-151	9260	1	35224336	1.78164	14943523	20123359					HR	5	24666423	5.82115	9604654	13507400					HR	HR-HR
LOC_Os01g58220	LOC_Os05g41900	2e-60	9260	1	35381070	1.78512	14943523	20123359					HR	5	24635790	5.82013	9604654	13507400					HR	HR-HR
LOC_Os01g58400	LOC_Os05g41795	7e-143	9260	1	35470657	1.7871	14943523	20123359					HR	5	24570316	5.81795	9604654	13507400					HR	HR-HR
LOC_Os01g58420	LOC_Os05g41760	4e-15	9260	1	35496755	1.78768	14943523	20123359					HR	5	24525123	5.81644	9604654	13507400					HR	HR-HR
LOC_Os01g58580	LOC_Os05g41660	2e-123	9260	1	35598988	1.78995	14943523	20123359					HR	5	24480190	5.81495	9604654	13507400					HR	HR-HR
LOC_Os01g58610	LOC_Os05g41640	2e-67	9260	1	35614469	1.7903	14943523	20123359					HR	5	24476225	5.81481	9604654	13507400					HR	HR-HR
LOC_Os01g58730	LOC_Os05g41610	4e-141	9260	1	35679264	1.79173	14943523	20123359					HR	5	24468363	5.81455	9604654	13507400					HR	HR-HR
LOC_Os01g58740	LOC_Os05g41590	0	9260	1	35682104	1.7918	14943523	20123359					HR	5	24455117	5.81411	9604654	13507400					HR	HR-HR
LOC_Os01g58760	LOC_Os05g41540	3e-45	9260	1	35692306	1.79202	14943523	20123359					HR	5	24418383	5.81289	9604654	13507400					HR	HR-HR
LOC_Os01g58780	LOC_Os05g41520	5e-64	9260	1	35699236	1.79218	14943523	20123359					HR	5	24406913	5.81251	9604654	13507400					HR	HR-HR
LOC_Os01g58850	LOC_Os05g41490	4e-85	9260	1	35726781	1.79279	14943523	20123359					HR	5	24388880	5.81191	9604654	13507400					HR	HR-HR
LOC_Os01g58870	LOC_Os05g41480	4e-161	9260	1	35747556	1.79325	14943523	20123359					HR	5	24384684	5.81177	9604654	13507400					HR	HR-HR
LOC_Os01g58910	LOC_Os05g41420	1e-124	9260	1	35773171	1.79382	14943523	20123359					HR	5	24351669	5.81067	9604654	13507400					HR	HR-HR
LOC_Os01g59100	LOC_Os05g41400	4e-21	9260	1	35871528	1.796	14943523	20123359					HR	5	24342127	5.81035	9604654	13507400					HR	HR-HR
LOC_Os01g59120	LOC_Os05g41390	2e-130	9260	1	35879402	1.79617	14943523	20123359					HR	5	24338376	5.81023	9604654	13507400					HR	HR-HR
LOC_Os01g59360	LOC_Os05g41270	6e-93	9260	1	36055108	1.80007	14943523	20123359					HR	5	24273307	5.80806	9604654	13507400					HR	HR-HR
LOC_Os01g59440	LOC_Os05g41230	6e-64	9260	1	36108909	1.80127	14943523	20123359					HR	5	24246580	5.80717	9604654	13507400					HR	HR-HR
LOC_Os01g59530	LOC_Os05g41200	6e-29	9260	1	36150776	1.8022	14943523	20123359					HR	5	24227365	5.80653	9604654	13507400					HR	HR-HR
LOC_Os01g59600	LOC_Os05g41180	3e-131	9260	1	36201346	1.80332	14943523	20123359					HR	5	24219743	5.80628	9604654	13507400					HR	HR-HR
LOC_Os01g59620	LOC_Os05g41172	0	9260	1	36210972	1.80353	14943523	20123359					HR	5	24213885	5.80608	9604654	13507400					HR	HR-HR
LOC_Os01g59660	LOC_Os05g41166	9e-69	9260	1	36239091	1.80416	14943523	20123359					HR	5	24208042	5.80589	9604654	13507400					HR	HR-HR
LOC_Os01g59670	LOC_Os05g41150	3e-65	9260	1	36245834	1.80431	14943523	20123359					HR	5	24201189	5.80566	9604654	13507400					HR	HR-HR
LOC_Os01g59690	LOC_Os05g41130	8e-174	9260	1	36262137	1.80467	14943523	20123359					HR	5	24187002	5.80519	9604654	13507400					HR	HR-HR
LOC_Os01g59730	LOC_Os05g41110	2e-52	9260	1	36280338	1.80507	14943523	20123359					HR	5	24175147	5.80479	9604654	13507400					HR	HR-HR
LOC_Os01g59760	LOC_Os05g41070	4e-96	9260	1	36295408	1.80541	14943523	20123359					HR	5	24160253	5.8043	9604654	13507400					HR	HR-HR
LOC_Os01g59790	LOC_Os05g41060	1e-104	9260	1	36310722	1.80575	14943523	20123359					HR	5	24154702	5.80411	9604654	13507400					HR	HR-HR
LOC_Os01g59870	LOC_Os05g41030	5e-32	9260	1	36356020	1.80675	14943523	20123359					HR	5	24142844	5.80372	9604654	13507400					HR	HR-HR
LOC_Os01g59880	LOC_Os05g41000	4e-06	9260	1	36362725	1.8069	14943523	20123359					HR	5	24131736	5.80335	9604654	13507400					HR	HR-HR
LOC_Os01g59930	LOC_Os05g40990	1e-132	9260	1	36382099	1.80733	14943523	20123359					HR	5	24124898	5.80312	9604654	13507400					HR	HR-HR
LOC_Os01g59950	LOC_Os05g40950	2e-44	9260	1	36393928	1.80759	14943523	20123359					HR	5	24110520	5.80264	9604654	13507400					HR	HR-HR
LOC_Os01g59970	LOC_Os05g40890	2e-07	9260	1	36404524	1.80783	14943523	20123359					HR	5	24075740	5.80148	9604654	13507400					HR	HR-HR
LOC_Os01g60060	LOC_Os05g40770	0	9260	1	36468608	1.80925	14943523	20123359					HR	5	23996645	5.79885	9604654	13507400					HR	HR-HR
LOC_Os01g60080	LOC_Os05g40740	0	9260	1	36476724	1.80943	14943523	20123359					HR	5	23980714	5.79832	9604654	13507400					HR	HR-HR
LOC_Os01g60120	LOC_Os05g40700	2e-113	9260	1	36506223	1.81008	14943523	20123359					HR	5	23963037	5.79773	9604654	13507400					HR	HR-HR
LOC_Os01g60140	LOC_Os05g40650	0	9260	1	36517874	1.81034	14943523	20123359					HR	5	23936718	5.79685	9604654	13507400					HR	HR-HR
LOC_Os01g60170	LOC_Os05g40630	3e-62	9260	1	36530988	1.81063	14943523	20123359					HR	5	23922861	5.79639	9604654	13507400					HR	HR-HR
LOC_Os01g60190	LOC_Os05g40420	0	9260	1	36534398	1.81071	14943523	20123359					HR	5	23845908	5.79383	9604654	13507400					HR	HR-HR
LOC_Os01g60200	LOC_Os05g40410	0	9260	1	36538173	1.81079	14943523	20123359					HR	5	23840713	5.79366	9604654	13507400					HR	HR-HR
LOC_Os01g60230	LOC_Os05g40330	2e-175	9260	1	36565110	1.81139	14943523	20123359					HR	5	23795167	5.79214	9604654	13507400					HR	HR-HR
LOC_Os01g60260	LOC_Os05g40290	1e-110	9260	1	36582257	1.81177	14943523	20123359					HR	5	23770181	5.79131	9604654	13507400					HR	HR-HR
LOC_Os01g60280	LOC_Os05g40270	0	9260	1	36598428	1.81213	14943523	20123359					HR	5	23750670	5.79066	9604654	13507400					HR	HR-HR
LOC_Os01g60330	LOC_Os05g40200	2e-163	9260	1	36629672	1.81282	14943523	20123359					HR	5	23702775	5.78907	9604654	13507400					HR	HR-HR
LOC_Os01g60420	LOC_Os05g40170	7e-33	9260	1	36674161	1.81381	14943523	20123359					HR	5	23690385	5.78865	9604654	13507400					HR	HR-HR
LOC_Os01g60490	LOC_Os05g40070	2e-17	9260	1	36711537	1.81464	14943523	20123359					HR	5	23633383	5.78676	9604654	13507400					HR	HR-HR
LOC_Os01g60640	LOC_Os05g40060	1e-18	9260	1	36792481	1.81644	14943523	20123359					HR	5	23626432	5.78652	9604654	13507400					HR	HR-HR
LOC_Os01g60670	LOC_Os05g40050	0	9260	1	36811955	1.81687	14943523	20123359					HR	5	23621486	5.78636	9604654	13507400					HR	HR-HR
LOC_Os01g60730	LOC_Os05g40020	1e-27	9260	1	36851671	1.81775	14943523	20123359					HR	5	23607242	5.78589	9604654	13507400					HR	HR-HR
LOC_Os01g60740	LOC_Os05g40010	5e-29	9260	1	36860049	1.81793	14943523	20123359					HR	5	23605225	5.78582	9604654	13507400					HR	HR-HR
LOC_Os01g60770	LOC_Os05g39990	3e-111	9260	1	36875294	1.81827	14943523	20123359					HR	5	23593169	5.78542	9604654	13507400					HR	HR-HR
LOC_Os01g60790	LOC_Os05g39960	4e-34	9260	1	36883459	1.81845	14943523	20123359					HR	5	23580573	5.785	9604654	13507400					HR	HR-HR
LOC_Os01g60810	LOC_Os05g39950	3e-52	9260	1	36897652	1.81877	14943523	20123359					HR	5	23574245	5.78479	9604654	13507400					HR	HR-HR
LOC_Os01g60860	LOC_Os05g39930	2e-180	9260	1	36915474	1.81916	14943523	20123359					HR	5	23560910	5.78434	9604654	13507400					HR	HR-HR
LOC_Os01g60900	LOC_Os05g39880	6e-17	9260	1	36954538	1.82003	14943523	20123359					HR	5	23531826	5.78338	9604654	13507400					HR	HR-HR
LOC_Os01g60910	LOC_Os05g39870	0	9260	1	36959692	1.82015	14943523	20123359					HR	5	23527900	5.78324	9604654	13507400					HR	HR-HR
LOC_Os01g60940	LOC_Os05g39830	6e-29	9260	1	36977677	1.82055	14943523	20123359					HR	5	23505314	5.78249	9604654	13507400					HR	HR-HR
LOC_Os01g61010	LOC_Os05g39800	0	9260	1	37033428	1.82178	14943523	20123359					HR	5	23483906	5.78178	9604654	13507400					HR	HR-HR
LOC_Os01g61030	LOC_Os05g39760	0	9260	1	37044400	1.82203	14943523	20123359					HR	5	23449014	5.78062	9604654	13507400					HR	HR-HR
LOC_Os01g61060	LOC_Os05g39730	3e-97	9260	1	37059058	1.82235	14943523	20123359					HR	5	23414442	5.77947	9604654	13507400					HR	HR-HR
LOC_Os01g61080	LOC_Os05g39720	5e-94	9260	1	37077798	1.82277	14943523	20123359					HR	5	23407931	5.77925	9604654	13507400					HR	HR-HR
LOC_Os01g61110	LOC_Os05g39710	5e-41	9260	1	37108700	1.82345	14943523	20123359					HR	5	23404565	5.77914	9604654	13507400					HR	HR-HR
LOC_Os01g61150	LOC_Os05g39680	1e-137	9260	1	37126240	1.82384	14943523	20123359					HR	5	23384982	5.77849	9604654	13507400					HR	HR-HR
LOC_Os01g61170	LOC_Os05g39670	4e-46	9260	1	37137612	1.82409	14943523	20123359					HR	5	23381742	5.77838	9604654	13507400					HR	HR-HR
LOC_Os01g61180	LOC_Os05g39610	0	9260	1	37139170	1.82413	14943523	20123359					HR	5	23352307	5.7774	9604654	13507400					HR	HR-HR
LOC_Os01g61210	LOC_Os05g39580	2e-49	9260	1	37150571	1.82438	14943523	20123359					HR	5	23336971	5.77689	9604654	13507400					HR	HR-HR
LOC_Os01g61250	LOC_Os05g39520	0	9260	1	37166566	1.82474	14943523	20123359					HR	5	23287992	5.77526	9604654	13507400					HR	HR-HR
LOC_Os01g61310	LOC_Os05g39500	5e-66	9260	1	37203377	1.82555	14943523	20123359					HR	5	23275196	5.77483	9604654	13507400					HR	HR-HR
LOC_Os01g61350	LOC_Os05g39450	1e-60	9260	1	37221605	1.82596	14943523	20123359					HR	5	23235999	5.77353	9604654	13507400					HR	HR-HR
LOC_Os01g61420	LOC_Os05g39380	1e-138	9260	1	37245265	1.82648	14943523	20123359					HR	5	23199082	5.7723	9604654	13507400					HR	HR-HR
LOC_Os01g61460	LOC_Os05g39350	4e-176	9260	1	37268263	1.82699	14943523	20123359					HR	5	23178370	5.77161	9604654	13507400					HR	HR-HR
LOC_Os01g61470	LOC_Os05g39260	9e-29	9260	1	37277583	1.8272	14943523	20123359					HR	5	23117643	5.76959	9604654	13507400					HR	HR-HR
LOC_Os01g61510	LOC_Os05g39240	3e-94	9260	1	37317400	1.82808	14943523	20123359					HR	5	23106542	5.76922	9604654	13507400					HR	HR-HR
LOC_Os01g61570	LOC_Os05g39220	6e-113	9260	1	37335431	1.82848	14943523	20123359					HR	5	23089796	5.76866	9604654	13507400					HR	HR-HR
LOC_Os01g61580	LOC_Os05g39110	2e-78	9260	1	37339590	1.82858	14943523	20123359					HR	5	23029813	5.76666	9604654	13507400					HR	HR-HR
LOC_Os01g61590	LOC_Os05g39090	0	9260	1	37349546	1.8288	14943523	20123359					HR	5	23016658	5.76623	9604654	13507400					HR	HR-HR
LOC_Os01g61620	LOC_Os05g39080	0	9260	1	37382869	1.82954	14943523	20123359					HR	5	23008153	5.76594	9604654	13507400					HR	HR-HR
LOC_Os01g61640	LOC_Os05g39070	8e-108	9260	1	37391094	1.82972	14943523	20123359					HR	5	23005149	5.76584	9604654	13507400					HR	HR-HR
LOC_Os01g61860	LOC_Os05g38950	0	9260	1	37514501	1.83246	14943523	20123359					HR	5	22932367	5.76342	9604654	13507400					HR	HR-HR
LOC_Os01g61880	LOC_Os05g38980	0	324	1	37542980	1.83309	14943523	20123359					HR	5	22957299	5.76425	9604654	13507400					HR	HR-HR
LOC_Os01g61900	LOC_Os05g38990	3e-40	324	1	37557204	1.83341	14943523	20123359					HR	5	22971624	5.76473	9604654	13507400					HR	HR-HR
LOC_Os01g61910	LOC_Os05g39000	0	324	1	37562936	1.83353	14943523	20123359					HR	5	22975858	5.76487	9604654	13507400					HR	HR-HR
LOC_Os01g61920	LOC_Os05g39050	2e-41	324	1	37570305	1.8337	14943523	20123359					HR	5	23000215	5.76568	9604654	13507400					HR	HR-HR
LOC_Os01g61960	LOC_Os05g38720	1e-46	9260	1	37598603	1.83432	14943523	20123359					HR	5	22816346	5.75956	9604654	13507400					HR	HR-HR
LOC_Os01g62070	LOC_Os05g38670	1e-34	9260	1	37647415	1.83541	14943523	20123359					HR	5	22767937	5.75795	9604654	13507400					HR	HR-HR
LOC_Os01g62110	LOC_Os05g38660	2e-18	9260	1	37682835	1.83619	14943523	20123359					HR	5	22762440	5.75776	9604654	13507400					HR	HR-HR
LOC_Os01g62150	LOC_Os05g38610	5e-61	9260	1	37711457	1.83683	14943523	20123359					HR	5	22738990	5.75698	9604654	13507400					HR	HR-HR
LOC_Os01g62210	LOC_Os05g38580	2e-58	9260	1	37737164	1.8374	14943523	20123359					HR	5	22727398	5.7566	9604654	13507400					HR	HR-HR
LOC_Os01g62244	LOC_Os05g38550	1e-82	9260	1	37747347	1.83762	14943523	20123359					HR	5	22713024	5.75612	9604654	13507400					HR	HR-HR
LOC_Os01g62290	LOC_Os05g38530	0	9260	1	37769527	1.83812	14943523	20123359					HR	5	22696694	5.75557	9604654	13507400					HR	HR-HR
LOC_Os01g62350	LOC_Os05g38520	2e-11	9260	1	37812947	1.83908	14943523	20123359					HR	5	22693595	5.75547	9604654	13507400					HR	HR-HR
LOC_Os01g62380	LOC_Os05g38500	3e-142	9260	1	37832607	1.83952	14943523	20123359					HR	5	22684273	5.75516	9604654	13507400					HR	HR-HR
LOC_Os01g62410	LOC_Os05g38460	6e-157	9260	1	37852925	1.83997	14943523	20123359					HR	5	22650987	5.75405	9604654	13507400					HR	HR-HR
LOC_Os01g62500	LOC_Os05g38400	0	9260	1	37912431	1.84129	14943523	20123359					HR	5	22615539	5.75287	9604654	13507400					HR	HR-HR
LOC_Os01g62600	LOC_Os05g38390	1e-170	9260	1	37966320	1.84248	14943523	20123359					HR	5	22596713	5.75225	9604654	13507400					HR	HR-HR
LOC_Os01g62605	LOC_Os05g38380	4e-08	9260	1	37981791	1.84283	14943523	20123359					HR	5	22593643	5.75214	9604654	13507400					HR	HR-HR
LOC_Os01g62610	LOC_Os05g38370	4e-70	9260	1	37985289	1.8429	14943523	20123359					HR	5	22589707	5.75201	9604654	13507400					HR	HR-HR
LOC_Os01g62620	LOC_Os05g38360	1e-58	9260	1	37987654	1.84296	14943523	20123359					HR	5	22585748	5.75188	9604654	13507400					HR	HR-HR
LOC_Os01g62810	LOC_Os05g38270	2e-27	9260	1	38109011	1.84565	14943523	20123359					HR	5	22541278	5.7504	9604654	13507400					HR	HR-HR
LOC_Os01g62810	LOC_Os05g38270	5e-92	9260	1	38111689	1.84571	14943523	20123359					HR	5	22537921	5.75029	9604654	13507400					HR	HR-HR
LOC_Os01g62830	LOC_Os05g38264	2e-14	9260	1	38121834	1.84593	14943523	20123359					HR	5	22533887	5.75015	9604654	13507400					HR	HR-HR
LOC_Os01g62850	LOC_Os05g38250	1e-55	9260	1	38128823	1.84609	14943523	20123359					HR	5	22522570	5.74978	9604654	13507400					HR	HR-HR
LOC_Os01g62860	LOC_Os05g38230	2e-136	9260	1	38133327	1.84619	14943523	20123359					HR	5	22507298	5.74927	9604654	13507400					HR	HR-HR
LOC_Os01g62890	LOC_Os05g38160	3e-102	9260	1	38150170	1.84656	14943523	20123359					HR	5	22481393	5.74841	9604654	13507400					HR	HR-HR
LOC_Os01g62900	LOC_Os05g38150	0	9260	1	38160849	1.8468	14943523	20123359					HR	5	22471762	5.74809	9604654	13507400					HR	HR-HR
LOC_Os01g62920	LOC_Os05g38120	1e-95	9260	1	38175292	1.84712	14943523	20123359					HR	5	22451477	5.74741	9604654	13507400					HR	HR-HR
LOC_Os01g62970	LOC_Os05g38040	5e-12	9260	1	38210567	1.8479	14943523	20123359					HR	5	22401948	5.74576	9604654	13507400					HR	HR-HR
LOC_Os01g62990	LOC_Os05g38000	0	9260	1	38215267	1.84801	14943523	20123359					HR	5	22390750	5.74539	9604654	13507400					HR	HR-HR
LOC_Os01g63010	LOC_Os05g37970	1e-38	9260	1	38226839	1.84826	14943523	20123359					HR	5	22373428	5.74481	9604654	13507400					HR	HR-HR
LOC_Os01g63060	LOC_Os05g37910	5e-39	9260	1	38270218	1.84923	14943523	20123359					HR	5	22311953	5.74277	9604654	13507400					HR	HR-HR
LOC_Os01g63150	LOC_Os05g37900	2e-82	9260	1	38327456	1.8505	14943523	20123359					HR	5	22306106	5.74257	9604654	13507400					HR	HR-HR
LOC_Os01g63230	LOC_Os05g37880	8e-152	9260	1	38373792	1.85153	14943523	20123359					HR	5	22283331	5.74181	9604654	13507400					HR	HR-HR
LOC_Os01g63290	LOC_Os05g37820	4e-103	9260	1	38418028	1.85251	14943523	20123359					HR	5	22253323	5.74081	9604654	13507400					HR	HR-HR
LOC_Os01g63310	LOC_Os05g37800	1e-117	9260	1	38426690	1.8527	14943523	20123359					HR	5	22237746	5.7403	9604654	13507400					HR	HR-HR
LOC_Os01g63410	LOC_Os05g37780	2e-06	9260	1	38465921	1.85357	14943523	20123359					HR	5	22219887	5.7397	9604654	13507400					HR	HR-HR
LOC_Os01g63460	LOC_Os05g37730	2e-95	9260	1	38493881	1.85419	14943523	20123359					HR	5	22179030	5.73834	9604654	13507400					HR	HR-HR
LOC_Os01g63580	LOC_Os05g37600	3e-171	9260	1	38593029	1.85639	14943523	20123359					HR	5	22102282	5.73579	9604654	13507400					HR	HR-HR
LOC_Os01g63620	LOC_Os05g37520	1e-140	9260	1	38624688	1.85709	14943523	20123359					HR	5	22061348	5.73442	9604654	13507400					HR	HR-HR
LOC_Os01g63770	LOC_Os05g37470	0	9260	1	38728699	1.8594	14943523	20123359					HR	5	22024248	5.73319	9604654	13507400					HR	HR-HR
LOC_Os01g63800	LOC_Os05g37460	2e-63	9260	1	38746842	1.8598	14943523	20123359					HR	5	22017236	5.73295	9604654	13507400					HR	HR-HR
LOC_Os01g63810	LOC_Os05g37450	5e-44	9260	1	38751295	1.8599	14943523	20123359					HR	5	22012091	5.73278	9604654	13507400					HR	HR-HR
LOC_Os01g63930	LOC_Os05g37250	0	9260	1	38827146	1.86159	14943523	20123359					HR	5	21888000	5.72865	9604654	13507400					HR	HR-HR
LOC_Os01g63980	LOC_Os05g37190	3e-95	9260	1	38877077	1.86269	14943523	20123359					HR	5	21834558	5.72687	9604654	13507400					HR	HR-HR
LOC_Os01g64020	LOC_Os05g37170	2e-177	9260	1	38911336	1.86345	14943523	20123359					HR	5	21815912	5.72625	9604654	13507400					HR	HR-HR
LOC_Os01g64310	LOC_Os05g37080	7e-65	9260	1	39064198	1.86685	14943523	20123359					HR	5	21765414	5.72457	9604654	13507400					HR	HR-HR
LOC_Os01g64360	LOC_Os05g37040	6e-15	9260	1	39088076	1.86738	14943523	20123359					HR	5	21744452	5.72387	9604654	13507400					HR	HR-HR
LOC_Os01g64410	LOC_Os05g36990	5e-43	9260	1	39111162	1.86789	14943523	20123359					HR	5	21707661	5.72265	9604654	13507400					HR	HR-HR
LOC_Os01g64490	LOC_Os05g36960	2e-28	9260	1	39146984	1.86868	14943523	20123359					HR	5	21684974	5.72189	9604654	13507400					HR	HR-HR
LOC_Os01g64590	LOC_Os05g36900	3e-66	9260	1	39202088	1.86991	14943523	20123359					HR	5	21652563	5.72081	9604654	13507400					HR	HR-HR
LOC_Os01g64630	LOC_Os05g36290	2e-80	9260	1	39240598	1.87076	14943523	20123359					HR	5	21559132	5.7177	9604654	13507400					HR	HR-HR
LOC_Os01g64640	LOC_Os05g36280	6e-63	9260	1	39243579	1.87083	14943523	20123359					HR	5	21557694	5.71766	9604654	13507400					HR	HR-HR
LOC_Os01g64660	LOC_Os05g36270	1e-30	9260	1	39249377	1.87095	14943523	20123359					HR	5	21554054	5.71754	9604654	13507400					HR	HR-HR
LOC_Os01g64700	LOC_Os05g36190	0	9260	1	39266932	1.87134	14943523	20123359					HR	5	21518667	5.71636	9604654	13507400					HR	HR-HR
LOC_Os01g64730	LOC_Os05g36160	1e-32	9260	1	39286853	1.87179	14943523	20123359					HR	5	21490686	5.71543	9604654	13507400					HR	HR-HR
LOC_Os01g64760	LOC_Os05g36150	1e-88	9260	1	39306712	1.87223	14943523	20123359					HR	5	21485935	5.71527	9604654	13507400					HR	HR-HR
LOC_Os01g64770	LOC_Os05g36120	0	9260	1	39310547	1.87231	14943523	20123359					HR	5	21473361	5.71485	9604654	13507400					HR	HR-HR
LOC_Os01g64780	LOC_Os05g36110	1e-132	9260	1	39315020	1.87241	14943523	20123359					HR	5	21468536	5.71469	9604654	13507400					HR	HR-HR
LOC_Os01g64810	LOC_Os05g36090	2e-152	9260	1	39346848	1.87312	14943523	20123359					HR	5	21446990	5.71397	9604654	13507400					HR	HR-HR
LOC_Os01g64850	LOC_Os05g36010	0	9260	1	39376701	1.87378	14943523	20123359					HR	5	21383968	5.71187	9604654	13507400					HR	HR-HR
LOC_Os01g65070	LOC_Os05g35730	0	9260	1	39493295	1.87637	14943523	20123359					HR	5	21266123	5.70795	9604654	13507400					HR	HR-HR
LOC_Os01g65120	LOC_Os05g35650	3e-25	9260	1	39530778	1.8772	14943523	20123359					HR	5	21242791	5.70717	9604654	13507400					HR	HR-HR
LOC_Os01g65260	LOC_Os05g35580	2e-40	9260	1	39596087	1.87865	14943523	20123359					HR	5	21199446	5.70573	9604654	13507400					HR	HR-HR
LOC_Os01g65310	LOC_Os05g35570	5e-159	9260	1	39617478	1.87912	14943523	20123359					HR	5	21193883	5.70555	9604654	13507400					HR	HR-HR
LOC_Os01g65330	LOC_Os05g35530	4e-58	9260	1	39633347	1.87948	14943523	20123359					HR	5	21179428	5.70506	9604654	13507400					HR	HR-HR
LOC_Os01g65350	LOC_Os05g35520	2e-83	9260	1	39644707	1.87973	14943523	20123359					HR	5	21173516	5.70487	9604654	13507400					HR	HR-HR
LOC_Os01g65370	LOC_Os05g35500	4e-72	9260	1	39662032	1.88011	14943523	20123359					HR	5	21157574	5.70434	9604654	13507400					HR	HR-HR
LOC_Os01g65380	LOC_Os05g35460	0	9260	1	39678812	1.88048	14943523	20123359					HR	5	21123861	5.70321	9604654	13507400					HR	HR-HR
LOC_Os01g65410	LOC_Os05g35440	0	9260	1	39692554	1.88079	14943523	20123359					HR	5	21109178	5.70273	9604654	13507400					HR	HR-HR
LOC_Os01g65440	LOC_Os05g35380	6e-69	9260	1	39712607	1.88123	14943523	20123359					HR	5	21065043	5.70126	9604654	13507400					HR	HR-HR
LOC_Os01g65460	LOC_Os05g35360	0	9260	1	39724256	1.88149	14943523	20123359					HR	5	21047745	5.70068	9604654	13507400					HR	HR-HR
LOC_Os01g65530	LOC_Os05g35266	6e-40	9260	1	39761180	1.88231	14943523	20123359					HR	5	21006732	5.69931	9604654	13507400					HR	HR-HR
LOC_Os01g65590	LOC_Os05g35266	1e-169	9260	1	39801859	1.88321	14943523	20123359					HR	5	21003291	5.6992	9604654	13507400					HR	HR-HR
LOC_Os01g65620	LOC_Os05g35240	8e-09	9260	1	39828730	1.88381	14943523	20123359					HR	5	20994345	5.6989	9604654	13507400					HR	HR-HR
LOC_Os01g65630	LOC_Os05g35230	1e-16	9260	1	39831405	1.88387	14943523	20123359					HR	5	20990541	5.69878	9604654	13507400					HR	HR-HR
LOC_Os01g65780	LOC_Os05g35200	4e-129	9260	1	39927534	1.886	14943523	20123359					HR	5	20956641	5.69765	9604654	13507400					HR	HR-HR
LOC_Os01g65800	LOC_Os05g35190	4e-175	9260	1	39942614	1.88634	14943523	20123359					HR	5	20952425	5.69751	9604654	13507400					HR	HR-HR
LOC_Os01g65860	LOC_Os05g35160	1e-114	9260	1	39968249	1.88691	14943523	20123359					HR	5	20935798	5.69695	9604654	13507400					HR	HR-HR
LOC_Os01g65880	LOC_Os05g35140	4e-94	9260	1	39983886	1.88725	14943523	20123359					HR	5	20928358	5.69671	9604654	13507400					HR	HR-HR
LOC_Os01g65920	LOC_Os05g35110	2e-146	9260	1	40004937	1.88772	14943523	20123359					HR	5	20906510	5.69598	9604654	13507400					HR	HR-HR
LOC_Os01g65986	LOC_Os05g35060	2e-153	9260	1	40030035	1.88828	14943523	20123359					HR	5	20865498	5.69461	9604654	13507400					HR	HR-HR
LOC_Os01g66010	LOC_Os05g34980	0	9260	1	40040500	1.88851	14943523	20123359					HR	5	20837192	5.69367	9604654	13507400					HR	HR-HR
LOC_Os01g66020	LOC_Os05g34950	0	9260	1	40048742	1.88869	14943523	20123359					HR	5	20820120	5.6931	9604654	13507400					HR	HR-HR
LOC_Os01g66030	LOC_Os05g34940	3e-100	9260	1	40051375	1.88875	14943523	20123359					HR	5	20817617	5.69302	9604654	13507400					HR	HR-HR
LOC_Os01g66100	LOC_Os05g34854	3e-122	9260	1	40112148	1.8901	14943523	20123359					HR	5	20743497	5.69055	9604654	13507400					HR	HR-HR
LOC_Os01g66120	LOC_Os05g34830	2e-30	9260	1	40129183	1.89048	14943523	20123359					HR	5	20736587	5.69032	9604654	13507400					HR	HR-HR
LOC_Os01g66180	LOC_Os05g34770	9e-45	9260	1	40173381	1.89146	14943523	20123359					HR	5	20688139	5.68871	9604654	13507400					HR	HR-HR
LOC_Os01g66200	LOC_Os05g34760	8e-85	9260	1	40184908	1.89171	14943523	20123359					HR	5	20681937	5.6885	9604654	13507400					HR	HR-HR
LOC_Os01g66270	LOC_Os05g34730	1e-11	9260	1	40219141	1.89247	14943523	20123359					HR	5	20659270	5.68775	9604654	13507400					HR	HR-HR
LOC_Os01g66280	LOC_Os05g34720	1e-93	9260	1	40221213	1.89252	14943523	20123359					HR	5	20653752	5.68756	9604654	13507400					HR	HR-HR
LOC_Os01g66300	LOC_Os05g34670	1e-114	9260	1	40238813	1.89291	14943523	20123359					HR	5	20627396	5.68669	9604654	13507400					HR	HR-HR
LOC_Os01g66350	LOC_Os05g34650	0	9260	1	40264421	1.89348	14943523	20123359					HR	5	20606958	5.68601	9604654	13507400					HR	HR-HR
LOC_Os01g66420	LOC_Os05g34640	1e-100	9260	1	40296084	1.89418	14943523	20123359					HR	5	20600502	5.68579	9604654	13507400					HR	HR-HR
LOC_Os01g66490	LOC_Os05g34600	2e-89	9260	1	40341463	1.89519	14943523	20123359					HR	5	20574633	5.68493	9604654	13507400					HR	HR-HR
LOC_Os01g66510	LOC_Os05g34550	7e-127	9260	1	40357687	1.89555	14943523	20123359					HR	5	20543441	5.68389	9604654	13507400					HR	HR-HR
LOC_Os01g66544	LOC_Os05g34500	2e-07	9260	1	40375061	1.89593	14943523	20123359					HR	5	20513580	5.6829	9604654	13507400					HR	HR-HR
LOC_Os01g66590	LOC_Os05g34450	4e-60	9260	1	40406880	1.89664	14943523	20123359					HR	5	20475575	5.68163	9604654	13507400					HR	HR-HR
LOC_Os01g66700	LOC_Os05g34320	0	9260	1	40469931	1.89804	14943523	20123359					HR	5	20373729	5.67824	9604654	13507400					HR	HR-HR
LOC_Os01g66740	LOC_Os05g34270	5e-64	9260	1	40491853	1.89853	14943523	20123359					HR	5	20341799	5.67718	9604654	13507400					HR	HR-HR
LOC_Os01g70520	LOC_Os05g30250	1e-157	790	1	42610972	1.94555	14943523	20123359					HR	5	17588394	5.58552	9604654	13507400					HR	HR-HR
LOC_Os01g70580	LOC_Os05g30454	2e-20	790	1	42637589	1.94614	14943523	20123359					HR	5	17703133	5.58934	9604654	13507400					HR	HR-HR
LOC_Os01g70710	LOC_Os05g30570	4e-25	790	1	42699438	1.94751	14943523	20123359					HR	5	17772535	5.59165	9604654	13507400					HR	HR-HR
LOC_Os01g70790	LOC_Os05g30740	5e-41	790	1	42742270	1.94846	14943523	20123359					HR	5	17861266	5.5946	9604654	13507400					HR	HR-HR
LOC_Os01g70830	LOC_Os05g30760	2e-38	790	1	42768510	1.94905	14943523	20123359					HR	5	17879562	5.59521	9604654	13507400					HR	HR-HR
LOC_Os01g70970	LOC_Os05g30820	8e-97	790	1	42848320	1.95082	14943523	20123359					HR	5	17943873	5.59735	9604654	13507400					HR	HR-HR
LOC_Os01g70980	LOC_Os05g30860	4e-52	790	1	42854926	1.95096	14943523	20123359					HR	5	17974046	5.59836	9604654	13507400					HR	HR-HR
LOC_Os01g71000	LOC_Os05g30870	0	790	1	42864924	1.95118	14943523	20123359					HR	5	17981162	5.59859	9604654	13507400					HR	HR-HR
LOC_Os01g71010	LOC_Os05g30900	2e-85	790	1	42871478	1.95133	14943523	20123359					HR	5	18000309	5.59923	9604654	13507400					HR	HR-HR
LOC_Os01g71050	LOC_Os05g30950	6e-92	790	1	42886327	1.95166	14943523	20123359					HR	5	18023460	5.6	9604654	13507400					HR	HR-HR
LOC_Os01g71200	LOC_Os05g30980	0	790	1	42962207	1.95334	14943523	20123359					HR	5	18053349	5.601	9604654	13507400					HR	HR-HR
LOC_Os01g71220	LOC_Os05g30990	9e-111	790	1	42973010	1.95358	14943523	20123359					HR	5	18060697	5.60124	9604654	13507400					HR	HR-HR
LOC_Os01g71230	LOC_Os05g31000	2e-65	790	1	42983105	1.95381	14943523	20123359					HR	5	18070392	5.60156	9604654	13507400					HR	HR-HR
LOC_Os01g71270	LOC_Os05g31020	0	790	1	43011149	1.95443	14943523	20123359					HR	5	18076433	5.60177	9604654	13507400					HR	HR-HR
LOC_Os01g71310	LOC_Os05g31040	0	790	1	43069111	1.95572	14943523	20123359					HR	5	18091262	5.60226	9604654	13507400					HR	HR-HR
LOC_Os01g71320	LOC_Os05g31110	1e-120	790	1	43074507	1.95584	14943523	20123359					HR	5	18133325	5.60366	9604654	13507400					HR	HR-HR
LOC_Os01g71670	LOC_Os05g31140	4e-82	790	1	43302240	1.96089	14943523	20123359					HR	5	18164710	5.6047	9604654	13507400					HR	HR-HR
LOC_Os01g71770	LOC_Os05g31200	1e-80	790	1	43342965	1.96179	14943523	20123359					HR	5	18207039	5.60611	9604654	13507400					HR	HR-HR
LOC_Os01g72100	LOC_Os05g31620	7e-56	474	1	43595213	1.96739	14943523	20123359					HR	5	18464763	5.61469	9604654	13507400					HR	HR-HR
LOC_Os01g72190	LOC_Os05g31690	2e-18	474	1	43630522	1.96817	14943523	20123359					HR	5	18506477	5.61608	9604654	13507400					HR	HR-HR
LOC_Os01g72230	LOC_Os05g31720	3e-136	474	1	43651411	1.96864	14943523	20123359					HR	5	18525226	5.61671	9604654	13507400					HR	HR-HR
LOC_Os01g72280	LOC_Os05g31770	4e-67	474	1	43673154	1.96912	14943523	20123359					HR	5	18561261	5.61791	9604654	13507400					HR	HR-HR
LOC_Os01g72320	LOC_Os05g31920	0	474	1	43694547	1.96959	14943523	20123359					HR	5	18645480	5.62071	9604654	13507400					HR	HR-HR
LOC_Os01g72360	LOC_Os05g31970	2e-44	474	1	43740771	1.97062	14943523	20123359					HR	5	18687352	5.6221	9604654	13507400					HR	HR-HR
LOC_Os01g72490	LOC_Os05g32070	4e-76	474	1	43806182	1.97207	14943523	20123359					HR	5	18752063	5.62426	9604654	13507400					HR	HR-HR
LOC_Os01g72690	LOC_Os05g32210	2e-76	474	1	43946705	1.97519	14943523	20123359					HR	5	18837298	5.62709	9604654	13507400					HR	HR-HR
LOC_Os01g72710	LOC_Os05g32230	5e-134	474	1	43959265	1.97547	14943523	20123359					HR	5	18854563	5.62767	9604654	13507400					HR	HR-HR
LOC_Os01g72790	LOC_Os05g32360	0	474	1	43998347	1.97634	14943523	20123359					HR	5	18926624	5.63007	9604654	13507400					HR	HR-HR
LOC_Os01g72890	LOC_Os05g01540	2e-45	796	1	44044300	1.97736	14943523	20123359					HR	5	317275	5.01056	9604654	13507400					HR	HR-HR
LOC_Os01g73130	LOC_Os05g01560	1e-60	796	1	44186497	1.98051	14943523	20123359					HR	5	326386	5.01087	9604654	13507400					HR	HR-HR
LOC_Os01g73310	LOC_Os05g01600	0	796	1	44253090	1.98199	14943523	20123359					HR	5	354442	5.0118	9604654	13507400					HR	HR-HR
LOC_Os01g73410	LOC_Os05g01610	0	796	1	44311693	1.98329	14943523	20123359					HR	5	362500	5.01207	9604654	13507400					HR	HR-HR
LOC_Os01g73620	LOC_Os05g01690	0	796	1	44415006	1.98558	14943523	20123359					HR	5	411319	5.01369	9604654	13507400					HR	HR-HR
LOC_Os01g73890	LOC_Os05g01710	8e-51	796	1	44588151	1.98942	14943523	20123359					HR	5	437384	5.01456	9604654	13507400					HR	HR-HR
LOC_Os01g73960	LOC_Os05g01730	2e-44	796	1	44614583	1.99001	14943523	20123359					HR	5	447318	5.01489	9604654	13507400					HR	HR-HR
LOC_Os01g73970	LOC_Os05g01760	0	796	1	44617213	1.99007	14943523	20123359					HR	5	454259	5.01512	9604654	13507400					HR	HR-HR
LOC_Os01g73980	LOC_Os05g01810	8e-159	796	1	44624388	1.99023	14943523	20123359					HR	5	486131	5.01618	9604654	13507400					HR	HR-HR
LOC_Os01g73990	LOC_Os05g01820	2e-69	796	1	44627653	1.9903	14943523	20123359					HR	5	492527	5.0164	9604654	13507400					HR	HR-HR
LOC_Os01g74030	LOC_Os05g01910	0	796	1	44645788	1.9907	14943523	20123359					HR	5	517556	5.01723	9604654	13507400					HR	HR-HR
LOC_Os01g74170	LOC_Os05g02000	3e-72	796	1	44736146	1.99271	14943523	20123359					HR	5	569096	5.01895	9604654	13507400					HR	HR-HR
LOC_Os01g74330	LOC_Os05g02120	2e-58	796	1	44835553	1.99491	14943523	20123359					HR	5	633901	5.0211	9604654	13507400					HR	HR-HR
LOC_Os01g74410	LOC_Os05g02420	2e-16	796	1	44865158	1.99557	14943523	20123359					HR	5	801370	5.02668	9604654	13507400					HR	HR-HR
LOC_Os01g74480	LOC_Os05g02520	2e-166	796	1	44905203	1.99646	14943523	20123359					HR	5	873358	5.02907	9604654	13507400					HR	HR-HR
LOC_Os01g74510	LOC_Os05g02790	9e-147	796	1	44922881	1.99685	14943523	20123359					HR	5	1005771	5.03348	9604654	13507400					HR	HR-HR
LOC_Os02g01340	LOC_Os06g01850	3e-159	326	2	183836	2.00499	10453995	10851808	12649386	16215455	17815504	18625295	HR	6	478424	6.01489	13269009	18716963	18815101	19823973			HR	HR-HR
LOC_Os02g01360	LOC_Os06g01770	2e-44	326	2	206550	2.00561	10453995	10851808	12649386	16215455	17815504	18625295	HR	6	444267	6.01383	13269009	18716963	18815101	19823973			HR	HR-HR
LOC_Os02g01490	LOC_Os06g01650	0	326	2	282792	2.00768	10453995	10851808	12649386	16215455	17815504	18625295	HR	6	386576	6.01203	13269009	18716963	18815101	19823973			HR	HR-HR
LOC_Os02g01500	LOC_Os06g01630	1e-176	326	2	287728	2.00781	10453995	10851808	12649386	16215455	17815504	18625295	HR	6	369498	6.0115	13269009	18716963	18815101	19823973			HR	HR-HR
LOC_Os02g01510	LOC_Os06g01590	2e-153	326	2	295491	2.00802	10453995	10851808	12649386	16215455	17815504	18625295	HR	6	346273	6.01078	13269009	18716963	18815101	19823973			HR	HR-HR
LOC_Os02g01520	LOC_Os06g01500	5e-95	326	2	300122	2.00815	10453995	10851808	12649386	16215455	17815504	18625295	HR	6	305457	6.00951	13269009	18716963	18815101	19823973			HR	HR-HR
LOC_Os02g04230	LOC_Os06g49430	2e-106	8238	2	1853637	2.05034	10453995	10851808	12649386	16215455	17815504	18625295	HR	6	30827143	6.95961	13269009	18716963	18815101	19823973			HR	HR-HR
LOC_Os02g04250	LOC_Os06g49320	6e-11	8238	2	1872874	2.05086	10453995	10851808	12649386	16215455	17815504	18625295	HR	6	30761718	6.95757	13269009	18716963	18815101	19823973			HR	HR-HR
LOC_Os02g04325	LOC_Os06g49200	2e-10	8238	2	1907249	2.05179	10453995	10851808	12649386	16215455	17815504	18625295	HR	6	30685861	6.95521	13269009	18716963	18815101	19823973			HR	HR-HR
LOC_Os02g04450	LOC_Os06g49180	1e-83	8238	2	1968144	2.05345	10453995	10851808	12649386	16215455	17815504	18625295	HR	6	30675465	6.95488	13269009	18716963	18815101	19823973			HR	HR-HR
LOC_Os02g04490	LOC_Os06g49130	0	8238	2	1991843	2.05409	10453995	10851808	12649386	16215455	17815504	18625295	HR	6	30646251	6.95398	13269009	18716963	18815101	19823973			HR	HR-HR
LOC_Os02g04510	LOC_Os06g49120	0	8238	2	2001938	2.05437	10453995	10851808	12649386	16215455	17815504	18625295	HR	6	30639731	6.95377	13269009	18716963	18815101	19823973			HR	HR-HR
LOC_Os02g04540	LOC_Os06g49100	8e-112	8238	2	2021221	2.05489	10453995	10851808	12649386	16215455	17815504	18625295	HR	6	30631934	6.95353	13269009	18716963	18815101	19823973			HR	HR-HR
LOC_Os02g04550	LOC_Os06g49070	7e-29	8238	2	2036165	2.0553	10453995	10851808	12649386	16215455	17815504	18625295	HR	6	30614640	6.95299	13269009	18716963	18815101	19823973			HR	HR-HR
LOC_Os02g04640	LOC_Os06g49040	4e-106	8238	2	2075881	2.05637	10453995	10851808	12649386	16215455	17815504	18625295	HR	6	30601785	6.95259	13269009	18716963	18815101	19823973			HR	HR-HR
LOC_Os02g04650	LOC_Os06g49030	5e-76	8238	2	2082811	2.05656	10453995	10851808	12649386	16215455	17815504	18625295	HR	6	30590518	6.95224	13269009	18716963	18815101	19823973			HR	HR-HR
LOC_Os02g04680	LOC_Os06g49010	5e-76	8238	2	2106976	2.05722	10453995	10851808	12649386	16215455	17815504	18625295	HR	6	30580833	6.95194	13269009	18716963	18815101	19823973			HR	HR-HR
LOC_Os02g04800	LOC_Os06g48960	6e-53	8238	2	2205818	2.0599	10453995	10851808	12649386	16215455	17815504	18625295	HR	6	30542526	6.95075	13269009	18716963	18815101	19823973			HR	HR-HR
LOC_Os02g04810	LOC_Os06g48950	0	8238	2	2208021	2.05996	10453995	10851808	12649386	16215455	17815504	18625295	HR	6	30534412	6.95049	13269009	18716963	18815101	19823973			HR	HR-HR
LOC_Os02g04840	LOC_Os06g48940	0	8238	2	2231383	2.0606	10453995	10851808	12649386	16215455	17815504	18625295	HR	6	30503335	6.94953	13269009	18716963	18815101	19823973			HR	HR-HR
LOC_Os02g05050	LOC_Os06g48850	2e-14	8238	2	2406652	2.06536	10453995	10851808	12649386	16215455	17815504	18625295	HR	6	30454976	6.94802	13269009	18716963	18815101	19823973			HR	HR-HR
LOC_Os02g05330	LOC_Os06g48750	0	8238	2	2558792	2.06949	10453995	10851808	12649386	16215455	17815504	18625295	HR	6	30381190	6.94572	13269009	18716963	18815101	19823973			HR	HR-HR
LOC_Os02g05340	LOC_Os06g48640	0	8238	2	2563773	2.06962	10453995	10851808	12649386	16215455	17815504	18625295	HR	6	30300629	6.94322	13269009	18716963	18815101	19823973			HR	HR-HR
LOC_Os02g05470	LOC_Os06g48610	3e-70	8238	2	2639024	2.07167	10453995	10851808	12649386	16215455	17815504	18625295	HR	6	30285677	6.94275	13269009	18716963	18815101	19823973			HR	HR-HR
LOC_Os02g05480	LOC_Os06g48590	0	8238	2	2643310	2.07178	10453995	10851808	12649386	16215455	17815504	18625295	HR	6	30276807	6.94247	13269009	18716963	18815101	19823973			HR	HR-HR
LOC_Os02g05510	LOC_Os06g48534	1e-90	8238	2	2664488	2.07236	10453995	10851808	12649386	16215455	17815504	18625295	HR	6	30243297	6.94143	13269009	18716963	18815101	19823973			HR	HR-HR
LOC_Os02g05610	LOC_Os06g48530	2e-154	8238	2	2728892	2.07411	10453995	10851808	12649386	16215455	17815504	18625295	HR	6	30234849	6.94117	13269009	18716963	18815101	19823973			HR	HR-HR
LOC_Os02g05620	LOC_Os06g48330	0	8238	2	2736361	2.07431	10453995	10851808	12649386	16215455	17815504	18625295	HR	6	30108467	6.93723	13269009	18716963	18815101	19823973			HR	HR-HR
LOC_Os02g05630	LOC_Os06g48300	3e-132	8238	2	2744355	2.07453	10453995	10851808	12649386	16215455	17815504	18625295	HR	6	30085391	6.93652	13269009	18716963	18815101	19823973			HR	HR-HR
LOC_Os02g05640	LOC_Os06g48290	7e-26	8238	2	2757658	2.07489	10453995	10851808	12649386	16215455	17815504	18625295	HR	6	30075272	6.9362	13269009	18716963	18815101	19823973			HR	HR-HR
LOC_Os02g05660	LOC_Os06g48210	1e-121	8238	2	2766797	2.07514	10453995	10851808	12649386	16215455	17815504	18625295	HR	6	30040836	6.93513	13269009	18716963	18815101	19823973			HR	HR-HR
LOC_Os02g05692	LOC_Os06g48040	2e-139	8238	2	2792576	2.07584	10453995	10851808	12649386	16215455	17815504	18625295	HR	6	29937233	6.9319	13269009	18716963	18815101	19823973			HR	HR-HR
LOC_Os02g05700	LOC_Os06g47890	0	8238	2	2799022	2.07601	10453995	10851808	12649386	16215455	17815504	18625295	HR	6	29847020	6.9291	13269009	18716963	18815101	19823973			HR	HR-HR
LOC_Os02g05710	LOC_Os06g47860	3e-121	8238	2	2804693	2.07617	10453995	10851808	12649386	16215455	17815504	18625295	HR	6	29840661	6.9289	13269009	18716963	18815101	19823973			HR	HR-HR
LOC_Os02g05900	LOC_Os06g47770	0	8238	2	2929076	2.07954	10453995	10851808	12649386	16215455	17815504	18625295	HR	6	29787524	6.92724	13269009	18716963	18815101	19823973			HR	HR-HR
LOC_Os02g05940	LOC_Os06g47760	0	8238	2	2952434	2.08018	10453995	10851808	12649386	16215455	17815504	18625295	HR	6	29782890	6.9271	13269009	18716963	18815101	19823973			HR	HR-HR
LOC_Os02g06330	LOC_Os06g47590	7e-18	8238	2	3164421	2.08594	10453995	10851808	12649386	16215455	17815504	18625295	HR	6	29695331	6.92437	13269009	18716963	18815101	19823973			HR	HR-HR
LOC_Os02g06340	LOC_Os06g47330	0	8238	2	3166764	2.086	10453995	10851808	12649386	16215455	17815504	18625295	HR	6	29566043	6.92035	13269009	18716963	18815101	19823973			HR	HR-HR
LOC_Os02g06380	LOC_Os06g47310	3e-93	8238	2	3188102	2.08658	10453995	10851808	12649386	16215455	17815504	18625295	HR	6	29556667	6.92006	13269009	18716963	18815101	19823973			HR	HR-HR
LOC_Os02g06400	LOC_Os06g47290	2e-17	8238	2	3197252	2.08683	10453995	10851808	12649386	16215455	17815504	18625295	HR	6	29535456	6.9194	13269009	18716963	18815101	19823973			HR	HR-HR
LOC_Os02g06430	LOC_Os06g47250	1e-53	8238	2	3212646	2.08725	10453995	10851808	12649386	16215455	17815504	18625295	HR	6	29521142	6.91895	13269009	18716963	18815101	19823973			HR	HR-HR
LOC_Os02g06520	LOC_Os06g47120	4e-48	8238	2	3255106	2.0884	10453995	10851808	12649386	16215455	17815504	18625295	HR	6	29432885	6.9162	13269009	18716963	18815101	19823973			HR	HR-HR
LOC_Os02g06530	LOC_Os06g46995	0	8238	2	3263399	2.08862	10453995	10851808	12649386	16215455	17815504	18625295	HR	6	29375731	6.91443	13269009	18716963	18815101	19823973			HR	HR-HR
LOC_Os02g06560	LOC_Os06g46970	6e-14	8238	2	3279685	2.08907	10453995	10851808	12649386	16215455	17815504	18625295	HR	6	29367259	6.91416	13269009	18716963	18815101	19823973			HR	HR-HR
LOC_Os02g06584	LOC_Os06g46890	5e-14	8238	2	3297334	2.08955	10453995	10851808	12649386	16215455	17815504	18625295	HR	6	29340101	6.91332	13269009	18716963	18815101	19823973			HR	HR-HR
LOC_Os02g06610	LOC_Os06g46799	8e-37	8238	2	3327420	2.09036	10453995	10851808	12649386	16215455	17815504	18625295	HR	6	29291064	6.91179	13269009	18716963	18815101	19823973			HR	HR-HR
LOC_Os02g06640	LOC_Os06g46770	0	8238	2	3340642	2.09072	10453995	10851808	12649386	16215455	17815504	18625295	HR	6	29279587	6.91143	13269009	18716963	18815101	19823973			HR	HR-HR
LOC_Os02g06670	LOC_Os06g46740	2e-41	8238	2	3353662	2.09107	10453995	10851808	12649386	16215455	17815504	18625295	HR	6	29265551	6.911	13269009	18716963	18815101	19823973			HR	HR-HR
LOC_Os02g06840	LOC_Os06g46570	7e-14	8238	2	3453989	2.0938	10453995	10851808	12649386	16215455	17815504	18625295	HR	6	29152863	6.90749	13269009	18716963	18815101	19823973			HR	HR-HR
LOC_Os02g06910	LOC_Os06g46410	0	8238	2	3487578	2.09471	10453995	10851808	12649386	16215455	17815504	18625295	HR	6	29035796	6.90384	13269009	18716963	18815101	19823973			HR	HR-HR
LOC_Os02g06920	LOC_Os06g46366	8e-171	8238	2	3495792	2.09493	10453995	10851808	12649386	16215455	17815504	18625295	HR	6	29010946	6.90307	13269009	18716963	18815101	19823973			HR	HR-HR
LOC_Os02g06930	LOC_Os06g46330	4e-159	8238	2	3505837	2.09521	10453995	10851808	12649386	16215455	17815504	18625295	HR	6	28967468	6.90172	13269009	18716963	18815101	19823973			HR	HR-HR
LOC_Os02g06950	LOC_Os06g46270	7e-78	8238	2	3525689	2.09575	10453995	10851808	12649386	16215455	17815504	18625295	HR	6	28914857	6.90008	13269009	18716963	18815101	19823973			HR	HR-HR
LOC_Os02g06960	LOC_Os06g46250	1e-42	8238	2	3541056	2.09616	10453995	10851808	12649386	16215455	17815504	18625295	HR	6	28895442	6.89947	13269009	18716963	18815101	19823973			HR	HR-HR
LOC_Os02g07030	LOC_Os06g46030	1e-58	8238	2	3595373	2.09764	10453995	10851808	12649386	16215455	17815504	18625295	HR	6	28781946	6.89594	13269009	18716963	18815101	19823973			HR	HR-HR
LOC_Os02g07060	LOC_Os06g46000	0	8238	2	3619909	2.09831	10453995	10851808	12649386	16215455	17815504	18625295	HR	6	28754893	6.8951	13269009	18716963	18815101	19823973			HR	HR-HR
LOC_Os02g07170	LOC_Os06g45890	2e-23	8238	2	3682383	2.1	10453995	10851808	12649386	16215455	17815504	18625295	HR	6	28654779	6.89198	13269009	18716963	18815101	19823973			HR	HR-HR
LOC_Os02g07180	LOC_Os06g45870	5e-46	8238	2	3688042	2.10016	10453995	10851808	12649386	16215455	17815504	18625295	HR	6	28633914	6.89133	13269009	18716963	18815101	19823973			HR	HR-HR
LOC_Os02g07210	LOC_Os06g45850	1e-99	8238	2	3706123	2.10065	10453995	10851808	12649386	16215455	17815504	18625295	HR	6	28621479	6.89095	13269009	18716963	18815101	19823973			HR	HR-HR
LOC_Os02g07260	LOC_Os06g45710	0	8238	2	3727742	2.10123	10453995	10851808	12649386	16215455	17815504	18625295	HR	6	28553774	6.88884	13269009	18716963	18815101	19823973			HR	HR-HR
LOC_Os02g07330	LOC_Os06g45670	5e-47	8238	2	3774994	2.10252	10453995	10851808	12649386	16215455	17815504	18625295	HR	6	28536454	6.8883	13269009	18716963	18815101	19823973			HR	HR-HR
LOC_Os02g07430	LOC_Os06g45650	3e-46	8238	2	3833796	2.10411	10453995	10851808	12649386	16215455	17815504	18625295	HR	6	28514823	6.88763	13269009	18716963	18815101	19823973			HR	HR-HR
LOC_Os02g07450	LOC_Os06g45640	5e-77	8238	2	3846489	2.10446	10453995	10851808	12649386	16215455	17815504	18625295	HR	6	28508904	6.88744	13269009	18716963	18815101	19823973			HR	HR-HR
LOC_Os02g07460	LOC_Os06g45610	9e-10	8238	2	3853274	2.10464	10453995	10851808	12649386	16215455	17815504	18625295	HR	6	28491226	6.88689	13269009	18716963	18815101	19823973			HR	HR-HR
LOC_Os02g07490	LOC_Os06g45590	0	8238	2	3868230	2.10505	10453995	10851808	12649386	16215455	17815504	18625295	HR	6	28478447	6.88649	13269009	18716963	18815101	19823973			HR	HR-HR
LOC_Os02g07650	LOC_Os06g45540	2e-81	8238	2	3971675	2.10786	10453995	10851808	12649386	16215455	17815504	18625295	HR	6	28434387	6.88512	13269009	18716963	18815101	19823973			HR	HR-HR
LOC_Os02g07730	LOC_Os06g45440	6e-41	8238	2	4032161	2.1095	10453995	10851808	12649386	16215455	17815504	18625295	HR	6	28347316	6.88241	13269009	18716963	18815101	19823973			HR	HR-HR
LOC_Os02g07750	LOC_Os06g45430	2e-146	8238	2	4038699	2.10968	10453995	10851808	12649386	16215455	17815504	18625295	HR	6	28343633	6.8823	13269009	18716963	18815101	19823973			HR	HR-HR
LOC_Os02g07780	LOC_Os06g45310	3e-47	8238	2	4074001	2.11064	10453995	10851808	12649386	16215455	17815504	18625295	HR	6	28264884	6.87985	13269009	18716963	18815101	19823973			HR	HR-HR
LOC_Os02g07790	LOC_Os06g45300	0	8238	2	4078792	2.11077	10453995	10851808	12649386	16215455	17815504	18625295	HR	6	28261980	6.87976	13269009	18716963	18815101	19823973			HR	HR-HR
LOC_Os02g07810	LOC_Os06g45240	1e-128	8238	2	4086322	2.11097	10453995	10851808	12649386	16215455	17815504	18625295	HR	6	28212850	6.87823	13269009	18716963	18815101	19823973			HR	HR-HR
LOC_Os02g07840	LOC_Os06g45140	1e-37	8238	2	4109929	2.11161	10453995	10851808	12649386	16215455	17815504	18625295	HR	6	28177633	6.87713	13269009	18716963	18815101	19823973			HR	HR-HR
LOC_Os02g07870	LOC_Os06g45120	0	8238	2	4120268	2.11189	10453995	10851808	12649386	16215455	17815504	18625295	HR	6	28163626	6.87669	13269009	18716963	18815101	19823973			HR	HR-HR
LOC_Os02g07880	LOC_Os06g45110	0	8238	2	4129852	2.11215	10453995	10851808	12649386	16215455	17815504	18625295	HR	6	28157345	6.8765	13269009	18716963	18815101	19823973			HR	HR-HR
LOC_Os02g07900	LOC_Os06g45050	8e-78	8238	2	4136114	2.11232	10453995	10851808	12649386	16215455	17815504	18625295	HR	6	28135997	6.87583	13269009	18716963	18815101	19823973			HR	HR-HR
LOC_Os02g07930	LOC_Os06g45040	1e-09	8238	2	4150299	2.11271	10453995	10851808	12649386	16215455	17815504	18625295	HR	6	28130386	6.87566	13269009	18716963	18815101	19823973			HR	HR-HR
LOC_Os02g08070	LOC_Os06g44860	5e-43	8238	2	4247439	2.11535	10453995	10851808	12649386	16215455	17815504	18625295	HR	6	27992097	6.87136	13269009	18716963	18815101	19823973			HR	HR-HR
LOC_Os02g08080	LOC_Os06g44810	8e-62	8238	2	4264756	2.11582	10453995	10851808	12649386	16215455	17815504	18625295	HR	6	27946057	6.86992	13269009	18716963	18815101	19823973			HR	HR-HR
LOC_Os02g08100	LOC_Os06g44620	0	8238	2	4280569	2.11625	10453995	10851808	12649386	16215455	17815504	18625295	HR	6	27820427	6.86601	13269009	18716963	18815101	19823973			HR	HR-HR
LOC_Os02g08110	LOC_Os06g44610	4e-29	8238	2	4287201	2.11643	10453995	10851808	12649386	16215455	17815504	18625295	HR	6	27814233	6.86582	13269009	18716963	18815101	19823973			HR	HR-HR
LOC_Os02g08150	LOC_Os06g44450	2e-19	8238	2	4315780	2.1172	10453995	10851808	12649386	16215455	17815504	18625295	HR	6	27720402	6.8629	13269009	18716963	18815101	19823973			HR	HR-HR
LOC_Os02g08180	LOC_Os06g44374	2e-24	8238	2	4332352	2.11765	10453995	10851808	12649386	16215455	17815504	18625295	HR	6	27661468	6.86106	13269009	18716963	18815101	19823973			HR	HR-HR
LOC_Os02g08220	LOC_Os06g44320	2e-18	8238	2	4350947	2.11816	10453995	10851808	12649386	16215455	17815504	18625295	HR	6	27633579	6.86019	13269009	18716963	18815101	19823973			HR	HR-HR
LOC_Os02g08230	LOC_Os06g44300	0	8238	2	4355207	2.11827	10453995	10851808	12649386	16215455	17815504	18625295	HR	6	27613723	6.85958	13269009	18716963	18815101	19823973			HR	HR-HR
LOC_Os02g08320	LOC_Os06g44250	7e-67	8238	2	4423331	2.12012	10453995	10851808	12649386	16215455	17815504	18625295	HR	6	27570761	6.85824	13269009	18716963	18815101	19823973			HR	HR-HR
LOC_Os02g08330	LOC_Os06g44240	0	8238	2	4424565	2.12016	10453995	10851808	12649386	16215455	17815504	18625295	HR	6	27567717	6.85814	13269009	18716963	18815101	19823973			HR	HR-HR
LOC_Os02g08364	LOC_Os06g44210	0	8238	2	4451627	2.12089	10453995	10851808	12649386	16215455	17815504	18625295	HR	6	27542479	6.85736	13269009	18716963	18815101	19823973			HR	HR-HR
LOC_Os02g08440	LOC_Os06g44010	1e-13	8238	2	4544304	2.12341	10453995	10851808	12649386	16215455	17815504	18625295	HR	6	27387324	6.85253	13269009	18716963	18815101	19823973			HR	HR-HR
LOC_Os02g08500	LOC_Os06g43910	4e-93	8238	2	4574147	2.12422	10453995	10851808	12649386	16215455	17815504	18625295	HR	6	27327764	6.85068	13269009	18716963	18815101	19823973			HR	HR-HR
LOC_Os02g08540	LOC_Os06g43870	1e-09	8238	2	4616936	2.12538	10453995	10851808	12649386	16215455	17815504	18625295	HR	6	27299154	6.84978	13269009	18716963	18815101	19823973			HR	HR-HR
LOC_Os02g08544	LOC_Os06g43860	4e-128	8238	2	4625564	2.12562	10453995	10851808	12649386	16215455	17815504	18625295	HR	6	27289000	6.84947	13269009	18716963	18815101	19823973			HR	HR-HR
LOC_Os02g09050	LOC_Os06g43810	2e-11	8238	2	4629776	2.12573	10453995	10851808	12649386	16215455	17815504	18625295	HR	6	27262085	6.84863	13269009	18716963	18815101	19823973			HR	HR-HR
LOC_Os02g09080	LOC_Os06g43780	2e-47	8238	2	4650720	2.1263	10453995	10851808	12649386	16215455	17815504	18625295	HR	6	27232718	6.84772	13269009	18716963	18815101	19823973			HR	HR-HR
LOC_Os02g09100	LOC_Os06g43760	6e-95	8238	2	4658370	2.12651	10453995	10851808	12649386	16215455	17815504	18625295	HR	6	27218737	6.84728	13269009	18716963	18815101	19823973			HR	HR-HR
LOC_Os02g09130	LOC_Os06g43680	0	8238	2	4681834	2.12714	10453995	10851808	12649386	16215455	17815504	18625295	HR	6	27173844	6.84588	13269009	18716963	18815101	19823973			HR	HR-HR
LOC_Os02g09150	LOC_Os06g43660	3e-161	8238	2	4694150	2.12748	10453995	10851808	12649386	16215455	17815504	18625295	HR	6	27149955	6.84514	13269009	18716963	18815101	19823973			HR	HR-HR
LOC_Os02g09170	LOC_Os06g43630	1e-92	8238	2	4708504	2.12787	10453995	10851808	12649386	16215455	17815504	18625295	HR	6	27119564	6.84419	13269009	18716963	18815101	19823973			HR	HR-HR
LOC_Os02g09180	LOC_Os06g43520	6e-24	8238	2	4718164	2.12813	10453995	10851808	12649386	16215455	17815504	18625295	HR	6	27039891	6.84171	13269009	18716963	18815101	19823973			HR	HR-HR
LOC_Os02g09220	LOC_Os06g43510	4e-81	8238	2	4740052	2.12872	10453995	10851808	12649386	16215455	17815504	18625295	HR	6	27034109	6.84153	13269009	18716963	18815101	19823973			HR	HR-HR
LOC_Os02g09390	LOC_Os06g43420	1e-135	8238	2	4824243	2.13101	10453995	10851808	12649386	16215455	17815504	18625295	HR	6	26974157	6.83967	13269009	18716963	18815101	19823973			HR	HR-HR
LOC_Os02g09420	LOC_Os06g43180	2e-79	8238	2	4831209	2.1312	10453995	10851808	12649386	16215455	17815504	18625295	HR	6	26836663	6.83539	13269009	18716963	18815101	19823973			HR	HR-HR
LOC_Os02g09430	LOC_Os06g43160	7e-39	8238	2	4838977	2.13141	10453995	10851808	12649386	16215455	17815504	18625295	HR	6	26818451	6.83482	13269009	18716963	18815101	19823973			HR	HR-HR
LOC_Os02g09460	LOC_Os06g43140	8e-49	8238	2	4856197	2.13188	10453995	10851808	12649386	16215455	17815504	18625295	HR	6	26810569	6.83458	13269009	18716963	18815101	19823973			HR	HR-HR
LOC_Os02g09470	LOC_Os06g43130	3e-84	8238	2	4859762	2.13198	10453995	10851808	12649386	16215455	17815504	18625295	HR	6	26805344	6.83441	13269009	18716963	18815101	19823973			HR	HR-HR
LOC_Os02g09480	LOC_Os06g43090	1e-81	8238	2	4867737	2.13219	10453995	10851808	12649386	16215455	17815504	18625295	HR	6	26776727	6.83352	13269009	18716963	18815101	19823973			HR	HR-HR
LOC_Os02g09620	LOC_Os06g43044	2e-124	8238	2	4944756	2.13428	10453995	10851808	12649386	16215455	17815504	18625295	HR	6	26747456	6.83261	13269009	18716963	18815101	19823973			HR	HR-HR
LOC_Os02g09630	LOC_Os06g43000	7e-11	8238	2	4949775	2.13442	10453995	10851808	12649386	16215455	17815504	18625295	HR	6	26709990	6.83144	13269009	18716963	18815101	19823973			HR	HR-HR
LOC_Os02g09740	LOC_Os06g42800	0	8238	2	5020118	2.13633	10453995	10851808	12649386	16215455	17815504	18625295	HR	6	26604916	6.82817	13269009	18716963	18815101	19823973			HR	HR-HR
LOC_Os02g09810	LOC_Os06g42720	0	8238	2	5059082	2.13739	10453995	10851808	12649386	16215455	17815504	18625295	HR	6	26568284	6.82703	13269009	18716963	18815101	19823973			HR	HR-HR
LOC_Os02g09820	LOC_Os06g42700	2e-19	8238	2	5064127	2.13753	10453995	10851808	12649386	16215455	17815504	18625295	HR	6	26558186	6.82672	13269009	18716963	18815101	19823973			HR	HR-HR
LOC_Os02g09850	LOC_Os06g42660	6e-19	8238	2	5079179	2.13793	10453995	10851808	12649386	16215455	17815504	18625295	HR	6	26532579	6.82592	13269009	18716963	18815101	19823973			HR	HR-HR
LOC_Os02g09900	LOC_Os06g42640	0	8238	2	5123185	2.13913	10453995	10851808	12649386	16215455	17815504	18625295	HR	6	26518862	6.8255	13269009	18716963	18815101	19823973			HR	HR-HR
LOC_Os02g09930	LOC_Os06g42020	0	8238	2	5152224	2.13992	10453995	10851808	12649386	16215455	17815504	18625295	HR	6	26108329	6.81272	13269009	18716963	18815101	19823973			HR	HR-HR
LOC_Os02g09940	LOC_Os06g42000	2e-78	8238	2	5167260	2.14033	10453995	10851808	12649386	16215455	17815504	18625295	HR	6	26091151	6.81218	13269009	18716963	18815101	19823973			HR	HR-HR
LOC_Os02g09960	LOC_Os06g41960	5e-12	8238	2	5179723	2.14067	10453995	10851808	12649386	16215455	17815504	18625295	HR	6	26060038	6.81121	13269009	18716963	18815101	19823973			HR	HR-HR
LOC_Os02g09970	LOC_Os06g41940	6e-24	8238	2	5183673	2.14077	10453995	10851808	12649386	16215455	17815504	18625295	HR	6	26049096	6.81087	13269009	18716963	18815101	19823973			HR	HR-HR
LOC_Os02g10040	LOC_Os06g41780	1e-80	8238	2	5220896	2.14178	10453995	10851808	12649386	16215455	17815504	18625295	HR	6	25927904	6.8071	13269009	18716963	18815101	19823973			HR	HR-HR
LOC_Os02g10080	LOC_Os06g41384	2e-93	8238	2	5251206	2.14261	10453995	10851808	12649386	16215455	17815504	18625295	HR	6	25686141	6.79957	13269009	18716963	18815101	19823973			HR	HR-HR
LOC_Os02g10090	LOC_Os06g41380	2e-67	8238	2	5255247	2.14272	10453995	10851808	12649386	16215455	17815504	18625295	HR	6	25682637	6.79946	13269009	18716963	18815101	19823973			HR	HR-HR
LOC_Os02g10130	LOC_Os06g41110	0	8238	2	5298004	2.14388	10453995	10851808	12649386	16215455	17815504	18625295	HR	6	25451433	6.79227	13269009	18716963	18815101	19823973			HR	HR-HR
LOC_Os02g10140	LOC_Os06g41100	9e-18	8238	2	5315119	2.14434	10453995	10851808	12649386	16215455	17815504	18625295	HR	6	25438518	6.79187	13269009	18716963	18815101	19823973			HR	HR-HR
LOC_Os02g10190	LOC_Os06g41020	4e-15	8238	2	5339408	2.145	10453995	10851808	12649386	16215455	17815504	18625295	HR	6	25372234	6.7898	13269009	18716963	18815101	19823973			HR	HR-HR
LOC_Os02g10200	LOC_Os06g41010	1e-83	8238	2	5346036	2.14518	10453995	10851808	12649386	16215455	17815504	18625295	HR	6	25370061	6.78973	13269009	18716963	18815101	19823973			HR	HR-HR
LOC_Os02g10240	LOC_Os06g40960	3e-69	8238	2	5364621	2.14569	10453995	10851808	12649386	16215455	17815504	18625295	HR	6	25330257	6.7885	13269009	18716963	18815101	19823973			HR	HR-HR
LOC_Os02g10300	LOC_Os06g40880	2e-68	8238	2	5411327	2.14695	10453995	10851808	12649386	16215455	17815504	18625295	HR	6	25256860	6.78621	13269009	18716963	18815101	19823973			HR	HR-HR
LOC_Os02g10350	LOC_Os06g40790	3e-39	8238	2	5442122	2.14779	10453995	10851808	12649386	16215455	17815504	18625295	HR	6	25209456	6.78474	13269009	18716963	18815101	19823973			HR	HR-HR
LOC_Os02g10440	LOC_Os06g40730	1e-60	8238	2	5483090	2.1489	10453995	10851808	12649386	16215455	17815504	18625295	HR	6	25154870	6.78304	13269009	18716963	18815101	19823973			HR	HR-HR
LOC_Os02g10470	LOC_Os06g40720	1e-102	8238	2	5502174	2.14942	10453995	10851808	12649386	16215455	17815504	18625295	HR	6	25150641	6.7829	13269009	18716963	18815101	19823973			HR	HR-HR
LOC_Os02g10480	LOC_Os06g40704	7e-59	8238	2	5505630	2.14952	10453995	10851808	12649386	16215455	17815504	18625295	HR	6	25144047	6.7827	13269009	18716963	18815101	19823973			HR	HR-HR
LOC_Os02g10520	LOC_Os06g40700	8e-37	8238	2	5530184	2.15018	10453995	10851808	12649386	16215455	17815504	18625295	HR	6	25140276	6.78258	13269009	18716963	18815101	19823973			HR	HR-HR
LOC_Os02g10630	LOC_Os06g40570	1e-154	8238	2	5587488	2.15174	10453995	10851808	12649386	16215455	17815504	18625295	HR	6	25066944	6.7803	13269009	18716963	18815101	19823973			HR	HR-HR
LOC_Os02g10640	LOC_Os06g40560	0	8238	2	5595813	2.15196	10453995	10851808	12649386	16215455	17815504	18625295	HR	6	25059653	6.78007	13269009	18716963	18815101	19823973			HR	HR-HR
LOC_Os02g10650	LOC_Os06g40510	3e-42	8238	2	5604554	2.1522	10453995	10851808	12649386	16215455	17815504	18625295	HR	6	25020907	6.77887	13269009	18716963	18815101	19823973			HR	HR-HR
LOC_Os02g10660	LOC_Os06g40490	8e-136	8238	2	5612041	2.15241	10453995	10851808	12649386	16215455	17815504	18625295	HR	6	25004758	6.77836	13269009	18716963	18815101	19823973			HR	HR-HR
LOC_Os02g10690	LOC_Os06g40450	6e-102	8238	2	5623953	2.15273	10453995	10851808	12649386	16215455	17815504	18625295	HR	6	24968642	6.77724	13269009	18716963	18815101	19823973			HR	HR-HR
LOC_Os02g10700	LOC_Os06g40360	0	8238	2	5628913	2.15286	10453995	10851808	12649386	16215455	17815504	18625295	HR	6	24910930	6.77544	13269009	18716963	18815101	19823973			HR	HR-HR
LOC_Os02g10740	LOC_Os06g40200	0	8238	2	5665010	2.15384	10453995	10851808	12649386	16215455	17815504	18625295	HR	6	24813092	6.7724	13269009	18716963	18815101	19823973			HR	HR-HR
LOC_Os02g10760	LOC_Os06g40150	3e-27	8238	2	5688851	2.15449	10453995	10851808	12649386	16215455	17815504	18625295	HR	6	24775627	6.77123	13269009	18716963	18815101	19823973			HR	HR-HR
LOC_Os02g10780	LOC_Os06g40120	6e-92	8238	2	5706714	2.15498	10453995	10851808	12649386	16215455	17815504	18625295	HR	6	24752765	6.77052	13269009	18716963	18815101	19823973			HR	HR-HR
LOC_Os02g10800	LOC_Os06g40050	1e-119	8238	2	5736778	2.15579	10453995	10851808	12649386	16215455	17815504	18625295	HR	6	24700928	6.76891	13269009	18716963	18815101	19823973			HR	HR-HR
LOC_Os02g10810	LOC_Os06g40040	1e-21	8238	2	5740652	2.1559	10453995	10851808	12649386	16215455	17815504	18625295	HR	6	24698591	6.76883	13269009	18716963	18815101	19823973			HR	HR-HR
LOC_Os02g11000	LOC_Os06g39900	1e-58	8238	2	5843029	2.15868	10453995	10851808	12649386	16215455	17815504	18625295	HR	6	24600459	6.76578	13269009	18716963	18815101	19823973			HR	HR-HR
LOC_Os02g11020	LOC_Os06g39880	0	8238	2	5863278	2.15923	10453995	10851808	12649386	16215455	17815504	18625295	HR	6	24581820	6.7652	13269009	18716963	18815101	19823973			HR	HR-HR
LOC_Os02g11050	LOC_Os06g39870	0	8238	2	5919271	2.16075	10453995	10851808	12649386	16215455	17815504	18625295	HR	6	24562233	6.76459	13269009	18716963	18815101	19823973			HR	HR-HR
LOC_Os02g11060	LOC_Os06g39760	2e-174	8238	2	5925048	2.16091	10453995	10851808	12649386	16215455	17815504	18625295	HR	6	24490217	6.76235	13269009	18716963	18815101	19823973			HR	HR-HR
LOC_Os02g11070	LOC_Os06g39750	0	8238	2	5930553	2.16106	10453995	10851808	12649386	16215455	17815504	18625295	HR	6	24486169	6.76222	13269009	18716963	18815101	19823973			HR	HR-HR
[truncated: 1,755 more rows]
