# Supplementary material for: The low-recombining pericentromeric region of barley restricts gene diversity and evolution but not gene expression
Source: Plant J. 2014 Aug 5;79(6):981–92. doi: 10.1111/tpj.12600 (PMC4309411; doi:10.1111/tpj.12600)
Supplement: Table S9 — RNA-seq data, with gene assignations and map positions. [file tpj0079-0981-sd5.xlsx]

## Sheet: RNA data
								BB3_H1_Signal	BB3_H1_Detection_p_value	BB3_H2_Signal	BB3_H2_Detection_p_value	BB3_H3_Signal	BB3_H3_Detection_p_value	BB3_H4_Signal	BB3_H4_Detection_p_value	BB3_H5_Signal	BB3_H5_Detection_p_value	BB3_H6_Signal	BB3_H6_Detection_p_value	BB3_H7_Signal	BB3_H7_Detection_p_value	BB3_H8_Signal	BB3_H8_Detection_p_value	BB3_H9_Signal	BB3_H9_Detection_p_value	BB3_H10_Signal	BB3_H10_Detection_p_value	BB3_H11_Signal	BB3_H11_Detection_p_value	BB3_H12_Signal	BB3_H12_Detection_p_value	BB3_H13_Signal	BB3_H13_Detection_p_value	BB3_H14_Signal	BB3_H14_Detection_p_value	BB3_H15_Signal	BB3_H15_Detection_p_value	BB3_H16_Signal	BB3_H16_Detection_p_value	BB3_H17_Signal	BB3_H17_Detection_p_value	BB3_H18_Signal	BB3_H18_Detection_p_value	BB3_H19_Signal	BB3_H19_Detection_p_value	BB3_H20_Signal	BB3_H20_Detection_p_value	BB3_H21_Signal	BB3_H21_Detection_p_value
	Affymetrix old name	Affymetrix new name	mloc or AK	HC/nonHC	Chromosome	cM (MxB)	Physical position	0404-4(COL_MX_A_16)_Signal	0404-4(COL_MX_A_16)_Detection_p_value	0404-25(COL_MX_B_19)_Signal	0404-25(COL_MX_B_19)_Detection_p_value	0404-46(COL_MX_C_22)_Signal	0404-46(COL_MX_C_22)_Detection_p_value	0404-6(RAD_MX_A_18)_Signal	0404-6(RAD_MX_A_18)_Detection_p_value	0404-27(RAD_MX_B_21)_Signal	0404-27(RAD_MX_B_21)_Detection_p_value	0404-48(RAD_MX_C_24)_Signal	0404-48(RAD_MX_C_24)_Detection_p_value	0404-5(GEM_MX_A_17)_Signal	0404-5(GEM_MX_A_17)_Detection_p_value	0404-26(GEM_MX_B_20)_Signal	0404-26(GEM_MX_B_20)_Detection_p_value	0404-47(GEM_MX_C_23)_Signal	0404-47(GEM_MX_C_23)_Detection_p_value	0404-11(ROO_MX_A_37)_Signal	0404-11(ROO_MX_A_37)_Detection_p_value	0404-32(ROO_MX_B_38)_Signal	0404-32(ROO_MX_B_38)_Detection_p_value	0404-53(ROO_MX_C_39)_Signal	0404-53(ROO_MX_C_39)_Detection_p_value	0404-10(CRO_MX_A_34)_Signal	0404-10(CRO_MX_A_34)_Detection_p_value	0404-31(CRO_MX_B_35)_Signal	0404-31(CRO_MX_B_35)_Detection_p_value	0404-52(CRO_MX_C_36)_Signal	0404-52(CRO_MX_C_36)_Detection_p_value	0404-12(LEA_MX_A_40)_Signal	0404-12(LEA_MX_A_40)_Detection_p_value	0404-33(LEA_MX_B_41)_Signal	0404-33(LEA_MX_B_41)_Detection_p_value	0404-54(LEA_MX_C_42)_Signal	0404-54(LEA_MX_C_42)_Detection_p_value	0404-13(INF_MX_A_43)_Signal	0404-13(INF_MX_A_43)_Detection_p_value	0404-34(INF_MX_B_44)_Signal	0404-34(INF_MX_B_44)_Detection_p_value	0404-55(INF_MX_C_45)_Signal	0404-55(INF_MX_C_45)_Detection_p_value
1	Contig10250_at	Barley1_10250	AK362579	HC	1	3.18697	701840	41.9	0.023926	30	0.111572	36.7	0.067627	32.9	0.046143	43.4	0.080566	35.1	0.129639	25.9	0.080566	8.6	0.303711	23.7	0.19458	16	0.303711	17	0.171387	14.1	0.19458	42.3	0.067627	24.7	0.095215	34.8	0.111572	6.7	0.567627	14.8	0.27417	29.7	0.188477	26.8	0.046143	38.5	0.067627	49.3	0.023926
2	Contig10250_s_at	Barley1_10250	AK362579	HC	1	3.18697	701840	327.1	0.01416	278.3	0.037598	282.3	0.046143	273.9	0.010742	237.4	0.030273	263.8	0.037598	232	0.030273	238.6	0.046143	258.7	0.067627	219.6	0.080566	186.3	0.046143	192.2	0.080566	314.5	0.010742	285.1	0.030273	226	0.010742	252.6	0.056152	226.5	0.018555	248.8	0.129639	392.2	0.001953	508.9	0.001221	510.1	0.00415
3	Contig6157_at	Barley1_06157	AK356321	HC	1	0.212465	701840	33.3	0.27417	12.9	0.432373	31.2	0.246094	28	0.432373	5.5	0.5	3.8	0.567627	34	0.246094	42.4	0.366211	45.2	0.080566	43.9	0.171387	19.3	0.466064	21.9	0.303711	50.5	0.171387	40	0.19458	5.3	0.466064	9.4	0.601074	46.3	0.19458	68.9	0.171387	3.2	0.466064	12.5	0.366211	52.9	0.111572
4	Contig6157_s_at	Barley1_06157	AK356321	HC	1	0.212465	701840	22.9	0.303711	30.2	0.046143	43.3	0.171387	24.8	0.19458	15.7	0.149658	20.4	0.246094	11.8	0.366211	25	0.129639	31.4	0.246094	32.6	0.27417	24	0.129639	25	0.27417	422	0.000244	153.1	0.000244	211.8	0.000244	892.6	0.000244	826.3	0.000244	674.9	0.000244	4.1	0.366211	12.6	0.398926	17.7	0.27417
5	Contig9249_at	Barley1_09249	AK251708.1	nonHC	1	0.212465	701840	11.1	0.303711	33.9	0.067627	21.8	0.056152	19.7	0.129639	15.8	0.095215	27	0.095215	22	0.149658	24.5	0.067627	53.4	0.018555	30.5	0.037598	6.5	0.246094	8.4	0.149658	23.7	0.080566	41.8	0.111572	12.8	0.111572	79.5	0.010742	61.4	0.01416	89.3	0.046143	21.9	0.095215	27.1	0.030273	24.1	0.111572
6	Contig9402_at	Barley1_09402	AK252117.1	HC	1	0.212465	701840	624.5	0.000732	484.9	0.001221	442.2	0.001221	397.5	0.001953	370.1	0.00293	360.8	0.001953	594.2	0.000732	563.4	0.001221	522.9	0.001221	381.8	0.001953	364.6	0.00293	383.4	0.001221	418.4	0.000732	417.2	0.001953	431	0.000244	306.6	0.001221	273	0.001953	251.7	0.001953	1041.4	0.000244	1018.4	0.000244	885.6	0.000732
7	Contig1679_s_at	Barley1_01679	MLOC_15761.1	HC	1	3.18697	1037880	3067.7	0.000244	3647	0.000244	4737.4	0.000244	1571.9	0.000244	1956.8	0.000732	1319.6	0.000732	1489	0.000732	2006.3	0.000732	2087.7	0.000244	60.7	0.056152	125.6	0.01416	202.6	0.01416	521.9	0.001953	563	0.001953	847.5	0.000732	69.2	0.149658	47.8	0.149658	36	0.219482	208.5	0.00415	109.1	0.005859	214.4	0.00415
8	Contig2764_s_at	Barley1_02764	MLOC_1579.2	HC	1	3.18697	1037880	803.8	0.001221	369.6	0.001953	473.4	0.001953	38	0.056152	10.7	0.398926	15.2	0.19458	73.3	0.095215	57.3	0.19458	34.9	0.246094	15.7	0.398926	1.2	0.72583	9.8	0.303711	1645.5	0.000244	872.5	0.001221	1242	0.000732	2039.3	0.000244	2521	0.000244	1972.6	0.000732	11.9	0.334473	36.1	0.19458	3.3	0.533936
9	Contig209_s_at	Barley1_00209	AK251750.1	nonHC	1	3.64731	1406160	13.5	0.567627	24.6	0.432373	9.5	0.533936	9.7	0.665527	4.3	0.633789	22.9	0.601074	7.1	0.72583	7.6	0.601074	7.7	0.5	22.6	0.633789	6.2	0.665527	4.7	0.665527	4.5	0.665527	8.9	0.567627	125.5	0.018555	2.5	0.780518	16.4	0.466064	2.8	0.828613	3.5	0.780518	55.5	0.171387	7.8	0.753906
10	Contig4537_at	Barley1_04537	AK354889	HC	1	4.10765	1760800	1160.6	0.000244	1264.6	0.000244	1268.5	0.000244	966.7	0.000244	1006.9	0.000244	964.2	0.000244	935.5	0.000244	1072	0.000244	1029.5	0.000244	766.6	0.000244	761.9	0.000244	756.5	0.000244	963.5	0.000244	771.6	0.000244	887.5	0.000244	991.4	0.000244	806	0.000244	988.5	0.000244	584.9	0.000244	721.2	0.000244	712.9	0.000244
11	Contig4537_s_at	Barley1_04537	AK354889	HC	1	4.10765	1760800	4370.7	0.000244	4008.3	0.000244	4799.3	0.000244	3000.4	0.000244	2641.8	0.000244	2705.6	0.000244	3077.9	0.000244	2930.7	0.000244	2842	0.000244	1702	0.000244	1642.1	0.000244	1799.4	0.000244	3201.4	0.000244	2181.7	0.000244	2245	0.000244	3371.2	0.000244	3471.3	0.000244	3660.9	0.000244	1877.6	0.000244	1494.1	0.000244	1711.3	0.000244
12	Contig518_s_at	Barley1_00518	MLOC_64273.1	HC	1	4.10765	1760800	2.3	0.633789	1.2	0.633789	1.7	0.753906	1.6	0.753906	2.9	0.665527	3.7	0.466064	6.4	0.466064	19.6	0.27417	2.5	0.601074	2.3	0.601074	0.6	0.753906	12.1	0.567627	2.4	0.601074	16.3	0.19458	30.8	0.010742	2.1	0.533936	14.1	0.219482	2	0.567627	5.2	0.696289	12.2	0.246094	1.5	0.72583
13	Contig13022_s_at	Barley1_13022	AK354132	HC	1	4.69951	2124120	812	0.000732	650.6	0.001221	703.5	0.000732	421.1	0.00293	417.9	0.001953	356.8	0.00293	434.1	0.00293	332.4	0.00293	315.6	0.00293	331.7	0.00415	378.9	0.001221	390.2	0.001221	450.9	0.00293	386	0.00293	484.5	0.000732	199.3	0.129639	154.6	0.080566	197.6	0.149658	976.8	0.000732	1031	0.000244	969	0.000732
14	Contig13023_at	Barley1_13023	AK354132	HC	1	4.69951	2124120	228.4	0.001953	194.6	0.00293	183.9	0.00293	236.7	0.00415	169.7	0.010742	133.1	0.01416	120	0.001221	174	0.005859	180.2	0.037598	209.4	0.008057	152.9	0.010742	195.8	0.008057	138.4	0.00415	170.5	0.018555	109.3	0.005859	89.3	0.111572	77.7	0.111572	82.2	0.219482	139.8	0.001221	188.2	0.001221	224.1	0.001221
15	Contig23275_at	Barley1_23275	AK375404	nonHC	1	4.69951	2124120	63.6	0.246094	68.8	0.219482	43.7	0.246094	21.4	0.432373	25.7	0.366211	27.1	0.366211	43.1	0.303711	38.8	0.303711	37.3	0.334473	19.7	0.366211	33.4	0.19458	42.7	0.219482	81.7	0.056152	143.9	0.111572	114.9	0.023926	58.5	0.111572	65.6	0.19458	75.1	0.171387	31	0.19458	38.5	0.219482	60.6	0.111572
16	Contig585_x_at	Barley1_00585	MLOC_6381.1	nonHC	1	4.69951	2124120	25	0.567627	15	0.72583	32.3	0.696289	12.3	0.696289	10.7	0.633789	10.9	0.780518	14	0.466064	18.9	0.533936	22.6	0.567627	11.8	0.696289	23.9	0.601074	14.2	0.633789	13.7	0.567627	10.9	0.696289	353.1	0.001953	23	0.601074	26.7	0.567627	19	0.80542	13.8	0.72583	102.8	0.246094	10.9	0.753906
17	Contig6721_at	Barley1_06721	MLOC_57152.1	HC	1	4.69951	2124120	440.1	0.000732	332.2	0.000244	459.1	0.000732	317.3	0.000244	456.9	0.000244	427.1	0.000244	288.6	0.000244	360.4	0.000244	335.9	0.000732	285.2	0.000732	183.8	0.000244	316.9	0.000244	258.8	0.000244	239.7	0.000244	219.1	0.000244	143.2	0.067627	197.5	0.046143	199.1	0.080566	208.2	0.000244	174	0.000244	380.3	0.001953
18	Contig6721_s_at	Barley1_06721	MLOC_57152.1	HC	1	4.69951	2124120	661.2	0.000732	791.7	0.000732	738.6	0.000732	646.4	0.000732	544.8	0.000244	831.1	0.000732	768.6	0.000732	570.6	0.000244	743.8	0.000732	455.7	0.000732	622.2	0.000732	650	0.000732	410.7	0.001221	352.3	0.000732	421.8	0.000732	293.6	0.008057	294	0.001953	358.5	0.00415	647.4	0.000732	502.2	0.001221	540.1	0.000732
19	Contig6723_at	Barley1_06723	MLOC_57152.1	HC	1	4.69951	2124120	247	0.000244	297.6	0.000244	250.1	0.000244	272.2	0.000244	268.3	0.000244	270.3	0.000244	244	0.000244	267.4	0.000244	405.4	0.001953	216.7	0.000244	241.3	0.000244	258.8	0.000244	187.4	0.001221	261.5	0.000732	171.9	0.000244	111.9	0.000244	152.3	0.001221	270.8	0.001953	184.2	0.000244	248.6	0.000244	230.9	0.000244
20	Contig785_x_at	Barley1_00785	MLOC_6381.1	nonHC	1	4.69951	2124120	120.3	0.246094	103.7	0.303711	103.7	0.366211	85.1	0.398926	108.9	0.27417	97.3	0.366211	19.4	0.466064	120.1	0.171387	64.4	0.398926	32.6	0.5	88.1	0.466064	87.8	0.5	33.8	0.432373	87.6	0.5	580.9	0.001221	49.3	0.432373	24	0.696289	23.2	0.696289	71.9	0.398926	199.2	0.095215	79.3	0.27417
21	Contig815_at	Barley1_00815	MLOC_75622.1	nonHC	1	4.69951	2124120	13.5	0.850342	16.8	0.780518	4.9	0.904785	4	0.969727	6.4	0.943848	4.5	0.932373	6.6	0.953857	10.4	0.888428	4.2	0.962402	11.1	0.850342	9.9	0.80542	8.7	0.870361	4.7	0.981445	12.7	0.80542	8.2	0.904785	18.3	0.904785	5.1	0.932373	10.9	0.888428	8	0.850342	3	0.919434	3.8	0.962402
22	HT07O20u_at	Barley1_37620	AK372407	HC	1	4.95751	2124120	275.8	0.005859	332.6	0.005859	430.3	0.00415	184.9	0.018555	223.1	0.010742	168.2	0.018555	195.7	0.00415	201	0.008057	229.9	0.005859	175.2	0.010742	170.2	0.010742	195.5	0.010742	227.1	0.005859	263	0.00293	183.3	0.00293	92	0.111572	89.5	0.129639	72.8	0.171387	450.3	0.000732	438.7	0.000244	538.7	0.00415
23	HT12H02r_at	Barley1_37919	MLOC_6381.1	nonHC	1	4.69951	2124120	207.6	0.246094	186.5	0.334473	162.6	0.303711	161.6	0.246094	168.6	0.303711	155.2	0.219482	142.3	0.246094	161	0.246094	147.8	0.398926	181.5	0.246094	137.8	0.246094	155.6	0.27417	141.3	0.219482	187	0.27417	140.6	0.219482	160.4	0.171387	100.8	0.171387	196.7	0.171387	105.2	0.334473	101.8	0.398926	134.9	0.303711
24	X01778_x_at	Barley1_53012	MLOC_75622.1	nonHC	1	4.69951	2124120	2.2	0.888428	2.4	0.919434	2.4	0.904785	1.9	0.953857	2	0.919434	2.5	0.904785	1.8	0.870361	1.6	0.888428	2.2	0.870361	1.8	0.919434	1.2	0.953857	1.6	0.932373	1.7	0.943848	1.7	0.953857	2.4	0.633789	1.5	0.943848	3.4	0.888428	3	0.932373	1.4	0.943848	1.5	0.828613	2.1	0.904785
25	AF108015_at	Barley1_26665	AK363200	HC	1	4.95751	2579200	27.4	0.334473	37.7	0.19458	8.3	0.432373	22.5	0.398926	23.9	0.366211	28.4	0.398926	23.6	0.432373	12	0.432373	33	0.334473	37.7	0.398926	28.1	0.27417	26	0.334473	34.1	0.19458	27.1	0.366211	4.6	0.366211	25.2	0.27417	4.2	0.432373	4.9	0.633789	26.4	0.129639	21.6	0.246094	17.6	0.366211
26	HV_CEa0018I05f_at	Barley1_39825	MLOC_77567.1	nonHC	1	4.95751	2579200	15.8	0.696289	13.3	0.696289	12.5	0.753906	40	0.432373	14.4	0.533936	17	0.633789	8.1	0.919434	19.8	0.665527	18.7	0.633789	10.9	0.828613	7.5	0.919434	8.7	0.696289	11	0.780518	17.4	0.72583	12.6	0.567627	15.1	0.601074	11.6	0.665527	38.5	0.366211	11.2	0.72583	38.3	0.533936	21.8	0.753906
27	HVSMEm0020E13r2_at	Barley1_45918	MLOC_9830.1	HC	1	4.95751	2579200	135	0.046143	164.7	0.01416	169.9	0.056152	83.9	0.19458	82	0.171387	85.7	0.129639	134.1	0.018555	145	0.023926	137.4	0.010742	87.3	0.056152	90.1	0.037598	68.2	0.046143	98.2	0.008057	136.8	0.005859	164.1	0.008057	88.7	0.095215	78.7	0.129639	65.7	0.219482	288.9	0.00415	368	0.00415	399.2	0.00415
28	Contig16599_at	Barley1_16599	AK250781.1	HC	1	4.95751	4054800	480.3	0.008057	476.5	0.005859	576.7	0.005859	355	0.018555	325.6	0.01416	377.6	0.030273	445	0.023926	299.9	0.01416	362.3	0.023926	387.8	0.030273	417.4	0.018555	424.8	0.023926	512.3	0.005859	458.6	0.005859	604.4	0.00415	450.2	0.010742	425	0.005859	406.3	0.023926	734.5	0.00415	1106.4	0.00293	615.2	0.00415
29	Contig19759_at	Barley1_19759	MLOC_44678.1	HC	1	4.95751	4054800	98.6	0.27417	113.7	0.111572	65	0.398926	730.9	0.000244	1065.5	0.000244	1380.9	0.000244	893.2	0.000244	737.8	0.000244	1033.7	0.000244	1500	0.000244	2606	0.000244	2585.4	0.000244	154.9	0.030273	209	0.037598	197	0.018555	93.2	0.219482	107.9	0.129639	96	0.219482	191.4	0.001953	7.2	0.696289	8.2	0.870361
30	Contig2160_at	Barley1_02160	MLOC_44602.1	HC	1	4.95751	4054800	4702.9	0.000732	3544.5	0.001221	3872.6	0.001221	5057.9	0.000732	4703	0.000732	4346.5	0.000732	3893.8	0.000732	3963	0.000732	3946.3	0.001221	4002.4	0.001221	3721.1	0.000732	4004.4	0.000732	4503.5	0.000244	3783.1	0.001953	3973.7	0.000244	2564.5	0.001953	2221.5	0.001221	2511.1	0.001221	2764.6	0.000732	2348.2	0.001953	2433.5	0.001953
31	Contig2160_s_at	Barley1_02160	MLOC_44602.1	HC	1	4.95751	4054800	4165.4	0.000244	3274.9	0.000732	3699.6	0.000732	4948.7	0.000244	4346.1	0.000244	4724.6	0.000244	4055	0.000244	4048.8	0.000244	3672.4	0.000244	4218	0.000244	3821.9	0.000244	3964.7	0.000244	4171.7	0.000244	3720.4	0.000244	3572.4	0.000244	3674.4	0.000244	2982.1	0.000732	3487.1	0.000732	3071.2	0.000244	2751	0.000732	2305.2	0.000732
32	Contig3167_s_at	Barley1_03167	AK372857	HC	1	4.95751	4054800	345	0.000244	426.9	0.000244	401.7	0.000244	838.5	0.000244	865.5	0.000244	838.3	0.000244	309.9	0.000244	276.4	0.000244	316.7	0.000244	759.4	0.000244	564.2	0.000244	604.2	0.000244	659.6	0.000244	704.3	0.000244	661.9	0.000244	263.6	0.001221	216.8	0.001953	162.4	0.001221	358.7	0.000244	287.8	0.000244	283.8	0.001953
33	Contig3504_at	Barley1_03504	MLOC_652.1	nonHC	1	4.95751	4054800	20.4	0.567627	48.5	0.398926	55	0.334473	236.4	0.056152	219.2	0.023926	98.5	0.171387	60.2	0.149658	20.4	0.432373	16.5	0.466064	37.3	0.466064	15.2	0.246094	16.7	0.27417	1790.7	0.000244	988.2	0.000244	1248.6	0.000244	8167.9	0.000244	10492.9	0.000244	6871.9	0.000244	29.9	0.27417	131.6	0.046143	135.5	0.111572
34	Contig4419_at	Barley1_04419	AK251543.1	HC	1	4.95751	4054800	187.5	0.046143	222.3	0.037598	136.2	0.046143	205.1	0.01416	172.8	0.010742	162.9	0.023926	166.4	0.023926	168.8	0.046143	148.3	0.023926	165.6	0.023926	170.1	0.046143	208.9	0.01416	129.6	0.023926	174.3	0.046143	149.8	0.037598	1674.2	0.000244	1931.7	0.000244	2053.2	0.000244	156.3	0.023926	113.9	0.067627	167.4	0.046143
35	Contig524_x_at	Barley1_00524	MLOC_22764.1	nonHC	1	4.95751	4054800	1.8	0.850342	3.7	0.780518	6.5	0.665527	2.5	0.919434	11.5	0.72583	9.3	0.633789	4.3	0.665527	3	0.850342	13.4	0.432373	22.2	0.567627	1.2	0.888428	4.7	0.533936	2.9	0.72583	3	0.828613	655.1	0.000244	17.5	0.633789	3.6	0.80542	10.2	0.567627	0.6	0.962402	114	0.001953	1.9	0.850342
36	Contig5994_at	Barley1_05994	MLOC_58866.1	HC	1	4.95751	4054800	117	0.00415	101.8	0.001953	146.6	0.00293	161.9	0.001221	161.6	0.00293	136.5	0.00293	104	0.001953	79.4	0.005859	85.7	0.00293	43.7	0.067627	35.5	0.01416	43.9	0.010742	57.7	0.005859	52.6	0.001953	53.5	0.005859	47.3	0.001953	46.9	0.01416	81.3	0.005859	12.8	0.030273	7.8	0.303711	24.7	0.111572
37	Contig5994_s_at	Barley1_05994	MLOC_58866.1	HC	1	4.95751	4054800	5299.9	0.000244	5656.2	0.000244	5329.3	0.000244	5440.6	0.000244	4502.8	0.000244	4071.7	0.000244	4460.9	0.000244	4358.3	0.000244	3913.2	0.000244	899.4	0.001953	1235.2	0.00293	1060.9	0.001953	2811.4	0.000244	2562.2	0.000732	2336.7	0.000244	1521.9	0.001953	2105	0.001953	2771.5	0.001221	302.6	0.001953	85.5	0.149658	66.4	0.171387
38	Contig822_at	Barley1_00822	MLOC_22764.1	nonHC	1	4.95751	4054800	391.3	0.023926	294.8	0.023926	278.5	0.023926	209.9	0.037598	93.2	0.023926	135.6	0.111572	123.4	0.067627	156.4	0.129639	158.9	0.030273	108.5	0.056152	105.6	0.246094	86.1	0.080566	273.2	0.023926	396.3	0.023926	287	0.023926	77.6	0.046143	61.4	0.19458	47.7	0.303711	258.8	0.030273	271.5	0.046143	344.3	0.023926
39	Contig8812_s_at	Barley1_08812	MLOC_76007.1	HC	1	4.95751	4054800	163.2	0.129639	243.8	0.095215	252.3	0.080566	604.3	0.008057	572.1	0.005859	486.3	0.018555	1069	0.001953	1235.3	0.001953	1297.5	0.00293	121.1	0.246094	186.3	0.095215	218.6	0.111572	492.4	0.008057	515.4	0.010742	468.6	0.005859	294.7	0.01416	313.2	0.023926	228	0.080566	4	0.567627	44.6	0.5	26.5	0.567627
40	Contig8812_x_at	Barley1_08812	MLOC_76007.1	HC	1	4.95751	4054800	58.9	0.19458	71.7	0.095215	112.3	0.046143	171.7	0.00293	184.7	0.00415	172.3	0.005859	386	0.001221	490.8	0.001221	580.2	0.000732	27.8	0.334473	68.3	0.080566	62.9	0.095215	131.3	0.010742	173.3	0.00415	173.7	0.00415	217.6	0.00415	265.9	0.001221	262.3	0.001221	4.1	0.753906	1.1	0.888428	4.3	0.665527
41	HB01O23r_x_at	Barley1_32263	MLOC_22764.1	nonHC	1	4.95751	4054800	2	0.904785	2.5	0.888428	1.7	0.989258	2.1	0.962402	1.9	0.962402	4.1	0.870361	7.8	0.80542	2.1	0.943848	5.9	0.633789	1.6	0.932373	2.2	0.919434	1.9	0.904785	1.9	0.828613	1.6	0.968018	481.3	0.000244	1.4	0.932373	2.8	0.850342	4.1	0.994141	2.6	0.904785	115.8	0.001953	3	0.850342
42	Contig1390_3_s_at	Barley1_01390	MLOC_54382.1	HC	1	6.01983	4596680	7106.6	0.000244	7053.3	0.000244	7700.5	0.000244	8075.3	0.000244	8169.9	0.000244	7602.3	0.000244	5871.5	0.000244	5792.4	0.000244	5642.9	0.000244	7852.9	0.000244	7099.1	0.000244	6821.7	0.000244	8225.6	0.000244	9472.8	0.000244	7235.7	0.000244	7738.4	0.000244	8660.9	0.000244	8300	0.000244	6717.4	0.000244	6994	0.000244	8099.5	0.000244
43	Contig1390_5_at	Barley1_01390	MLOC_54382.1	HC	1	6.01983	4596680	469.2	0.00415	535.4	0.001953	631.1	0.00415	482.6	0.008057	580.4	0.00415	707.6	0.001953	321	0.01416	479.7	0.00415	440.7	0.010742	636.6	0.010742	440	0.00415	380.5	0.010742	739.8	0.005859	818.4	0.00293	735.7	0.00415	332.8	0.01416	500.5	0.010742	294.9	0.037598	294.7	0.030273	204	0.046143	254.4	0.080566
44	Contig1390_M_at	Barley1_01390	MLOC_54382.1	HC	1	6.01983	4596680	4926.7	0.000244	5639.8	0.000244	5986.3	0.000244	5851.3	0.000244	6815.5	0.000244	6746.5	0.000244	4181.7	0.000244	4597.8	0.000244	4424.3	0.000244	5122.8	0.000244	5128.4	0.000244	4958.3	0.000244	6240	0.000244	7084	0.000244	5537.7	0.000244	4273.7	0.000244	4557.3	0.000244	4454	0.000244	3094.7	0.000244	1791.4	0.000244	2426.4	0.000244
45	Contig23257_at	Barley1_23257	MLOC_68590.1	nonHC	1	8.35694	5691600	432.3	0.000244	439.5	0.000732	477.6	0.000244	311.6	0.000244	271.9	0.000732	304.7	0.000244	451.3	0.000732	427.1	0.000244	362.9	0.000244	315.7	0.000244	444.5	0.000732	381.9	0.000244	411.8	0.000732	450.6	0.000732	437.2	0.000732	299.9	0.000732	329	0.00293	274.5	0.00293	910.5	0.000732	1015.3	0.000732	782.9	0.000732
46	Contig7009_at	Barley1_07009	AK362814	HC	1	8.64023	5691600	409	0.001953	355.1	0.00293	479.5	0.001221	555.5	0.001953	669.9	0.000732	622.6	0.001221	387.3	0.00293	380.7	0.001953	343	0.001953	586.9	0.001953	746.1	0.000732	760.1	0.000732	362.1	0.00293	364.6	0.00293	384.7	0.001221	799.8	0.001953	906.4	0.001953	736.4	0.001953	596.7	0.000732	737.5	0.000732	646.8	0.000732
47	Contig9246_at	Barley1_09246	AK252561.1	HC	1	8.42776	5691600	671.2	0.000244	898.7	0.000732	882.9	0.000732	548.7	0.018555	589.2	0.008057	440.8	0.010742	819.9	0.00293	706.2	0.005859	772.4	0.00415	454.7	0.046143	515.4	0.023926	531.6	0.01416	392.9	0.01416	411.1	0.018555	367.6	0.008057	182	0.171387	132.9	0.27417	107.4	0.27417	544.7	0.000732	705.6	0.000244	787.4	0.000732
48	Contig9510_at	Barley1_09510	MLOC_51103.1	HC	1	8.49858	5691600	485.3	0.000732	387.4	0.000244	459.8	0.000732	610.9	0.000244	798.5	0.000732	593.3	0.000244	508.4	0.000732	463.7	0.000732	471.1	0.000732	856.3	0.000732	740.2	0.000732	750.8	0.000732	851.5	0.000732	698.3	0.000732	918.5	0.000732	640	0.000732	664	0.000732	758.4	0.000732	515.8	0.000244	655.8	0.000732	785.6	0.000244
49	Contig23961_at	Barley1_23961	MLOC_58123.1	HC	1	9.91501	7033280	81.8	0.080566	95.3	0.046143	75.6	0.067627	1034.5	0.000244	1292.2	0.000244	1286.5	0.000244	162.8	0.00293	206.6	0.008057	242.8	0.00415	1178.2	0.000244	1669.2	0.000244	1692.8	0.000244	58.6	0.111572	96.2	0.067627	46.5	0.046143	58.8	0.067627	55.3	0.149658	42.7	0.246094	113.4	0.010742	53.9	0.149658	77.6	0.080566
50	Contig5312_at	Barley1_05312	MLOC_75528.1	HC	1	10.4816	7033280	539.3	0.000244	989.1	0.000244	129.6	0.000732	4271.7	0.000244	3115.8	0.000244	3967.5	0.000244	1916	0.000244	1716.9	0.000244	1966.6	0.000244	1798.9	0.000244	2060.2	0.000244	1640.7	0.000244	26.8	0.111572	29.4	0.023926	76.1	0.000732	18.7	0.303711	56.6	0.001221	12.2	0.366211	2306.1	0.000244	12.9	0.334473	3	0.633789
51	Contig5313_s_at	Barley1_05313	MLOC_75528.1	HC	1	10.4816	7033280	286.2	0.01416	833.1	0.000732	164.2	0.303711	8965.8	0.000244	8828.6	0.000244	9704.2	0.000244	2668	0.000244	2747.1	0.000244	2849	0.000244	2395.3	0.000244	3720.1	0.000244	2980.4	0.000244	11.3	0.696289	33.7	0.533936	69.1	0.366211	23.6	0.828613	28	0.633789	11.5	0.753906	4075	0.000244	19.9	0.665527	22.8	0.72583
52	Contig8744_at	Barley1_08744	AK363712	HC	1	11.7564	7033280	1752.5	0.00415	1501.5	0.005859	1465.9	0.005859	1320.9	0.008057	1235.3	0.008057	1110.3	0.008057	1557.9	0.00415	1298.9	0.00415	1133.2	0.008057	825	0.01416	771.7	0.010742	747.7	0.01416	723.2	0.008057	694.8	0.01416	688.7	0.008057	249.6	0.219482	194.1	0.27417	102.1	0.466064	1688	0.001221	1846.6	0.00293	1653.8	0.00415
53	AF427791_CDS-10_at	Barley1_26685	MLOC_54234.1	HC	1	11.7564	7133720	73.4	0.19458	88.9	0.171387	75.7	0.303711	81.9	0.19458	55.8	0.303711	81.1	0.27417	99.8	0.149658	78.5	0.219482	81.5	0.219482	105.2	0.171387	69	0.246094	89.8	0.246094	55.6	0.27417	91.7	0.149658	78.5	0.111572	83.2	0.080566	79.8	0.219482	114.1	0.19458	92.6	0.095215	86.5	0.149658	71.3	0.19458
54	AF427791_CDS-14_at	Barley1_26688	MLOC_767.2	HC	1	11.7564	7133720	138.4	0.056152	117.1	0.030273	120	0.023926	128.6	0.037598	144.8	0.067627	101.7	0.018555	198.7	0.01416	213.3	0.008057	200.7	0.010742	174.2	0.037598	158.4	0.010742	121.9	0.005859	196.4	0.008057	251.7	0.008057	186.1	0.001953	161.4	0.008057	187.3	0.030273	196.1	0.080566	64.9	0.129639	128.9	0.056152	189.4	0.018555
55	AF427791_CDS-3_at	Barley1_26692	MLOC_60097.1	nonHC	1	11.7564	7133720	16.9	0.696289	16.1	0.828613	11.8	0.753906	11.6	0.850342	17.4	0.780518	16	0.80542	14.8	0.753906	15.9	0.753906	18	0.780518	17.8	0.780518	12.7	0.780518	28.9	0.696289	19.6	0.633789	7.9	0.888428	16.3	0.601074	16.8	0.753906	15.7	0.828613	15.1	0.828613	11.9	0.780518	12.4	0.80542	14.2	0.80542
56	Contig11945_s_at	Barley1_11945	MLOC_54234.1	HC	1	11.7564	7133720	61.2	0.056152	43.5	0.27417	63.4	0.129639	41.6	0.171387	65.3	0.149658	51.5	0.219482	55.9	0.111572	56.5	0.067627	51.9	0.171387	54.9	0.19458	51.2	0.171387	52.3	0.095215	51.6	0.246094	71.8	0.111572	39.2	0.19458	48.4	0.111572	68.6	0.080566	88.1	0.095215	33.6	0.19458	45.4	0.19458	53.6	0.129639
57	HVSMEf0016A06r2_at	Barley1_42591	AK372217	HC	1	11.7564	7133720	10.3	0.567627	34.1	0.398926	31.6	0.398926	34.7	0.601074	31.9	0.432373	40.2	0.303711	15.7	0.466064	6.5	0.780518	36.6	0.19458	25.8	0.601074	5.1	0.780518	13.3	0.633789	5.9	0.753906	3.7	0.943848	6.6	0.696289	38.9	0.533936	26.9	0.665527	4.8	0.932373	12.7	0.870361	16.1	0.466064	13.1	0.80542
58	40321-46140.AF427791_x_at	Barley1_AF427791.40321-46140	MLOC_58261.1	nonHC	1	11.7564	7593760	13.9	0.035595	12.8	0.04219	13.6	0.014028	10.3	0.136048	7.1	0.216384	12.5	0.104713	10.5	0.240088	16.7	0.035595	13.9	0.04219	13.5	0.02493	4.3	0.406973	1.1	0.593027	9.5	0.068049	5.2	0.5	6.9	0.058332	2.8	0.240088	4.3	0.468724	8.4	0.593027	5	0.104713	7.2	0.011455	13.5	0.017085
59	Contig18053_at	Barley1_18053	AK250130.1	HC	1	11.7564	7593760	81.1	0.010742	108	0.00415	162.3	0.008057	122.1	0.046143	143	0.023926	162.1	0.008057	90.6	0.001953	104.7	0.01416	112.6	0.00293	80.6	0.01416	103.7	0.005859	104	0.046143	57.3	0.067627	107.8	0.023926	72.9	0.008057	134	0.018555	185.1	0.000244	208.1	0.000244	48.3	0.067627	35.4	0.008057	51.4	0.129639
60	Contig6963_at	Barley1_06963	MLOC_59047.1	HC	1	11.7564	8022800	1849.7	0.000244	2080.5	0.000244	2032.7	0.000244	435.2	0.000244	331.2	0.000244	268.8	0.000244	541.8	0.000244	549.5	0.000244	556.5	0.000244	190.6	0.001221	225.3	0.000732	229.7	0.000732	1565.8	0.000244	1098.8	0.000244	1205.9	0.000244	1840.9	0.000244	1328.2	0.000244	1738.7	0.000244	692.5	0.000244	710	0.000244	899.9	0.000244
61	Contig7941_s_at	Barley1_07941	AK365252	HC	1	11.7564	8022800	150.6	0.129639	110.9	0.129639	106.7	0.149658	93.6	0.149658	106.1	0.219482	112.9	0.129639	133	0.067627	87.2	0.067627	81.7	0.246094	118.3	0.171387	142	0.219482	102.4	0.171387	173.8	0.046143	174.2	0.046143	139	0.056152	3097.3	0.000244	2776.6	0.000244	2901.2	0.000244	66.2	0.046143	77.4	0.046143	56.9	0.111572
62	Contig9648_s_at	Barley1_09648	MLOC_23506.1	nonHC	1	11.7564	8022800	97.8	0.111572	72.8	0.111572	72.8	0.149658	25.6	0.5	16.3	0.567627	26	0.533936	18.1	0.303711	36	0.366211	25.6	0.398926	38.5	0.466064	32.5	0.366211	43.2	0.466064	70.1	0.037598	66.2	0.129639	59.7	0.067627	58.6	0.149658	85.2	0.171387	59.9	0.19458	69.2	0.129639	83.9	0.067627	97	0.037598
63	Contig17270_at	Barley1_17270	AK373430	HC	1	12.5708	9787320	5.6	0.466064	8.1	0.334473	12.5	0.466064	3.3	0.398926	2.4	0.567627	16.7	0.398926	14.3	0.303711	17.5	0.303711	34.8	0.303711	6.2	0.5	5.9	0.466064	25.1	0.219482	31.9	0.129639	53.5	0.080566	66.6	0.023926	268.4	0.000732	271.2	0.001221	236.8	0.00293	15.2	0.533936	1.8	0.633789	3.5	0.780518
64	Contig17270_s_at	Barley1_17270	AK373430	HC	1	12.5708	9787320	178.1	0.018555	168.2	0.018555	158.7	0.030273	171.4	0.023926	187.3	0.01416	130.1	0.01416	200.7	0.008057	239	0.01416	243.5	0.00293	184.4	0.01416	193.4	0.018555	154	0.030273	377.3	0.001221	296.5	0.00415	446.2	0.000244	1920.9	0.000244	1802.9	0.000244	1643.2	0.000244	155.5	0.023926	156	0.030273	145.1	0.056152
65	Contig20404_at	Barley1_20404	MLOC_55537.1	HC	1	13.0548	9787320	299	0.010742	252	0.01416	243.3	0.018555	161.8	0.030273	193.2	0.018555	226.3	0.010742	160.2	0.023926	107.4	0.129639	175.3	0.018555	315.4	0.008057	224	0.008057	212.8	0.023926	522.7	0.000244	637.7	0.000732	517	0.000244	75.2	0.149658	120.3	0.056152	165	0.046143	1450	0.000244	1579.9	0.000244	1510.2	0.000244
66	Contig6776_s_at	Barley1_06776	MLOC_65684.2	HC	1	11.7564	9787320	730.7	0.005859	888.4	0.001953	742.4	0.001953	1276.5	0.000732	1174.1	0.000244	1215.1	0.000244	2100.8	0.000244	1978.5	0.000244	2398.5	0.000244	1942.1	0.000244	1949	0.000244	1970	0.000244	2576.2	0.000244	2518.1	0.000244	2463.4	0.000244	1845.3	0.001221	1352.3	0.000732	1369.5	0.001953	226.8	0.00415	160.3	0.037598	165.7	0.008057
67	Contig9911_s_at	Barley1_09911	AK365325	HC	1	11.7564	9787320	1347.3	0.001221	1105.6	0.000244	1384.4	0.001953	1918.9	0.000244	1998.8	0.000244	1969.7	0.000244	1549.2	0.001221	1669.6	0.001221	1526.7	0.000732	1464.3	0.000244	1730.5	0.000244	1779.7	0.000244	1926.1	0.000244	1827.3	0.000732	1670	0.000244	2026.8	0.000244	1675.6	0.000732	1672.1	0.001953	1089.7	0.000244	1174.5	0.000244	1169.8	0.000732
68	EBed07_SQ001_B14_s_at	Barley1_28925	MLOC_460.1	nonHC	1	13.0878	9787320	3.6	0.533936	9.7	0.366211	3.2	0.567627	18.7	0.19458	20.4	0.246094	2.3	0.780518	29.5	0.037598	43.2	0.01416	65.5	0.001953	26.8	0.171387	3.5	0.72583	21.7	0.19458	3.2	0.633789	3	0.533936	538.9	0.000244	0.6	0.919434	2.2	0.780518	3.9	0.870361	2.2	0.696289	225	0.000244	22.8	0.27417
69	HM11K07r_at	Barley1_35472	MLOC_43911.1	HC	1	11.7564	9787320	359.8	0.00293	237.9	0.001221	111.6	0.149658	780.8	0.000244	674.9	0.000244	682.3	0.000244	1289.4	0.000244	1292.6	0.000244	1127.9	0.000244	851.5	0.000244	988.7	0.000244	729.4	0.000244	578.7	0.000244	677.7	0.000244	631.3	0.000244	827.4	0.000244	604.5	0.000244	601.1	0.000244	328.8	0.001221	299	0.005859	316.8	0.008057
70	HS07P07u_at	Barley1_36943	AK373327	HC	1	11.7564	9787320	327	0.005859	332.9	0.005859	428	0.008057	174.1	0.018555	221.4	0.00415	223.5	0.005859	170.5	0.010742	167.7	0.037598	204.5	0.008057	195.7	0.010742	217	0.01416	216	0.01416	254	0.010742	250.9	0.010742	261.4	0.005859	149.4	0.030273	135.5	0.030273	111.1	0.056152	487.4	0.005859	633.8	0.001953	519.6	0.01416
71	HVSMEn0016L17r2_at	Barley1_46783	MLOC_65684.2	HC	1	11.7564	9787320	33.2	0.095215	29.6	0.056152	20.3	0.19458	14.6	0.27417	44.1	0.030273	38.9	0.018555	31.4	0.046143	45.4	0.018555	30.5	0.046143	37.1	0.023926	23.3	0.01416	26	0.056152	39.6	0.008057	41.7	0.046143	43.9	0.00415	32.9	0.005859	17.6	0.095215	28.6	0.046143	1.8	0.567627	21.3	0.067627	21.2	0.023926
72	Contig9237_at	Barley1_09237	MLOC_57015.1	nonHC	1	13.3853	10310600	24.5	0.219482	28.2	0.149658	35.9	0.129639	35.3	0.129639	43.5	0.080566	46.6	0.111572	68.8	0.037598	64.1	0.095215	35.8	0.111572	47.3	0.095215	86.6	0.030273	75.9	0.095215	50.4	0.056152	55	0.19458	56.5	0.030273	55.4	0.010742	96.7	0.001953	103.1	0.008057	51.7	0.080566	62.3	0.037598	46.3	0.095215
73	Contig10288_at	Barley1_10288	MLOC_43148.2	nonHC	1	15.085	10672680	1767	0.000244	1416.8	0.000244	1612.8	0.000244	1001.8	0.000732	974	0.000244	959.2	0.000732	1005.1	0.000244	906.6	0.000732	784.4	0.000244	565.4	0.000732	583.6	0.000732	591	0.000244	733.8	0.000732	615.3	0.000244	698.2	0.000244	48.7	0.303711	50.6	0.303711	49.2	0.398926	1670.8	0.000244	1728.1	0.000244	1782.3	0.000244
74	Contig13183_at	Barley1_13183	MLOC_14904.1	HC	1	15.085	10672680	278.5	0.005859	242.4	0.008057	188.2	0.008057	290.1	0.010742	209.6	0.005859	226.6	0.001953	225	0.00415	208.7	0.005859	250.1	0.00415	304.7	0.008057	327.2	0.001953	308.2	0.001953	262.3	0.001221	253.1	0.00293	343.3	0.001221	311	0.00415	209.1	0.001953	307.7	0.005859	289.3	0.001221	443.1	0.001221	417	0.000732
75	Contig13183_s_at	Barley1_13183	MLOC_14904.1	HC	1	15.085	10672680	476.4	0.000732	394.8	0.000732	492	0.000732	424.7	0.000732	464.8	0.000244	450.3	0.000732	510.8	0.000732	416.4	0.001221	453.2	0.001221	583.3	0.000732	549.7	0.000732	592.8	0.000732	747.3	0.000244	831	0.000732	708.3	0.000244	559.8	0.000244	579.8	0.000244	634.2	0.000244	1032.7	0.000244	1385.1	0.000244	1239.9	0.000244
76	Contig7191_at	Barley1_07191	AK364644	HC	1	15.085	10672680	1091	0.000244	1039.3	0.000244	1173.1	0.000244	689	0.000732	602.1	0.001953	552.7	0.00293	825.7	0.000244	877.5	0.000244	731.6	0.000244	696.8	0.000732	686.5	0.000732	633	0.000244	816.7	0.000244	933	0.000244	784.8	0.000244	449.2	0.001953	491.7	0.000244	424	0.000244	2209.2	0.000244	2636.9	0.000244	2732.5	0.000244
77	HVSMEg0016A08f_at	Barley1_43266	MLOC_39620.1	nonHC	1	15.7224	10672680	20.7	0.366211	36.9	0.246094	36.6	0.149658	32.7	0.246094	26.8	0.27417	20.5	0.219482	23.2	0.366211	32	0.334473	29.7	0.246094	34.6	0.171387	32.9	0.219482	26.9	0.303711	20.6	0.398926	36.3	0.246094	3.9	0.601074	17.8	0.567627	18.8	0.5	21.5	0.5	30.3	0.171387	22.4	0.095215	17.8	0.27417
78	Contig9870_at	Barley1_09870	AK366816	HC	1	17.847	10926880	413.3	0.000244	561.8	0.000244	690	0.000244	870.1	0.000244	792.5	0.000244	851.3	0.000244	672.5	0.000244	487.3	0.000244	635.2	0.000244	530.4	0.000244	622.3	0.000244	739.6	0.000244	622.6	0.000244	538.4	0.000244	661.7	0.000244	736.6	0.000244	638.5	0.000244	642.5	0.000732	848.8	0.000244	880.9	0.000244	732.6	0.000244
79	Contig19144_at	Barley1_19144	MLOC_43957.5	HC	1	18.1303	11437760	32.8	0.129639	41.6	0.111572	82.6	0.023926	94.5	0.046143	75.2	0.080566	96.6	0.046143	85.4	0.067627	60.6	0.046143	87.5	0.056152	101.9	0.01416	72.8	0.01416	74.7	0.056152	87.8	0.037598	67.2	0.111572	67.3	0.008057	78.8	0.030273	63.3	0.046143	98.6	0.080566	103.7	0.023926	111.5	0.023926	99.7	0.030273
80	Contig3789_s_at	Barley1_03789	MLOC_3872.1	HC	1	18.4136	11437760	777.4	0.001953	687.7	0.001953	959.9	0.001953	195.2	0.030273	212.7	0.030273	183	0.046143	830.3	0.000732	740.4	0.001221	780.1	0.001221	104.3	0.056152	103.7	0.067627	85.1	0.19458	690.4	0.001953	646.6	0.001953	633.8	0.001221	752.6	0.001953	638.6	0.00293	650.4	0.00415	349.6	0.005859	334.6	0.00293	361.2	0.008057
81	EBma08_SQ003_L03_at	Barley1_29853	MLOC_34986.1	nonHC	1	18.1303	11437760	162.8	0.046143	178.5	0.056152	281	0.080566	191.7	0.111572	178.2	0.056152	222.7	0.067627	202.8	0.067627	172.3	0.080566	163.5	0.095215	199.4	0.149658	166.5	0.080566	162.2	0.129639	176.7	0.046143	255.1	0.046143	165.1	0.030273	232	0.037598	158.6	0.080566	172.1	0.067627	157.5	0.056152	175.4	0.023926	241.8	0.046143
82	M36941_at	Barley1_49398	MLOC_81695.1	nonHC	1	18.1303	11437760	41	0.219482	45.1	0.129639	45.5	0.27417	42.7	0.129639	33.4	0.095215	41.1	0.080566	21	0.030273	25.5	0.056152	24.3	0.303711	38.6	0.19458	27	0.149658	33.7	0.129639	33.3	0.095215	29	0.067627	34.5	0.171387	42.8	0.080566	39.2	0.171387	45.9	0.056152	6.9	0.334473	38.5	0.171387	38	0.27417
83	Contig10516_at	Barley1_10516	MLOC_19024.1	nonHC	1	21.3173	12703800	103.7	0.056152	155.2	0.023926	119.3	0.080566	97.8	0.018555	108.1	0.018555	105.4	0.037598	502.2	0.000244	617.5	0.000732	636.4	0.000732	414.7	0.000732	402.7	0.000732	465.4	0.000732	377.3	0.000732	543.1	0.001221	458.9	0.000732	776.2	0.000244	775.6	0.000244	659	0.000244	123.2	0.023926	69.8	0.030273	79.9	0.111572
84	Contig6192_at	Barley1_06192	AK251820.1	HC	1	18.4844	12703800	303	0.01416	294.7	0.018555	326.3	0.018555	159.4	0.095215	144.9	0.080566	114.6	0.111572	331	0.018555	304.9	0.018555	387.8	0.023926	15.1	0.665527	11.5	0.753906	22	0.633789	148.5	0.080566	190.7	0.111572	169.2	0.046143	126.1	0.19458	71.6	0.303711	60.3	0.303711	229.2	0.056152	87	0.19458	128.8	0.149658
85	Contig12604_at	Barley1_12604	AK361122	HC	1	22.8045	13672240	222	0.000244	185.9	0.000244	190.6	0.000732	247.6	0.000732	216.6	0.000244	209.6	0.000244	294.2	0.000244	283	0.000732	195	0.000244	246.9	0.000732	240.6	0.000244	231.3	0.000244	292.2	0.000244	236.2	0.000244	312.1	0.000244	280.3	0.000244	257.7	0.000244	292.7	0.000244	341.5	0.000244	398.6	0.000244	457.8	0.000244
86	Contig12608_at	Barley1_12608	MLOC_61975.1	nonHC	1	22.8045	13672240	2338.2	0.000732	3174.1	0.000732	2904.5	0.000732	2099.8	0.000732	2549.6	0.000732	2467.9	0.000732	2370.7	0.000732	3001.7	0.000732	2857.1	0.000732	1825	0.001221	1732.5	0.000732	2033	0.001221	1650.9	0.000732	1900.2	0.001953	1567.9	0.000732	971.7	0.00293	1046	0.005859	1355.3	0.018555	1462.6	0.000244	2092.1	0.000244	2297.3	0.000732
87	Contig12608_s_at	Barley1_12608	MLOC_61975.1	nonHC	1	22.8045	13672240	2086	0.000244	2291.5	0.000244	2306.9	0.000244	1474.9	0.000244	1790.9	0.000244	1663	0.000244	1449.1	0.000244	1984.1	0.000244	1940.8	0.000244	1143	0.000244	995	0.000244	1103.6	0.000244	800.6	0.000244	927.3	0.000244	957.2	0.000244	327.4	0.001221	303.9	0.001221	344.6	0.00415	1451.3	0.000244	1615.9	0.000244	1628.3	0.000244
88	Contig13948_at	Barley1_13948	AK362168	HC	1	22.8045	13672240	1170.5	0.000244	1298.3	0.000244	1203	0.000244	754	0.000244	900.9	0.000244	791.4	0.000244	765.4	0.000244	808.3	0.000244	922.4	0.000244	512.6	0.000244	489.8	0.000244	636.7	0.000244	423.3	0.000244	483.9	0.000244	425.8	0.000244	268.9	0.005859	257.8	0.001953	256.7	0.008057	646	0.000244	612.7	0.000732	773.2	0.000732
89	Contig3612_at	Barley1_03612	AK357109	HC	1	22.8045	13672240	650.8	0.001953	616.5	0.001953	521.9	0.00293	828.2	0.001221	808.7	0.000732	728.5	0.000732	1470.2	0.000244	1485.3	0.001953	1239.8	0.000732	1033.5	0.001953	952.7	0.000732	1935.1	0.000732	654.1	0.00415	544.4	0.010742	648.6	0.001953	1195.3	0.008057	1079.9	0.00293	1190.1	0.010742	289.7	0.000732	562.9	0.00415	476.7	0.008057
90	Contig9214_at	Barley1_09214	AK368269	nonHC	1	26.5227	14821720	1292	0.000244	1529.4	0.000244	1505.4	0.000244	1058.5	0.000244	1460	0.000244	1224.2	0.000244	1128.1	0.000244	1232.7	0.000244	1018.6	0.000244	905.9	0.000244	1313.6	0.000244	1134.7	0.000244	1052.6	0.000244	1305.2	0.000244	1094.7	0.000244	924	0.00415	1192.9	0.001953	1216.9	0.001953	1325.3	0.000244	1550.3	0.000244	1705.5	0.000244
91	Contig12350_at	Barley1_12350	MLOC_63472.1	nonHC	1	27.1246	15374760	50.8	0.111572	56.9	0.067627	67.6	0.080566	28.9	0.171387	72.8	0.129639	43.4	0.19458	65.2	0.080566	67.2	0.111572	63.8	0.111572	54.1	0.149658	16.5	0.246094	34.3	0.129639	42.7	0.19458	69	0.129639	39.5	0.246094	54.8	0.111572	40.1	0.149658	55.3	0.19458	59.7	0.19458	64.2	0.149658	50	0.171387
92	Contig24142_at	Barley1_24142	MLOC_31276.1	nonHC	1	27.1246	16544080	303.9	0.000244	366.3	0.000244	341.8	0.000244	231.8	0.000244	257.8	0.000244	240.3	0.000244	232	0.000244	238.9	0.000244	264.5	0.000244	235.7	0.000244	269.4	0.000244	248.6	0.000244	296.4	0.000244	320.8	0.000244	388.1	0.000244	87.5	0.001221	116.9	0.000732	82.5	0.000244	478.4	0.000244	657.1	0.000244	539.5	0.000244
93	Contig8949_at	Barley1_08949	AK365503	HC	1	27.1246	16670560	367	0.005859	649.7	0.000732	247.4	0.010742	1403.5	0.000244	1808	0.000244	1487.6	0.000244	1936.1	0.000244	2239.2	0.000244	1538.5	0.000244	1270.6	0.000244	1755.7	0.000244	1205.8	0.000244	1077.9	0.000244	1158.4	0.000244	1251.8	0.000244	972.7	0.000244	1270.4	0.000244	998.9	0.000244	600.8	0.000244	479.9	0.000732	367.1	0.000244
94	Contig15164_at	Barley1_15164	AK354819	HC	1	27.4079	18647120	823.8	0.010742	908.5	0.018555	1027.1	0.010742	136.5	0.219482	32.5	0.5	10.1	0.696289	48.6	0.533936	30.8	0.5	73.7	0.398926	63	0.533936	39.8	0.398926	47.4	0.567627	844	0.010742	787.9	0.080566	572.5	0.01416	174.1	0.171387	134.9	0.432373	105.2	0.398926	35.4	0.466064	4.4	0.753906	19.1	0.567627
95	EBro03_SQ006_C07_at	Barley1_30680	MLOC_39087.1	nonHC	1	27.4079	18647120	11.4	0.753906	3.5	0.828613	31.3	0.334473	25.7	0.219482	5.2	0.398926	39.9	0.19458	29.3	0.171387	37.1	0.334473	36.3	0.023926	23.2	0.334473	38.9	0.246094	23.5	0.303711	12.4	0.633789	3.7	0.780518	4	0.753906	2.7	0.850342	2.9	0.80542	3	0.904785	30.4	0.246094	8.9	0.753906	4.9	0.72583
96	Contig3869_at	Barley1_03869	AK248375.1	HC	1	27.4079	19696160	9880.9	0.000244	8559.1	0.000244	10524.1	0.000244	1075.3	0.001221	293.8	0.023926	186.7	0.067627	487.8	0.01416	345.6	0.018555	590.8	0.00415	52	0.398926	46.8	0.19458	63	0.19458	3960.2	0.000244	3916	0.000244	3749.6	0.000244	324.6	0.01416	226.8	0.056152	260.6	0.067627	430.8	0.005859	266.5	0.010742	466.2	0.010742
97	Contig5856_at	Barley1_05856	MLOC_43525.2	HC	1	27.4079	19696160	652.7	0.000244	550.4	0.000244	628.4	0.000244	384.1	0.000244	423.8	0.000244	461.7	0.000244	496.7	0.000244	380.3	0.000244	544.6	0.000732	469.3	0.000244	483.4	0.000244	491.3	0.000244	541.2	0.000244	492	0.000244	597.5	0.000244	450.8	0.000732	473.1	0.000732	422.6	0.000732	1662.1	0.000244	1673.6	0.000244	1921.4	0.000244
98	Contig7353_at	Barley1_07353	MLOC_20633.1	nonHC	1	28.1161	19696160	375.9	0.001221	304.6	0.000732	375.1	0.001953	450.7	0.000732	355.9	0.000732	420.2	0.000244	446	0.000244	562.4	0.001221	589.6	0.000244	276.5	0.000732	365.8	0.001221	344	0.000732	329.9	0.000732	334.2	0.001953	324.8	0.001953	475.6	0.000244	448.1	0.000732	410.6	0.000244	224.7	0.000244	231.6	0.001221	246.4	0.000732
99	Contig7389_at	Barley1_07389	AK358614	HC	1	27.4079	19696160	4559.5	0.000244	5654.2	0.000244	6578.7	0.000244	908.9	0.000244	333	0.000244	305.1	0.000732	337.9	0.000244	383.2	0.000244	421.8	0.000244	362.8	0.000732	314.2	0.00415	303.3	0.000244	1565.8	0.000244	1395	0.000244	1277.1	0.000244	221.6	0.00415	94.8	0.005859	92.2	0.046143	168.6	0.001221	18.6	0.056152	36.4	0.037598
100	Contig7168_s_at	Barley1_07168	AK353610	HC	1	28.3994	20091720	279.5	0.018555	243.6	0.046143	259.8	0.037598	293.7	0.01416	340.4	0.005859	281.3	0.030273	426.4	0.005859	393.1	0.010742	400.6	0.01416	464.5	0.00293	440.1	0.000732	332.7	0.001221	376.5	0.01416	470.5	0.005859	421.7	0.001953	826.3	0.000244	1031.4	0.000244	1112.4	0.000732	627.3	0.001221	677	0.000732	593.9	0.001221
101	Contig6384_at	Barley1_06384	MLOC_38832.1	HC	1	28.3994	21857480	745.3	0.000732	629.7	0.000732	714.9	0.000732	792.1	0.000732	888.9	0.000732	813.2	0.000732	676.8	0.000732	586.9	0.000732	583.2	0.001221	777.6	0.000732	784.3	0.000244	741.6	0.000732	829.2	0.000732	772	0.000732	938.1	0.000732	651.1	0.001221	717.2	0.001221	575.3	0.001953	811.9	0.000732	844.4	0.000732	881.1	0.001221
102	Contig7975_at	Barley1_07975	AK249206.1	HC	1	28.3994	21857480	229.2	0.00415	183	0.000732	214.2	0.000732	210.2	0.001221	268.7	0.001221	175.8	0.000244	371.4	0.000244	383.9	0.001953	335.4	0.000244	218.2	0.001221	221.2	0.000732	203.3	0.000244	217.8	0.001221	240.9	0.000732	285.3	0.000732	215.8	0.001953	92	0.000732	157.6	0.008057	224.7	0.00415	255.8	0.001953	195.9	0.00415
103	U93501_CDS-1_at	Barley1_53011	MLOC_370.1	HC	1	30.4533	23861320	146.7	0.005859	278.6	0.001221	316.3	0.00415	143.4	0.030273	312	0.000244	254.6	0.000244	164.3	0.005859	322.8	0.000732	382	0.000244	144.7	0.010742	271.2	0.000244	252.4	0.000732	127.7	0.00293	570.9	0.000244	451	0.000244	89.9	0.037598	207	0.00293	133.2	0.018555	159.1	0.001953	1459.8	0.000244	569.4	0.000244
104	Contig8298_at	Barley1_08298	MLOC_36520.1	HC	1	30.4533	24437920	220.4	0.001221	180.5	0.001953	218.8	0.001953	150.4	0.001953	167.9	0.001953	177.1	0.001953	338.3	0.000732	323.1	0.000732	275.1	0.000732	182.7	0.001953	239.9	0.001953	233.4	0.001953	197.2	0.001953	190.4	0.001221	216	0.000732	157	0.001953	136.9	0.000732	150.3	0.001953	308.3	0.000732	425	0.000732	328.4	0.000732
105	Contig13632_at	Barley1_13632	MLOC_7770.1	HC	1	32.153	27194440	30.8	0.533936	35.9	0.5	43.9	0.466064	162.5	0.046143	280.1	0.005859	202.2	0.030273	154.9	0.056152	302.7	0.018555	183.5	0.080566	553	0.00293	542.3	0.00415	495.9	0.00415	232	0.030273	244.2	0.030273	228.3	0.023926	650.8	0.001953	522.6	0.000732	428.9	0.001953	11.3	0.533936	21.1	0.533936	9.7	0.633789
106	rbaal18p14_at	Barley1_49668	MLOC_66597.1	nonHC	1	32.5602	27588760	50.4	0.111572	50.4	0.018555	48.6	0.111572	308.9	0.000244	383.1	0.000732	348	0.000244	284.6	0.000244	331.4	0.000244	253.3	0.000244	5580.4	0.000244	4650.9	0.000244	5131.6	0.000244	601.3	0.000244	747.8	0.000244	783	0.000244	4152.5	0.000244	3940.5	0.000244	3863.6	0.000244	18.4	0.095215	20.3	0.219482	12	0.398926
107	Contig3216_at	Barley1_03216	MLOC_10766.1	HC	1	35.3793	28169080	246.4	0.001953	354.5	0.001221	388.1	0.000244	36.9	0.398926	6.3	0.696289	20.6	0.828613	120.2	0.008057	120.9	0.056152	146.9	0.010742	120.2	0.01416	70.4	0.129639	43.9	0.149658	1217.2	0.000244	925.8	0.000244	1225.5	0.000244	583.9	0.000732	400	0.00415	409.6	0.005859	746.9	0.000244	779.8	0.000244	706.2	0.000244
108	HVSMEl0007C14r2_at	Barley1_44857	MLOC_72749.1	nonHC	1	35.3793	28169080	15.5	0.466064	7.2	0.398926	28.1	0.334473	37	0.334473	22.6	0.5	4.1	0.567627	23.6	0.219482	28.6	0.246094	11.3	0.533936	6.5	0.533936	21.9	0.334473	4.3	0.466064	10.4	0.398926	12.1	0.398926	25.8	0.246094	6.9	0.567627	11.3	0.567627	6.5	0.696289	9	0.533936	17.7	0.246094	6.7	0.567627
109	Contig10034_at	Barley1_10034	AK361397	HC	1	36.597	28749400	333.2	0.000244	338.5	0.000244	356.9	0.000244	950.1	0.000244	826.1	0.000244	744.2	0.000244	399.3	0.000244	299.9	0.000244	347.5	0.000244	878.6	0.000244	1276.9	0.000244	814.1	0.000244	188.2	0.000244	196	0.000244	220.4	0.000244	1627.1	0.000244	1703.6	0.000244	1331.1	0.000244	140.3	0.000244	36.7	0.246094	51.4	0.19458
110	Contig10747_at	Barley1_10747	MLOC_72969.1	HC	1	36.9688	29272680	496.2	0.000244	564.6	0.000244	553	0.000244	450.3	0.000244	500.7	0.000244	457.8	0.000244	528.8	0.000244	663.1	0.000244	647.5	0.000244	574.7	0.000244	469	0.000244	570.9	0.000244	591.9	0.000244	633.1	0.000244	663.5	0.000244	558.7	0.000244	564.4	0.000244	578.2	0.000244	838.8	0.000244	1045.3	0.000244	1008.4	0.000244
111	Contig23467_at	Barley1_23467	MLOC_72968.1	HC	1	36.9688	29272680	412.8	0.005859	315.6	0.00415	348.8	0.010742	294.5	0.00415	425.3	0.005859	370.1	0.010742	1404.3	0.000244	1411.3	0.000244	1278.2	0.000244	431.4	0.005859	457.4	0.001953	372.9	0.00293	219.9	0.01416	180	0.018555	222.4	0.008057	184.8	0.008057	189.1	0.023926	181.3	0.018555	94.1	0.095215	90.6	0.095215	77.5	0.129639
112	Contig7299_at	Barley1_07299	AK251282.1	nonHC	1	36.9688	30790440	229.3	0.005859	202.3	0.005859	254.6	0.005859	159.1	0.023926	144.9	0.008057	155.5	0.008057	152.4	0.008057	164.8	0.005859	196	0.008057	164.3	0.01416	141.5	0.018555	129.2	0.01416	164.5	0.005859	203.2	0.01416	142.4	0.005859	144.9	0.046143	90.2	0.067627	93.1	0.056152	444.6	0.000732	454	0.000732	431.3	0.001953
113	HW06D17V_at	Barley1_47527	MLOC_18223.1	HC	1	36.9688	30790440	622	0.010742	697.5	0.010742	567	0.030273	456.1	0.030273	478.3	0.018555	472.7	0.018555	636.5	0.00415	695.5	0.008057	618.3	0.030273	410.7	0.046143	446.9	0.01416	467.1	0.018555	654	0.01416	597.4	0.018555	621.8	0.008057	288.9	0.030273	245.2	0.067627	238.5	0.080566	414.2	0.01416	373.7	0.018555	418.1	0.023926
114	Contig14461_at	Barley1_14461	MLOC_59171.1	HC	1	37.2344	31120280	278.1	0.001221	243.7	0.001221	275.3	0.001953	182.2	0.001221	211.7	0.000732	177.1	0.000244	244	0.000732	216.7	0.001221	237.8	0.000732	129.3	0.000244	203.7	0.000732	202.1	0.000732	262.5	0.000244	241.6	0.000732	244	0.000244	190.2	0.000732	207.6	0.000732	210.7	0.000732	255.5	0.000732	314.3	0.000244	308.8	0.01416
115	HVSMEk0016D10r2_at	Barley1_44541	MLOC_63431.1	HC	1	37.2344	31120280	41.1	0.303711	31.4	0.5	23.3	0.303711	38.3	0.219482	28.5	0.334473	11.1	0.633789	29.4	0.303711	29.4	0.432373	42.8	0.633789	53.2	0.303711	23.8	0.466064	49.8	0.334473	26.5	0.466064	80.5	0.067627	26.6	0.303711	52.2	0.219482	52.1	0.111572	81.7	0.149658	33.5	0.27417	31.9	0.219482	51	0.19458
116	Contig13273_at	Barley1_13273	MLOC_67589.1	HC	1	37.5	34630720	133.1	0.00415	136.8	0.00293	130.2	0.00293	101	0.01416	121.3	0.01416	132.9	0.010742	123	0.01416	132.5	0.030273	104.5	0.023926	125.3	0.01416	181.3	0.00415	135.8	0.010742	199.1	0.00415	239.4	0.00415	219.7	0.001953	198.6	0.023926	181.9	0.030273	184	0.018555	125.8	0.00293	161.1	0.001221	196.4	0.001221
117	Contig3148_at	Barley1_03148	AK374200	HC	1	37.6062	34630720	200.2	0.00293	264.1	0.00293	280.7	0.001953	114	0.037598	90.1	0.01416	88.6	0.046143	91.1	0.01416	135.8	0.018555	94.5	0.018555	57.5	0.056152	68.4	0.018555	74.5	0.030273	353.8	0.000732	203.1	0.00293	231.4	0.001221	1877.3	0.000244	2002.9	0.000244	2394	0.000244	285.7	0.001953	285.9	0.001953	301.7	0.001953
118	Contig23647_at	Barley1_23647	AK375410	HC	1	39.5538	36787080	2.6	0.80542	8.2	0.780518	2.1	0.888428	1.9	0.828613	4.9	0.780518	8.1	0.80542	6.9	0.753906	6.3	0.665527	11.7	0.5	8.4	0.696289	2.9	0.665527	9.7	0.466064	2.8	0.850342	5.6	0.633789	2	0.72583	33.8	0.466064	9.5	0.432373	28.6	0.303711	17.5	0.366211	35	0.334473	20.4	0.432373
119	Contig8464_at	Barley1_08464	MLOC_11064.1	HC	1	39.5538	36787080	84.1	0.010742	144.5	0.001221	76.1	0.01416	743.1	0.000244	831	0.000244	803	0.000244	279.8	0.000244	416.8	0.000732	387.4	0.001221	446.3	0.000732	498.6	0.000244	508.4	0.000244	313	0.001953	392.8	0.000244	421.5	0.000244	532.7	0.001221	362.3	0.000732	375.4	0.001221	166.9	0.000244	59	0.018555	93.6	0.001953
120	Contig16786_at	Barley1_16786	MLOC_81975.1	HC	1	39.9433	37580680	1365	0.001953	1085	0.001953	1300.2	0.001953	908.8	0.001953	946.8	0.001953	834.3	0.001953	540.8	0.00293	424.5	0.008057	494.7	0.010742	744.3	0.001953	643.2	0.00415	786.9	0.005859	982.4	0.001953	1035.3	0.001953	957.7	0.001221	145.6	0.056152	65.6	0.056152	146.7	0.067627	1801	0.000244	2140.6	0.000244	1655.2	0.000244
121	Contig6728_at	Barley1_06728	AK364784	HC	1	40.085	37580680	350.8	0.00293	427.6	0.000732	357.1	0.001953	946.7	0.000732	984.3	0.000732	1067.3	0.000732	742	0.000732	671.1	0.000732	726.3	0.000732	1307.1	0.000732	1825.5	0.000732	1813.5	0.000732	1119.6	0.000732	1251.5	0.000732	1403.4	0.000244	2029.7	0.000244	2444.2	0.000244	1996.8	0.000244	891	0.000732	881.8	0.000732	881.7	0.000732
122	Contig25891_at	Barley1_25891	AK371365	HC	1	40.9171	38804560	43	0.533936	34.7	0.5	35.3	0.366211	69.5	0.246094	21.6	0.398926	5.6	0.567627	8.5	0.398926	9.5	0.432373	6.1	0.633789	4.1	0.533936	23.8	0.466064	35.2	0.432373	5.7	0.466064	26.4	0.432373	4.6	0.466064	32.6	0.466064	29.6	0.398926	16.8	0.601074	78.9	0.171387	16.1	0.5	3.2	0.665527
123	Contig3902_at	Barley1_03902	MLOC_58649.1	HC	1	40.9076	38804560	4.1	0.919434	2.9	0.969727	3.5	0.828613	5	0.953857	3.3	0.943848	1.3	0.99585	1.4	0.98584	3.4	0.904785	12.3	0.80542	0.9	0.989258	2.1	0.969727	3.4	0.919434	3.1	0.962402	1.9	0.969727	7.6	0.780518	1.8	0.976074	3.5	0.953857	3.1	0.976074	2.5	0.981445	2.8	0.969727	3.7	0.919434
124	Contig4194_at	Barley1_04194	MLOC_74048.1	HC	1	41.594	38804560	804.8	0.030273	1305.4	0.010742	720.9	0.030273	5424.6	0.001221	5831.1	0.001221	5942.1	0.001221	4110.9	0.001221	4262.7	0.000732	4277.7	0.001221	2511.7	0.008057	2861.9	0.001221	2989.7	0.001221	451.3	0.030273	522.7	0.030273	503.3	0.018555	2.4	0.888428	74.1	0.129639	2.4	0.953857	2232.9	0.008057	109.9	0.095215	198	0.095215
125	Contig4194_s_at	Barley1_04194	MLOC_74048.1	HC	1	41.594	38804560	692.2	0.001221	1144.6	0.000732	679.8	0.001221	6028.2	0.000244	5459.3	0.000244	5884.5	0.000244	4076.8	0.000244	4602.6	0.000244	3743.6	0.000244	2749.3	0.000244	2603.3	0.000244	2826.2	0.000244	322	0.00415	447.2	0.00415	417.6	0.001953	10.5	0.432373	80.2	0.056152	82.7	0.129639	1942.6	0.000244	82.4	0.067627	127.6	0.046143
126	Contig575_at	Barley1_00575	MLOC_45238.1	nonHC	1	40.9076	38804560	291	0.000732	280.4	0.000732	209.9	0.000244	218.3	0.000244	328	0.001221	223.1	0.000732	305.7	0.001221	311.7	0.000732	308.5	0.000732	169.7	0.000732	243.4	0.000732	163.3	0.000732	111.9	0.000732	218.1	0.000732	155.7	0.001221	101.4	0.008057	61.7	0.005859	92.7	0.00415	124.4	0.000732	41.8	0.008057	50	0.008057
127	Contig18711_at	Barley1_18711	MLOC_11764.1	HC	1	42.068	41722280	358	0.005859	361.4	0.005859	415.4	0.005859	145.1	0.037598	168	0.008057	131.9	0.023926	141.2	0.010742	134.2	0.030273	165.4	0.030273	125.2	0.046143	127.2	0.01416	151.3	0.008057	285.4	0.005859	302.3	0.010742	270.7	0.005859	108	0.129639	87.7	0.27417	48.9	0.567627	603.3	0.000732	653	0.000732	656.3	0.001221
128	Contig7775_at	Barley1_07775	MLOC_10770.1	HC	1	42.068	41722280	235.2	0.000732	409.5	0.000732	112.8	0.008057	648.4	0.000244	744.7	0.000244	746.6	0.000244	533	0.000244	780.5	0.000244	683.1	0.000244	1081.5	0.000244	1120.6	0.000244	1031	0.000244	585.1	0.000244	639.4	0.000732	612	0.000244	757.7	0.000244	1038.1	0.000244	946.7	0.000244	226.8	0.000732	240.7	0.001953	241.1	0.000244
129	Contig6699_s_at	Barley1_06699	MLOC_8518.1	nonHC	1	42.2805	41888440	12.8	0.432373	26.3	0.432373	34.4	0.466064	5	0.533936	16.2	0.567627	6.2	0.567627	23.7	0.334473	32.5	0.398926	24.5	0.171387	5.5	0.780518	5.6	0.696289	26.3	0.432373	13.2	0.246094	21.4	0.398926	8.6	0.780518	61.7	0.046143	194.6	0.005859	48.1	0.171387	10.4	0.601074	14.2	0.366211	85.1	0.334473
130	Contig7818_at	Barley1_07818	MLOC_67446.1	HC	1	42.2805	41888440	160.8	0.010742	150.8	0.00415	292.9	0.005859	222.3	0.01416	305.6	0.008057	392.7	0.008057	143.1	0.023926	332.9	0.00293	287	0.00415	247.8	0.005859	225.8	0.00415	328.1	0.008057	130.5	0.01416	375.2	0.010742	332.9	0.000732	63.7	0.149658	101.4	0.19458	18.9	0.601074	129.5	0.00415	186.9	0.005859	182.2	0.01416
131	Contig7818_s_at	Barley1_07818	MLOC_67446.1	HC	1	42.2805	41888440	2295.6	0.000244	1879.1	0.000244	2243.6	0.000244	2121.1	0.000244	1921.8	0.000244	2035.4	0.000244	1347.7	0.000244	1984.5	0.000244	1900.2	0.000244	1828.1	0.000244	2053.3	0.000244	1861.9	0.000244	2252.4	0.000244	1969	0.000244	2399.5	0.000244	1381.9	0.000244	982.3	0.000244	1044.3	0.000244	2401.6	0.000244	1998.1	0.000244	2245.8	0.000244
132	Contig3346_at	Barley1_03346	MLOC_77043.1	HC	1	42.7762	45407560	24.7	0.334473	16.3	0.303711	26.5	0.432373	7.7	0.601074	2.2	0.533936	10.6	0.466064	11.1	0.5	32.9	0.27417	22.3	0.334473	28.6	0.27417	4.1	0.533936	6	0.303711	27.8	0.27417	11.5	0.366211	50.4	0.008057	5.2	0.601074	5.3	0.533936	8.3	0.366211	14.8	0.334473	21.3	0.171387	16.9	0.432373
133	Contig4096_at	Barley1_04096	AK371139	HC	1	42.7762	45407560	576.5	0.000244	545	0.000244	494.8	0.000244	499.6	0.000244	428.4	0.000244	441.2	0.000244	613.5	0.000244	232.8	0.000244	507.4	0.000244	131.3	0.005859	146.1	0.001953	136.7	0.00415	189.7	0.000244	180.2	0.000244	208.5	0.000244	241.5	0.000244	186.5	0.000244	208.5	0.000732	495.9	0.000244	287.2	0.000244	352.6	0.001221
134	Contig4660_s_at	Barley1_04660	AK363633	HC	1	43.0595	46172640	2042.7	0.000244	1593.5	0.000244	2279.8	0.000244	1352.9	0.000244	1406.2	0.000244	1685.4	0.000244	1419.8	0.000244	1568.4	0.000244	1749.5	0.000244	1505.6	0.000244	1178.7	0.000244	1404.2	0.000244	2196.7	0.000244	1867.8	0.000244	2132.7	0.000244	1319.1	0.000244	1012	0.000244	852.8	0.000244	3610.1	0.000244	3680.7	0.000244	4388	0.000244
135	Contig14861_at	Barley1_14861	MLOC_68045.2	HC	1	43.0595	47294840	245.9	0.056152	252.6	0.056152	234.3	0.056152	227.2	0.095215	168.2	0.067627	209.7	0.056152	171.6	0.067627	136.9	0.111572	134.4	0.171387	144.1	0.19458	178.3	0.171387	126	0.171387	232.9	0.030273	170.9	0.095215	168.7	0.023926	3334.3	0.000732	3436.2	0.000244	3754.5	0.000244	270.3	0.01416	231.8	0.018555	331.3	0.067627
136	Contig18274_at	Barley1_18274	AK372605	HC	1	43.0595	47294840	205	0.080566	204.3	0.067627	260.5	0.067627	12.5	0.533936	9	0.72583	17.1	0.601074	83.7	0.303711	27.7	0.567627	84	0.27417	12.1	0.633789	10.2	0.696289	30.8	0.5	87.9	0.303711	70.7	0.366211	103.2	0.19458	84.4	0.432373	86.1	0.466064	72.6	0.466064	172.8	0.030273	237.4	0.01416	237.1	0.030273
137	Contig5282_at	Barley1_05282	MLOC_51016.2	nonHC	1	43.3428	47294840	650.8	0.00293	575	0.001953	753.9	0.00293	583.9	0.005859	461.5	0.00415	671.1	0.005859	605.8	0.001953	631.3	0.00293	591.3	0.001953	574.2	0.005859	549.6	0.005859	530.9	0.005859	519.9	0.005859	609.1	0.005859	578.3	0.00415	569.6	0.005859	593	0.005859	647.9	0.005859	891.8	0.000732	850.5	0.000732	804.5	0.001221
138	Contig8795_at	Barley1_08795	MLOC_44984.1	nonHC	1	43.2011	47294840	834.7	0.000732	748.3	0.000732	493.3	0.000732	650	0.000732	738.1	0.000732	670.4	0.001221	843.1	0.000732	797.6	0.000732	910.7	0.000732	795.2	0.000732	877.2	0.000732	864.4	0.000732	970	0.000732	892.3	0.000732	1170.5	0.000732	918.2	0.000732	899.8	0.000732	934	0.000732	1930.2	0.000244	1951.2	0.000244	1797.9	0.000244
139	Contig22073_at	Barley1_22073	MLOC_65618.1	HC	1	43.4136	49680600	57.2	0.219482	66	0.219482	27.9	0.5	19.3	0.601074	27.9	0.466064	32.3	0.5	447.2	0.001953	549.7	0.001953	532.4	0.001953	95.5	0.095215	180.7	0.018555	117.8	0.030273	61.3	0.27417	61.3	0.398926	70.1	0.171387	27.8	0.398926	45.3	0.466064	26	0.696289	31.5	0.129639	41.4	0.129639	51.1	0.149658
140	Contig23399_at	Barley1_23399	MLOC_44123.2	HC	1	43.4136	49680600	2456.9	0.000244	2463.1	0.000244	2439.7	0.000244	1530.6	0.000244	1567	0.000244	1605	0.000732	938.2	0.000732	968.4	0.000732	961	0.000732	1033	0.001953	1100.6	0.001221	1183	0.001221	863.2	0.000244	745.6	0.000732	868.6	0.000244	205.1	0.037598	178.8	0.030273	203.5	0.129639	1558.6	0.000244	1721.6	0.000244	1482.7	0.000244
141	Contig6701_s_at	Barley1_06701	MLOC_8397.1	nonHC	1	43.4136	49680600	18.8	0.023926	14.7	0.010742	18.8	0.005859	11	0.046143	10.9	0.01416	20.7	0.001221	10.1	0.030273	12.1	0.010742	13.4	0.01416	15.6	0.010742	6.4	0.095215	25.4	0.00293	15.3	0.010742	20.6	0.00415	12.9	0.023926	107.2	0.000244	242.2	0.000244	110.3	0.000244	4.3	0.246094	11.1	0.01416	20.1	0.018555
142	HU01I21w_at	Barley1_38030	MLOC_1159.1	nonHC	1	43.4136	49680600	41.7	0.567627	101.6	0.27417	46.5	0.398926	62.3	0.601074	97.7	0.27417	71	0.334473	51	0.303711	119.2	0.19458	92.3	0.27417	42.9	0.5	76.4	0.27417	72.9	0.398926	75.6	0.219482	130.1	0.19458	126.9	0.149658	15.6	0.753906	42.5	0.567627	31	0.533936	79.8	0.27417	244.1	0.095215	179.8	0.171387
143	Contig5311_at	Barley1_05311	MLOC_76018.2	HC	1	43.6438	49931080	1663.2	0.000244	2695.3	0.000244	1545.2	0.000244	9532.4	0.000244	8828	0.000244	9274.5	0.000244	3539.2	0.000244	4111.9	0.000244	4123.1	0.000244	352.4	0.00293	703.5	0.000244	896.8	0.000244	279.8	0.008057	373	0.01416	353.5	0.00415	6.2	0.780518	18.8	0.601074	26.8	0.5	5524	0.000244	37.7	0.246094	14	0.5
144	Contig10224_at	Barley1_10224	MLOC_63090.1	HC	1	43.7141	50310520	1236.7	0.000244	1202.1	0.000244	1207.1	0.000244	659.6	0.000732	762	0.000244	710.6	0.000732	566.6	0.000244	525.5	0.000732	654.8	0.000732	615.1	0.000732	556	0.000732	633.8	0.000732	898.2	0.000244	851.1	0.000732	770.8	0.000244	317.7	0.001953	252.3	0.00293	333.5	0.010742	1682.7	0.000244	2127.5	0.000244	1847.4	0.000244
145	Contig3640_at	Barley1_03640	MLOC_79988.2	HC	1	44.0364	50549840	1883.1	0.000244	2174.2	0.000244	1495.4	0.000732	2580.6	0.000244	1612.7	0.000244	2017.5	0.000244	5180.8	0.000244	5670.4	0.000244	4901.6	0.000244	2605.7	0.000244	2269	0.000244	2792.9	0.000244	1632.5	0.000244	1449.6	0.000732	1476	0.000244	928.6	0.000732	781.8	0.000732	833.4	0.000732	2290.2	0.000244	1194.8	0.000732	1279.7	0.000732
146	Contig8858_at	Barley1_08858	AK361991	HC	1	44.051	52987680	264.2	0.000244	240.2	0.000732	266.1	0.000244	345.8	0.000732	298.4	0.000244	344.5	0.000244	591	0.000244	513.7	0.000244	551.8	0.000244	556.3	0.000244	772.4	0.000244	616.7	0.000244	483	0.000244	407.8	0.000244	574.2	0.000244	632.4	0.000244	646.7	0.000244	711.3	0.000244	288.4	0.000244	283.3	0.000244	260.9	0.000244
147	Contig8858_s_at	Barley1_08858	AK361991	HC	1	44.051	52987680	489.7	0.000732	584	0.000732	568.3	0.000732	519.6	0.000244	569.9	0.000244	620.6	0.000244	1032.2	0.000244	895.3	0.000244	1066.5	0.000244	1214.7	0.000244	1530.1	0.000244	1323.9	0.000244	932.9	0.000244	843.4	0.000244	1056.8	0.000244	1240.9	0.000244	1336.8	0.000244	1240.2	0.000244	847	0.000244	1005.4	0.000244	820.2	0.000244
148	Contig9796_at	Barley1_09796	MLOC_66644.1	HC	1	44.051	52987680	534.2	0.000244	442.6	0.000244	514.5	0.000244	282	0.000244	334.5	0.000244	465.9	0.000244	549.5	0.000244	579.3	0.000244	625.5	0.000244	435.1	0.000244	371.9	0.000244	492	0.000244	574.4	0.000244	538.4	0.000244	602.7	0.000244	392.3	0.000244	456.1	0.000244	458.9	0.000244	520.4	0.000244	595.8	0.000244	696.2	0.000244
149	Contig20761_at	Barley1_20761	AK369044	HC	1	44.5467	53990840	539.4	0.018555	395	0.018555	658.6	0.023926	401.4	0.030273	366.4	0.030273	406.1	0.030273	336.3	0.030273	222	0.037598	297.2	0.056152	278.4	0.030273	234.9	0.01416	307	0.037598	344.6	0.046143	354.7	0.046143	277.7	0.018555	108.1	0.303711	134.6	0.219482	124.5	0.303711	298.2	0.018555	578.9	0.01416	482.8	0.023926
150	Contig16987_at	Barley1_16987	MLOC_61340.2	HC	1	44.8654	55721880	268.5	0.001953	377.1	0.001953	276.5	0.00415	279.8	0.008057	196.7	0.001953	246	0.005859	669.8	0.000244	559.2	0.000244	454	0.000244	303.9	0.00293	369.4	0.001953	294.9	0.00293	189.6	0.001953	229.3	0.00415	160.5	0.001221	492.7	0.000244	436.1	0.000244	474.8	0.000244	256.6	0.001953	273.5	0.008057	275.3	0.01416
151	HU12J04u_at	Barley1_38582	MLOC_2572.1	nonHC	1	44.8654	55721880	234	0.00415	329.5	0.00415	303.5	0.001221	183.2	0.01416	245.7	0.010742	262	0.023926	242.3	0.037598	246.8	0.010742	220.7	0.005859	207.5	0.01416	199.8	0.01416	233	0.018555	226.1	0.018555	275.4	0.008057	245.5	0.00415	196.1	0.010742	197	0.01416	202.3	0.080566	300.4	0.005859	305.5	0.001953	453.7	0.001953
152	Contig10313_at	Barley1_10313	AK357959	HC	1	45.2904	57601720	353.6	0.000244	297.5	0.000244	304.2	0.000244	112.9	0.001953	73.2	0.023926	58	0.129639	126.1	0.000244	159	0.000244	141.8	0.001221	111.1	0.046143	107	0.010742	116.2	0.030273	309.8	0.000244	194.2	0.000244	312.4	0.000244	959.8	0.000732	913.7	0.000732	1027.2	0.000732	377.9	0.000244	562.3	0.000244	307.7	0.000244
153	Contig14122_at	Barley1_14122	MLOC_74207.1	HC	1	45.4674	58129960	389.4	0.000244	360.4	0.000244	381.3	0.000244	319.3	0.00293	261.8	0.000244	202.2	0.000244	274.9	0.000244	252.9	0.000732	289.1	0.000244	207.8	0.000732	225.7	0.000244	237.3	0.000732	293.5	0.000244	334.1	0.000244	327.6	0.000244	231.5	0.001221	281.9	0.001221	217.5	0.008057	727	0.000244	750	0.000244	808.4	0.000244
154	Contig5226_at	Barley1_05226	AK250786.1	HC	1	46.5297	60308640	2212.6	0.000244	2460.6	0.000244	2394.1	0.000244	2078.1	0.000244	1774.5	0.000244	2112	0.000244	1591	0.000244	1498.9	0.000244	1970.2	0.000244	2252.8	0.000244	1807.3	0.000244	1830.4	0.000244	2262.9	0.000244	2194.8	0.000244	2142.9	0.000244	999.5	0.000732	700	0.001221	659.3	0.00293	3051.7	0.000244	2281.9	0.000244	2726.8	0.000244
155	Contig7697_at	Barley1_07697	AK354832	HC	1	46.6006	63733520	55	0.398926	64.1	0.334473	47.2	0.432373	243.6	0.018555	297.9	0.010742	249.2	0.008057	221.8	0.01416	262.9	0.018555	240.7	0.018555	484.1	0.001221	535.1	0.000732	522.6	0.001221	130.6	0.056152	124.7	0.056152	117.9	0.037598	1058.6	0.000244	986.7	0.000244	656.1	0.001221	18.1	0.601074	8.4	0.72583	19.9	0.5
156	Contig9347_at	Barley1_09347	AK356908	HC	1	46.6006	63733520	800.3	0.000244	848.7	0.000244	951.4	0.000244	960	0.000244	1210.6	0.000244	1140.4	0.000244	1429.9	0.000244	1540.7	0.000244	1264.1	0.000244	1215.3	0.000244	1548	0.000244	1262.5	0.000244	1248.4	0.000244	1354.8	0.000244	1379.6	0.000244	1651.3	0.000244	1703.9	0.000244	1646.6	0.000244	967.6	0.000244	1160.2	0.000244	1175.7	0.000244
157	Contig3526_at	Barley1_03526	MLOC_68227.1	HC	1	46.6006	64760240	334.2	0.000244	419.4	0.000732	363.2	0.000732	580	0.000244	779	0.000732	691.4	0.000244	881.2	0.000244	620.4	0.000244	812.1	0.000244	786.9	0.000244	963.2	0.000244	922.4	0.000244	613.2	0.000244	784.8	0.000244	756.4	0.000244	1574.2	0.000244	1647.6	0.000244	1564.7	0.000244	158.1	0.000732	97.6	0.018555	35	0.023926
158	HU12E11u_at	Barley1_38563	MLOC_68227.1	HC	1	46.6006	64760240	84	0.080566	63.7	0.111572	71.5	0.080566	59.8	0.129639	68.9	0.037598	86.8	0.095215	72.8	0.046143	62.1	0.111572	62	0.111572	89.8	0.056152	72.6	0.080566	73.3	0.030273	74.9	0.046143	58.3	0.080566	58.6	0.056152	80	0.056152	106.5	0.018555	92.3	0.046143	37.8	0.129639	71.8	0.111572	71.7	0.095215
159	HU12E11u_s_at	Barley1_38563	MLOC_68227.1	HC	1	46.6006	64760240	641.8	0.000244	652.9	0.000244	708.5	0.000244	814	0.000244	778.7	0.000244	825.1	0.000244	1027	0.000244	917.1	0.000244	881.7	0.000244	850.3	0.000244	1154.6	0.000244	1035.9	0.000244	905.3	0.000244	931.9	0.000244	1038.2	0.000244	1883.2	0.000244	1772.4	0.000244	1661.1	0.000244	288.3	0.000244	121.8	0.001953	108.2	0.008057
160	Contig11373_at	Barley1_11373	MLOC_73859.1	HC	1	46.7068	66333800	178.8	0.000244	349.8	0.000244	185.6	0.000244	122.9	0.000732	156.7	0.000732	149.3	0.000244	1434.5	0.000244	1937.3	0.000244	1615.6	0.000244	92.3	0.000244	153.2	0.000732	164.3	0.000244	376.9	0.000244	369.2	0.000244	424.7	0.000244	180.8	0.000244	216.7	0.000244	138.1	0.000732	24.9	0.149658	28.2	0.149658	25.8	0.067627
161	Contig13189_at	Barley1_13189	AK354131	HC	1	46.7068	66333800	202.4	0.00415	228.4	0.001953	239.4	0.005859	642.5	0.000732	521.7	0.001221	552.1	0.001221	242.6	0.001221	219.7	0.001953	242.9	0.001953	668	0.001221	675.1	0.001953	680.3	0.001221	454.6	0.001221	445.5	0.001953	505.3	0.001953	417.9	0.001953	371.3	0.001953	318.7	0.00415	257.5	0.001953	245.7	0.00415	212.4	0.005859
162	Contig22635_at	Barley1_22635	MLOC_14067.1	nonHC	1	46.7068	66333800	41.3	0.398926	28.9	0.366211	54.2	0.466064	6	0.72583	23.3	0.219482	32	0.466064	39.3	0.129639	53	0.067627	83.3	0.095215	18.7	0.601074	6	0.828613	18.9	0.466064	40.4	0.149658	70.8	0.067627	26.8	0.366211	118	0.19458	84.4	0.27417	103.9	0.171387	6.9	0.753906	14.5	0.533936	22.4	0.665527
163	Contig7102_at	Barley1_07102	MLOC_10224.2	HC	1	46.813	69727680	2750.9	0.000244	2681	0.000244	2620.2	0.000244	1631.9	0.000244	1448.2	0.000244	1358.2	0.000244	957.1	0.000244	838.5	0.000244	882	0.000244	1155.7	0.000244	1057.1	0.000244	1038.9	0.000244	1587.8	0.000244	1554.4	0.000244	1428.1	0.000244	22.8	0.533936	41.2	0.366211	19.7	0.633789	3123.2	0.000244	4676.2	0.000244	4402.6	0.000244
164	Contig10927_at	Barley1_10927	MLOC_74925.1	HC	1	46.813	69994280	2040.8	0.000244	1889.9	0.000244	2354	0.000244	1600.9	0.000244	1832.1	0.000244	1731.2	0.000244	1740	0.000244	1763.4	0.000244	1909.9	0.000732	1148.5	0.000732	1140.1	0.000732	1216	0.000732	904.8	0.000244	1141	0.000732	971	0.000244	255.8	0.00293	265.6	0.00293	246.9	0.037598	1269	0.000244	1146.7	0.000244	1725.5	0.000732
165	Contig7039_at	Barley1_07039	MLOC_74926.1	HC	1	46.813	69994280	1147.7	0.000244	1005.6	0.000244	1001.9	0.000244	804.1	0.001221	932.9	0.000244	936.4	0.000244	1264.9	0.000244	1110.4	0.000244	1094.2	0.000244	1130.2	0.000244	1282.9	0.000244	1306.6	0.000732	1465.6	0.000244	1497.1	0.000244	1557.3	0.000244	1184	0.000244	1229.8	0.000244	1092.7	0.000244	2378.5	0.000244	2701.8	0.000244	1922.5	0.000244
166	HS18H24u_at	Barley1_37269	MLOC_61578.2	HC	1	46.813	69994280	106.4	0.046143	85.6	0.030273	118.3	0.046143	65.3	0.129639	58.3	0.046143	83.7	0.080566	62.8	0.129639	76.3	0.111572	54.7	0.095215	83	0.095215	78.3	0.046143	97.4	0.056152	81.8	0.149658	89.7	0.067627	78	0.046143	30.9	0.398926	8.3	0.466064	25.9	0.5	190.6	0.00415	202.7	0.00415	283.6	0.001953
167	Contig7023_at	Barley1_07023	AK356025	HC	1	46.813	70707280	294.8	0.00293	337.7	0.00293	265.2	0.005859	332.5	0.00415	320.1	0.001953	377.7	0.005859	530.7	0.001221	567.7	0.001953	445.7	0.001221	234.9	0.010742	307.2	0.00415	322.4	0.005859	200.9	0.010742	216.9	0.018555	285.2	0.00415	215.1	0.056152	183.6	0.037598	214.6	0.067627	140.6	0.030273	64.7	0.171387	98.5	0.080566
168	Contig8839_at	Barley1_08839	AK252962.1	HC	1	46.813	70707280	250.7	0.056152	271.6	0.023926	224.8	0.056152	332.6	0.023926	327.9	0.018555	307	0.037598	504.8	0.005859	462.8	0.008057	405.1	0.01416	651.8	0.00415	605.5	0.00293	610.1	0.00293	597.8	0.005859	584.7	0.008057	832.3	0.00415	867.3	0.00293	734.3	0.005859	829.4	0.00415	518.8	0.005859	646.3	0.008057	470.5	0.018555
169	rbags18d19_at	Barley1_49900	AK363456	HC	1	46.813	70707280	291.7	0.000244	294	0.000244	312.4	0.000244	8.4	0.366211	7.1	0.398926	10.1	0.366211	333	0.000244	320.3	0.000244	286.8	0.000244	7.9	0.334473	4.8	0.466064	10.5	0.334473	179.2	0.000244	134.7	0.000244	192	0.000244	51.9	0.018555	77.1	0.023926	90.1	0.046143	10.7	0.246094	63.4	0.080566	21.3	0.19458
170	Contig6183_at	Barley1_06183	AK248953.1	HC	1	46.813	71784840	960.6	0.000244	582.3	0.000244	744.7	0.000244	544.8	0.001953	756.6	0.000244	566.3	0.000732	884.8	0.000244	903.8	0.000244	767.8	0.000244	411	0.001221	521.9	0.000244	497	0.000732	615.8	0.000244	563.2	0.000732	650.8	0.000244	938.6	0.000244	747.1	0.001221	641.2	0.000732	1011.1	0.000244	1342.8	0.000244	920.9	0.000244
171	EBan01_SQ003_J01_at	Barley1_28574	MLOC_64874.1	nonHC	1	46.813	72251080	27.8	0.27417	38.9	0.246094	54.8	0.111572	23.9	0.432373	4.1	0.601074	12.1	0.567627	4.9	0.633789	6	0.466064	2.7	0.888428	6.1	0.398926	24.7	0.219482	13.5	0.398926	15.5	0.219482	4.4	0.246094	10.9	0.366211	55.5	0.010742	38.8	0.067627	49.1	0.056152	7.8	0.334473	28	0.023926	32.8	0.149658
172	Contig16867_at	Barley1_16867	AK368193	HC	1	46.813	73969720	125.3	0.056152	164.9	0.067627	132	0.037598	83.7	0.19458	129.8	0.067627	113.4	0.19458	120.1	0.111572	97.8	0.171387	101.3	0.129639	78	0.19458	115.2	0.149658	79.6	0.19458	138.5	0.129639	89.5	0.171387	80.3	0.246094	262.2	0.023926	299.6	0.030273	322.8	0.046143	64.3	0.219482	76.7	0.246094	85.9	0.19458
173	Contig12199_at	Barley1_12199	MLOC_13425.1	HC	1	47.0609	74934440	63.4	0.366211	76.2	0.303711	58.8	0.366211	44.3	0.303711	78.4	0.219482	74.7	0.303711	51.1	0.219482	34.7	0.398926	64.2	0.27417	869	0.000244	1007.9	0.000244	1076.8	0.000244	126.3	0.037598	185.3	0.008057	137.7	0.00293	1135.4	0.000244	1114.6	0.000244	1049.2	0.000244	43.3	0.398926	75.4	0.27417	49.5	0.27417
174	Contig12265_at	Barley1_12265	AK358526	HC	1	47.0609	74934440	724.6	0.000244	824.5	0.000244	805.1	0.000244	548.8	0.000244	507.3	0.000244	631.2	0.000732	437.4	0.000732	638.5	0.000244	421	0.000244	320.9	0.00293	416.5	0.001953	360	0.000732	322.1	0.000244	331.8	0.000244	381.1	0.000244	207.1	0.018555	257.5	0.023926	220.2	0.056152	515.9	0.000732	225.2	0.001953	320.8	0.010742
175	Contig3125_at	Barley1_03125	AK252626.1	HC	1	47.1317	74934440	1353.4	0.000732	1178.7	0.000244	1502.7	0.000244	1217.9	0.000244	1037.6	0.000244	1143.9	0.000244	1113.8	0.000244	1430.1	0.000244	1287.1	0.000244	747.3	0.000732	1102.9	0.000244	1055.8	0.000244	957.3	0.000244	820.3	0.000244	811.1	0.000244	523.7	0.000732	664.8	0.000732	597.6	0.001221	1092.2	0.000244	1012.7	0.000732	1295.4	0.000732
176	Contig5016_at	Barley1_05016	MLOC_56925.1	HC	1	47.0609	74934440	359.4	0.000244	311.4	0.000244	333.1	0.000244	575.1	0.000244	529.2	0.000244	526	0.000244	583.4	0.000244	468.9	0.000244	519	0.000244	720.6	0.000244	680.6	0.000244	724.3	0.000244	641.7	0.000244	560.9	0.000244	695.7	0.000244	464	0.000732	520.4	0.000244	431.8	0.000244	491	0.000244	646.3	0.000244	508.3	0.000244
177	HS01K16w_at	Barley1_36682	AK252626.1	HC	1	47.1317	74934440	57.7	0.129639	52.8	0.219482	69.7	0.171387	39.5	0.246094	56.8	0.149658	31.8	0.334473	49.1	0.129639	37.8	0.27417	51.4	0.171387	52.9	0.149658	49.8	0.219482	44.8	0.171387	45.6	0.111572	63.1	0.171387	35	0.219482	30.7	0.171387	38.8	0.246094	46.1	0.398926	17.8	0.398926	61.4	0.129639	62.3	0.19458
178	Contig8210_at	Barley1_08210	MLOC_63673.2	HC	1	47.238	79019000	955.4	0.000244	1095.7	0.000244	1175.2	0.000244	638	0.000244	709.4	0.000244	625.2	0.000244	661.7	0.000244	694.5	0.000244	686.6	0.000244	597	0.000244	666.9	0.000244	659.1	0.000244	699.8	0.000244	740.7	0.000244	766	0.000244	445.4	0.000732	563.3	0.000244	493	0.000244	1165	0.000244	1370.6	0.000244	1388	0.000244
179	HVSMEf0020E19r2_at	Barley1_42728	MLOC_52936.1	HC	1	47.238	79019000	45.8	0.171387	79.9	0.023926	5.4	0.533936	621.4	0.000244	1263.5	0.000244	1007.8	0.000244	204.4	0.000244	159	0.000244	155.8	0.000244	508.1	0.000244	609	0.000244	578.1	0.000244	3.2	0.780518	19.9	0.432373	17.1	0.5	6.6	0.5	14.4	0.466064	25	0.334473	119.6	0.000244	2.9	0.5	11.4	0.533936
180	Contig7057_at	Barley1_07057	MLOC_69861.1	HC	1	47.238	81068720	224.7	0.001953	248.8	0.00293	230.3	0.00415	210.3	0.008057	294.2	0.00293	286.1	0.00415	397.2	0.000732	366.5	0.001953	347.1	0.000732	264.1	0.005859	273.4	0.00293	258.4	0.001221	308.9	0.001221	370.1	0.00415	307.6	0.001221	628.3	0.000244	653.2	0.000244	635.8	0.000244	289.9	0.001221	275.7	0.00293	267.3	0.010742
181	Contig8771_at	Barley1_08771	AK364703	HC	1	47.238	82665840	440.5	0.001221	388.4	0.001221	460.4	0.001221	314.5	0.00415	348.7	0.001953	292.8	0.010742	414.8	0.000732	345.4	0.001221	363.3	0.00293	260.7	0.010742	213.9	0.01416	243.5	0.01416	326.8	0.001221	306	0.001953	312.7	0.001221	269.1	0.001221	215	0.005859	321.6	0.001221	323.5	0.001221	367.3	0.000244	378.7	0.001221
182	Contig20279_at	Barley1_20279	MLOC_65905.2	HC	1	47.238	83776880	34.5	0.398926	65.1	0.19458	57.4	0.334473	50.7	0.246094	67.1	0.246094	52.6	0.19458	69.2	0.334473	52.1	0.171387	84	0.303711	55.6	0.219482	70.3	0.246094	71.2	0.219482	23.2	0.334473	66.8	0.27417	25.4	0.149658	66.2	0.366211	65.8	0.334473	83.8	0.334473	46.8	0.246094	49.3	0.366211	48.7	0.303711
183	Contig16875_at	Barley1_16875	MLOC_10701.1	HC	1	47.3442	86316400	263.9	0.000732	274.5	0.000244	315.6	0.000244	591.5	0.000244	592.3	0.000244	791.5	0.000244	272.6	0.000244	249.3	0.000732	312	0.000244	981.4	0.000244	1205.8	0.000244	1080.8	0.000244	597.4	0.000244	569.5	0.000244	649.6	0.000244	1581.6	0.000244	1893.2	0.000244	1727	0.000244	314.3	0.000244	359.1	0.000244	483.4	0.000244
184	Contig25491_at	Barley1_25491	MLOC_13316.1	HC	1	47.3442	86316400	93	0.037598	120.9	0.030273	105.9	0.056152	77.2	0.171387	80	0.171387	64.1	0.19458	77.4	0.056152	85	0.067627	87.1	0.046143	54.4	0.149658	51.5	0.111572	62.6	0.171387	64.5	0.037598	101.5	0.056152	82.1	0.018555	54	0.149658	34.4	0.219482	46.2	0.246094	88.4	0.023926	150.3	0.010742	109.6	0.030273
185	Contig7280_at	Barley1_07280	AK376215	HC	1	47.4504	86316400	699.6	0.000244	1033.6	0.000244	907.2	0.000244	850.3	0.000244	956.1	0.000244	1077.6	0.000244	681.9	0.000244	885	0.000244	968.6	0.000244	620.6	0.000244	756.5	0.000244	679.2	0.000244	705.7	0.001221	495.3	0.000244	591.3	0.000244	345.9	0.00415	428.5	0.000732	467.7	0.001953	749.9	0.001221	568.6	0.000732	526.6	0.000244
186	Contig9417_at	Barley1_09417	MLOC_72622.1	HC	1	47.3442	86316400	1201.2	0.000732	906.8	0.000732	983.6	0.000732	973.2	0.000732	1021.5	0.000244	944.8	0.000732	536.8	0.001953	408.5	0.00415	535.1	0.000732	621.6	0.000732	310.3	0.001221	619	0.000732	352.9	0.001221	332.9	0.00415	353.1	0.001221	5.8	0.904785	10	0.888428	9.4	0.932373	313.2	0.001221	277.6	0.001221	436.7	0.001953
187	HF08F07r_at	Barley1_34131	MLOC_6900.1	HC	1	47.3442	86316400	27.9	0.19458	9.5	0.366211	68.5	0.246094	90.6	0.219482	60.7	0.246094	81.6	0.149658	75.9	0.171387	56.9	0.149658	46.5	0.19458	102.5	0.095215	42.8	0.171387	112.1	0.080566	73.3	0.095215	69.4	0.219482	31.3	0.27417	84.4	0.030273	92.3	0.095215	53.9	0.067627	39.2	0.19458	52.4	0.219482	65.4	0.129639
188	Contig25997_at	Barley1_25997	AK358417	HC	1	47.4504	88066040	644.7	0.000244	619.1	0.000244	403.9	0.000732	343.5	0.001221	379.6	0.000732	360.4	0.000732	342.7	0.000732	344.9	0.000732	310.3	0.000732	245	0.001953	275.9	0.001221	313.7	0.001221	337.1	0.000732	359.6	0.001221	334	0.000732	172.1	0.00293	160.8	0.00415	169	0.00415	574.2	0.000732	575.6	0.000732	572.9	0.000732
189	Contig7979_at	Barley1_07979	MLOC_37216.1	HC	1	47.4504	88066040	705.1	0.000732	720.3	0.000244	519.4	0.000244	690.9	0.000244	943.1	0.000244	894.1	0.000244	1381.6	0.000244	1653.3	0.000244	1351.2	0.000244	732.3	0.000244	851.3	0.000244	857.7	0.000244	768.2	0.000244	728.4	0.000244	887.5	0.000244	756.4	0.000244	927.8	0.000244	713.8	0.000244	999.1	0.000244	1050.2	0.000244	572.6	0.000244
190	baak3f15_at	Barley1_26892	MLOC_62743.1	HC	1	47.5212	88872040	2.2	0.919434	2.7	0.969727	2.6	0.962402	3.3	0.953857	2.2	0.976074	2.4	0.976074	2.6	0.904785	5.8	0.870361	4.6	0.753906	2.7	0.962402	2.4	0.981445	2.7	0.969727	2.9	0.943848	2.8	0.969727	2.1	0.969727	20	0.5	43.5	0.219482	143.6	0.067627	1.2	0.981445	1.8	0.981445	2.2	0.962402
191	Contig12550_at	Barley1_12550	MLOC_58795.3	HC	1	47.5212	89728880	77.3	0.056152	198.4	0.018555	125.3	0.095215	1626.7	0.000244	1973.9	0.000244	1800	0.000244	304.3	0.005859	464.3	0.00415	435.5	0.00293	2458.7	0.000244	2306.9	0.000244	2634.1	0.000244	777.6	0.001953	464.7	0.00293	587.9	0.001221	1022.3	0.000732	833.6	0.000732	907.9	0.000732	331.4	0.001953	64.6	0.030273	71.1	0.129639
192	EBpi01_SQ002_J11_at	Barley1_29896	MLOC_16710.1	nonHC	1	47.5212	89728880	115.9	0.046143	74.6	0.037598	89	0.095215	71	0.080566	77.4	0.037598	52.3	0.149658	75.2	0.023926	116.4	0.046143	55	0.149658	66.3	0.067627	72	0.056152	73.3	0.056152	100.9	0.01416	89.1	0.018555	129.5	0.005859	99.7	0.018555	69.2	0.037598	73.1	0.129639	253.3	0.001953	220.4	0.001221	192	0.001221
193	Contig1743_at	Barley1_01743	MLOC_73963.1	nonHC	1	47.5212	90386080	42.3	0.219482	37.6	0.111572	41.2	0.171387	36.5	0.129639	21.1	0.219482	47.7	0.149658	32.7	0.030273	40.8	0.080566	50.8	0.129639	37.4	0.129639	18.6	0.246094	51.2	0.01416	20.5	0.219482	52.1	0.129639	26.7	0.19458	55.5	0.171387	31.9	0.303711	33.4	0.432373	15.1	0.303711	41.1	0.056152	58	0.129639
194	Contig24217_at	Barley1_24217	MLOC_73963.1	nonHC	1	47.5212	90386080	4.6	0.904785	4.6	0.932373	6.7	0.567627	5.4	0.665527	4.2	0.72583	4.8	0.870361	11.3	0.366211	7	0.696289	5.4	0.696289	4.2	0.932373	5	0.80542	41.2	0.129639	3.2	0.780518	6.8	0.753906	15	0.366211	4.6	0.981445	4.4	0.953857	5.9	0.976074	2.8	0.932373	3.4	0.780518	4.4	0.932373
195	rbah37c06_s_at	Barley1_50480	MLOC_73963.1	nonHC	1	47.5212	90386080	375.5	0.000244	429.9	0.000244	292.3	0.000244	548.6	0.000244	516.4	0.000244	482.7	0.000244	1070.4	0.000244	1094.9	0.000244	923.1	0.000244	473.7	0.000244	517.7	0.000244	1124.7	0.000244	481.6	0.000244	351.1	0.000244	511.3	0.000244	279.5	0.000244	247.7	0.000244	274	0.000732	560.8	0.000244	469.3	0.000244	464.7	0.000244
196	Contig10869_s_at	Barley1_10869	MLOC_58350.1	HC	1	47.5212	92732160	1064.6	0.000244	1047.3	0.000244	1002.1	0.000244	175.1	0.005859	191	0.008057	123.5	0.010742	160.1	0.008057	119	0.037598	148.7	0.018555	125	0.080566	107.7	0.023926	111.1	0.046143	670.2	0.000244	460.2	0.001221	574.8	0.000244	492.9	0.001221	544.6	0.000732	702	0.000732	271.8	0.001953	306.5	0.001221	305.2	0.000732
197	Contig7185_at	Barley1_07185	AK355909	HC	1	47.5212	94098640	1059.4	0.000244	947	0.000244	1171.4	0.000244	720.8	0.000732	690.4	0.000244	716.6	0.000732	848.4	0.000244	910.3	0.000244	994.5	0.000732	729.8	0.000732	633	0.000244	778.6	0.000732	979.6	0.000732	1009.6	0.000244	858.5	0.000244	653.6	0.000732	631.7	0.000732	654.7	0.000732	1179.3	0.000244	1194.4	0.000244	1406.2	0.000732
198	Contig12975_at	Barley1_12975	AK363193	nonHC	1	47.5921	95409320	125.1	0.000244	129.6	0.000244	149.8	0.000732	112.6	0.001953	114	0.001221	104.2	0.001953	138.4	0.000732	101.4	0.000732	97.2	0.000732	392.5	0.000244	440.2	0.000244	349.5	0.000244	206	0.000244	176.6	0.000244	233.4	0.000244	364.2	0.000244	278.5	0.000244	255.7	0.000244	218.4	0.000244	210.8	0.000244	212.1	0.000244
199	Contig5477_at	Barley1_05477	AK362042	HC	1	47.5921	95409320	1400.7	0.000244	1572.2	0.000244	1430.9	0.000244	1581.3	0.000244	1344.1	0.000244	1595.6	0.000244	1515.4	0.000244	2027.4	0.000244	1947.9	0.000244	1562.7	0.000244	1292.3	0.000244	1373.1	0.000244	1036.5	0.000244	1062.8	0.000244	1069.7	0.000244	2943.6	0.000244	2424.8	0.000244	2048.4	0.000244	1101.1	0.000732	882.9	0.001221	942	0.001953
200	Contig19684_at	Barley1_19684	MLOC_76558.1	HC	1	47.6629	97676040	323.9	0.00293	325.4	0.001221	371.3	0.00293	68.2	0.303711	15.7	0.5	63	0.533936	47.3	0.246094	77.4	0.219482	87.3	0.219482	492	0.000732	614.6	0.000244	355.4	0.001953	426.1	0.00293	373	0.001953	479.8	0.001221	586.5	0.010742	512.1	0.005859	323.3	0.080566	50.2	0.19458	45.5	0.19458	65.1	0.219482
201	Contig13889_at	Barley1_13889	AK369570	nonHC	1	47.6629	99621600	402.4	0.111572	346.8	0.111572	356.1	0.171387	248.5	0.246094	268.2	0.149658	186.9	0.219482	145.1	0.334473	117.3	0.432373	147.7	0.366211	174.1	0.334473	129.2	0.334473	155.9	0.366211	271.9	0.111572	299.4	0.171387	273.8	0.171387	29.4	0.696289	44.3	0.665527	12.7	0.80542	442	0.056152	503.6	0.037598	456.7	0.149658
202	Contig11751_at	Barley1_11751	MLOC_57655.2	nonHC	1	47.6629	100735120	9.1	0.969727	8	0.981445	6.5	0.98584	14.7	0.969727	7.8	0.98584	9.2	0.981445	14.4	0.953857	8.6	0.981445	11.5	0.969727	8.5	0.969727	14.9	0.919434	8.9	0.953857	8.6	0.969727	16.3	0.943848	7.5	0.969727	23.3	0.696289	32.1	0.665527	36.6	0.533936	6.7	0.981445	6.7	0.976074	5.5	0.98584
203	Contig8027_at	Barley1_08027	AK358777	HC	1	47.6629	101107120	170.4	0.005859	191.4	0.001953	145.7	0.005859	97.8	0.023926	110.3	0.018555	82.6	0.030273	155	0.010742	146.9	0.010742	151.9	0.010742	137.6	0.010742	157.9	0.005859	131.5	0.00415	183.1	0.00415	170.6	0.008057	187.4	0.001953	366	0.00293	460.3	0.001953	428.9	0.00293	254.7	0.00293	290.8	0.001953	257.3	0.001953
204	Contig25838_at	Barley1_25838	AK365190	HC	1	47.6629	108698400	189.6	0.008057	185	0.00415	128.9	0.008057	186.8	0.008057	189.3	0.00293	203.5	0.01416	266.4	0.001953	209.3	0.00293	236.7	0.001953	236.3	0.00293	253.3	0.001953	194.2	0.001953	214.4	0.00293	165.1	0.00415	219.9	0.001221	182.5	0.00415	195.1	0.00293	225.6	0.00415	193.9	0.001953	217.6	0.000732	227.8	0.023926
205	Contig5557_at	Barley1_05557	MLOC_80689.1	HC	1	47.6629	108698400	222.4	0.000732	186.7	0.000244	254.6	0.000244	364.2	0.000732	356.3	0.000244	341.4	0.000732	293.3	0.000244	261.1	0.000244	287.2	0.000244	617.5	0.000244	799.1	0.000244	670.4	0.000244	315.9	0.000732	379.8	0.000244	421	0.000244	621.3	0.000244	614.9	0.000244	570	0.000244	239.9	0.000732	227.5	0.000244	270.2	0.00293
206	HVSMEh0100N12f_at	Barley1_43678	MLOC_74583.1	nonHC	1	47.6629	108698400	43.7	0.246094	37.3	0.27417	11.3	0.334473	30.5	0.398926	38.9	0.246094	48.3	0.303711	25.7	0.303711	35.1	0.334473	47.6	0.366211	57.1	0.432373	41.8	0.27417	55.1	0.19458	48.8	0.366211	66	0.303711	26.5	0.466064	72.1	0.303711	85	0.246094	85.7	0.303711	43.2	0.246094	43	0.27417	13.7	0.432373
207	Contig1669_at	Barley1_01669	MLOC_65818.1	HC	1	47.6629	109253920	9228.8	0.000244	7326	0.000244	8660.9	0.000244	6849.5	0.000244	6381.3	0.000244	6552.3	0.000244	5877.2	0.000244	6177.4	0.000244	6149.5	0.000244	5852.7	0.000244	4535.5	0.000244	5324.6	0.000244	4279.7	0.000244	4282.3	0.000244	4019.2	0.000244	1886	0.000244	1934.4	0.000244	1693.8	0.000244	6556.2	0.000244	5933.6	0.000244	7333.8	0.000244
208	Contig18588_at	Barley1_18588	AK365078	HC	1	47.6629	109253920	729.6	0.000244	535.3	0.001221	630.8	0.000732	933.6	0.000732	916.9	0.000732	875.3	0.000244	843.2	0.000244	746.7	0.001221	680.4	0.001221	933	0.000244	883.7	0.000732	788	0.000732	771.7	0.000732	768.7	0.000732	753.3	0.000732	492.7	0.005859	455.2	0.008057	462.5	0.005859	719.3	0.000244	646.6	0.000244	524.1	0.000244
209	Contig2575_s_at	Barley1_02575	MLOC_15962.1	HC	1	47.6629	109253920	6476.6	0.000244	5776.6	0.000244	5944.4	0.000244	5944.4	0.000244	5604.4	0.000244	5505.8	0.000244	5727.1	0.000244	5869.9	0.000244	5635.4	0.000244	4301.4	0.000244	3974	0.000244	3948.6	0.000244	3885.5	0.000244	3971.6	0.000244	3490	0.000244	1570.4	0.000244	1239.8	0.000244	1136.3	0.000244	2848.1	0.000244	2008.8	0.000244	2415	0.000244
210	Contig2576_at	Barley1_02576	MLOC_15962.1	HC	1	47.6629	109253920	4316.5	0.000244	4080	0.000244	5006.4	0.000244	4211.4	0.000244	4394.8	0.000244	4196.8	0.000244	4252.2	0.000244	4983	0.000244	3534.8	0.000244	2789	0.000244	3159.4	0.000244	3226.3	0.000732	2671.9	0.000244	2547.3	0.000244	2530.2	0.000244	1145.7	0.000244	923.1	0.000244	713.8	0.000244	1516.6	0.000244	1035.2	0.000244	988.2	0.000244
211	Contig2639_at	Barley1_02639	AK248278.1	HC	1	47.6629	109253920	23.9	0.27417	32.7	0.19458	18.3	0.149658	17	0.27417	4.8	0.432373	1.5	0.432373	46.1	0.010742	141.6	0.005859	57.4	0.030273	53.4	0.01416	56.2	0.008057	103.9	0.00415	56.6	0.008057	39.9	0.023926	38.4	0.023926	850	0.000732	1239.1	0.000244	1034.2	0.000244	2	0.665527	10.4	0.398926	1.4	0.633789
212	Contig8986_at	Barley1_08986	MLOC_54675.1	HC	1	47.6629	109253920	2393.4	0.000244	2158.6	0.000244	1930	0.000244	1590.8	0.000244	1668.7	0.000244	1607.5	0.000244	813.1	0.000244	619.4	0.000244	757	0.000244	1516.2	0.000244	1570.7	0.000244	1565.2	0.000244	1866.7	0.000244	1964.4	0.000244	1935.9	0.000244	204.6	0.01416	234	0.010742	164.1	0.095215	5102.1	0.000244	5555	0.000244	5279.1	0.000244
213	HI08H03r_s_at	Barley1_34722	MLOC_15962.1	HC	1	47.6629	109253920	3899.7	0.000244	3421.8	0.000244	4323.6	0.000244	4010.6	0.000244	3153.9	0.000244	4485	0.000244	2523	0.000244	2317.5	0.000244	2963.5	0.000244	3122.1	0.000244	3927.4	0.000244	2539.4	0.000244	3155.2	0.000244	2533.8	0.000244	3800.3	0.000244	3031.4	0.000244	2759.4	0.000244	1607.5	0.000244	3793.8	0.000244	2996.8	0.000244	2442.4	0.000244
214	Contig13234_at	Barley1_13234	MLOC_19955.1	HC	1	47.6629	113766280	339.6	0.19458	343.5	0.171387	400.3	0.171387	307.7	0.219482	258.5	0.246094	299.4	0.171387	269.2	0.19458	259.9	0.149658	265	0.129639	195.6	0.246094	249.5	0.19458	250.5	0.171387	259.2	0.171387	270.6	0.171387	250.1	0.171387	80.8	0.27417	82.8	0.19458	75	0.334473	260.3	0.080566	387.3	0.080566	482.1	0.080566
215	Contig15640_at	Barley1_15640	MLOC_57829.1	nonHC	1	47.6629	113766280	55.8	0.067627	107.5	0.008057	6.2	0.334473	1387.9	0.000732	1584.4	0.000732	1581.9	0.000732	200.3	0.001221	327.5	0.000732	331.1	0.000732	2062.5	0.000732	2202.4	0.000732	2166.8	0.000732	478	0.001221	484.8	0.001221	636.6	0.000732	1055.8	0.000732	1230.4	0.000732	924.1	0.000732	253.2	0.000244	18.6	0.5	11.9	0.398926
216	Contig15811_at	Barley1_15811	MLOC_23396.1	HC	1	47.6629	113766280	290.6	0.000244	293	0.000244	183.5	0.000732	467.3	0.000244	465	0.000244	476.2	0.000244	254	0.000244	321.7	0.000732	265.7	0.000244	451.3	0.000244	482.4	0.000244	431.2	0.000244	656.1	0.000244	577.1	0.000244	626.7	0.000244	723	0.000244	868.9	0.000244	763.3	0.000244	561.9	0.000244	563.5	0.000244	538.2	0.000244
217	Contig4160_at	Barley1_04160	AK362023	HC	1	47.6629	113766280	1671.1	0.000244	1657.5	0.000244	1667.6	0.000244	1608.5	0.000244	1665.3	0.000244	1423.1	0.000244	2094	0.000244	2404.3	0.000244	2000.7	0.000244	1366.9	0.000244	1434	0.000244	1459.6	0.000244	1289.4	0.000244	1373.6	0.000244	1316.5	0.000244	921	0.000244	932.7	0.000244	981.3	0.000244	1829.6	0.000244	1723.2	0.000244	1846	0.000244
218	Contig8761_at	Barley1_08761	AK356436	HC	1	47.6629	113766280	75.4	0.01416	72	0.010742	69.1	0.023926	131.2	0.001221	162	0.000732	118.3	0.000732	136.7	0.001221	132.3	0.000244	147.3	0.000244	146.9	0.000732	199.2	0.000244	150.6	0.000244	111.2	0.000244	134.3	0.000732	138.5	0.000244	289.9	0.000244	381.7	0.000244	431.9	0.000244	67.5	0.001953	74.9	0.001953	77.7	0.000244
219	Contig8761_s_at	Barley1_08761	AK356436	HC	1	47.6629	113766280	203.6	0.046143	161.4	0.046143	185.5	0.037598	354.9	0.00415	409.7	0.00415	418.4	0.00415	431.4	0.000732	340.8	0.001953	470.1	0.001221	358.3	0.000244	584.2	0.000244	422.3	0.000244	359.2	0.000732	429.7	0.001953	356.7	0.000244	747.4	0.000244	857.5	0.000244	968.5	0.000244	362.6	0.001953	419.1	0.00293	413.3	0.00293
220	Contig8762_at	Barley1_08762	AK356436	HC	1	47.6629	113766280	213.2	0.00293	249.5	0.001221	204.1	0.001221	453.5	0.000732	560.3	0.000244	477.3	0.000732	660.9	0.000244	597	0.000732	618.1	0.000732	668	0.000732	856	0.000732	634.5	0.000732	535.9	0.000732	491.7	0.000732	518.7	0.000732	1046.7	0.000244	926.5	0.000244	972.5	0.000244	478.4	0.000732	501.4	0.000732	519.8	0.000732
221	Contig1476_at	Barley1_01476	MLOC_54391.1	HC	1	47.6629	116159480	11542	0.000244	9305.4	0.000244	10430.7	0.000244	9679.8	0.000244	8617.3	0.000244	8822.9	0.000244	8173.9	0.000244	8671.9	0.000244	8524.4	0.000244	8235.7	0.000244	6425.7	0.000244	6027.5	0.000244	8383.8	0.000244	8346.4	0.000244	7131.5	0.000244	4457	0.000244	4010.2	0.000244	3308.2	0.000244	9778.6	0.000244	8523.7	0.000244	9827.7	0.000244
222	Contig23696_at	Barley1_23696	AK248815.1	HC	1	47.6629	116159480	108.9	0.008057	98.8	0.008057	99.2	0.001953	68.1	0.023926	82.1	0.008057	88.1	0.018555	131.2	0.00415	96	0.01416	97	0.00415	101.3	0.005859	93.9	0.001221	123.1	0.00293	93.8	0.010742	121.4	0.005859	108.5	0.00415	103.5	0.01416	100.7	0.023926	96.5	0.030273	121.1	0.000732	131.2	0.000732	130.5	0.00415
223	Contig17394_at	Barley1_17394	MLOC_14915.2	HC	1	47.6629	118227800	972	0.000732	824.1	0.000244	972.5	0.001221	734.9	0.001953	754.2	0.001953	764	0.001953	689.4	0.001953	705.3	0.001953	727.6	0.001953	609.1	0.001953	562.5	0.001953	725	0.001953	437.8	0.001221	473.6	0.001221	473.8	0.001221	131.4	0.080566	146.6	0.010742	143	0.056152	645.6	0.000732	726.7	0.001221	784.6	0.000732
224	EBem09_SQ001_B21_s_at	Barley1_29294	MLOC_32921.1	nonHC	1	47.6629	118227800	12779.8	0.000244	9475.2	0.000244	11176.1	0.000244	10449.1	0.000244	9368.9	0.000244	9765.5	0.000244	8963.9	0.000244	8205.4	0.000244	8602.2	0.000244	9010.8	0.000244	6695.6	0.000244	7795.7	0.000244	9206.9	0.000244	8551.7	0.000244	7689.1	0.000244	4185.4	0.000244	4679.2	0.000244	4352.9	0.000244	10939.9	0.000244	10259.1	0.000244	11501.7	0.000244
225	Contig3389_at	Barley1_03389	MLOC_72827.2	HC	1	47.6629	121675000	786.6	0.001953	581.5	0.001221	621.3	0.001953	1199.5	0.000244	1007.4	0.000244	864.5	0.000244	2075.2	0.000244	2295	0.000244	1594.8	0.000244	1642.8	0.000244	1806.4	0.000244	1679.4	0.000244	1097.6	0.000244	1238	0.000244	1013.7	0.000244	2909.7	0.000244	3258.8	0.000244	3379.4	0.000244	649.3	0.001953	546.6	0.005859	723.7	0.00415
226	Contig10492_at	Barley1_10492	AK354544	HC	1	47.6629	122358240	907.1	0.000732	778.8	0.000732	688.4	0.000732	925.2	0.000732	723.2	0.000244	915	0.000732	729.5	0.000732	737.1	0.000732	651.9	0.000244	664.7	0.000244	671.8	0.000244	749.8	0.000244	510.6	0.000244	532.9	0.000244	597.3	0.000244	322.3	0.000732	354.6	0.023926	430.1	0.001953	431	0.000244	412.5	0.000244	454.7	0.000244
227	Contig10962_at	Barley1_10962	MLOC_72347.1	HC	1	47.8045	122358240	1038.1	0.000244	1529.7	0.000244	1765	0.000244	1723.6	0.000244	1918.9	0.000244	1720	0.000244	546.9	0.000732	831.2	0.000732	647.8	0.000732	2138.9	0.000244	2010.4	0.000244	2213.8	0.000244	2011.1	0.000244	1959.4	0.000244	2032.8	0.000244	997.8	0.000732	745.5	0.000732	766.5	0.000732	1081.1	0.000244	1136.8	0.000244	1370.5	0.000244
228	Contig3321_at	Barley1_03321	AK371964	HC	1	47.7374	122358240	754.8	0.000244	1023.4	0.000244	1020.8	0.000244	1809.8	0.000244	2066.2	0.000244	1640.8	0.000244	1514.2	0.000244	1944.6	0.000244	1627.7	0.000244	4262.6	0.000244	4288.9	0.000244	4046.8	0.000244	3334.4	0.000244	3845.1	0.000244	3174.5	0.000244	5897.2	0.000244	5312.9	0.000244	5332.9	0.000244	1768.4	0.000244	1698.6	0.000244	1941.9	0.000244
229	Contig7764_at	Barley1_07764	MLOC_19195.2	HC	1	47.7868	122358240	400.7	0.000732	575	0.000244	802.3	0.000244	598.1	0.000244	873.8	0.000244	729.7	0.000244	374.2	0.000244	587	0.000244	509.7	0.000244	287.9	0.001953	404.8	0.000732	392.6	0.000732	271.1	0.001221	508.3	0.000732	299.3	0.000732	218.6	0.00415	192.9	0.008057	195.8	0.00415	250	0.001953	126.7	0.030273	145.5	0.037598
230	Contig7765_at	Barley1_07765	MLOC_19195.2	HC	1	47.7868	122358240	3904	0.000244	4161.9	0.000244	5227.5	0.000244	4948.2	0.000244	5769.4	0.000244	4797.9	0.000244	2968.9	0.000244	1930.6	0.000244	2317.5	0.000244	4064.4	0.000244	2570.6	0.000244	3969	0.000244	2787.5	0.000244	2650.8	0.000244	2449.2	0.000244	1568.2	0.000244	1337.6	0.000244	1559.4	0.000244	2291.9	0.000244	1711.3	0.000244	2303.6	0.000244
231	Contig9574_at	Barley1_09574	MLOC_66382.3	HC	1	47.6629	122358240	449.1	0.000732	452.2	0.000732	528.9	0.000732	193.9	0.005859	228	0.001953	201.6	0.005859	554.3	0.000244	629.8	0.000244	549.9	0.000732	78	0.01416	121.7	0.008057	136.6	0.008057	278.2	0.000732	232.6	0.001221	250.8	0.000732	214.3	0.000732	155.8	0.00415	169.1	0.000732	413.1	0.000732	389.6	0.000732	410.6	0.001953
232	HK06M02r_at	Barley1_35099	MLOC_79438.1	nonHC	1	47.6629	122358240	155.1	0.023926	148.5	0.010742	120.3	0.046143	2.4	0.567627	16	0.567627	2.2	0.601074	41.3	0.149658	51.1	0.056152	78.8	0.056152	19.9	0.366211	0.8	0.665527	10.2	0.567627	167.3	0.010742	100.1	0.056152	174.5	0.010742	254.6	0.005859	262.8	0.00293	229	0.005859	1.7	0.5	0.6	0.80542	5.5	0.665527
233	Contig19280_at	Barley1_19280	AK369516	HC	1	47.8754	122489680	882.6	0.000244	927	0.000244	775.7	0.000244	466	0.000244	671	0.000244	581.9	0.000244	775.6	0.000244	672.2	0.000244	722.5	0.000244	667.7	0.000244	723.9	0.000244	542.3	0.000244	733.5	0.000244	789.1	0.000244	773.6	0.000244	330.9	0.005859	333.1	0.001221	376	0.00293	1226.6	0.000244	1475.4	0.000244	1339.2	0.000244
234	Contig23108_at	Barley1_23108	AK251401.1	HC	1	47.8754	122686840	131.5	0.037598	129.2	0.023926	144.5	0.030273	92.5	0.095215	110.2	0.171387	118.3	0.149658	114.8	0.080566	61.8	0.080566	104.5	0.095215	171.7	0.111572	140.5	0.149658	75.1	0.171387	102.3	0.111572	93.3	0.149658	70.1	0.111572	69.3	0.149658	113.5	0.010742	93.2	0.171387	155.6	0.00415	208.5	0.00415	183.7	0.00415
235	Contig14552_at	Barley1_14552	MLOC_56718.1	HC	1	47.8754	124323640	1044.1	0.000244	1262.8	0.000244	1277.4	0.000244	613.2	0.000244	663.9	0.000244	601.4	0.000244	341.8	0.000244	364.2	0.000244	376.8	0.000244	535.8	0.000244	518.4	0.000244	533.7	0.000244	908.1	0.000244	911.8	0.000244	940.2	0.000244	96.1	0.001953	59.8	0.005859	95.5	0.005859	1153.9	0.000244	1584.4	0.000244	1682.8	0.000244
236	Contig11350_at	Barley1_11350	MLOC_10453.3	HC	1	47.8754	124809720	749.2	0.000732	821.3	0.000732	687.3	0.001221	301.6	0.01416	270	0.010742	238.4	0.030273	1673.6	0.000732	1225.7	0.000244	1305	0.000244	104.4	0.149658	78.2	0.111572	64.9	0.171387	1115.8	0.000732	839	0.000732	1004.4	0.000244	3635.1	0.000244	3852.3	0.000244	3940.2	0.000244	267.8	0.001953	525.6	0.000732	457	0.000732
237	Contig11073_at	Barley1_11073	MLOC_64861.2	HC	1	47.9462	126351040	930.8	0.00293	830.3	0.00415	820.2	0.00293	636.3	0.005859	892.2	0.00415	799.2	0.005859	859.1	0.001221	900.5	0.001221	799.7	0.00293	471	0.008057	439.2	0.005859	473.2	0.008057	321.1	0.023926	321.2	0.030273	341	0.018555	23.9	0.466064	45.4	0.303711	67.9	0.567627	433.4	0.001953	242.5	0.000244	303.5	0.008057
238	Contig5147_at	Barley1_05147	AK364432	HC	1	47.9462	127820440	489.5	0.000244	464.8	0.000244	540.6	0.000244	422.8	0.000244	457.9	0.000244	397.1	0.000244	599.5	0.000244	435.1	0.000244	464.8	0.000244	576.9	0.000244	628.8	0.000244	497.5	0.000244	771.4	0.000244	699.8	0.000244	922.5	0.000244	719.5	0.000244	691.9	0.000244	673.2	0.000244	1490.6	0.000244	1502.1	0.000244	1338.3	0.000244
239	Contig16357_at	Barley1_16357	AK354038	HC	1	47.9816	129550240	289.9	0.080566	281.7	0.129639	359.6	0.111572	331.2	0.129639	363.7	0.046143	328.5	0.129639	371.8	0.067627	253.3	0.095215	346.5	0.067627	248.3	0.080566	305.5	0.056152	326.8	0.067627	267.8	0.046143	300.3	0.067627	310.8	0.046143	325.8	0.056152	266	0.095215	260.3	0.111572	436	0.010742	492.6	0.010742	418.3	0.037598
240	Contig24085_at	Barley1_24085	AK252293.1	HC	1	47.9816	129550240	162.3	0.00293	224.2	0.001953	264	0.001221	284.1	0.001953	315.6	0.001953	263	0.001953	287.4	0.001953	317.9	0.001953	258.9	0.001953	223.3	0.001953	262.5	0.001953	245.8	0.001953	214.9	0.001953	230.1	0.00415	201.6	0.001953	199.9	0.005859	232.4	0.00293	242.6	0.01416	136.3	0.008057	173.8	0.00415	161.6	0.005859
241	Contig4604_s_at	Barley1_04604	MLOC_19711.2	HC	1	47.9816	129550240	132.3	0.149658	116.4	0.149658	138.6	0.219482	235.8	0.095215	193.6	0.067627	206	0.067627	447.7	0.005859	358.3	0.010742	422.4	0.010742	829.4	0.00293	731.8	0.001953	588.8	0.005859	929.8	0.001953	794.3	0.001953	1082.2	0.000244	2037.4	0.000244	1218.7	0.000244	945.5	0.000244	134.5	0.111572	87	0.171387	137.5	0.27417
242	Contig6262_at	Barley1_06262	AK250671.1	HC	1	48.017	129550240	1491.3	0.000244	1395.1	0.000244	1573.1	0.000244	864	0.000244	1002.4	0.000244	842.1	0.000244	799.5	0.000244	827.1	0.000244	761.3	0.000244	741.1	0.000732	549.7	0.000244	839.6	0.000732	624.4	0.000244	724	0.000732	691.2	0.000244	290.9	0.00415	320.2	0.010742	249.4	0.023926	1173.6	0.000244	1540.3	0.000244	1271.4	0.000244
243	Contig6908_at	Barley1_06908	MLOC_14032.1	HC	1	47.9816	129550240	2297.2	0.000244	1772.8	0.000244	2172.7	0.000244	2045.7	0.000244	2266.7	0.000244	2207.9	0.000244	2371	0.000244	2401.6	0.000244	2398.1	0.000244	2711	0.000244	2611.6	0.000244	2520.6	0.000244	2255.8	0.000244	2149	0.000244	2239.4	0.000244	2517.9	0.000244	2017	0.000244	2146.7	0.000244	2829	0.000244	3021.3	0.000244	2678.6	0.000244
244	Contig8857_at	Barley1_08857	AK362784	HC	1	48.017	129550240	201	0.111572	309.7	0.111572	234.8	0.149658	735.8	0.01416	723.7	0.008057	765.8	0.010742	1100.4	0.00293	1329	0.005859	1060.5	0.00415	1713.9	0.001221	1882.6	0.000732	1766.1	0.000732	1056	0.00415	1173.8	0.00415	1051.3	0.00415	629.1	0.010742	735	0.010742	869.6	0.008057	204.7	0.037598	205.5	0.056152	232.3	0.080566
245	Contig19314_at	Barley1_19314	MLOC_5045.1	HC	1	48.0878	131568960	227.5	0.000244	154.6	0.00293	184.3	0.000732	115.6	0.00415	148.5	0.005859	152.2	0.005859	215.6	0.00415	135.4	0.008057	187.5	0.00415	121.1	0.010742	170	0.00415	146.1	0.001953	196.1	0.00293	250	0.00293	184.6	0.001953	188.1	0.008057	177	0.010742	191.7	0.01416	264.3	0.000244	383.4	0.000244	294.8	0.000244
246	HS05M21u_at	Barley1_36800	AK365664	HC	1	48.0878	132839960	143.9	0.000732	176.3	0.000244	223.3	0.000244	120.3	0.010742	135.9	0.000732	154.3	0.005859	107.3	0.001221	96.6	0.001221	123.7	0.046143	33.3	0.246094	103	0.000732	104	0.00293	87.2	0.037598	139.2	0.030273	102.2	0.010742	24.1	0.398926	10.8	0.5	21.1	0.601074	71.6	0.018555	68.8	0.000244	130.6	0.008057
247	Contig10724_at	Barley1_10724	AK371078	HC	1	48.0878	133340920	245.1	0.000244	314.8	0.000244	387.7	0.000244	202.1	0.000244	261.7	0.000244	215.1	0.000244	356.3	0.000244	402.3	0.000244	372.3	0.000244	254.8	0.000244	302	0.000244	365.2	0.000244	288.9	0.000244	396.5	0.000244	321.7	0.000244	319.7	0.000732	359.8	0.000732	295.9	0.001221	142.1	0.000732	122.9	0.000732	157.9	0.000732
248	Contig3146_at	Barley1_03146	AK355835	HC	1	48.0878	133340920	160.3	0.000732	186.1	0.000244	205.1	0.000244	206.2	0.000244	235.4	0.000244	224.7	0.000244	184.1	0.000244	172.4	0.000244	182.7	0.000244	178	0.000732	241.4	0.000244	158	0.000244	176.2	0.000244	172.9	0.000244	184	0.000244	584.6	0.000244	599.7	0.000244	814.3	0.000244	227.8	0.000732	246.1	0.000244	174	0.000732
249	Contig5106_at	Barley1_05106	MLOC_70696.1	HC	1	48.0878	133340920	456.4	0.00415	484.2	0.00415	405.3	0.005859	771.4	0.001953	701	0.001953	747.6	0.00415	754.9	0.001953	925.3	0.00415	661.7	0.00415	643.9	0.001953	817.3	0.001953	635.6	0.00293	890.8	0.000732	830.8	0.001953	1099.8	0.000244	902.4	0.001953	1158.8	0.001221	940.7	0.00293	583	0.000244	673.3	0.001221	889.6	0.001221
250	Contig13265_at	Barley1_13265	MLOC_17774.2	HC	1	48.0878	133892720	171.7	0.00293	209.3	0.001953	118.4	0.00415	226.6	0.000732	222.3	0.000244	241.6	0.000244	534.5	0.000244	649.2	0.000244	554	0.000244	187.6	0.001221	182.3	0.000244	215.9	0.000244	137.2	0.005859	147.3	0.008057	135.8	0.001221	43	0.246094	99.2	0.056152	102	0.171387	135.1	0.00415	110.1	0.023926	96.7	0.067627
251	Contig9820_at	Barley1_09820	MLOC_73251.1	HC	1	48.0878	133892720	88.6	0.171387	97.4	0.129639	95.3	0.080566	155.1	0.111572	108.2	0.111572	144.3	0.111572	175	0.080566	161.4	0.095215	127.3	0.334473	165.2	0.095215	244.7	0.018555	166.7	0.010742	172.3	0.030273	197.3	0.037598	167.1	0.008057	178	0.018555	302.1	0.005859	303.5	0.00415	145.8	0.018555	164.5	0.010742	151.6	0.018555
252	Contig20893_at	Barley1_20893	MLOC_2492.1	HC	1	48.0878	136754640	68.2	0.056152	79.6	0.095215	73.7	0.095215	54.3	0.111572	58.4	0.19458	57.4	0.111572	56.2	0.111572	69.4	0.129639	51.9	0.111572	71.1	0.149658	64.3	0.149658	67.9	0.111572	106	0.080566	91.9	0.080566	99.3	0.067627	56.8	0.171387	30.6	0.149658	82.4	0.111572	58.6	0.129639	91.2	0.111572	78.3	0.111572
253	Contig4018_at	Barley1_04018	AK249801.1	HC	1	48.0878	136754640	2190.9	0.00293	1740.4	0.00415	2049.2	0.005859	1614.7	0.005859	1504.9	0.00415	1770	0.00415	1664.5	0.001953	1594.3	0.001953	1617.9	0.00293	1771	0.00293	1593.5	0.001221	1561.8	0.00293	1750	0.00293	1443.7	0.00293	1600.1	0.00415	913.3	0.00415	849.2	0.005859	671	0.008057	1816.6	0.001953	1530	0.00293	1790.5	0.00293
254	HVSMEk0016H18r2_at	Barley1_44548	AK248245.1	HC	1	48.0878	136754640	82.3	0.001953	55.2	0.008057	66.3	0.008057	73.7	0.000732	42.2	0.00293	35.3	0.001221	43.6	0.010742	48.1	0.046143	17.3	0.129639	130.5	0.00415	88.3	0.001221	102.4	0.000244	72.6	0.000244	62.3	0.001221	114.1	0.000244	65.9	0.000732	56.4	0.000244	77.6	0.008057	413.4	0.000244	431.5	0.000244	340.2	0.000732
255	Contig7794_s_at	Barley1_07794	AK367147	HC	1	48.0878	140060480	267.8	0.000244	321.7	0.000244	285.2	0.000244	467.4	0.000244	484.7	0.000244	436	0.000244	779	0.000244	560.2	0.000244	617.1	0.000244	486.9	0.000244	636.9	0.000244	699.6	0.000244	651.1	0.000244	596	0.000244	699.6	0.000244	542.5	0.000244	592.7	0.000244	590.1	0.000244	574.1	0.000244	681.1	0.000244	585.4	0.000244
256	Contig8104_at	Barley1_08104	MLOC_16126.1	HC	1	48.0878	140060480	190.1	0.046143	215.7	0.01416	221.2	0.018555	190.2	0.01416	220.6	0.018555	193.2	0.030273	373.8	0.00415	368.5	0.00415	346.6	0.00415	260	0.010742	297.7	0.008057	253	0.00415	253.2	0.005859	217.2	0.010742	233.9	0.00293	201.8	0.018555	200.8	0.010742	184.8	0.030273	159.1	0.010742	113.3	0.010742	147	0.01416
257	Contig11034_at	Barley1_11034	MLOC_59238.1	HC	1	48.0878	143088560	214.8	0.018555	199.7	0.037598	206.3	0.037598	312.1	0.018555	342.3	0.005859	317.2	0.010742	322.8	0.00415	293.8	0.01416	271.1	0.01416	301.1	0.008057	284.5	0.00415	307.2	0.008057	154.7	0.030273	104.7	0.046143	153.5	0.023926	467	0.00415	392.4	0.008057	377.5	0.018555	134	0.018555	85.9	0.080566	127.8	0.056152
258	Contig14148_at	Barley1_14148	MLOC_59239.1	nonHC	1	48.0878	143088560	51.9	0.149658	26.2	0.111572	30.1	0.19458	175.6	0.000244	117.5	0.000244	139.6	0.000244	62.1	0.023926	67	0.000732	66.5	0.001953	225.8	0.000244	265.5	0.000244	163.1	0.000244	171.4	0.001221	182.1	0.000244	202.4	0.000244	323.8	0.000244	340.1	0.000244	222.1	0.000244	69.5	0.001953	101	0.037598	63.3	0.018555
259	Contig7552_at	Barley1_07552	MLOC_58179.1	HC	1	48.0878	143088560	1701.6	0.000244	1999.8	0.000244	1977.3	0.000244	1867.6	0.000244	1809.2	0.000244	1771.7	0.000244	819.2	0.000244	929.7	0.000732	869.9	0.000732	1447.2	0.000244	1263.9	0.000244	1390.3	0.000244	1904.5	0.000244	2198.7	0.000244	1802.5	0.000244	702.9	0.000244	830.1	0.000244	959.3	0.000244	1024.7	0.000244	1058.7	0.000244	1441.6	0.000244
260	HVSMEk0005B15r2_at	Barley1_44346	MLOC_59238.1	HC	1	48.0878	143088560	51.3	0.19458	47.9	0.149658	67.2	0.27417	69.7	0.129639	38.7	0.246094	70.1	0.303711	31.3	0.219482	37.8	0.219482	47.7	0.19458	78.7	0.080566	55.4	0.149658	60.4	0.149658	51.4	0.171387	63.5	0.19458	28.5	0.27417	101.3	0.030273	59.3	0.056152	76	0.095215	24.4	0.303711	31.2	0.219482	24.7	0.466064
261	Contig23678_at	Barley1_23678	MLOC_16333.1	HC	1	48.0878	147533960	87.8	0.129639	139	0.095215	116	0.129639	132.7	0.111572	118.1	0.067627	91.6	0.095215	223.2	0.01416	298.2	0.01416	245.2	0.018555	361	0.010742	463.3	0.00293	402.5	0.008057	260	0.008057	333.7	0.008057	309.6	0.010742	730.4	0.00293	738.5	0.00293	517.4	0.00415	121.1	0.067627	109.9	0.129639	125.5	0.080566
262	Contig15276_at	Barley1_15276	MLOC_37416.2	HC	1	48.0878	148525960	1281.5	0.000244	1251.2	0.000244	1233.6	0.000244	152.1	0.000244	87.3	0.018555	106.9	0.018555	513.1	0.000244	698.6	0.000244	717.9	0.000244	70.6	0.129639	61.9	0.046143	59.3	0.056152	835.9	0.000244	697.2	0.000244	854.3	0.000244	404.2	0.000244	388	0.000244	482.6	0.000244	471.5	0.000244	506.3	0.000244	482.1	0.000244
263	Contig15045_at	Barley1_15045	MLOC_15778.1	HC	1	48.0878	150869560	53.7	0.366211	9.1	0.366211	26.6	0.398926	24.6	0.398926	53.1	0.246094	33.7	0.171387	62.7	0.246094	47.3	0.19458	67.4	0.219482	39	0.398926	38.7	0.303711	61.8	0.303711	28.4	0.27417	42.1	0.398926	43.3	0.246094	188.5	0.023926	233.1	0.023926	212.8	0.023926	25.6	0.334473	24.3	0.466064	37.2	0.533936
264	Contig4875_at	Barley1_04875	AK250443.1	HC	1	48.0878	153577720	949.1	0.001221	818.7	0.001221	863.2	0.00293	817.2	0.001953	895.3	0.001221	813.9	0.001221	1470.5	0.000732	1486.8	0.000732	1450.7	0.000732	1012.9	0.001953	959.9	0.001221	942.7	0.001221	1000.4	0.001953	1021.5	0.001221	1046.3	0.001221	1493	0.001221	1341.3	0.000732	1227.3	0.001221	1122.9	0.001221	1184.6	0.001953	1009.1	0.001953
265	Contig10924_at	Barley1_10924	MLOC_70906.2	HC	1	48.0878	154770600	13.1	0.601074	83.3	0.27417	77.8	0.27417	113	0.171387	144.9	0.171387	99.1	0.366211	114.1	0.171387	78.5	0.334473	105	0.129639	246.6	0.095215	206	0.095215	200.6	0.080566	228.3	0.030273	239.1	0.095215	229.9	0.067627	1935.4	0.000244	1641.3	0.000244	1534.7	0.000244	91	0.246094	146.3	0.149658	64.3	0.246094
266	Contig19528_at	Barley1_19528	MLOC_26429.1	HC	1	48.0878	156320600	27.6	0.303711	23.1	0.19458	23	0.246094	26.9	0.219482	23.8	0.246094	7.2	0.366211	37.7	0.080566	48.5	0.149658	53	0.149658	19.3	0.19458	19.9	0.19458	12.9	0.366211	3.6	0.601074	21.2	0.303711	14.3	0.303711	6.4	0.366211	12.5	0.303711	17.1	0.398926	12.2	0.219482	14.5	0.149658	6.9	0.334473
267	Contig358_at	Barley1_00358	MLOC_71242.1	HC	1	48.0878	156320600	336.4	0.067627	328.5	0.080566	252.7	0.171387	402.4	0.018555	538.6	0.018555	468.2	0.01416	1025.2	0.008057	1200.6	0.001953	1240.8	0.008057	140.7	0.19458	223.6	0.080566	203.1	0.171387	140.2	0.171387	107	0.303711	142.4	0.149658	67.4	0.398926	71.2	0.466064	87.2	0.567627	180.1	0.080566	7.3	0.753906	15.2	0.780518
268	Contig6483_at	Barley1_06483	MLOC_68089.1	HC	1	48.0878	156320600	5.9	0.72583	3.6	0.904785	3.8	0.696289	3.6	0.904785	4.9	0.850342	4.4	0.80542	3.8	0.72583	23.8	0.633789	8.1	0.72583	4	0.80542	4.4	0.72583	4.4	0.753906	3.5	0.80542	5.2	0.696289	3.5	0.780518	4.6	0.780518	3.9	0.665527	7.5	0.567627	3.2	0.828613	5	0.850342	3.2	0.850342
269	Contig6483_s_at	Barley1_06483	MLOC_68089.1	HC	1	48.0878	156320600	6.3	0.601074	16.3	0.633789	48.2	0.303711	8.3	0.753906	15.1	0.696289	5.5	0.72583	18.8	0.5	18.3	0.334473	9.3	0.72583	7.2	0.665527	5.8	0.5	6.9	0.567627	27.2	0.303711	6.7	0.533936	32.2	0.219482	32.9	0.303711	5.3	0.533936	14.9	0.432373	6.5	0.601074	5.7	0.567627	7.2	0.753906
270	Contig6997_at	Barley1_06997	AK362641	HC	1	48.0878	156320600	500.7	0.000732	595.9	0.000732	600.7	0.000732	421.6	0.000732	525	0.000732	508.7	0.000732	978.1	0.000244	801.6	0.000732	995.4	0.000244	407.5	0.001221	465.4	0.000732	511	0.000732	331	0.001953	368.7	0.000732	395.8	0.000732	366.5	0.001221	428.9	0.000732	457.6	0.001221	131.6	0.001221	244.1	0.001221	254.9	0.000732
271	HM03H03u_at	Barley1_35209	MLOC_68089.1	HC	1	48.0878	156320600	6.5	0.72583	14.6	0.466064	6.2	0.633789	3.9	0.633789	3.1	0.696289	3.8	0.753906	10.4	0.567627	12	0.398926	16.4	0.246094	26.3	0.129639	14.9	0.19458	12.1	0.432373	16.1	0.398926	19.3	0.303711	12.5	0.366211	1	0.747314	10.8	0.432373	13.9	0.567627	4.6	0.665527	15.5	0.466064	12.2	0.5
272	rbags10j11_s_at	Barley1_49826	AK362641	HC	1	48.0878	156320600	294.8	0.000244	404.6	0.000244	405.2	0.000244	291.1	0.000244	331	0.000244	304.2	0.000244	678.5	0.000244	799.4	0.000244	733.8	0.000244	302	0.001953	326.3	0.000244	361.5	0.000244	195	0.000732	253	0.000244	216.4	0.000244	280.3	0.001221	306.5	0.000732	285.4	0.001221	52	0.01416	87.3	0.00415	164	0.005859
273	Contig5576_at	Barley1_05576	MLOC_37338.2	HC	1	48.0878	157881760	1588.3	0.000244	1722.7	0.000244	1858	0.000244	1948.1	0.000244	1966.2	0.000244	1759.5	0.000244	1082.6	0.000244	1145.6	0.000244	1005.2	0.000244	1352	0.000244	1108.2	0.000244	1317.1	0.000244	887.9	0.000244	780.7	0.000244	860.4	0.000244	304	0.001953	268.7	0.000244	266.9	0.001953	730.5	0.000244	464.9	0.000244	592.6	0.000244
274	Contig2762_at	Barley1_02762	MLOC_73304.2	HC	1	48.0878	160029440	171.5	0.046143	316.2	0.008057	291.7	0.018555	14.8	0.753906	26.1	0.72583	28.1	0.633789	109.7	0.149658	143.9	0.095215	127.5	0.129639	6.8	0.904785	8	0.753906	11.4	0.780518	333.9	0.005859	228.6	0.056152	204	0.01416	712.4	0.005859	925.6	0.00293	958.4	0.005859	61.2	0.303711	105	0.129639	101	0.334473
275	Contig3772_at	Barley1_03772	MLOC_51183.1	HC	1	48.0878	160660600	290	0.037598	308.3	0.046143	259.9	0.037598	359.8	0.056152	251	0.056152	311.8	0.056152	428.6	0.018555	447	0.037598	330.1	0.046143	372.6	0.046143	475.7	0.030273	308	0.030273	311.7	0.046143	326.8	0.067627	302.8	0.030273	431.7	0.037598	368.3	0.095215	333.4	0.095215	237.1	0.046143	143.6	0.080566	207.7	0.046143
276	Contig9705_at	Barley1_09705	AK365966	HC	1	48.0878	160660600	315.7	0.018555	351.9	0.010742	305.1	0.023926	899	0.001221	1196.5	0.000244	1154.8	0.001221	610.1	0.001953	584.4	0.001953	608	0.001953	1082.8	0.001221	1178.9	0.000244	1241.8	0.000732	411.1	0.00415	439.9	0.005859	485	0.00415	710.7	0.00415	809.8	0.001953	828.3	0.010742	287.3	0.01416	311.1	0.01416	262.9	0.046143
277	Contig13785_at	Barley1_13785	AK250799.1	HC	1	48.0878	162900040	213.3	0.00415	189.9	0.000732	280.2	0.001221	85	0.095215	48.8	0.018555	52.7	0.056152	55.1	0.171387	79.2	0.095215	67.6	0.095215	50.4	0.046143	36.6	0.067627	51	0.046143	209.1	0.001953	102.3	0.01416	181.5	0.010742	679.2	0.000244	593.1	0.000244	645.2	0.000244	118.8	0.005859	181.6	0.001953	116.2	0.001953
278	Contig16152_at	Barley1_16152	AK252685.1	nonHC	1	48.0878	163983800	617.2	0.000732	650.3	0.000732	795.7	0.000732	689.8	0.001953	478.6	0.000732	496.5	0.000732	304.2	0.000244	433.7	0.000732	377.9	0.000732	658.5	0.001953	498.9	0.000244	571.7	0.001221	639.5	0.000244	665.9	0.001221	657.8	0.000244	460.8	0.000732	415.8	0.000244	420.2	0.000732	456.5	0.000244	485.9	0.000732	682.8	0.000732
279	Contig23454_at	Barley1_23454	MLOC_47595.1	HC	1	48.0878	163983800	511.2	0.001221	437.9	0.00293	475.6	0.00293	353.8	0.005859	368.4	0.001953	401.6	0.005859	871.4	0.001221	703.6	0.001953	700.2	0.001221	308.6	0.00415	374.6	0.00293	389.4	0.001953	386.2	0.00415	418.2	0.00415	470	0.001953	163.8	0.030273	212.6	0.010742	240.7	0.056152	457.5	0.001221	540.7	0.000732	613.2	0.001953
280	Contig6570_at	Barley1_06570	MLOC_52125.1	HC	1	48.1482	167254920	2497.5	0.000244	2859.5	0.000244	2660.2	0.000244	3218.4	0.000244	3528.9	0.000244	3602.1	0.000244	2047.8	0.000244	2091.4	0.000244	2075.6	0.000244	3313	0.000244	2989	0.000244	3584.1	0.000244	2146.4	0.000244	2098.2	0.000244	1957.1	0.000244	1086	0.000244	1062.1	0.000244	1377.2	0.000244	2407.7	0.000244	2187.8	0.000244	2329.1	0.000244
281	EBem10_SQ004_A08_at	Barley1_29474	MLOC_64729.1	nonHC	1	48.1754	169362920	95.6	0.023926	69.6	0.030273	57	0.080566	275.9	0.001953	221.6	0.001953	229	0.001953	85.3	0.030273	37.5	0.149658	57.2	0.010742	202.8	0.005859	202.4	0.00415	161.2	0.008057	88.4	0.023926	158.7	0.00293	111.5	0.001221	147.8	0.00415	139.7	0.000732	97.8	0.023926	263.4	0.001953	304.1	0.001953	274.9	0.001953
282	HK04G05r_at	Barley1_35013	AK369118	HC	1	48.1754	169362920	512.2	0.001953	283.3	0.000732	273.8	0.005859	533.3	0.00293	718.4	0.001221	560.3	0.001221	238.7	0.008057	206.2	0.010742	115	0.01416	541.2	0.00415	592.1	0.001221	481.5	0.001953	456.1	0.001953	502.8	0.00293	573	0.000732	191.6	0.030273	153.2	0.046143	114.3	0.056152	478.3	0.000244	374	0.001953	235	0.00293
283	Contig11926_s_at	Barley1_11926	AK375046	HC	1	48.2295	173797160	173.2	0.005859	127.5	0.00415	156.4	0.005859	116.6	0.010742	118.6	0.00415	102.5	0.008057	170.1	0.000732	181	0.001953	151.2	0.001953	74.1	0.046143	43.6	0.129639	43.7	0.056152	66.9	0.018555	93.2	0.018555	92	0.010742	137.4	0.00415	128	0.01416	124.5	0.023926	742.4	0.000244	1098	0.000244	846.6	0.000244
284	Contig11927_at	Barley1_11927	AK375046	HC	1	48.2295	173797160	109.8	0.000244	95	0.000244	118.4	0.000732	69.7	0.000732	95.5	0.000244	104.4	0.000732	134.8	0.000244	136.9	0.000244	121.5	0.000732	60.7	0.001221	43.9	0.001953	45.1	0.00293	57.6	0.001221	54.6	0.001953	74.1	0.000244	139.8	0.000732	99.4	0.000732	90.4	0.000732	1533.8	0.000244	1963	0.000244	1352.2	0.000244
285	Contig20033_at	Barley1_20033	AK353664	HC	1	48.2295	173797160	860.4	0.018555	920.4	0.023926	585.4	0.067627	163.7	0.19458	91.2	0.27417	125.4	0.149658	251	0.037598	233.3	0.056152	244	0.067627	65.5	0.334473	49	0.246094	85.5	0.19458	591.2	0.01416	876.6	0.030273	528.1	0.018555	1470.7	0.018555	1348.5	0.010742	1416.8	0.030273	498.4	0.01416	473	0.018555	548.8	0.030273
286	Contig4143_at	Barley1_04143	MLOC_44534.1	HC	1	48.2295	173797160	96.3	0.00415	86.7	0.01416	87.8	0.01416	86.8	0.00415	75.9	0.037598	80.7	0.037598	175.2	0.00415	178.1	0.001221	153.8	0.001221	154.9	0.005859	159.8	0.001953	136	0.00293	166.2	0.000732	145.7	0.008057	221.8	0.000732	232.2	0.000732	210.6	0.000732	243.1	0.001221	291.9	0.000732	265.1	0.000732	279.4	0.000732
287	Contig2819_at	Barley1_02819	AK251318.1	HC	1	48.2295	177419200	3331.8	0.000732	2840.1	0.001221	3160.1	0.001221	2933.3	0.000732	3492	0.000732	2973.5	0.000732	2412.4	0.000732	2486.3	0.001221	2591.7	0.001221	2864.4	0.001221	2329.3	0.000732	2797.2	0.001221	1944.9	0.001221	1726.7	0.001953	2004.3	0.001221	2021.6	0.001953	1754.5	0.001953	1922.9	0.001953	2679.4	0.001221	3146.7	0.001221	2611	0.001953
288	HVSMEf0009L19r2_at	Barley1_42328	MLOC_53287.1	nonHC	1	48.2295	179905400	76.3	0.067627	95.2	0.080566	90.2	0.149658	97.1	0.030273	77.7	0.095215	72.8	0.056152	80.9	0.023926	87.1	0.046143	85.5	0.030273	95.8	0.095215	71.5	0.037598	79.2	0.056152	70.1	0.095215	87.3	0.037598	90.5	0.018555	113.6	0.080566	80.8	0.046143	124.2	0.023926	75.8	0.080566	80.9	0.080566	117	0.018555
289	HY09E16u_at	Barley1_48489	AK356913	HC	1	48.2295	179905400	46.3	0.00415	54.5	0.000732	49.9	0.000244	86.9	0.001953	71.6	0.000732	74.2	0.000244	100.6	0.00415	73.4	0.000244	113.9	0.000732	90.3	0.001953	83.1	0.000244	78.2	0.000244	69.9	0.000732	65.2	0.000244	93	0.000244	147.8	0.000732	109.1	0.000732	114.9	0.000732	93.7	0.000244	118.7	0.000244	93.4	0.000244
290	HY09E16u_s_at	Barley1_48489	AK356913	HC	1	48.2295	179905400	266.8	0.023926	194	0.023926	236.5	0.01416	323.7	0.010742	257.5	0.008057	247.8	0.010742	326	0.008057	387.4	0.008057	335.5	0.008057	318.4	0.008057	412.6	0.00293	314.6	0.010742	320.3	0.008057	230.9	0.010742	355.6	0.008057	534.1	0.00293	437.7	0.00415	459.7	0.008057	259.5	0.00415	280.6	0.001953	260.8	0.01416
291	Contig8887_at	Barley1_08887	MLOC_64658.1	HC	1	48.2295	180260040	1996.7	0.000244	1894.7	0.000244	2119.3	0.000244	1334.7	0.000244	1454	0.000244	1407	0.000244	2576.3	0.000244	2498.7	0.000244	2451.2	0.000244	1497.3	0.000244	1616.8	0.000244	1577.1	0.000244	1768.2	0.000244	1914.9	0.000244	1788.6	0.000244	1204	0.000244	1086.8	0.000244	1288.1	0.000244	1380.9	0.000732	1873.7	0.000244	1740.1	0.000732
292	Contig11779_at	Barley1_11779	AK354596	HC	1	48.2295	181254520	234.7	0.00293	289.8	0.00415	269.9	0.00415	215.5	0.00415	251.3	0.000732	254.3	0.00293	299.4	0.000244	313.8	0.000244	273.1	0.000244	233.8	0.00293	273.6	0.001953	258.2	0.001221	260.8	0.005859	257.2	0.00293	320.8	0.001953	150.1	0.008057	169	0.018555	141.6	0.018555	283.8	0.00415	454.4	0.018555	378.2	0.010742
293	Contig16537_at	Barley1_16537	MLOC_37260.1	nonHC	1	48.2295	182283720	135	0.023926	133.1	0.023926	151.8	0.030273	179.9	0.018555	178.4	0.018555	193.7	0.010742	113.8	0.018555	141.4	0.046143	169.4	0.030273	186.9	0.018555	245.6	0.008057	168	0.018555	243.2	0.00415	325.3	0.005859	305.6	0.00293	240	0.005859	194.7	0.018555	193.7	0.010742	310.5	0.00293	322.5	0.000732	331.1	0.000732
294	Contig11375_at	Barley1_11375	AK373250	HC	1	48.2295	184376840	42.9	0.466064	14.6	0.696289	20.2	0.633789	13.1	0.601074	16.5	0.696289	18.7	0.601074	13.5	0.5	6.1	0.601074	21.9	0.466064	13.3	0.533936	10.4	0.466064	24.9	0.533936	30.2	0.533936	10.5	0.633789	12.5	0.5	30	0.466064	9	0.533936	7.5	0.567627	29.6	0.398926	7.6	0.601074	23.5	0.533936
295	Contig11376_at	Barley1_11376	AK373250	HC	1	48.2295	184376840	3.5	0.665527	2.1	0.80542	29	0.334473	6.9	0.5	2.9	0.72583	3.6	0.601074	4.1	0.5	19.3	0.366211	2.6	0.601074	4.3	0.665527	2.9	0.567627	1.6	0.904785	2.6	0.696289	4	0.601074	3	0.432373	15.6	0.432373	2.3	0.5	42.4	0.334473	4	0.466064	6.4	0.432373	19.3	0.219482
296	Contig11376_s_at	Barley1_11376	AK373250	HC	1	48.2295	184376840	29.8	0.334473	47.5	0.246094	9.9	0.601074	29.8	0.466064	20.1	0.533936	7.7	0.5	62.6	0.030273	33.8	0.398926	53.9	0.149658	27.3	0.334473	34.3	0.303711	50.3	0.149658	29.8	0.366211	34.1	0.303711	51.1	0.171387	31.9	0.567627	31	0.466064	33.5	0.432373	56.6	0.432373	15.6	0.366211	57.5	0.334473
297	HVSMEk0014K23r2_at	Barley1_44512	MLOC_57001.1	HC	1	48.2295	184376840	84.2	0.334473	97.3	0.19458	114.4	0.171387	96.5	0.19458	67.3	0.171387	76.8	0.246094	77.7	0.067627	90.8	0.129639	79	0.171387	124.3	0.246094	79.7	0.19458	96.9	0.334473	64.1	0.334473	120	0.246094	84.5	0.129639	93	0.246094	89	0.27417	130.4	0.303711	108.8	0.030273	161.9	0.005859	128	0.023926
298	Contig5134_at	Barley1_05134	AK374404	HC	1	48.2593	184859200	5472.2	0.000244	4893.2	0.000244	5190.3	0.000244	3811.8	0.000244	3999.9	0.000244	3737.9	0.000244	3110.1	0.000244	2956.2	0.000244	2918.2	0.000244	2731.4	0.000244	2291.6	0.000244	2824.4	0.000244	1888.3	0.000244	1808.6	0.000244	1927.5	0.000244	155.8	0.001953	201.8	0.00293	235.1	0.001953	3814	0.000244	4012.5	0.000244	3622.5	0.000244
299	Contig20671_at	Barley1_20671	MLOC_65115.1	nonHC	1	48.2593	186531960	98.4	0.27417	147.3	0.080566	130	0.19458	816.6	0.008057	1147.6	0.005859	1241.2	0.00415	249	0.030273	351.5	0.030273	415.6	0.01416	1181.4	0.00415	1379.6	0.00293	1450.8	0.00293	66.3	0.334473	94.8	0.27417	72.5	0.334473	95.8	0.27417	259.5	0.129639	220	0.080566	258.5	0.095215	71.2	0.334473	69.6	0.466064
300	Contig13164_at	Barley1_13164	AK369867	HC	1	48.3711	187449560	185.3	0.00415	147.5	0.005859	162.8	0.005859	209.4	0.00415	185.4	0.001953	144.8	0.005859	161.8	0.001953	166.2	0.008057	152.6	0.00415	310.8	0.001953	297.3	0.001221	201.7	0.001221	236.5	0.001953	233	0.001953	295.1	0.001953	206.6	0.00293	211.5	0.001221	287.4	0.001953	359.9	0.001221	365.6	0.001221	292	0.000732
301	Contig18077_at	Barley1_18077	MLOC_57041.2	HC	1	48.3711	188225800	60.8	0.219482	61.4	0.246094	85.7	0.080566	13.9	0.432373	34.7	0.219482	66	0.27417	58.1	0.149658	34.9	0.398926	53.8	0.056152	52.1	0.219482	64.2	0.056152	43	0.334473	49.4	0.171387	21.9	0.19458	66.7	0.056152	55.3	0.219482	70.2	0.149658	94.5	0.095215	37.9	0.030273	88.6	0.023926	75	0.149658
302	Contig19881_at	Barley1_19881	MLOC_20060.1	HC	1	48.3711	188225800	34.8	0.5	23.2	0.533936	12.2	0.828613	79.6	0.219482	83.9	0.171387	93	0.246094	79.5	0.149658	133.4	0.067627	130.7	0.129639	151.5	0.067627	194.8	0.01416	144.9	0.056152	130.8	0.080566	147.6	0.095215	149.1	0.037598	188.8	0.037598	151.9	0.030273	124.7	0.246094	60.1	0.27417	84.2	0.129639	91.8	0.19458
303	Contig11115_at	Barley1_11115	AK362009	HC	1	48.3711	191973080	708	0.000244	760.8	0.000244	561.1	0.000244	425.6	0.000244	429.3	0.000244	370.3	0.000244	601.2	0.000244	541.8	0.000244	483.6	0.000244	629.5	0.000244	618.8	0.000244	513.2	0.000244	904.9	0.000244	954.4	0.000244	1077.9	0.000244	904	0.000244	916.3	0.000244	983.6	0.000244	1026.1	0.000244	1288.2	0.000244	1482.7	0.000244
304	Contig18292_at	Barley1_18292	MLOC_74715.1	nonHC	1	48.3711	191973080	239.9	0.129639	200.2	0.129639	188.5	0.171387	428.7	0.010742	436.9	0.023926	298.5	0.018555	297.1	0.080566	228.3	0.056152	251	0.111572	420.1	0.010742	317.4	0.005859	442.9	0.010742	266.6	0.080566	289.8	0.067627	292	0.037598	208.5	0.095215	109.5	0.171387	61.6	0.219482	277.8	0.067627	241.5	0.095215	194.2	0.129639
305	Contig11818_at	Barley1_11818	AK363348	HC	1	48.3711	196337880	108.7	0.067627	199.9	0.046143	105.5	0.095215	504.9	0.000244	659.3	0.000244	522.2	0.000244	436.8	0.001953	380.1	0.00415	404.2	0.00415	322.9	0.000244	377.4	0.000244	345.4	0.000244	597.3	0.000732	686.4	0.000732	543.9	0.000244	871.1	0.000244	1123.6	0.000244	1047.3	0.000244	307.4	0.001221	79.6	0.19458	98.4	0.19458
306	HY06K19u_at	Barley1_48383	AK373664	HC	1	48.3711	196337880	387.7	0.000244	451.6	0.000244	314.6	0.000244	323	0.000244	333.9	0.000244	341	0.000244	177.5	0.000244	139.9	0.000732	186.2	0.000244	302.4	0.000732	282.8	0.000732	284.3	0.000732	559.8	0.000244	623.3	0.000732	573.1	0.000732	219.8	0.001953	201.1	0.001221	293.1	0.000732	471.7	0.000732	667.4	0.000732	569.1	0.000732
307	Contig16901_at	Barley1_16901	MLOC_64918.1	HC	1	48.3711	196940520	1034.2	0.001221	1150.3	0.001221	981.9	0.001953	2018	0.000244	2290.3	0.000244	2027.2	0.000244	3259.3	0.000244	2639.1	0.000244	3066.7	0.000244	2501.2	0.000244	3129	0.000244	1890.9	0.000244	4142.5	0.000244	5177.8	0.000244	4654.2	0.000244	873.2	0.000244	789.1	0.000732	873.9	0.00293	1543.8	0.000244	1324.7	0.000732	1430.9	0.000732
308	Contig10030_at	Barley1_10030	AK366076	HC	1	48.3711	199181200	261.8	0.00415	285.1	0.000244	269.5	0.00415	861.1	0.000244	878.5	0.000244	939.7	0.000244	599	0.000244	586.5	0.000244	603.8	0.000244	1467.3	0.000244	1656.4	0.000244	1382.8	0.000244	599.8	0.000244	622.8	0.000244	688.5	0.000244	575.4	0.000244	671.2	0.000244	567.7	0.000244	279.2	0.000244	185.3	0.005859	183.8	0.010742
309	Contig20663_at	Barley1_20663	MLOC_50974.2	HC	1	48.3711	199181200	40.3	0.27417	105.3	0.095215	57.4	0.27417	357.5	0.001953	368.4	0.000732	415.3	0.000732	259.5	0.01416	270.7	0.01416	242.9	0.010742	474.6	0.000732	480.4	0.000244	541.7	0.000244	139.3	0.023926	188.6	0.037598	166.6	0.01416	236.1	0.00293	280.1	0.001221	185.4	0.018555	75.2	0.129639	6.1	0.780518	9.1	0.72583
310	Contig6966_at	Barley1_06966	MLOC_50973.1	HC	1	48.3711	199181200	1587.9	0.000244	2249.1	0.000244	2038.2	0.000244	2781.9	0.000244	3046	0.000244	3149.5	0.000244	1679.3	0.000244	2585.5	0.000244	2181.9	0.000244	2497.3	0.000244	2384.1	0.000244	2244.7	0.000244	1657.9	0.000244	1869	0.000244	1822.4	0.000244	1331.1	0.000244	1205.7	0.000244	1235.2	0.000244	1223.9	0.000244	674.8	0.000244	907.2	0.000244
311	Contig11147_at	Barley1_11147	AK360072	HC	1	48.3711	201330120	684.4	0.000244	701.9	0.000244	873.5	0.000244	421.8	0.001953	405.9	0.000732	410.6	0.000732	535.4	0.000244	550.5	0.000732	657.8	0.000244	537.8	0.000244	488	0.000244	522.1	0.000244	596	0.000244	571.6	0.000244	533.9	0.000244	1405.8	0.000244	939.4	0.000244	1083.9	0.000244	760.7	0.000244	849.8	0.000244	856.4	0.000732
312	Contig21908_at	Barley1_21908	MLOC_61718.1	nonHC	1	48.3711	201330120	49.5	0.567627	43.8	0.601074	56.1	0.5	102.3	0.303711	61.8	0.466064	76.7	0.398926	76.9	0.171387	81.3	0.334473	80.2	0.366211	73.9	0.334473	51.3	0.5	51.1	0.334473	54.6	0.303711	68.6	0.334473	55.6	0.398926	9.5	0.665527	50.7	0.466064	15.8	0.780518	19.5	0.601074	13.1	0.533936	21.7	0.466064
313	Contig538_at	Barley1_00538	MLOC_11960.2	HC	1	48.3711	201836040	250.2	0.010742	586.7	0.00415	368.7	0.005859	105.6	0.246094	128.8	0.056152	137.7	0.080566	1634	0.000732	2221.6	0.000244	2008.1	0.000732	40.1	0.432373	5.4	0.753906	16.5	0.633789	595.2	0.001221	550.3	0.001953	662.4	0.001221	34.9	0.5	33.7	0.633789	57.4	0.303711	21.1	0.466064	3.3	0.780518	4.5	0.72583
314	Contig9970_at	Barley1_09970	MLOC_68602.3	HC	1	48.3711	204301160	356.6	0.001221	380.3	0.000244	301.6	0.000244	346.5	0.001221	302.3	0.000244	278.1	0.000244	281.7	0.000244	326.5	0.000732	290.3	0.000732	306.1	0.000244	331.9	0.000244	340.3	0.000244	375.9	0.000244	353.8	0.000244	432.3	0.000244	163	0.000244	209.2	0.000732	237.3	0.001221	395.5	0.000244	456.2	0.000244	454	0.000244
315	Contig634_at	Barley1_00634	MLOC_72498.1	HC	1	48.3711	205035240	1851.8	0.000244	2245.8	0.000244	2048.5	0.000244	552.4	0.000732	449.3	0.000732	394.7	0.000732	4936.6	0.000244	6581.2	0.000244	5387	0.000244	130.2	0.030273	113.2	0.018555	70.2	0.030273	1804.2	0.000244	1901.2	0.000244	2078.6	0.000244	1675.6	0.000244	1536	0.000244	1348.4	0.000244	66.9	0.01416	32.9	0.27417	75.7	0.149658
316	Contig19622_at	Barley1_19622	MLOC_59618.1	HC	1	48.3711	207464400	42.8	0.303711	60.7	0.023926	26.5	0.095215	15.8	0.633789	10.5	0.72583	9.2	0.633789	208.7	0.001221	245.2	0.001221	291.2	0.001953	56.1	0.149658	85	0.01416	44.1	0.27417	46.5	0.056152	62.5	0.095215	34.3	0.080566	109.5	0.018555	78.8	0.00415	64	0.129639	36.5	0.111572	65.9	0.018555	54.7	0.095215
317	Contig24141_at	Barley1_24141	MLOC_67365.1	nonHC	1	48.3711	207464400	77.5	0.01416	75.1	0.030273	88.1	0.010742	43.8	0.080566	56.7	0.129639	32.2	0.080566	48.6	0.111572	31.9	0.046143	68.8	0.030273	102.8	0.037598	74	0.018555	101.6	0.010742	55.2	0.080566	59.5	0.046143	52.8	0.01416	56.8	0.111572	90.9	0.037598	119	0.067627	23.4	0.111572	30.7	0.095215	28.5	0.080566
318	Contig8228_at	Barley1_08228	AK364391	HC	1	48.3711	210620200	1035.4	0.000244	1054.9	0.000244	989.2	0.000244	1370.9	0.000244	1474.5	0.000244	1436.1	0.000732	1074.8	0.000732	1010.6	0.000732	1027.3	0.000732	1178.2	0.000244	1112.4	0.000244	1158.3	0.000244	1184.9	0.000244	1044.1	0.000244	1122	0.000244	866.9	0.001953	819.9	0.001953	1047.5	0.001953	933.7	0.000244	1075.9	0.000244	1108	0.000244
319	Contig8375_at	Barley1_08375	MLOC_11126.3	HC	1	48.3711	210620200	1190.6	0.000244	1492	0.000244	1527.2	0.000244	590.9	0.000244	763.1	0.000244	692.5	0.000244	738.5	0.000244	580.9	0.000244	568.3	0.000244	498.7	0.000244	649.5	0.000244	659.1	0.000244	1867.4	0.000244	1834.6	0.000244	1903.8	0.000244	1209.4	0.000244	1314.4	0.000244	1517.2	0.000244	772.8	0.000244	1085.4	0.000244	1066.6	0.000244
320	Contig4426_at	Barley1_04426	MLOC_58510.2	HC	1	48.3711	214559680	2433.1	0.000244	2627.9	0.000244	2873.3	0.000244	3514.7	0.000244	3398.5	0.000244	4162.2	0.000244	2171.9	0.000244	1495.4	0.000244	2123.9	0.000244	2405.6	0.000732	1937.8	0.000244	1985.2	0.000732	3264.4	0.000244	3010.8	0.000244	2863.8	0.000244	968	0.000732	981.9	0.000732	1187.1	0.000732	1485	0.000244	386.9	0.001953	505.9	0.000732
321	Contig1920_at	Barley1_01920	MLOC_55521.1	nonHC	1	48.3711	216477960	2981.6	0.000244	2795.6	0.000244	3054.7	0.000244	1947.5	0.000244	1774.4	0.000244	1704.4	0.000244	2919.9	0.000244	3341.6	0.000244	2953.5	0.000244	2506.6	0.000244	2403.4	0.000244	2145	0.000244	3033.3	0.000244	2535.1	0.000244	2535.5	0.000244	3397.9	0.000244	2909.4	0.000244	2799.3	0.000244	1798.2	0.000244	1634.7	0.000244	1815.6	0.000244
322	HT07K23u_at	Barley1_37591	MLOC_55522.1	HC	1	48.3711	216477960	31.8	0.129639	48.7	0.095215	28.2	0.171387	53.5	0.037598	66.9	0.037598	81.9	0.010742	104	0.010742	88.8	0.005859	134.7	0.00415	90.7	0.037598	112.8	0.010742	93	0.010742	51.4	0.023926	92.3	0.01416	78.5	0.008057	162.6	0.010742	185.9	0.001221	148.7	0.010742	29.1	0.246094	33	0.067627	26.8	0.171387
323	Contig8802_at	Barley1_08802	MLOC_36477.1	HC	1	48.3711	217585280	1770.6	0.00293	1759.4	0.00415	1553.3	0.00293	1985.4	0.001221	1812.8	0.00293	1862	0.00293	1576.8	0.000732	2257.7	0.000732	1981.2	0.001221	1547.8	0.001953	1560.4	0.001953	1335.6	0.00415	1514.2	0.00415	1683.6	0.001953	1462.6	0.008057	1353	0.008057	807.4	0.037598	781.4	0.037598	1470.2	0.001953	1360.2	0.00293	1291.5	0.00293
324	HVSMEi0013J13r2_at	Barley1_44064	MLOC_17903.1	HC	1	48.3711	217585280	79.4	0.095215	154.6	0.018555	97.6	0.080566	92.3	0.080566	105	0.080566	87.5	0.046143	446.8	0.001953	368.2	0.00293	354.3	0.00415	383.7	0.001221	808.1	0.000732	270.4	0.001953	155.2	0.010742	231	0.005859	171.8	0.00415	141	0.023926	160.5	0.01416	128.2	0.01416	10.8	0.5	51.1	0.27417	37.5	0.466064
325	Contig1181_x_at	Barley1_01181	AK249353.1	HC	1	48.3711	221132920	66.8	0.111572	41.1	0.246094	61.7	0.129639	99.8	0.095215	129.5	0.056152	163.8	0.111572	63.6	0.095215	89.7	0.095215	156.3	0.111572	123.4	0.111572	96.4	0.111572	120.9	0.067627	86.7	0.095215	65.6	0.129639	67.4	0.095215	51.5	0.19458	25.2	0.27417	4.1	0.533936	77.2	0.129639	51.4	0.171387	93.3	0.111572
326	Contig12779_at	Barley1_12779	MLOC_6507.1	HC	1	48.3711	221132920	208.7	0.00293	361.1	0.00415	311.7	0.001953	285.5	0.00293	429	0.001221	399.8	0.001953	402.5	0.00415	411.1	0.001953	340.6	0.001953	576.4	0.001221	672.9	0.001221	682.8	0.001221	595.7	0.001953	648.1	0.001953	561.1	0.001221	460.2	0.005859	535.4	0.001953	448.5	0.00415	392.8	0.001953	416.6	0.001953	540.5	0.005859
327	Contig4777_at	Barley1_04777	MLOC_62137.1	HC	1	48.3711	221132920	731.7	0.000244	624.6	0.000244	801.1	0.000244	518.3	0.000244	620.5	0.000244	626.7	0.000244	378.4	0.000244	285.3	0.000244	519	0.000244	443.4	0.000244	449.8	0.000732	367	0.000244	751.1	0.000244	789.6	0.000244	790.1	0.000244	128.4	0.005859	135.1	0.001953	151.5	0.00415	656.1	0.000244	780.8	0.000244	878	0.000244
328	Contig19821_at	Barley1_19821	MLOC_23316.1	HC	1	48.3711	226442600	444.1	0.000732	716.3	0.000732	318.6	0.00415	583.5	0.001221	879	0.000732	799.7	0.000732	2829.5	0.000244	3438.3	0.000244	3099.6	0.000244	1292.3	0.000732	1302.6	0.000732	1089.7	0.000732	3141.2	0.000244	3881.8	0.000244	3325.2	0.000244	2389.5	0.000244	1985.8	0.000732	2406.5	0.000732	430.8	0.000732	268.9	0.001221	413.9	0.001953
329	Contig17554_at	Barley1_17554	AK249344.1	HC	1	48.3711	228349720	343.4	0.001953	326.7	0.001953	234.8	0.001221	382.2	0.001953	306.5	0.000244	367.9	0.001221	243.4	0.001953	249.1	0.001953	269.6	0.000732	309.3	0.000244	346.7	0.000244	323.1	0.000244	270.9	0.000244	348	0.000244	354.6	0.000244	252.6	0.005859	146.1	0.000732	274.9	0.018555	236.6	0.000244	282.2	0.000244	260.8	0.001953
330	Contig15216_at	Barley1_15216	AK367129	HC	1	48.3711	229098680	495.7	0.00293	500.4	0.001953	543.8	0.001953	360.9	0.001953	402.2	0.001953	314.4	0.00415	366.6	0.00415	390.7	0.00415	364.9	0.00415	338.3	0.001953	305.4	0.00415	369.9	0.00293	306.9	0.001953	370.6	0.005859	321.7	0.001953	173.3	0.01416	225.7	0.010742	226.1	0.01416	350.6	0.001221	511.2	0.001953	540.6	0.001953
331	Contig15375_at	Barley1_15375	MLOC_13656.1	HC	1	48.3711	229098680	623.8	0.000244	576.9	0.000732	480.3	0.001221	485.4	0.000732	466.5	0.000244	488.1	0.000732	710.8	0.000244	514.9	0.001221	567.4	0.000732	399.5	0.001953	368.4	0.00415	426.9	0.000732	329.7	0.000244	326.9	0.00293	384.6	0.001953	55.1	0.095215	56.3	0.149658	64	0.171387	498.4	0.001221	486.1	0.00293	577.3	0.001953
332	Contig19099_at	Barley1_19099	AK251252.1	HC	1	48.3711	229098680	27.6	0.303711	21.7	0.19458	24.1	0.111572	20.5	0.366211	13.6	0.432373	12.7	0.366211	2.8	0.80542	4.2	0.753906	10.4	0.5	18.5	0.633789	4.1	0.696289	22.5	0.398926	4.7	0.567627	3.3	0.888428	2.6	0.696289	25.2	0.5	7.9	0.567627	15.3	0.633789	5.6	0.219482	10.6	0.366211	8.3	0.5
333	Contig8164_at	Barley1_08164	MLOC_30711.1	HC	1	48.3711	229326840	436.1	0.001953	514.7	0.001953	392.4	0.001221	513.6	0.001953	416.7	0.000732	529	0.001953	408.8	0.000732	477.7	0.000732	451	0.001221	615.1	0.000244	738.6	0.000244	705.1	0.000244	574.1	0.000244	651.9	0.000244	709.8	0.000244	455.3	0.001221	464.7	0.001221	294.7	0.001221	844	0.000244	1056.8	0.000244	865.8	0.000244
334	Contig9990_at	Barley1_09990	MLOC_64460.1	HC	1	48.3711	229326840	295.4	0.000732	373.5	0.000732	327.4	0.000732	378.4	0.000244	408.6	0.000244	358.1	0.000244	846.8	0.000244	908.8	0.000244	879.3	0.000244	740.4	0.000244	674.6	0.000244	879.4	0.000244	774.7	0.000244	854.1	0.000244	791.2	0.000244	725.9	0.000244	741.5	0.000244	638	0.000244	279.2	0.000732	260.1	0.000732	341.5	0.000732
335	Contig192_at	Barley1_00192	MLOC_60327.1	HC	1	48.3711	230326280	4312.3	0.000244	4754.6	0.000244	4468.6	0.000244	3119	0.000244	3552.8	0.000244	3741.9	0.000244	2118.4	0.000244	2319.7	0.000244	2478.9	0.000244	2051.7	0.000244	1870.1	0.000244	2065.8	0.000244	2579.4	0.000244	2253.3	0.000244	2322.8	0.000244	1185.2	0.000244	1410	0.000244	1238.6	0.000244	2210.5	0.000244	1552.5	0.000244	2073.4	0.000244
336	Contig2342_at	Barley1_02342	MLOC_57634.1	HC	1	48.3711	230326280	9108.3	0.000244	7662.6	0.000244	7932	0.000244	7517.5	0.000244	6852.2	0.000244	7084.2	0.000244	4992.9	0.000244	5571	0.000244	5219.2	0.000244	4703.2	0.000244	3927.4	0.000244	4449.3	0.000244	5506.3	0.000244	4666.2	0.000244	4212.1	0.000244	1200.4	0.000244	1272.3	0.000244	1394.2	0.000244	5291.2	0.000244	2895.1	0.000244	3975.1	0.000244
337	Contig2345_at	Barley1_02345	MLOC_57634.1	HC	1	48.3711	230326280	3303.7	0.000244	2654.8	0.000244	2305	0.000244	2706.4	0.000244	2246.3	0.000244	2594.5	0.000244	1768.6	0.000244	1849.6	0.000244	2096.9	0.000244	1806.7	0.000244	1762.3	0.000244	1464.2	0.000244	1544.5	0.000244	1992.5	0.000244	1858.3	0.000244	277.5	0.00415	317.6	0.000244	283.6	0.000732	1883.8	0.000244	2155.6	0.000244	1957.6	0.000244
338	Contig2345_s_at	Barley1_02345	MLOC_57634.1	HC	1	48.3711	230326280	7322	0.000244	6228.6	0.000244	6910.3	0.000244	6800.2	0.000244	5313.3	0.000244	5833.4	0.000244	4915.8	0.000244	5263.4	0.000244	4708.7	0.000244	4748.7	0.000244	3819.7	0.000244	4083.2	0.000244	5404.4	0.000244	4527.9	0.000244	4307	0.000244	2119.2	0.000244	1946.7	0.000244	1591.9	0.000244	4283.8	0.000244	5272.7	0.000244	5105.7	0.000244
339	Contig3463_at	Barley1_03463	AK373093	HC	1	48.4419	233246480	57.8	0.149658	73.1	0.080566	54	0.303711	43.2	0.27417	14	0.633789	8.4	0.72583	413.4	0.000244	276.3	0.000244	311.7	0.000244	3.4	0.850342	38.2	0.27417	33	0.366211	77.8	0.080566	95.3	0.095215	126.6	0.005859	1305.5	0.000244	1491.5	0.000244	1879.7	0.000244	14	0.466064	32.8	0.27417	22.2	0.398926
340	Contig3463_s_at	Barley1_03463	AK373093	HC	1	48.4419	233246480	141.7	0.000244	134.5	0.000244	132.6	0.000244	67.1	0.000244	47.3	0.00293	53.8	0.00293	741.8	0.000244	645.3	0.000244	550.4	0.000244	49.7	0.000244	63.3	0.000732	44.6	0.000244	169.8	0.000732	152.5	0.00293	228.7	0.000732	2565.8	0.000244	2785	0.000244	3402.6	0.000244	91.6	0.000244	104.7	0.000244	104.6	0.000732
341	Contig3466_at	Barley1_03466	AK373093	HC	1	48.4419	233246480	1.5	0.780518	1.9	0.780518	3.9	0.72583	2.6	0.828613	0.7	0.976074	0.9	0.828613	4	0.601074	1.8	0.828613	3.6	0.696289	0.7	0.904785	1.2	0.888428	0.8	0.633789	1.5	0.888428	1.6	0.72583	9.6	0.398926	2.3	0.633789	15.6	0.219482	60.5	0.149658	1.4	0.870361	0.7	0.870361	0.7	0.919434
342	Contig13901_at	Barley1_13901	AK368257	HC	1	48.4419	234462920	39.8	0.334473	71.6	0.27417	53.2	0.334473	216.8	0.005859	215.8	0.01416	245	0.005859	136	0.037598	112.5	0.056152	158.6	0.01416	71.3	0.149658	66.5	0.171387	145.5	0.067627	63.1	0.219482	122	0.149658	14.9	0.27417	4.4	0.601074	4.4	0.601074	10.4	0.665527	85.9	0.129639	22.3	0.567627	10.7	0.601074
343	Contig5838_at	Barley1_05838	MLOC_61106.1	HC	1	48.4419	234462920	153.7	0.018555	196	0.000732	107.1	0.149658	3157.5	0.000244	3346.7	0.000244	3236.2	0.000244	399.9	0.000732	338.7	0.00293	338.6	0.000732	550.9	0.000244	363.9	0.000244	790.4	0.000244	60.8	0.095215	57.4	0.246094	50.1	0.27417	41.7	0.432373	28.6	0.366211	31	0.633789	1934.1	0.000244	33.8	0.246094	63.4	0.27417
344	Contig10814_at	Barley1_10814	MLOC_20962.1	HC	1	48.4419	235917440	493.5	0.000244	615.3	0.000244	629.6	0.000244	490.3	0.000244	476.4	0.000244	457.8	0.000244	394.3	0.000244	444.6	0.000244	388.4	0.000244	334.5	0.000732	349	0.000244	394.6	0.000244	417.3	0.000244	350.8	0.000244	358.3	0.000244	399.3	0.000244	459.6	0.000244	583	0.000244	266.8	0.000244	282.5	0.001221	283.5	0.000244
345	Contig15539_at	Barley1_15539	AK374748	HC	1	48.4419	235917440	242.1	0.023926	259.7	0.023926	257.4	0.037598	183.9	0.067627	240.5	0.018555	233.2	0.030273	370.6	0.008057	446.3	0.010742	363.2	0.018555	252.8	0.030273	324.6	0.010742	318.2	0.01416	356.1	0.010742	391.7	0.01416	416.5	0.005859	200.9	0.171387	209.4	0.149658	188.2	0.219482	391.6	0.01416	340.6	0.010742	389.1	0.01416
346	EBem08_SQ004_M17_at	Barley1_29283	MLOC_54217.1	HC	1	48.4419	235917440	166.3	0.010742	146.4	0.046143	148.2	0.01416	118.8	0.149658	95.2	0.19458	122.5	0.095215	129.4	0.030273	161.8	0.023926	187.6	0.030273	156.2	0.023926	149.7	0.00415	194.2	0.023926	247.2	0.00415	247.1	0.001953	265.2	0.001221	337.9	0.001221	264.4	0.001221	184.9	0.00415	399.5	0.000244	435.1	0.000244	467.9	0.000732
347	Contig17692_at	Barley1_17692	MLOC_12086.1	HC	1	48.4419	238144480	220.5	0.046143	185.9	0.056152	179	0.095215	105.6	0.095215	106.3	0.080566	89.8	0.129639	159.7	0.01416	108.1	0.095215	93.8	0.129639	73.8	0.334473	99	0.080566	85.4	0.149658	82.8	0.111572	108.8	0.129639	108.6	0.056152	9.7	0.533936	20.3	0.432373	13.1	0.80542	231.8	0.023926	220.9	0.018555	203.8	0.056152
348	Contig3599_at	Barley1_03599	MLOC_14621.2	HC	1	48.4419	238590880	136.2	0.111572	125.7	0.067627	68.8	0.246094	77.1	0.466064	82.3	0.398926	80.8	0.219482	155.8	0.095215	105.2	0.5	112.6	0.366211	126.4	0.246094	129	0.149658	109.5	0.149658	173.2	0.065186	164.1	0.080566	115.4	0.080566	147	0.095215	113.4	0.149658	155	0.171387	171.4	0.046143	266.7	0.067627	158.8	0.030273
349	Contig16037_at	Barley1_16037	MLOC_27560.2	HC	1	48.5127	243693480	4.4	0.870361	10.2	0.696289	11.8	0.696289	20.3	0.633789	53.8	0.432373	70.6	0.533936	95.7	0.27417	215.5	0.129639	104.5	0.303711	116.8	0.129639	174.3	0.046143	146	0.067627	107.4	0.171387	122.4	0.246094	135.3	0.080566	673.6	0.001953	606.2	0.00415	393.9	0.005859	10.5	0.601074	8.9	0.780518	8.4	0.72583
350	Contig18084_at	Barley1_18084	MLOC_64795.1	HC	1	48.5127	243693480	276.8	0.000244	396.3	0.001953	401.5	0.001953	899.1	0.000244	991.2	0.000244	967.9	0.000244	672.3	0.000244	682.4	0.000244	633.4	0.000244	740	0.000244	775	0.000244	703.1	0.000244	508.2	0.000244	469.9	0.000244	555.4	0.000244	404.1	0.000244	435.1	0.001221	346.5	0.001953	658.2	0.000244	546.8	0.000244	508.8	0.000244
351	Contig7408_s_at	Barley1_07408	AK355927	HC	1	48.5127	243693480	1208.7	0.000244	1003.7	0.000244	557.2	0.000732	1076.7	0.000244	914.5	0.000244	1018.3	0.000732	1196	0.000244	993.7	0.000244	961.1	0.000244	721.4	0.000732	811.9	0.000244	709.7	0.000244	1005.5	0.000244	887.3	0.000244	961.2	0.000244	369.3	0.01416	397.7	0.01416	445.2	0.01416	1428.6	0.000244	1528.9	0.000244	1418.1	0.000244
352	Contig7409_at	Barley1_07409	AK355927	HC	1	48.5127	243693480	416.2	0.000244	428.3	0.000244	255.1	0.030273	353	0.000244	388	0.000244	355.1	0.000244	429.6	0.000244	319	0.000244	342.8	0.000732	264.5	0.018555	236.3	0.001953	263.6	0.001953	283.8	0.000244	440.2	0.000732	343.2	0.000244	162	0.149658	55.9	0.129639	97.6	0.219482	479.7	0.000244	558.6	0.000244	698	0.000244
353	Contig17475_at	Barley1_17475	AK358409	HC	1	48.5127	244523040	52.1	0.111572	38.5	0.111572	35.8	0.149658	40.7	0.067627	28.3	0.080566	51.1	0.080566	33.1	0.056152	44.7	0.037598	47.3	0.080566	156.8	0.001221	144.6	0.001953	147	0.001221	33.5	0.056152	65.9	0.056152	25.5	0.067627	523.2	0.000244	545.5	0.000244	439.3	0.000244	27.7	0.129639	26.9	0.111572	56	0.111572
354	Contig11274_at	Barley1_11274	AK366818	nonHC	1	48.5127	245440640	255	0.030273	278.4	0.018555	298.9	0.018555	226.7	0.01416	238.1	0.010742	246	0.01416	162.9	0.008057	192.6	0.030273	151.1	0.008057	116.4	0.067627	132.7	0.018555	141.9	0.067627	231.5	0.005859	301.4	0.010742	269.3	0.00293	212.3	0.149658	249.8	0.056152	331.5	0.19458	176.2	0.01416	249.9	0.00415	159.5	0.005859
355	Contig17746_at	Barley1_17746	MLOC_50473.1	HC	1	48.5127	245440640	745.9	0.000244	683.9	0.000244	692.4	0.000244	1104.8	0.000244	1116.7	0.000244	1152.9	0.000244	535.1	0.000244	563.6	0.000244	600.9	0.000244	1570.1	0.000244	1458	0.000244	1385.3	0.000244	724	0.000244	864.1	0.000244	930.6	0.000244	586.6	0.000244	607.3	0.000244	800.9	0.000244	1096.2	0.000244	1306.4	0.000244	1514.1	0.000244
356	Contig7447_at	Barley1_07447	AK358499	HC	1	48.5836	245440640	194.2	0.008057	247	0.00293	251.5	0.00415	235.1	0.008057	216.6	0.00415	201.5	0.00293	290.9	0.005859	298	0.001953	255.3	0.001953	219.2	0.001953	241.1	0.00293	280.1	0.00293	174.9	0.005859	151.8	0.008057	160.8	0.001953	91.3	0.018555	85.7	0.046143	92.9	0.067627	90.7	0.010742	83.8	0.023926	107.3	0.023926
357	HU11N19u_at	Barley1_38531	MLOC_59796.1	HC	1	48.5127	245440640	1084	0.000732	825.3	0.000732	932.9	0.001221	499.4	0.001953	611	0.001953	760.7	0.00293	719.1	0.001221	650.6	0.001221	749.1	0.001221	514.4	0.00293	375.1	0.001953	365.3	0.00293	338.9	0.001953	412.8	0.001953	383.5	0.001953	557.4	0.00415	378.9	0.005859	379	0.008057	646.8	0.000244	927.2	0.000244	896.8	0.000732
358	Contig14304_at	Barley1_14304	MLOC_59473.1	HC	1	48.5836	247031560	32	0.19458	61.8	0.037598	43.1	0.095215	26	0.111572	102.9	0.037598	75.8	0.111572	101.2	0.01416	186.3	0.005859	130.8	0.00415	43.5	0.056152	58.5	0.037598	56.2	0.095215	219.8	0.000732	233.8	0.000244	212.2	0.000732	270.2	0.000732	273.1	0.000244	285.6	0.000244	30	0.111572	19.1	0.246094	7.1	0.567627
359	Contig9444_at	Barley1_09444	AK361224	HC	1	48.5836	247031560	216.5	0.129639	141.6	0.149658	171.8	0.095215	297.4	0.056152	201.7	0.037598	213.9	0.037598	219.1	0.056152	162.3	0.149658	214.1	0.080566	76.7	0.219482	62.9	0.171387	83.6	0.171387	221.1	0.037598	111.7	0.171387	131	0.056152	1182.8	0.000244	1126.1	0.000244	937.2	0.000732	202.6	0.018555	190.5	0.01416	152.3	0.037598
360	Contig14011_at	Barley1_14011	MLOC_11805.1	HC	1	48.6544	247318000	599.1	0.001221	873.3	0.001221	605.3	0.005859	518.2	0.001953	688.3	0.001953	589.1	0.001953	661	0.001953	643.7	0.001221	649.3	0.001953	424.1	0.00415	424.2	0.001953	417.3	0.00415	355.1	0.001953	385.5	0.00415	330.7	0.001953	172.2	0.005859	192.8	0.008057	223.5	0.005859	395.5	0.001953	405	0.00415	378.8	0.008057
361	Contig6008_s_at	Barley1_06008	MLOC_36602.1	HC	1	48.5836	247318000	154	0.001953	138.9	0.00293	184.5	0.030273	295.8	0.000244	288.1	0.000244	271.6	0.000244	789	0.000244	581.6	0.000244	895	0.000244	158.5	0.010742	134.7	0.010742	164.9	0.001221	323.5	0.000244	365	0.000244	457.4	0.000244	139.8	0.095215	125.4	0.080566	130	0.246094	549	0.000244	50	0.246094	71.5	0.111572
362	Contig6009_at	Barley1_06009	MLOC_36602.1	HC	1	48.5836	247318000	16.2	0.165527	9.4	0.398926	16	0.432373	7	0.246094	3.3	0.5	9.6	0.219482	28.4	0.095215	5	0.334473	23.9	0.129639	18.8	0.5	2	0.334473	13.1	0.303711	20.2	0.219482	34.4	0.095215	25	0.037598	23.3	0.366211	24.1	0.398926	47.4	0.5	28.4	0.129639	17.7	0.334473	26.4	0.27417
363	Contig7427_at	Barley1_07427	AK363761	HC	1	48.6544	247318000	515.3	0.000244	420.1	0.000244	506	0.000244	481	0.000244	565.2	0.000244	589.6	0.000244	1002.3	0.000244	896.1	0.000244	1137.2	0.000244	308.7	0.000244	291.9	0.000244	343.3	0.000244	408.7	0.000244	385.4	0.000244	451.3	0.000244	471.8	0.000732	225.2	0.000244	224.2	0.001953	925	0.000244	938.3	0.000244	1086.1	0.000244
364	Contig9327_at	Barley1_09327	MLOC_11806.1	HC	1	48.6544	247318000	1779.4	0.000244	1862	0.000244	2096.9	0.000244	1433.8	0.000244	1519.6	0.000244	1431.2	0.000244	1303.3	0.000244	1245.9	0.000244	1225	0.000244	1213.1	0.000244	1256	0.000244	1189.1	0.000244	2260.5	0.000244	2258.8	0.000244	2364.5	0.000244	616.3	0.000244	640	0.000244	818.8	0.000244	1580.3	0.000244	2016.3	0.000244	2123.3	0.000244
365	HVSMEc0011A03f_at	Barley1_53055	MLOC_11805.1	HC	1	48.6544	247318000	417.1	0.000244	1325	0.000244	1657	0.000244	84.5	0.010742	147.4	0.000244	135.4	0.000244	71.2	0.046143	170.6	0.000244	197.3	0.000244	69.2	0.037598	134.8	0.000244	76.9	0.000244	973.1	0.000244	2148.2	0.000244	2299.2	0.000244	3488.1	0.000244	9191.8	0.000244	7219.4	0.000244	169.3	0.000244	1310.2	0.000244	1031.3	0.000244
366	Contig13652_at	Barley1_13652	MLOC_43476.1	HC	1	48.6898	247620560	215.6	0.01416	270.1	0.008057	240.5	0.005859	368.3	0.00293	369	0.001953	467	0.001953	383.9	0.001953	448.5	0.00293	479.1	0.00415	328.5	0.001953	307.9	0.001953	344.5	0.001953	273	0.005859	302.8	0.005859	318.4	0.001953	106.6	0.080566	137.8	0.030273	156.8	0.030273	159.1	0.008057	128.6	0.018555	204.6	0.008057
367	Contig7171_s_at	Barley1_07171	MLOC_65259.2	HC	1	48.6898	247620560	146.1	0.095215	161	0.046143	153.4	0.056152	269.7	0.008057	283.8	0.010742	274.5	0.005859	113.8	0.030273	146.3	0.046143	133.3	0.018555	140.4	0.023926	169.5	0.030273	145.9	0.01416	124.9	0.023926	132.8	0.023926	130.3	0.008057	506	0.01416	316.9	0.00415	490.8	0.018555	148.4	0.008057	92.5	0.056152	126.6	0.056152
368	Contig9764_at	Barley1_09764	AK363116	HC	1	48.6898	247620560	205.1	0.001221	229.5	0.001953	116.2	0.010742	1379.3	0.000244	1279.5	0.000244	1251.6	0.000244	1089.2	0.000732	883.2	0.000244	1225.3	0.000244	187	0.008057	207.1	0.005859	517.7	0.001953	112.6	0.005859	85.2	0.01416	121.8	0.00415	221.9	0.023926	146.4	0.030273	117.8	0.111572	1062.1	0.000244	20.4	0.366211	29.7	0.398926
369	Contig22128_at	Barley1_22128	AK358309	HC	1	48.7252	247854920	788.2	0.000244	876.4	0.000244	719.5	0.000244	921.2	0.000244	742.9	0.000244	728	0.000244	718.6	0.000732	592.5	0.000244	586.8	0.000244	804.3	0.000244	833.9	0.000244	820.7	0.000244	742.8	0.000732	658.3	0.000244	683.6	0.000244	283.9	0.000244	269.8	0.000244	255.5	0.000244	734.5	0.000244	718.4	0.000244	854.2	0.000244
370	Contig10160_at	Barley1_10160	AK370651	HC	1	48.7407	249886040	449.3	0.000732	414.5	0.001953	453.8	0.000732	556.8	0.000732	541.6	0.000244	624.3	0.000732	465.7	0.000244	464.5	0.000732	517.8	0.000732	720.8	0.000244	722.4	0.000244	663.4	0.000244	548.4	0.000732	598	0.000732	545.5	0.000244	523.3	0.000732	527.8	0.000732	514.7	0.001953	564.1	0.000244	396.2	0.000244	768.6	0.000244
371	Contig10896_at	Barley1_10896	MLOC_63273.1	HC	1	48.796	250100560	678	0.000732	597.9	0.000244	702.6	0.000244	685	0.000244	556.6	0.000244	565.8	0.000244	653.3	0.000244	723.3	0.000244	609.7	0.000244	682.4	0.000244	757.1	0.000244	645.8	0.000244	767.8	0.000244	715.1	0.000244	734.6	0.000244	590.4	0.000732	420.5	0.000244	412	0.001221	847.8	0.000244	651.3	0.000244	775.5	0.000244
372	Contig13919_at	Barley1_13919	AK371317	HC	1	48.796	250100560	287.8	0.001221	307	0.001221	281.7	0.001221	192.2	0.001953	282.2	0.001221	269.2	0.001221	420.4	0.000732	316.3	0.001221	321.8	0.001221	270.5	0.001221	346.4	0.001221	273.3	0.000732	287.7	0.001221	269.2	0.001953	281.3	0.000732	199.4	0.010742	222.6	0.01416	155.3	0.023926	165.3	0.000732	215.7	0.001221	217.5	0.001221
373	Contig6959_at	Barley1_06959	MLOC_62633.1	HC	1	48.796	254435600	1100.8	0.000244	810.2	0.000244	984.4	0.000244	901.3	0.000244	816.2	0.000244	905.5	0.000244	855.7	0.000244	623.1	0.000244	768.4	0.000244	974.2	0.000244	810.8	0.000244	869.1	0.000244	1426.5	0.000244	1197.8	0.000244	1183.5	0.000244	880.1	0.000244	736.4	0.000732	647.8	0.000732	1963.5	0.000244	1657.3	0.000244	1658.1	0.000244
374	Contig6421_at	Barley1_06421	MLOC_69599.1	HC	1	48.796	255152320	458.8	0.000244	624.6	0.000244	575.2	0.000244	311.4	0.001953	391.8	0.000244	322.6	0.000244	377.3	0.000244	534.5	0.000732	418.8	0.000732	301.1	0.000244	377.4	0.000244	373.2	0.000244	328.3	0.000244	344.8	0.000732	340.7	0.000244	273.8	0.018555	199.8	0.00415	231.3	0.010742	575.7	0.000244	841.3	0.000732	612.4	0.000244
375	Contig15206_at	Barley1_15206	MLOC_2499.3	HC	1	48.796	255630960	44.9	0.466064	75.4	0.27417	63.1	0.246094	57.3	0.366211	63.3	0.334473	78.3	0.303711	63.1	0.27417	75.9	0.366211	38.2	0.398926	56	0.398926	48.4	0.432373	50	0.432373	61.1	0.246094	67.3	0.27417	49.8	0.432373	120.7	0.080566	117	0.067627	53.2	0.303711	47.6	0.466064	48.3	0.334473	40.5	0.432373
376	Contig6622_at	Barley1_06622	AK371929	HC	1	48.796	255630960	423.1	0.000732	275.2	0.00415	251.4	0.01416	165.7	0.018555	195.5	0.01416	176.1	0.010742	142.2	0.010742	157.5	0.010742	199.1	0.010742	164.8	0.008057	166.6	0.010742	176.8	0.008057	210	0.001953	214.1	0.005859	156.8	0.008057	270	0.01416	274.8	0.008057	270.1	0.018555	401.9	0.001221	410.2	0.000732	444.5	0.000732
377	HVSMEb0014F22f_s_at	Barley1_41285	AK371929	HC	1	48.796	255630960	832.9	0.000244	552.1	0.000244	319.2	0.000244	133.6	0.046143	115.9	0.030273	96.1	0.080566	179.3	0.001953	165.2	0.005859	210.4	0.000732	69.2	0.149658	71.8	0.080566	121.4	0.080566	307.7	0.001221	285	0.000244	254	0.000244	160.8	0.018555	164.4	0.00415	193.5	0.005859	1944.1	0.000244	2288.1	0.000244	1585.4	0.000244
378	Contig6911_at	Barley1_06911	MLOC_36322.1	HC	1	48.796	258138240	2305.2	0.000244	2698.6	0.000244	2127.2	0.000244	1591.4	0.000244	1787.7	0.000244	1710.2	0.000244	1620.3	0.000244	1789.8	0.000244	1691.9	0.000244	1349	0.000244	1282	0.000244	1482.6	0.000244	1372.8	0.000244	1461.6	0.000244	1313.7	0.000244	528.9	0.000244	601.1	0.000244	584.6	0.000244	1482.2	0.000244	1364.8	0.000244	1456.3	0.000244
379	HT10O07u_at	Barley1_37824	MLOC_36322.1	HC	1	48.796	258138240	77.5	0.01416	99.2	0.018555	96.2	0.01416	73.1	0.067627	66.8	0.067627	55	0.080566	75	0.046143	53.7	0.018555	71.7	0.01416	73.3	0.010742	51.1	0.080566	68.6	0.056152	62	0.037598	77.3	0.01416	42.2	0.01416	62.7	0.023926	65.9	0.01416	95.3	0.080566	80.9	0.037598	95	0.018555	81.3	0.037598
380	Contig13313_at	Barley1_13313	AK371947	HC	1	48.796	258481720	53.7	0.018555	76.9	0.037598	83.7	0.018555	65.5	0.080566	47.2	0.067627	51.3	0.095215	73.8	0.00415	66.3	0.023926	99.6	0.023926	54.5	0.046143	30	0.095215	28.5	0.246094	103.2	0.00415	98.6	0.008057	87.4	0.010742	1136.8	0.000244	982.8	0.000732	1023.5	0.000244	53.7	0.046143	64.2	0.008057	73.4	0.01416
381	Contig14475_s_at	Barley1_14475	MLOC_52924.1	HC	1	48.796	258481720	125	0.030273	139.3	0.005859	63.6	0.171387	257.9	0.000244	211.7	0.000244	253.6	0.000244	265	0.000244	279.7	0.000244	281.4	0.000244	547.8	0.000244	727.9	0.000244	569.9	0.000244	468.7	0.000244	417.3	0.000244	498.7	0.000244	527.2	0.000244	726.1	0.000244	779.9	0.000244	281.5	0.000244	344.1	0.000244	246.9	0.000244
382	Contig7338_at	Barley1_07338	MLOC_18308.3	HC	1	48.796	259802320	154.3	0.00293	160.2	0.00293	186.3	0.001953	82.2	0.056152	68.9	0.129639	67.3	0.095215	92.1	0.037598	110.3	0.00415	99.4	0.00415	56.8	0.030273	32.6	0.030273	39	0.023926	73	0.008057	84.4	0.080566	46.9	0.023926	6842.5	0.000244	6012.5	0.000244	7637.4	0.000244	69.9	0.008057	74.6	0.01416	86.3	0.018555
383	HVSMEf0013N13r2_at	Barley1_42454	MLOC_73101.1	HC	1	48.796	259802320	5.2	0.432373	31.5	0.219482	1.9	0.366211	245.4	0.00293	320.8	0.00415	271.8	0.001953	64.9	0.030273	89.9	0.037598	131.9	0.00415	178.4	0.008057	205.1	0.00415	146.6	0.01416	109.1	0.018555	98.2	0.030273	125.4	0.018555	946.5	0.000244	1019.3	0.000244	1269.2	0.000244	9.5	0.398926	1.6	0.601074	3.6	0.466064
384	Contig14570_at	Barley1_14570	MLOC_11693.1	HC	1	48.796	261020000	19.9	0.466064	32.8	0.366211	28.9	0.466064	4.4	0.601074	10.7	0.533936	21.5	0.432373	9.1	0.466064	17.6	0.5	40.1	0.303711	47.3	0.219482	21.7	0.303711	32.6	0.27417	7.6	0.432373	31.2	0.246094	29.1	0.466064	733.3	0.000732	678.9	0.000732	888.6	0.000732	33.8	0.27417	49.9	0.19458	40.6	0.398926
385	Contig5122_at	Barley1_05122	AK364999	HC	1	48.8846	262718800	280.8	0.001953	236.2	0.00293	264.4	0.001953	242.4	0.00293	269	0.001221	240.7	0.001953	373	0.001953	318	0.001221	425.4	0.00415	309.9	0.001953	302.3	0.000732	254.5	0.00415	320.5	0.001221	376.8	0.000732	365.2	0.000732	299.2	0.005859	275.8	0.00293	302.2	0.008057	472.2	0.000732	467.2	0.000732	467.5	0.000732
386	Contig21366_at	Barley1_21366	MLOC_75204.1	HC	1	48.9377	263151560	756.9	0.000244	388.4	0.000244	398.2	0.000244	673.7	0.001953	397.8	0.001953	491.6	0.001953	510.1	0.000244	485.8	0.001221	523.2	0.001953	506.3	0.000244	691.8	0.001221	402.3	0.000244	676.7	0.000244	446.8	0.000244	578.7	0.000732	439	0.001953	433.7	0.001221	343.6	0.001953	580.3	0.000244	532.4	0.000244	702.2	0.00415
387	Contig2822_s_at	Barley1_02822	MLOC_75202.1	HC	1	48.9377	263151560	2596.8	0.000244	2438.9	0.000244	3061.6	0.000244	2888.7	0.000244	2643.4	0.000244	2549.5	0.000244	2259.8	0.000244	2765	0.000244	2558.2	0.000244	2677.1	0.000244	2447.7	0.000244	2726.7	0.000244	2287.8	0.000244	2173.7	0.000244	2034	0.000244	1725.3	0.000732	1505.7	0.001953	1487.2	0.00293	1197.9	0.000244	824.4	0.000244	1181.8	0.000244
388	Contig5277_at	Barley1_05277	AK368457	nonHC	1	48.9377	263151560	1448.5	0.000732	818.7	0.001221	664.5	0.001953	565.6	0.000732	379.7	0.00293	373.5	0.00293	1563.5	0.000244	1458.6	0.000244	1232.2	0.000244	263.9	0.00293	270.8	0.001953	327.3	0.00293	311.5	0.001221	295.8	0.00293	272.5	0.001221	187.3	0.018555	169	0.008057	121.5	0.018555	191	0.00293	153.1	0.018555	138.4	0.023926
389	Contig5277_s_at	Barley1_05277	AK368457	nonHC	1	48.9377	263151560	4728	0.000244	3088.1	0.000244	2700.2	0.000244	1482.3	0.000244	1257.5	0.000244	1453.2	0.000244	5362.4	0.000244	5025.7	0.000244	4237.7	0.000244	650.4	0.000244	619.3	0.000244	1030.4	0.000244	825	0.000244	665.5	0.000244	605.6	0.000244	116.7	0.01416	113.8	0.030273	92.4	0.149658	335.7	0.001221	124.6	0.01416	128.1	0.023926
390	Contig6595_at	Barley1_06595	MLOC_72838.1	HC	1	48.9377	263151560	221.6	0.00293	220.7	0.010742	225.5	0.005859	113.2	0.023926	120.8	0.046143	107.5	0.037598	139.5	0.023926	149.7	0.037598	135.7	0.095215	131.8	0.030273	130	0.023926	123.4	0.037598	317.2	0.00293	176	0.008057	209.3	0.00293	3184.7	0.000244	2810.7	0.000244	3050.6	0.000244	99.2	0.046143	93.1	0.030273	98.1	0.056152
391	Contig9751_at	Barley1_09751	MLOC_5314.1	HC	1	48.9377	263316480	311.8	0.001953	312.7	0.00415	307.9	0.00415	382.6	0.000244	401.9	0.000732	428.1	0.000732	292.5	0.001221	357.5	0.001221	396.4	0.001953	394.5	0.000244	488	0.000244	501.8	0.000244	227.5	0.000244	248.6	0.000244	336.2	0.000244	321.7	0.000244	311.3	0.000244	397.1	0.000732	357.2	0.000244	375.8	0.000244	397.8	0.000244
392	Contig7337_at	Barley1_07337	MLOC_61233.2	HC	1	49.0439	263723200	50.5	0.303711	62.3	0.303711	43.6	0.366211	72	0.19458	67.6	0.19458	65	0.111572	501.3	0.001953	579	0.00415	418.9	0.005859	266.1	0.01416	505.8	0.001221	323.8	0.00415	153.1	0.018555	175	0.023926	175.9	0.023926	475.2	0.001953	398.1	0.010742	249.7	0.046143	41	0.111572	6.7	0.5	44.7	0.149658
393	Contig10656_at	Barley1_10656	MLOC_53980.1	HC	1	49.0793	266246600	584.4	0.000244	513.5	0.000244	591.8	0.000244	477.5	0.000244	462.5	0.000244	422.1	0.000244	817.2	0.000244	710.9	0.000244	742.7	0.000244	592.8	0.000244	597.9	0.000244	593.4	0.000244	660.8	0.000244	566.8	0.000244	617.3	0.000244	577.4	0.000244	581.9	0.000244	533.6	0.000244	434.8	0.000244	357.8	0.000244	353.4	0.000244
394	Contig15827_at	Barley1_15827	MLOC_69545.2	HC	1	49.0793	266246600	712	0.010742	697.5	0.008057	786.3	0.010742	710.4	0.01416	705.8	0.030273	651.2	0.01416	685.4	0.01416	912.3	0.010742	715.4	0.01416	840.1	0.008057	910.4	0.008057	869.1	0.005859	916.8	0.005859	924.5	0.008057	960.8	0.005859	880.4	0.010742	837.6	0.008057	951.9	0.018555	437.5	0.008057	326.4	0.01416	428.1	0.010742
395	Contig6267_at	Barley1_06267	MLOC_56006.1	HC	1	49.0793	266246600	446.3	0.001953	435.3	0.001953	477.2	0.00293	374.7	0.001953	348.9	0.001953	374.4	0.00415	926.6	0.000732	947	0.000732	973.5	0.000732	811.6	0.000732	1094.1	0.000732	912.1	0.000732	632.5	0.001221	935.3	0.001953	751.1	0.001221	876.8	0.001221	1023.5	0.001221	842.4	0.00293	785.3	0.000732	1580	0.000732	1105.3	0.001221
396	Contig6757_at	Barley1_06757	AK374119	HC	1	49.0793	266246600	692.1	0.000244	713.4	0.000244	775.1	0.000244	685.4	0.000244	774.1	0.000244	685	0.000244	590.4	0.000244	558.7	0.000244	611.5	0.000244	533.2	0.000244	580.5	0.000244	554.2	0.000244	508.3	0.000244	462.1	0.000244	478	0.000244	128.5	0.005859	98.3	0.008057	138.9	0.001221	636.1	0.000244	797.7	0.000244	767.2	0.000244
397	Contig9281_at	Barley1_09281	AK371419	HC	1	49.0793	266246600	171.5	0.080566	132	0.037598	210.6	0.046143	88.2	0.246094	75.9	0.246094	55.7	0.398926	106.8	0.056152	133.5	0.067627	154.1	0.095215	63.1	0.366211	73.7	0.171387	48.5	0.398926	128.5	0.067627	133.2	0.080566	128.3	0.046143	320.6	0.030273	387.2	0.018555	332.2	0.030273	142.3	0.056152	183.1	0.046143	190.5	0.067627
398	Contig8629_at	Barley1_08629	AK364646	HC	1	49.0793	267187760	377.3	0.000244	418.1	0.000732	457.2	0.000732	719.4	0.000244	608.6	0.000244	661.9	0.000244	717.2	0.000244	842	0.000244	670.2	0.000244	751.1	0.000244	884.4	0.000244	703.1	0.000244	586.7	0.000244	610.4	0.000244	626.4	0.000244	746.9	0.000244	699.6	0.000244	679.1	0.000244	492.6	0.000244	528.7	0.000244	504.1	0.000244
399	Contig16580_at	Barley1_16580	MLOC_44519.1	HC	1	49.1103	269303200	358.8	0.030273	524.3	0.008057	543	0.008057	732.5	0.000732	752.1	0.000244	759.3	0.000244	356.3	0.010742	337.4	0.008057	556.7	0.008057	856	0.000732	731.3	0.000244	747.6	0.000732	201.2	0.037598	274.9	0.037598	277.8	0.018555	152.6	0.111572	110.7	0.095215	109.9	0.219482	411.3	0.01416	274.1	0.037598	316.8	0.046143
400	Contig6302_at	Barley1_06302	MLOC_20566.1	HC	1	49.1103	269303200	300.3	0.030273	270.9	0.046143	287.8	0.037598	137.2	0.19458	133.2	0.111572	113.2	0.246094	187.4	0.111572	143.1	0.111572	182.6	0.149658	186.3	0.080566	188.3	0.067627	175	0.171387	266.7	0.01416	336.5	0.018555	350.8	0.008057	1382	0.000244	1180.1	0.001221	1183.2	0.000732	360.7	0.01416	454.8	0.005859	483	0.005859
401	Contig5517_at	Barley1_05517	AK251386.1	HC	1	49.2564	270182360	497.8	0.001221	484.2	0.000732	582.5	0.001221	439.4	0.005859	442.1	0.001953	517.1	0.00293	359	0.00293	339.9	0.008057	320.4	0.008057	306	0.008057	314.7	0.005859	314.8	0.005859	303.4	0.005859	279	0.01416	294.7	0.001953	112.6	0.149658	134.2	0.149658	155.6	0.149658	257.5	0.000732	224	0.001953	237.9	0.000732
402	Contig11385_at	Barley1_11385	AK361690	HC	1	49.5321	271623240	313.3	0.000244	206.7	0.000244	251.3	0.000244	178.4	0.000244	163.3	0.000244	120.6	0.000244	114	0.000732	131.8	0.008057	110.7	0.001221	128	0.000732	143.2	0.00293	143.1	0.000732	188	0.000732	242.6	0.001953	173.5	0.000732	82.8	0.001221	73.5	0.005859	104.8	0.010742	349	0.000244	472.3	0.000244	447.3	0.000244
403	Contig19761_at	Barley1_19761	AK369037	HC	1	49.5321	271623240	326.7	0.023926	357.5	0.008057	389.4	0.023926	219.8	0.095215	208.4	0.080566	216.9	0.129639	343.3	0.00415	376.7	0.00415	310.8	0.010742	234.6	0.095215	245.4	0.018555	280.6	0.030273	337	0.005859	404.8	0.005859	329.8	0.005859	222.2	0.030273	221.9	0.010742	272.6	0.030273	463.6	0.00293	634.3	0.001953	545.3	0.00293
404	Contig7318_at	Barley1_07318	AK360494	HC	1	49.6105	272005160	418.4	0.018555	422.3	0.023926	368.8	0.018555	740.5	0.00293	814.2	0.001953	662.4	0.00293	614.6	0.001221	546.4	0.00293	708.4	0.008057	789.8	0.001953	848.3	0.001953	749.6	0.00293	503	0.018555	525.4	0.018555	424.3	0.008057	1073.7	0.001221	996.2	0.001221	1095	0.001221	480.1	0.00293	329.1	0.00415	593.5	0.018555
405	Contig14953_at	Barley1_14953	AK366173	HC	1	49.7167	273119920	103.7	0.080566	98.6	0.111572	116.9	0.080566	79.2	0.27417	98.2	0.19458	95.2	0.111572	75.9	0.111572	102.1	0.219482	122.3	0.149658	218.8	0.056152	162.1	0.056152	153.5	0.095215	80.9	0.19458	102.9	0.111572	76.9	0.149658	125	0.19458	124.5	0.067627	124.5	0.334473	51.1	0.080566	70.8	0.111572	96.1	0.149658
406	Contig4491_s_at	Barley1_04491	MLOC_5941.2	HC	1	49.7521	273805640	459.2	0.067627	727.1	0.067627	599.2	0.080566	1245.3	0.037598	1134.9	0.023926	1160.8	0.037598	1336	0.030273	1158.6	0.030273	1340.6	0.046143	1680.9	0.030273	1390.6	0.010742	1307.1	0.023926	876.3	0.046143	1006.9	0.056152	887.6	0.046143	1108.2	0.018555	1218.4	0.046143	1168.9	0.046143	452	0.046143	261.9	0.080566	278	0.129639
407	Contig5120_at	Barley1_05120	MLOC_5942.1	HC	1	49.7521	273805640	373.1	0.001221	437.5	0.001953	533.7	0.001953	185.1	0.046143	180	0.018555	214.5	0.067627	194.8	0.010742	199	0.018555	186.4	0.018555	83.8	0.19458	99.6	0.037598	127.4	0.030273	320.8	0.001953	210	0.01416	231.3	0.001953	352.3	0.000732	295.6	0.001221	291.3	0.00293	185.9	0.010742	182	0.056152	165.4	0.056152
408	Contig16386_at	Barley1_16386	AK363693	HC	1	49.8229	274532280	116.2	0.005859	107.7	0.001953	83.3	0.010742	90.3	0.005859	102.4	0.001221	93.3	0.000244	206.1	0.000244	181.4	0.000244	170.9	0.000244	203.7	0.000244	289.7	0.000244	243.9	0.000244	354.8	0.000244	445.2	0.000244	424.2	0.000244	632.8	0.000732	567.7	0.001221	572.2	0.001221	124.8	0.000732	118.7	0.000244	176.9	0.000732
409	Contig12071_at	Barley1_12071	MLOC_64004.1	HC	1	49.9848	276412120	301.5	0.080566	448.5	0.018555	335	0.037598	423	0.030273	353.9	0.018555	445.9	0.01416	355.5	0.030273	402.7	0.030273	290	0.067627	367	0.030273	390	0.008057	439.4	0.023926	689.3	0.001953	644.4	0.001953	621	0.001953	336.1	0.023926	365.7	0.023926	536.1	0.010742	115	0.111572	77.6	0.432373	97	0.466064
410	Contig13695_at	Barley1_13695	MLOC_32593.1	HC	1	49.9848	276412120	352.1	0.000732	300.4	0.001953	291.6	0.001221	324.1	0.001221	293.4	0.001221	224.2	0.001221	342	0.000732	311.2	0.000732	201.9	0.000244	510.2	0.001221	407.1	0.000244	514.1	0.000732	379.5	0.001953	298.8	0.001953	425.3	0.000732	406.4	0.001953	327.2	0.000732	336	0.001221	687.3	0.000732	950.6	0.000732	838.1	0.000732
411	Contig23488_at	Barley1_23488	MLOC_44120.3	HC	1	49.8584	276412120	930.4	0.000244	1106.8	0.000732	1113.8	0.000244	1395.4	0.000244	1372.2	0.000244	1355	0.000244	1961.6	0.000244	2140.3	0.000244	1753.6	0.000244	1789.6	0.000244	2360	0.000244	1785.8	0.000244	1505.2	0.000244	1517.8	0.000244	1670.5	0.000244	1387.7	0.000244	1512	0.000244	1378.8	0.000244	685.7	0.000732	625.5	0.000244	702.4	0.000244
412	Contig68_at	Barley1_00068	MLOC_67213.1	HC	1	49.8229	276412120	329.7	0.149658	510.7	0.046143	157.5	0.398926	1201.7	0.010742	994.9	0.008057	1219.6	0.008057	253.9	0.19458	454.5	0.111572	313.2	0.129639	390.7	0.046143	523.9	0.018555	405.4	0.046143	171.5	0.27417	186.3	0.27417	150.2	0.303711	525.3	0.018555	762.7	0.010742	630.2	0.030273	405.4	0.080566	284.1	0.19458	248.7	0.19458
413	EBpi01_SQ005_N10_at	Barley1_29971	MLOC_60138.1	HC	1	50.0531	276412120	2792.3	0.000244	2908.9	0.000244	2232.5	0.000244	2193.3	0.000244	2204	0.000244	2640.5	0.000244	1563.9	0.000244	1707	0.000244	1927.5	0.000244	1710.7	0.000244	1659.5	0.000244	1610.8	0.000244	1508.2	0.000244	1497.2	0.000244	1396.8	0.000244	503.7	0.000244	431.5	0.000244	448.6	0.001221	1691.4	0.000244	1985.3	0.000244	1959.1	0.000244
414	Contig11817_at	Barley1_11817	AK367293	HC	1	50.4249	276923000	1893.5	0.000244	2119.9	0.000244	2042.9	0.000244	1698	0.000244	1836.3	0.000244	1780.5	0.000244	1716.1	0.000244	1797.8	0.000244	1788.8	0.000244	1352.8	0.000244	1027.3	0.000244	1197.8	0.000244	1224.7	0.000244	1114	0.000244	1064.2	0.000244	397.9	0.000244	352.8	0.000244	437.7	0.00293	1406.8	0.000244	1355.2	0.000244	1461.2	0.000244
415	Contig12564_at	Barley1_12564	MLOC_43199.1	nonHC	1	50.4249	276923000	9312.1	0.000244	8321.9	0.000244	8869.9	0.000244	10024.9	0.000244	7453.5	0.000244	7908.9	0.000244	4549	0.000244	3714.2	0.000244	4792.4	0.000244	8954.4	0.000244	6174.3	0.000244	6958	0.000244	1169	0.01416	1098.3	0.01416	812.2	0.010742	68.2	0.334473	175.3	0.149658	22.1	0.665527	5087.1	0.000244	178.6	0.030273	367.6	0.00415
416	Contig2990_at	Barley1_02990	MLOC_68184.1	HC	1	50.1771	276923000	132.3	0.000732	36.9	0.005859	28.2	0.01416	441.7	0.000732	560.1	0.000244	547.5	0.000244	466.8	0.000244	355.3	0.000732	329.5	0.000244	76.3	0.008057	128.9	0.000732	74.6	0.000244	54.6	0.000732	82.1	0.001221	142	0.000244	22.4	0.111572	35.9	0.00293	63.8	0.01416	95	0.001953	1.8	0.5	14.2	0.219482
417	Contig2992_s_at	Barley1_02992	MLOC_65311.2	HC	1	50.1771	276923000	483.3	0.000732	622.4	0.000244	306.9	0.001953	3473.3	0.000244	3937.6	0.000244	3536.3	0.000244	3185.9	0.000244	3315.2	0.000244	4442.7	0.000244	291.8	0.001221	332.5	0.000732	390.4	0.000732	668.5	0.000732	578.4	0.000732	729.2	0.000244	1075.7	0.000244	964.5	0.000244	735.4	0.000244	637.9	0.000244	15.5	0.366211	4.6	0.665527
418	S0001000058B11F1_at	Barley1_52666	MLOC_71477.2	HC	1	50.4249	276923000	85.1	0.129639	108.6	0.067627	75.7	0.111572	71.8	0.171387	41.1	0.27417	51.9	0.067627	87.6	0.018555	94.7	0.010742	97.2	0.010742	70	0.095215	38	0.056152	73.2	0.030273	122.5	0.023926	181.8	0.008057	128.7	0.008057	79.6	0.056152	79.7	0.080566	92.8	0.129639	64.9	0.129639	55.4	0.067627	68.2	0.171387
419	Contig10691_at	Barley1_10691	MLOC_44162.2	HC	1	50.4249	278797880	97.5	0.056152	48.1	0.095215	84.6	0.080566	103.6	0.030273	69.6	0.023926	118.4	0.030273	53.3	0.010742	116.1	0.01416	103.7	0.01416	151.5	0.030273	120.2	0.010742	157.8	0.00415	121.1	0.018555	129.6	0.01416	107.6	0.008057	100.9	0.018555	105.9	0.01416	129.7	0.018555	78.4	0.037598	64.7	0.005859	84.8	0.037598
420	Contig10691_s_at	Barley1_10691	MLOC_44162.2	HC	1	50.4249	278797880	928.8	0.000244	702.4	0.000244	800.9	0.000244	1148	0.000244	834.6	0.000244	935.1	0.000244	1191.3	0.000244	1304.1	0.000244	1069.2	0.000244	1348.6	0.000244	1464.9	0.000244	1276.5	0.000244	1281.1	0.000244	1106.7	0.000244	1426.1	0.000244	1855.9	0.000244	1759.2	0.000244	1630.5	0.000244	1512.2	0.000244	1667.5	0.000244	1600.5	0.000244
421	Contig13140_at	Barley1_13140	AK356632	HC	1	50.4249	278797880	666.9	0.000244	590.3	0.000244	561.3	0.000244	506.4	0.000244	622	0.000244	466.6	0.000244	727.1	0.000244	684.8	0.000244	647.5	0.000244	484.6	0.000244	338	0.000244	476.9	0.000244	308.7	0.000732	318.8	0.000244	320.7	0.000244	143.4	0.001221	140.2	0.000732	206.3	0.005859	333.6	0.000244	496	0.000244	589.7	0.000244
422	Contig9716_at	Barley1_09716	AK375253	HC	1	50.4249	278797880	727.1	0.000244	794.1	0.000244	832.9	0.000244	2139.7	0.000244	1895.4	0.000244	2047	0.000244	1568	0.000244	1493.2	0.000244	1661	0.000244	820.6	0.000244	837.3	0.000244	1120.5	0.000244	252.3	0.005859	253.3	0.018555	248.2	0.005859	208.6	0.030273	205.3	0.030273	221.3	0.037598	513.5	0.000244	83	0.080566	95.7	0.080566
423	Contig12296_at	Barley1_12296	MLOC_57896.1	HC	1	50.573	280610760	506.9	0.000732	517.7	0.000732	491.8	0.000732	654.2	0.000732	713	0.000244	752.4	0.000244	507.9	0.000244	358.3	0.000732	403.9	0.000732	806.1	0.000244	882.4	0.000244	903.2	0.000244	429.8	0.000732	538.6	0.000732	509.2	0.000244	262.3	0.01416	211.5	0.00293	261.7	0.005859	573.7	0.000244	609.4	0.000732	530.4	0.000732
424	Contig3408_at	Barley1_03408	MLOC_12710.1	HC	1	50.573	280610760	2914	0.000244	4194.4	0.000244	4466.2	0.000244	3469.6	0.000244	3832.7	0.000244	3651.5	0.000244	2585.6	0.000244	3001	0.000244	3104.1	0.000244	2548.4	0.000244	2788.6	0.000244	2876.6	0.000244	2433.7	0.000244	2797.3	0.000244	2521.2	0.000244	1340.4	0.000244	1343.4	0.000244	1401.6	0.000244	1886.8	0.000244	1649.4	0.000244	2278	0.000244
425	Contig15205_at	Barley1_15205	AK375751	HC	1	50.6399	282950640	196.4	0.149658	111.9	0.111572	181.2	0.149658	54.2	0.334473	104.3	0.219482	17.5	0.366211	214.8	0.046143	139.1	0.046143	134.7	0.080566	28.7	0.27417	81.4	0.171387	73.2	0.129639	167.5	0.111572	146.8	0.149658	181.4	0.067627	74.4	0.149658	122.4	0.095215	61.6	0.246094	155.1	0.129639	189.2	0.095215	199.2	0.080566
426	Contig10312_at	Barley1_10312	AK252157.1	HC	1	50.8499	284168320	237.8	0.030273	381	0.005859	340.9	0.010742	363	0.018555	437.4	0.00293	434.3	0.008057	605.1	0.001953	714	0.001953	664.8	0.001953	493.4	0.005859	602	0.001953	600.8	0.001953	633	0.001221	759.5	0.001953	677.9	0.001221	499.4	0.001953	668.5	0.001221	637.4	0.001953	263.8	0.008057	378.3	0.00293	411.5	0.00415
427	Contig10636_at	Barley1_10636	AK370290	HC	1	50.8499	284168320	61.7	0.129639	59.2	0.149658	64.4	0.171387	98.1	0.129639	64.4	0.111572	84.4	0.056152	121.8	0.01416	113.6	0.046143	84.8	0.056152	68.4	0.171387	146.3	0.030273	119.6	0.037598	114	0.046143	94.2	0.080566	128.5	0.010742	111.2	0.067627	126.6	0.095215	139.7	0.212891	65.9	0.171387	70	0.129639	98	0.095215
428	Contig10637_s_at	Barley1_10637	MLOC_61942.1	HC	1	50.8499	284168320	235.4	0.001953	223	0.00415	227.8	0.001221	291.2	0.001221	212.1	0.000732	273.9	0.00293	363.3	0.001221	359.2	0.001221	333.1	0.001953	323.8	0.001221	355.6	0.001221	399	0.001221	333.7	0.001221	315.2	0.001221	339.5	0.001221	378.4	0.001221	427.2	0.001221	364.5	0.001953	253.6	0.001221	298.5	0.001221	400.7	0.000732
429	Contig13113_at	Barley1_13113	MLOC_61942.1	HC	1	50.8499	284168320	475.7	0.000732	499.9	0.000732	475.1	0.000244	541.8	0.000244	622.7	0.000244	620	0.000244	665.9	0.000244	655.5	0.000244	639.1	0.000244	725	0.000244	646	0.000244	652.1	0.000244	729.7	0.000244	723.8	0.000244	800.9	0.000244	607.5	0.000244	362.4	0.001221	422.6	0.000732	677.9	0.000244	722.3	0.000244	780.6	0.000244
430	Contig8040_at	Barley1_08040	MLOC_67926.1	HC	1	50.8499	284168320	1268.5	0.000244	1157.3	0.000244	1331.1	0.000244	717.6	0.000244	932.2	0.000244	835.1	0.000244	456.1	0.000244	410.2	0.000732	385.9	0.000244	835.3	0.000244	760.6	0.000244	839.8	0.000244	1121.2	0.000244	866.1	0.000244	894.5	0.000244	1006.4	0.000244	833.6	0.000244	1043.7	0.000244	1079.6	0.000244	1144.9	0.000244	1130.8	0.000244
431	Contig14887_at	Barley1_14887	AK362909	HC	1	50.8853	284785840	118.1	0.037598	100.1	0.030273	91.7	0.037598	353.4	0.001953	329.7	0.001953	329.8	0.001953	163.7	0.018555	126.3	0.01416	181.7	0.00415	258.3	0.00293	235	0.00293	245.9	0.00293	196.6	0.018555	181.1	0.010742	183.5	0.00415	159.6	0.030273	113.9	0.010742	174.7	0.030273	229	0.00293	195.6	0.001953	209.3	0.00415
432	Contig11546_at	Barley1_11546	MLOC_71540.1	HC	1	51.1755	285603000	729.5	0.001221	726.1	0.00415	757.5	0.00293	487.5	0.00415	612.1	0.001953	459.3	0.00293	583.5	0.00293	444.4	0.00293	475.5	0.00293	417.1	0.00415	450.9	0.00415	436.9	0.00293	332.7	0.005859	308.4	0.005859	355.1	0.00415	171.3	0.095215	237	0.067627	189.2	0.111572	558.8	0.000732	773.8	0.001953	639.2	0.001953
433	Contig3709_at	Barley1_03709	AK355508	HC	1	51.1755	285603000	126.2	0.080566	258.7	0.056152	256.5	0.111572	94.9	0.067627	185.8	0.030273	244.5	0.037598	356.8	0.005859	462.5	0.008057	347	0.01416	227.6	0.037598	384.5	0.005859	312.2	0.008057	163.8	0.046143	238.8	0.030273	251.2	0.023926	162.9	0.037598	299.9	0.01416	263.1	0.030273	133.8	0.149658	94.2	0.111572	133.6	0.149658
434	Contig3709_s_at	Barley1_03709	AK355508	HC	1	51.1755	285603000	260.7	0.001221	281.8	0.000732	223.4	0.000244	336.1	0.000244	381.6	0.000244	325.3	0.000244	731.2	0.000244	658	0.000244	812.5	0.000244	589.4	0.000244	622	0.000244	618.8	0.000244	382.1	0.000244	427.2	0.000244	387.8	0.000244	595.6	0.000732	655.2	0.000244	493.1	0.000244	203.4	0.000244	193.5	0.001221	218.9	0.000244
435	HT08J05u_at	Barley1_37670	AK355508	HC	1	51.1755	285603000	660.6	0.00415	732.8	0.001953	712.5	0.00415	730.9	0.00415	721.7	0.001221	788.9	0.00415	915.4	0.000732	1143.6	0.000732	1042.5	0.001221	1014.1	0.001953	903.9	0.000244	1088.9	0.000732	661.2	0.00293	743	0.005859	689.8	0.001953	719.3	0.000244	538.4	0.000244	827.5	0.000732	829.6	0.001221	1032.1	0.000732	825.9	0.001953
436	Contig4013_at	Barley1_04013	AK361745	HC	1	51.4518	286595000	2054.9	0.000244	2078.9	0.000244	2138.1	0.000244	1901.5	0.000244	1522.5	0.000244	1620.3	0.000732	1448.6	0.000244	1674.7	0.000244	1829.2	0.000244	1793	0.000244	1384	0.000244	1323.3	0.000244	1446.2	0.000244	1744.8	0.000244	1504	0.000244	1084.6	0.000244	970.5	0.000244	888	0.000732	3006.4	0.000244	3297.2	0.000244	3408.1	0.000244
437	Contig2877_at	Barley1_02877	MLOC_70189.1	HC	1	51.4873	287440680	271	0.000244	377	0.000244	358.4	0.001953	1630.3	0.000244	1361.4	0.000244	1665.5	0.000244	1794.1	0.000244	1703.4	0.000244	1584.3	0.000244	1519.6	0.000244	1548.5	0.000244	1653.2	0.000244	1496.4	0.000244	1191.7	0.000244	1352.6	0.000244	2980.2	0.000732	3019.8	0.000732	3174.9	0.001221	317.9	0.001221	92.6	0.037598	100.5	0.023926
438	Contig9023_at	Barley1_09023	AK366829	HC	1	51.4873	287440680	1062.6	0.000244	1069.5	0.000244	1019.5	0.000244	736.1	0.000244	783.7	0.000244	673.1	0.000244	804.4	0.000244	841.2	0.000244	809.8	0.000244	629.8	0.000244	644.8	0.000244	719.3	0.000244	731.9	0.000244	694.3	0.000244	783.8	0.000244	419.6	0.000732	495	0.001953	457.2	0.00415	1304.6	0.000244	1430.4	0.000244	1314	0.000244
439	Contig12710_at	Barley1_12710	MLOC_4431.2	HC	1	51.5227	288571560	103.6	0.030273	125.7	0.008057	108.1	0.018555	20.7	0.27417	22.8	0.303711	30	0.19458	59.9	0.067627	64.8	0.01416	49.5	0.018555	17.7	0.334473	5.3	0.432373	24.7	0.149658	175.5	0.005859	92.9	0.00415	91.6	0.010742	571.7	0.000244	551.9	0.000244	674.1	0.000244	44.2	0.149658	47.3	0.149658	67.4	0.046143
440	Contig12839_at	Barley1_12839	MLOC_44350.1	HC	1	51.5062	288571560	42.2	0.633789	88	0.366211	83.1	0.5	81.2	0.780518	53.7	0.466064	30.2	0.601074	328.6	0.010742	388.9	0.010742	354.7	0.010742	64.4	0.567627	79.8	0.398926	70.8	0.398926	125.4	0.219482	134.5	0.246094	125.5	0.095215	192.6	0.095215	181.5	0.129639	182.5	0.111572	80.5	0.334473	88.2	0.27417	137.9	0.303711
441	Contig14964_at	Barley1_14964	MLOC_11892.1	HC	1	51.5062	288571560	539	0.000732	516.1	0.000732	587.6	0.000732	270.2	0.000244	377.9	0.000244	399	0.000732	176.2	0.008057	166.4	0.008057	188.6	0.008057	237.5	0.000244	285.8	0.000244	263.2	0.000244	565.9	0.000732	430.9	0.000244	715.5	0.000244	146.9	0.030273	54.2	0.01416	56.1	0.030273	545.7	0.000244	580.4	0.000244	576.9	0.000244
442	Contig18910_at	Barley1_18910	MLOC_10168.1	HC	1	51.5062	288571560	2.8	0.976074	8.6	0.870361	7.2	0.888428	5.9	0.932373	5	0.943848	6	0.888428	8.6	0.72583	9.8	0.780518	6.9	0.870361	6.6	0.953857	8	0.888428	5.5	0.919434	4.9	0.870361	3.6	0.932373	3.9	0.870361	13.7	0.696289	7.5	0.888428	11.2	0.828613	7.5	0.919434	3.5	0.888428	7.1	0.828613
443	Contig25555_at	Barley1_25555	MLOC_15144.2	nonHC	1	51.5227	288571560	80.9	0.19458	66.9	0.246094	75.7	0.219482	46.3	0.366211	54.8	0.19458	42.3	0.366211	44.9	0.19458	32.4	0.366211	55.1	0.303711	42.9	0.246094	37.3	0.27417	35.9	0.27417	46.5	0.19458	75.3	0.149658	48.3	0.129639	20.5	0.398926	45	0.171387	66.8	0.149658	80.9	0.067627	74.4	0.037598	85.6	0.095215
444	HVSMEg0018F23r2_at	Barley1_43360	MLOC_75615.1	HC	1	51.5581	288571560	1328.8	0.001953	1530.7	0.000732	1387.3	0.001221	1779.9	0.000732	1756.9	0.000732	1886.8	0.000732	502.3	0.00293	550.2	0.00415	512	0.00415	1493.6	0.001221	1330.3	0.001221	1226.3	0.001221	1757.9	0.000732	1676.3	0.000732	1453.4	0.000732	360.2	0.008057	200.1	0.023926	270.7	0.056152	1015.4	0.001221	844.5	0.001221	1089.1	0.001221
445	Contig11047_at	Barley1_11047	AK355500	HC	1	51.5581	289428400	412	0.000732	371.9	0.000732	338.1	0.000732	603.7	0.000732	615.1	0.000732	597	0.000732	471.4	0.000732	454.8	0.000732	449.1	0.000732	718.4	0.000732	677.6	0.000732	567.2	0.000732	497.2	0.000732	471.8	0.000732	636.1	0.000732	438.4	0.000732	397.1	0.000732	444.1	0.000732	663	0.000732	659	0.000732	597.7	0.000732
446	Contig11149_at	Barley1_11149	MLOC_44822.1	HC	1	51.5581	289428400	173.8	0.000732	178.7	0.000244	114.6	0.00293	1140	0.000244	1189.6	0.000244	1333.6	0.000244	590.7	0.000244	243.5	0.000244	576.7	0.000244	965.1	0.000244	1058.1	0.000244	1313.5	0.000244	104.1	0.000244	107.4	0.000244	129.6	0.000244	32.5	0.171387	70.8	0.01416	49.2	0.171387	834.4	0.000244	40.4	0.046143	66.9	0.030273
447	Contig10495_s_at	Barley1_10495	MLOC_65472.1	nonHC	1	51.5581	291034200	630.5	0.005859	583.3	0.005859	558.8	0.008057	223.4	0.008057	370.2	0.01416	301.1	0.023926	388.4	0.01416	428.5	0.037598	407.1	0.046143	351.3	0.005859	492.5	0.005859	358.4	0.005859	630.3	0.005859	624.6	0.005859	583.3	0.00415	762.2	0.000244	866.7	0.000732	594.4	0.000244	842.8	0.00415	850	0.00293	779.4	0.005859
448	Contig14457_at	Barley1_14457	MLOC_70247.1	HC	1	51.5581	291034200	80	0.00293	138.1	0.000732	127	0.000244	115.8	0.00415	206.6	0.00293	233.4	0.001953	187.4	0.001953	234.9	0.000244	196	0.000244	150.5	0.00415	183.6	0.001953	116.4	0.000732	96.3	0.000244	98.1	0.000732	101.4	0.000244	128	0.008057	145.4	0.00293	171.3	0.008057	59.1	0.001221	57.4	0.000244	87.5	0.00293
449	Contig14457_s_at	Barley1_14457	MLOC_70247.1	HC	1	51.5581	291034200	611.7	0.000732	618.2	0.000244	680.9	0.000244	647.7	0.000732	649.9	0.000244	655.8	0.000244	832.4	0.000244	995.7	0.000244	992.5	0.000244	692.2	0.000732	850.6	0.000244	752.4	0.000244	615.1	0.000244	605.8	0.000244	712.3	0.000244	592	0.000732	576	0.000732	627.9	0.000732	862.2	0.000732	851.3	0.000732	775.4	0.000732
450	Contig14706_at	Barley1_14706	AK250675.1	HC	1	51.5581	291034200	402.2	0.000244	329.8	0.000244	369.6	0.000244	236.5	0.000244	259.1	0.000244	249	0.000244	252.7	0.000244	215.5	0.000244	254.1	0.000244	278.3	0.000244	292.6	0.000244	305.2	0.000244	285.3	0.000244	286.7	0.000244	318.7	0.000244	227.2	0.001953	224.1	0.000244	222.6	0.000244	522.5	0.000244	794.8	0.000244	641.5	0.000244
451	Contig16826_at	Barley1_16826	MLOC_58064.2	HC	1	51.5581	292032400	79.1	0.005859	96.3	0.00293	62.6	0.010742	87.1	0.001953	159.5	0.000732	138.5	0.000732	152.6	0.001953	238.9	0.001221	193	0.001221	1104.2	0.000244	1278.4	0.000244	1061.4	0.000244	735.3	0.000244	853.1	0.000244	913.5	0.000244	769.3	0.000244	750.7	0.000244	594.2	0.000244	86.6	0.008057	96.5	0.00415	84	0.037598
452	Contig14965_at	Barley1_14965	MLOC_55247.2	HC	1	52.2663	293060360	308.9	0.008057	293.6	0.010742	299.1	0.010742	250.4	0.023926	248.8	0.01416	231.5	0.01416	248.8	0.010742	226.2	0.018555	242.6	0.030273	231.4	0.030273	200.1	0.01416	244.8	0.030273	345.1	0.00415	299.1	0.01416	298.1	0.008057	145.2	0.056152	171.2	0.080566	158.7	0.171387	503.9	0.005859	559.3	0.00415	550.2	0.010742
453	Contig16848_at	Barley1_16848	AK367814	HC	1	52.1601	293060360	1.4	0.919434	3.3	0.828613	4	0.850342	7.7	0.753906	3.9	0.870361	4.8	0.753906	1.4	0.870361	18.2	0.72583	2.6	0.828613	8.3	0.72583	2.2	0.828613	4.7	0.753906	6.2	0.828613	7.2	0.753906	6	0.696289	1485.1	0.000244	1638.6	0.000244	1713.5	0.000244	1	0.80542	3.8	0.850342	4.1	0.828613
454	HK01E02r_at	Barley1_34943	MLOC_77268.1	nonHC	1	52.0538	293060360	43.3	0.466064	12	0.696289	16.9	0.633789	25.4	0.567627	34.8	0.567627	20.4	0.567627	39.6	0.533936	13.5	0.665527	44.5	0.567627	61.7	0.398926	62.2	0.334473	41.6	0.398926	29.7	0.601074	61.4	0.432373	47.5	0.533936	50.5	0.334473	49.9	0.398926	24.1	0.601074	70.3	0.246094	61.7	0.246094	159.4	0.303711
455	Contig15713_at	Barley1_15713	AK362874	HC	1	52.3725	293381520	153	0.000732	119.5	0.000244	143.1	0.000244	211.7	0.000244	225.7	0.000244	233.8	0.000244	303.3	0.000244	283.3	0.000244	301	0.000244	387.9	0.000244	385.2	0.000244	429.8	0.000244	321.8	0.000244	294.3	0.000244	312.8	0.000244	335.1	0.000244	340	0.000244	429.1	0.000244	216.9	0.000244	216.1	0.000244	224.9	0.000244
456	Contig19648_at	Barley1_19648	MLOC_52635.1	HC	1	52.2663	293381520	92.8	0.303711	88.5	0.246094	84.9	0.366211	7.8	0.780518	4.5	0.932373	5.7	0.888428	8.1	0.696289	28.2	0.567627	7.2	0.828613	9.8	0.80542	8	0.828613	5.6	0.943848	72.2	0.149658	78.2	0.334473	77.8	0.129639	7.9	0.870361	9.3	0.919434	10.7	0.976074	161.6	0.01416	188.9	0.001953	223.8	0.001953
457	HU14I20u_at	Barley1_38700	MLOC_57456.1	HC	1	52.3194	293381520	200.5	0.001953	199.5	0.008057	183.1	0.005859	114.7	0.008057	139	0.01416	95.6	0.023926	132.2	0.023926	132.5	0.018555	122.9	0.01416	108.3	0.018555	119.4	0.010742	95.6	0.008057	160.1	0.010742	153.1	0.008057	137.4	0.008057	126.4	0.008057	113.3	0.005859	132.1	0.00415	262.2	0.001953	334.1	0.001953	297.2	0.001953
458	Contig2523_at	Barley1_02523	MLOC_38685.1	HC	1	52.4788	293620840	7892.3	0.000244	6671.9	0.000244	7216.4	0.000244	6000.1	0.000244	5626.8	0.000244	5503	0.000244	3162.4	0.000244	4302.2	0.000244	3785.2	0.000244	3878.2	0.000244	3336.5	0.000244	3776.3	0.000244	3349.4	0.000244	3306	0.000244	3112.5	0.000244	968.4	0.000732	969.3	0.000732	792.9	0.001953	4472.9	0.000244	3519.5	0.000244	5066.7	0.000244
459	Contig26247_at	Barley1_26247	MLOC_50136.1	nonHC	1	52.4788	293620840	22.5	0.27417	22.4	0.366211	7.3	0.5	4.5	0.633789	2.6	0.533936	12.9	0.432373	8.9	0.432373	6.6	0.533936	15	0.366211	19.9	0.303711	5.7	0.466064	19.1	0.398926	2.1	0.533936	8.4	0.366211	1.5	0.665527	33.8	0.27417	25.3	0.398926	17.6	0.533936	3.6	0.633789	6.6	0.398926	21.9	0.366211
460	Contig3334_at	Barley1_03334	MLOC_57578.2	HC	1	52.4788	293620840	4141.4	0.000244	3630.4	0.000244	3906	0.000244	5234.4	0.000244	4723.2	0.000244	4632.8	0.000244	3958.8	0.000244	4287.4	0.000244	4069.9	0.000244	5670	0.000244	4702.3	0.000244	4550.7	0.000244	4079.3	0.000244	4100.5	0.000244	4088	0.000244	3664.5	0.000244	3057.6	0.000244	3029.6	0.000244	4923.2	0.000244	4574.1	0.000244	4434.8	0.000244
461	Contig9317_at	Barley1_09317	MLOC_36574.2	HC	1	52.4788	293620840	2132.9	0.000244	2409.7	0.000244	2455.5	0.000244	2929.2	0.000244	2760.7	0.000244	2771	0.000244	1611.5	0.000244	1871.6	0.000244	1739.1	0.000244	2194.6	0.000244	2502.7	0.000244	2407.1	0.000244	2013.1	0.000244	1844.4	0.000244	2240.6	0.000244	1000.2	0.000244	947.9	0.000244	813.1	0.000244	1390.2	0.000244	804.9	0.000244	913.2	0.000244
462	Contig10307_at	Barley1_10307	AK251442.1	HC	1	52.4788	295489520	502.8	0.000244	463.9	0.000244	496.5	0.000244	614.3	0.000244	658.8	0.000244	638.5	0.000244	643.4	0.000244	576.2	0.000732	663.3	0.000244	729.2	0.000244	872.9	0.000244	712.1	0.000244	662.3	0.000244	736.5	0.000244	877.1	0.000244	812.9	0.000244	765.3	0.000244	706.9	0.000244	704.3	0.000244	920.4	0.000244	788.3	0.000244
463	Contig5891_at	Barley1_05891	MLOC_5191.1	HC	1	52.4788	295489520	3778.7	0.000244	4287.7	0.000244	4566.5	0.000244	2700.8	0.000732	3242.3	0.000244	2665.4	0.000732	2723.7	0.000244	2249.5	0.000244	2298.4	0.000244	2247.7	0.000732	2480.9	0.000732	2460.8	0.000732	2745	0.000244	3051.6	0.000732	2611.8	0.000244	1531.3	0.000244	1496	0.000244	1327.9	0.001221	3060.3	0.000244	4066.1	0.000244	3131.9	0.000244
464	Contig7260_at	Barley1_07260	MLOC_63603.1	nonHC	1	52.4788	295489520	779.6	0.000244	917.7	0.000244	1038.7	0.000244	682.3	0.000244	704.6	0.000244	734	0.000244	456.1	0.000244	489.5	0.000244	502.7	0.000244	499.9	0.000244	592.1	0.000244	521.7	0.000244	552.7	0.000732	704.2	0.000244	649.6	0.000244	290	0.000732	287.8	0.000732	249.6	0.001221	758.8	0.000244	681.6	0.000244	842.3	0.000244
465	Contig21171_at	Barley1_21171	AK366966	HC	1	52.4788	296273200	274	0.00293	207.9	0.00415	163.4	0.018555	235.9	0.000244	131.3	0.00293	215.3	0.00415	340.3	0.001953	211.8	0.001953	362.8	0.005859	91	0.030273	140.3	0.005859	118.3	0.010742	199.7	0.001221	241.4	0.00293	242.9	0.000732	138.7	0.00415	152.9	0.010742	159.5	0.01416	94.4	0.023926	101.7	0.037598	56.9	0.111572
466	Contig2165_at	Barley1_02165	MLOC_25218.1	HC	1	52.4788	296273200	1521.3	0.000244	1610.9	0.000244	1377.4	0.000244	855.8	0.000244	1011	0.000244	890.4	0.000244	2362.8	0.000244	1854.4	0.000244	1986.1	0.000244	752.6	0.000244	728.6	0.000244	767.8	0.000244	768.1	0.000244	705.8	0.000244	646.2	0.000244	569.6	0.000732	540.1	0.000732	474.7	0.00293	1219.9	0.000244	1061.8	0.000244	1045.9	0.000244
467	Contig5707_at	Barley1_05707	AK248324.1	HC	1	52.4788	296273200	709.3	0.001221	420.2	0.001953	379.3	0.001953	730.7	0.000732	610.9	0.001221	636.1	0.001221	1191.6	0.000732	779.4	0.000732	889.5	0.001221	1146.6	0.000732	1336.8	0.000732	1017.1	0.000732	929.4	0.000732	1080.9	0.000732	1063.8	0.000732	1692.2	0.000732	1512	0.000732	1403.7	0.000732	1173.2	0.000732	974.1	0.000732	1030.9	0.000244
468	rbaal35o19_s_at	Barley1_49771	AK248324.1	HC	1	52.4788	296273200	457.7	0.000244	224	0.000244	285.4	0.000244	564.3	0.000244	383.7	0.000244	472.8	0.000244	820.3	0.000244	510.3	0.000244	795.3	0.000244	824.6	0.000244	884.1	0.000244	746.1	0.000244	835.9	0.000244	714.9	0.000244	788.3	0.000244	1309.8	0.000244	916.6	0.000244	1096.4	0.000244	1029.7	0.000244	1021.6	0.000244	822.2	0.000244
469	Contig2422_at	Barley1_02422	MLOC_25672.1	HC	1	52.4788	296603040	1.4	0.969727	2.5	0.919434	4.3	0.850342	3.5	0.850342	3.8	0.828613	2.4	0.919434	3.8	0.870361	4.1	0.80542	5.7	0.753906	3218.4	0.000244	3991.4	0.000244	3758.1	0.000244	24.9	0.246094	24	0.246094	5.8	0.466064	12.2	0.334473	101.1	0.010742	29.7	0.432373	2.4	0.665527	21.5	0.5	7.8	0.601074
470	Contig8069_at	Barley1_08069	AK252662.1	HC	1	52.4788	296603040	804.3	0.000244	733.8	0.000244	852.4	0.000244	930.9	0.000244	718.3	0.000244	996.6	0.000244	693.9	0.000244	811	0.000732	807.6	0.000244	1384.2	0.000244	1295.8	0.000244	1438.4	0.000244	1290.9	0.000244	1283.5	0.000244	1239.5	0.000244	1870.5	0.000244	1188.7	0.000732	1214	0.000732	1176.8	0.000244	740.1	0.000244	1000.3	0.000244
471	Contig14791_at	Barley1_14791	MLOC_4354.1	HC	1	52.6912	297668200	65.4	0.129639	73.3	0.046143	87.4	0.037598	75.4	0.149658	67.2	0.080566	72	0.129639	69.1	0.080566	67.3	0.095215	47.9	0.111572	39	0.27417	65.7	0.111572	62.4	0.111572	56.3	0.056152	49.9	0.080566	50.4	0.056152	221.7	0.000244	174.1	0.000244	155.3	0.018555	68	0.005859	61.6	0.00415	54.3	0.008057
472	Contig20971_at	Barley1_20971	MLOC_4353.1	HC	1	52.6912	297668200	221.8	0.01416	223.2	0.01416	259.5	0.008057	137.2	0.023926	154.7	0.008057	135.4	0.018555	131	0.001221	160	0.001953	137.7	0.00293	110.5	0.018555	95.2	0.01416	124.2	0.018555	172.4	0.001221	171.5	0.001221	164.4	0.001953	58.9	0.067627	39.6	0.219482	13.1	0.432373	124.8	0.030273	126	0.023926	197.4	0.018555
473	Contig20008_at	Barley1_20008	MLOC_54280.3	HC	1	52.6912	298900760	312	0.001221	309.9	0.001221	325.6	0.001221	264	0.00293	310.8	0.001221	342.4	0.001953	277.9	0.00293	218.1	0.00293	299	0.00293	209.2	0.010742	224.7	0.00415	300	0.00293	293.7	0.001953	261.1	0.001953	305.9	0.001953	121.1	0.00415	140.4	0.00293	119.8	0.00293	342	0.00293	326.2	0.001221	381.9	0.001953
474	Contig20485_at	Barley1_20485	MLOC_3684.1	nonHC	1	52.6912	298900760	129.2	0.095215	134.3	0.080566	128.2	0.129639	91	0.046143	125.4	0.037598	111.1	0.037598	106.6	0.080566	124.9	0.111572	110.2	0.149658	163.1	0.056152	137.8	0.037598	148.8	0.046143	161.8	0.037598	151.4	0.037598	134.1	0.018555	225.3	0.018555	213.2	0.023926	225.7	0.037598	62.2	0.111572	66.1	0.111572	59.9	0.149658
475	Contig2124_at	Barley1_02124	MLOC_43889.3	HC	1	52.6912	298900760	9847.4	0.000244	7762.3	0.000244	9155.6	0.000244	7940.1	0.000244	7413.2	0.000244	7282.3	0.000244	6140.8	0.000244	6710.6	0.000244	6261.3	0.000244	6105	0.000244	4959.1	0.000244	5673.7	0.000244	6388.5	0.000244	6525.3	0.000244	5564.8	0.000244	2140.2	0.000244	1880.9	0.000244	1743.3	0.000244	6653.5	0.000244	6659.5	0.000244	6692.3	0.000244
476	Contig15596_at	Barley1_15596	AK356653	HC	1	52.6912	299832000	517.1	0.018555	468.2	0.023926	338.7	0.030273	205.8	0.111572	45.3	0.27417	106	0.246094	144.7	0.149658	130.7	0.19458	105.8	0.219482	137.1	0.19458	131.8	0.19458	206.4	0.149658	434	0.046143	491.1	0.030273	414.7	0.005859	15.6	0.780518	13.5	0.850342	11.5	0.870361	832.4	0.001221	966.2	0.000244	1076.9	0.001221
477	Contig10681_at	Barley1_10681	MLOC_61809.1	HC	1	52.7375	300045280	291.3	0.018555	391.3	0.010742	346.3	0.010742	387.2	0.01416	309.7	0.01416	388.6	0.018555	886.7	0.001221	911.4	0.001953	775.5	0.00293	1027.1	0.001953	983.2	0.000732	860.3	0.000732	1511.9	0.000244	1585.7	0.000732	1436.2	0.000244	1761	0.000732	1617.4	0.000732	1373.8	0.001221	425.2	0.00415	526.1	0.008057	607.8	0.005859
478	Contig23964_at	Barley1_23964	MLOC_5111.1	HC	1	52.762	300354040	139.4	0.030273	210	0.01416	111.8	0.171387	113.5	0.067627	217.7	0.01416	144.2	0.030273	103	0.080566	148.3	0.067627	91.5	0.080566	53	0.219482	17.5	0.246094	27.9	0.246094	314.1	0.001221	278.5	0.00293	313.3	0.001221	1463	0.000244	1355.7	0.000244	1126	0.000732	178.7	0.005859	337.8	0.001953	249.7	0.00415
479	Contig5916_at	Barley1_05916	AK250365.1	HC	1	52.762	300354040	485.1	0.000732	469.7	0.001221	527.4	0.000732	584.9	0.001221	479	0.001221	484.1	0.001953	750.2	0.001221	873.8	0.001221	666.5	0.001221	955.8	0.000732	1294.6	0.000732	1122.4	0.000732	829.4	0.000732	896	0.000732	1086.7	0.000732	936.9	0.000732	775.6	0.000732	705.6	0.000732	1170.2	0.000732	1364.8	0.000732	1243.7	0.000732
480	Contig5918_at	Barley1_05918	AK250365.1	HC	1	52.762	300354040	290.6	0.01416	260.6	0.001221	275.6	0.001953	326.2	0.01416	396	0.005859	277.5	0.037598	389.9	0.001953	322	0.00293	387.6	0.001953	275.6	0.000732	333.4	0.001953	306	0.000244	355.8	0.001221	515.5	0.001953	472.6	0.001953	335.4	0.000244	406	0.001221	328.4	0.001953	394.4	0.00293	413.1	0.00293	486.3	0.001953
481	Contig10781_at	Barley1_10781	MLOC_70169.1	HC	1	52.8447	303306480	1039.6	0.000244	1229.6	0.000244	1293	0.000244	774.8	0.000244	866.8	0.000244	817.3	0.000244	780.4	0.000244	752.1	0.000244	700.6	0.000244	806.5	0.000244	678	0.000244	727.7	0.000244	988.9	0.000244	981.2	0.000244	941.1	0.000244	319.8	0.000244	290.7	0.000244	348.4	0.000244	710.4	0.000244	737.6	0.000244	861.2	0.000244
482	Contig17860_at	Barley1_17860	AK372586	HC	1	52.8683	303306480	182.7	0.00293	133.7	0.001953	111.7	0.023926	176.7	0.008057	200.1	0.00415	221.5	0.010742	190.3	0.000732	146.8	0.000732	160.2	0.00293	128.5	0.037598	127.5	0.008057	156.4	0.010742	163.2	0.001221	176.4	0.001953	151.6	0.001953	144.2	0.030273	137	0.030273	134.4	0.095215	152.2	0.000732	159.3	0.000244	214.5	0.000732
483	Contig4358_at	Barley1_04358	MLOC_66486.1	HC	1	53.2578	303306480	15.1	0.246094	2	0.567627	14.2	0.246094	12.4	0.334473	15.7	0.567627	13.4	0.398926	1.7	0.72583	2.6	0.696289	1.9	0.5	20.4	0.219482	4.1	0.5	16.8	0.432373	1.9	0.567627	12.6	0.19458	9.8	0.219482	24.9	0.111572	33.5	0.046143	23.7	0.056152	1.8	0.633789	4.9	0.466064	2.5	0.696289
484	Contig4360_at	Barley1_04360	MLOC_66486.1	HC	1	53.2578	303306480	143	0.046143	188.2	0.046143	192.3	0.046143	312.1	0.023926	248.3	0.030273	339.8	0.01416	205.5	0.01416	239.9	0.023926	306.8	0.018555	301.7	0.018555	256	0.005859	324.5	0.005859	256.9	0.018555	241.9	0.056152	300.6	0.008057	259.6	0.008057	298.5	0.01416	250.3	0.018555	135.3	0.005859	232.4	0.00415	186.9	0.008057
485	Contig4361_at	Barley1_04361	MLOC_66486.1	HC	1	53.2578	303306480	1703.8	0.000244	1723.5	0.000244	1675.4	0.000244	2301.1	0.000244	2125.8	0.000244	1910.5	0.000244	2544.3	0.000244	2172.1	0.000244	2393.4	0.000244	3828.4	0.000244	3738.7	0.000244	3248.6	0.000244	3002.2	0.000244	3306.8	0.000244	3086.9	0.000244	3771.4	0.000244	3624.5	0.000244	3577.9	0.000244	2881.9	0.000244	3269.6	0.000244	3268.9	0.000244
486	Contig4361_s_at	Barley1_04361	MLOC_66486.1	HC	1	53.2578	303306480	495.9	0.000244	366.9	0.000244	498	0.000732	556.4	0.000244	551.4	0.000244	572.7	0.000244	745.9	0.000244	677.9	0.000244	937.7	0.000244	1062.8	0.000244	956.7	0.000244	1021.7	0.000244	807.8	0.000244	994.2	0.000244	715.5	0.000244	1228.9	0.000244	1147.5	0.000244	1254.6	0.000244	373.5	0.000244	250.8	0.000244	381.5	0.000244
487	Contig10474_at	Barley1_10474	AK360501	HC	1	53.4703	304723800	1179	0.000244	1046.3	0.000244	1143.6	0.000244	847.9	0.000244	824.6	0.000244	890.3	0.000244	989.9	0.000244	904.3	0.000244	935.4	0.000244	1181.9	0.000244	1140.2	0.000244	1147.8	0.000244	1117.3	0.000244	1157.9	0.000244	1169.8	0.000244	1004.9	0.000244	905.3	0.000244	961	0.000244	1002.8	0.000244	1030.4	0.000244	1056.3	0.000244
488	Contig13149_at	Barley1_13149	MLOC_67010.1	HC	1	53.364	304723800	260.2	0.056152	264.5	0.056152	262.6	0.067627	134.4	0.129639	217.5	0.080566	213.4	0.080566	304.9	0.018555	287.8	0.01416	281	0.030273	137.5	0.111572	125.5	0.067627	174.5	0.095215	142.6	0.056152	122.2	0.129639	133	0.080566	102.4	0.056152	87.3	0.149658	78	0.27417	453.5	0.018555	453.9	0.018555	339.8	0.023926
489	Contig26594_at	Barley1_26594	MLOC_10119.2	HC	1	53.4703	304723800	37.6	0.366211	35.3	0.432373	43.7	0.466064	45.2	0.219482	44.2	0.398926	33.6	0.366211	47.4	0.171387	44.4	0.219482	60.8	0.246094	58.8	0.466064	49	0.303711	24.5	0.5	46.9	0.171387	49.1	0.219482	30.7	0.219482	34	0.171387	68.9	0.111572	63.8	0.067627	83.7	0.129639	85.2	0.067627	90.3	0.129639
490	Contig16748_at	Barley1_16748	MLOC_18909.1	HC	1	53.6827	305439280	237.8	0.018555	199.8	0.008057	167.5	0.030273	246.5	0.000732	300.2	0.000732	255.2	0.000732	166.2	0.046143	54.1	0.129639	85.4	0.005859	217.4	0.000732	252.8	0.000244	264.8	0.000244	312.3	0.000244	287.1	0.000244	307.2	0.000244	192.1	0.000244	247.2	0.000732	215.6	0.000244	250.7	0.000244	313.5	0.000244	425.6	0.000244
491	Contig466_at	Barley1_00466	MLOC_59016.1	HC	1	53.4703	305439280	1725.8	0.000244	1715.7	0.000244	1972.6	0.000244	308.9	0.000244	175	0.000244	183	0.000244	437.8	0.000244	383.7	0.000244	458	0.000244	78.9	0.000244	123.8	0.000244	122.3	0.000244	1517.4	0.000244	854.2	0.000244	1213	0.000244	3168.2	0.000244	2831.2	0.000244	3416.2	0.000244	442	0.000244	585.8	0.000244	574.1	0.000244
492	Contig3857_at	Barley1_03857	MLOC_77475.1	HC	1	53.6827	306340760	2184.1	0.000244	2569.8	0.000244	2784	0.000244	2381.6	0.000244	2360.4	0.000244	2542	0.000244	1697.3	0.000244	3119.5	0.000244	2673.2	0.000244	1565.2	0.000244	2148.8	0.000244	1971.4	0.000244	1643.2	0.000244	2168.2	0.000244	2359.7	0.000244	963.6	0.000244	1034.5	0.000244	1134.3	0.000732	1898.8	0.000244	2652.9	0.000244	2604.8	0.000244
493	Contig9914_at	Barley1_09914	AK252651.1	nonHC	1	54.1431	306487080	206.7	0.001953	195.8	0.000732	227.4	0.000244	65.5	0.046143	79.7	0.023926	103.3	0.008057	67.2	0.010742	118.1	0.008057	126	0.005859	56.1	0.030273	51.9	0.037598	66.4	0.010742	198.1	0.000732	163	0.000244	178.4	0.000732	443.7	0.000244	416.7	0.000244	366.5	0.000244	126	0.005859	129.2	0.005859	134.1	0.00415
494	Contig13200_at	Barley1_13200	MLOC_39421.1	HC	1	54.7805	309919400	665.5	0.000244	824.5	0.000244	861	0.000244	520.7	0.001953	558.2	0.000732	563.1	0.000732	264.9	0.001221	234.6	0.001953	289.3	0.001953	298.8	0.001953	318	0.001221	357.2	0.001221	1161.7	0.000244	1101.5	0.000244	1109	0.000244	343.4	0.00293	294.5	0.00293	282.2	0.00293	366.5	0.000732	497.7	0.000732	595.5	0.001953
495	Contig13262_at	Barley1_13262	AK252011.1	HC	1	54.2316	309919400	967.4	0.000244	857.7	0.000244	855	0.000732	1162.7	0.000244	1075.5	0.000244	1033.8	0.000244	779.3	0.000732	709.2	0.000732	686	0.000732	1049.1	0.000244	960.6	0.000244	1078.7	0.000244	1106.5	0.000244	1064.1	0.000244	982.5	0.000732	426.1	0.001953	503.1	0.000732	493.9	0.001953	954.8	0.000732	949.1	0.000732	906.5	0.000732
496	Contig15744_at	Barley1_15744	MLOC_61783.1	HC	1	54.2316	309919400	218	0.001953	261.2	0.001221	256.8	0.00293	264.2	0.00293	334.6	0.001953	305.6	0.00293	320	0.001953	241.5	0.005859	306	0.001953	340.6	0.001953	280.8	0.001221	308.7	0.00293	570.5	0.000732	459.5	0.000244	520.4	0.000244	387.7	0.001953	525.6	0.001221	335.8	0.001953	633.9	0.000244	606.9	0.000244	766.8	0.000244
497	Contig18688_at	Barley1_18688	MLOC_61784.1	HC	1	54.2316	309919400	8.7	0.533936	9.7	0.567627	4.2	0.80542	44.3	0.334473	48.1	0.19458	74.3	0.149658	36.7	0.171387	15	0.398926	34	0.129639	127.7	0.037598	143.2	0.037598	118.2	0.067627	21.2	0.533936	56	0.334473	25.7	0.398926	64.6	0.149658	91.9	0.129639	75.1	0.219482	9.5	0.466064	28.2	0.567627	7.4	0.567627
498	Contig18768_at	Barley1_18768	AK374248	HC	1	54.8867	309919400	381.3	0.000732	373.3	0.001221	406.2	0.000732	228.8	0.000732	181.7	0.001953	159.3	0.001953	110.3	0.001953	72.3	0.010742	127.3	0.008057	137.5	0.001953	159.1	0.001953	153.6	0.00293	273.2	0.000732	196	0.001221	212.5	0.000732	13.9	0.27417	23.5	0.366211	20.4	0.398926	373.3	0.000244	361.3	0.000244	532.4	0.000244
499	Contig18867_at	Barley1_18867	MLOC_54361.1	HC	1	54.2316	309919400	642.9	0.001221	661.4	0.000732	686.3	0.000732	440.2	0.001221	515	0.000732	468	0.00293	255.9	0.018555	143.8	0.01416	274.3	0.008057	343.2	0.008057	256.1	0.00293	262.5	0.00293	210.7	0.00415	254.9	0.010742	236.6	0.00293	27.9	0.095215	47.3	0.056152	35.6	0.067627	384.2	0.001221	401.2	0.001221	373.3	0.001953
500	Contig5337_at	Barley1_05337	MLOC_7607.1	HC	1	54.2316	309919400	339.2	0.000244	444.9	0.001221	453.3	0.001953	504.6	0.000732	468.7	0.000732	455.9	0.000732	1293.2	0.000244	950.9	0.000244	1077.7	0.000244	379.3	0.001953	383.6	0.001221	541.5	0.000732	472.8	0.000732	599.7	0.001221	585.8	0.000732	431.5	0.001953	494.5	0.001221	488.2	0.001221	339.5	0.001953	310.7	0.010742	286.2	0.005859
501	HA11G19u_at	Barley1_31807	MLOC_45254.1	HC	1	54.8867	310622480	2026.8	0.000732	2066.6	0.000732	2310.2	0.000732	1444.9	0.001953	1638.1	0.001221	1504.9	0.001953	974.2	0.001953	1054.8	0.001953	1005	0.001953	865.4	0.001953	954	0.001953	1038.2	0.001953	949	0.001953	866.9	0.001953	897.6	0.001221	259.3	0.001953	208.6	0.000732	210.7	0.000732	1413.1	0.001953	1513.9	0.000732	1428.6	0.001953
502	Contig8823_at	Barley1_08823	AK369451	HC	1	55.2762	311889760	2322.8	0.000244	2099.9	0.000244	2155.2	0.000732	1605.3	0.000732	1757.6	0.000244	1963.8	0.000244	1973.8	0.000244	1887.5	0.000244	1975.6	0.000732	1210.2	0.001221	1111.8	0.001953	1205.6	0.001221	1199.1	0.000244	1227.2	0.001221	1336.4	0.000732	632.3	0.001953	579.7	0.000732	491.2	0.00293	1723.8	0.000732	1469.9	0.000732	1470.3	0.000244
503	Contig12980_at	Barley1_12980	MLOC_66120.2	HC	1	55.4123	313697680	903.4	0.000244	937.1	0.000244	1110.1	0.000244	1312.6	0.000244	1484.1	0.000244	1414.2	0.000244	410.7	0.000732	462.2	0.000244	492.1	0.000732	1365.2	0.000244	1349.4	0.000244	1560.4	0.000244	1493.9	0.000244	1428.2	0.000244	1448.6	0.000244	645.8	0.001953	493.6	0.001953	389.8	0.001221	886.7	0.000244	859.3	0.000244	861.6	0.000244
504	Contig14043_at	Barley1_14043	MLOC_38659.2	nonHC	1	55.4123	313697680	99.1	0.219482	211.1	0.056152	147.6	0.219482	193.1	0.080566	171.6	0.046143	233.7	0.111572	677.6	0.001221	1042.3	0.000732	918.9	0.001221	322.2	0.01416	195.7	0.018555	292	0.005859	642.5	0.001953	687.6	0.001953	666.1	0.001953	518.2	0.000244	470.9	0.000244	610.6	0.001953	86.6	0.19458	53.3	0.334473	87.7	0.27417
505	Contig2590_at	Barley1_02590	MLOC_67342.2	HC	1	55.4123	313697680	5077.2	0.000244	4685.2	0.000244	4958.1	0.000244	4263.6	0.000244	4293.3	0.000244	4113.5	0.000244	3503.2	0.000244	3673.2	0.000244	3443.8	0.000244	2795.7	0.000244	2528.4	0.000244	2059.5	0.000244	2615.8	0.000244	2860.7	0.000244	2487.4	0.000244	904.3	0.000244	1049.8	0.000732	921.3	0.000732	2372.4	0.000244	1781.8	0.000244	2061	0.000732
506	Contig2439_at	Barley1_02439	MLOC_81459.1	HC	1	55.6067	314317680	5383.3	0.000244	4644.1	0.000244	4960.1	0.000244	4146.5	0.000244	4776.3	0.000244	4577.1	0.000244	4098.3	0.000244	4089.1	0.000244	3828.8	0.000244	3697.4	0.000244	4125.9	0.000244	4088.7	0.000244	3461.8	0.000244	3356.3	0.000244	3659.8	0.000244	2500.4	0.000244	2167.2	0.000244	1925.8	0.000244	4200.4	0.000244	3487.9	0.000244	3969.8	0.000244
507	Contig12485_at	Barley1_12485	MLOC_9518.1	HC	1	55.6657	318439440	809.6	0.000244	783.7	0.000244	874.2	0.000244	440.5	0.000244	467	0.000244	460.4	0.000244	551.6	0.000732	530.8	0.001221	621.5	0.000732	353.9	0.000732	332.3	0.000732	341.6	0.000244	591.7	0.000244	535.8	0.000244	596.8	0.000244	166	0.000244	212.3	0.001953	242.8	0.00415	975.4	0.000244	973.8	0.000244	1144	0.000244
508	Contig23378_at	Barley1_23378	MLOC_54790.1	HC	1	55.6657	318439440	110.3	0.018555	146.1	0.010742	40	0.018555	69.2	0.046143	125	0.010742	61.3	0.046143	429.3	0.001953	464.3	0.001953	562.2	0.001221	136	0.01416	173.7	0.008057	218.2	0.008057	89.5	0.01416	124.6	0.037598	89.7	0.01416	62.8	0.056152	78	0.111572	69.6	0.095215	70.9	0.095215	88.3	0.010742	74.2	0.046143
509	Contig3176_at	Barley1_03176	MLOC_13565.1	HC	1	55.6657	318439440	5289.7	0.000244	5037	0.000244	5375	0.000244	3607.9	0.000244	4020	0.000244	3711.3	0.000244	3151.1	0.000244	2899.6	0.000244	2966.3	0.000244	2281	0.000244	2181	0.000244	2498.8	0.000244	1970.4	0.000244	2109.2	0.000244	1985.6	0.000244	500.4	0.000732	748.4	0.000244	709.5	0.001221	1916.4	0.000244	1634.2	0.000244	2216.7	0.000244
510	Contig4722_at	Barley1_04722	AK250008.1	HC	1	56.4802	321260440	2391.5	0.000244	2128.2	0.000244	2524	0.000244	1546.7	0.000244	1733.5	0.000244	1580.3	0.000244	1877.5	0.000244	1915.8	0.000244	1960.3	0.000244	1275.9	0.000244	1342.6	0.000244	1395.8	0.000244	1674	0.000244	1638.5	0.000244	1730.7	0.000244	1181.4	0.000244	1066.9	0.000244	952.4	0.001221	2563.8	0.000244	2636.4	0.000244	2834.8	0.000244
511	Contig13240_s_at	Barley1_13240	MLOC_51.2	HC	1	56.6066	322135880	655.2	0.000732	708.5	0.000732	560.5	0.001953	2668.7	0.000244	2635.3	0.000244	3089	0.000244	1105.9	0.000244	929.9	0.000244	1306.4	0.000244	1267.8	0.000244	1178.3	0.000244	1412.2	0.000244	318.9	0.000732	358.7	0.000244	432.3	0.000244	297.1	0.000244	269.6	0.001953	207.9	0.001953	1486.4	0.000244	87.7	0.149658	82.3	0.149658
512	Contig8051_at	Barley1_08051	AK363705	HC	1	56.6066	322135880	3491.9	0.000244	3260.5	0.000244	3235.6	0.000244	2401.3	0.000244	2388.3	0.000244	2138.6	0.000244	2012.8	0.000244	2192.8	0.000244	1988	0.000244	1984.1	0.000244	1823	0.000244	2044.5	0.000244	1887.7	0.000244	1883.3	0.000244	1784.7	0.000244	927.5	0.000244	883.9	0.000244	873.7	0.000244	2111.1	0.000244	2241.6	0.000244	2481.1	0.000244
513	Contig20245_at	Barley1_20245	AK368140	HC	1	57.2946	322685200	152.9	0.037598	134.4	0.030273	124.6	0.046143	264.1	0.010742	168.2	0.005859	161.8	0.008057	195.1	0.008057	193.4	0.00415	173.3	0.023926	273.5	0.00415	274	0.000732	201.6	0.00415	208	0.008057	195.2	0.01416	239.3	0.00293	262.3	0.001953	237.8	0.00293	237.3	0.008057	389.2	0.001953	237.1	0.00415	252	0.010742
514	Contig2424_at	Barley1_02424	MLOC_64832.1	HC	1	57.2946	323467640	38.6	0.5	48	0.366211	16.9	0.5	55.4	0.398926	77.3	0.398926	34.9	0.398926	10.2	0.466064	46	0.432373	70.3	0.219482	702.7	0.005859	982.4	0.001221	749.3	0.005859	17.5	0.5	56.6	0.432373	19.6	0.466064	53.1	0.533936	82.4	0.19458	24	0.398926	43.2	0.246094	52.2	0.334473	56.2	0.246094
515	HVSMEf0010L20r2_at	Barley1_42358	MLOC_53242.1	HC	1	57.2946	323467640	36.2	0.149658	64.9	0.149658	55.8	0.067627	125.3	0.023926	124.3	0.018555	193.3	0.00293	113.7	0.023926	83	0.046143	139.3	0.00415	1159.6	0.000244	1290.8	0.000244	834.3	0.000244	63.4	0.056152	81.1	0.111572	64.1	0.111572	474.3	0.001221	358.9	0.00293	336.4	0.001221	33.2	0.246094	45.7	0.171387	42.3	0.037598
516	Contig11522_at	Barley1_11522	MLOC_58488.2	HC	1	57.2946	323687120	515.3	0.000244	445.9	0.005859	123.3	0.037598	1187.8	0.001221	1204.8	0.005859	1431.7	0.001221	541.3	0.005859	524.1	0.008057	672.2	0.00415	205.8	0.067627	292.4	0.037598	81.5	0.149658	295.3	0.01416	303.1	0.023926	315.5	0.01416	6927.1	0.000244	5443.3	0.000244	5757.5	0.000244	2991	0.000244	2836	0.000244	2673.3	0.000244
517	Contig14423_at	Barley1_14423	MLOC_17988.1	HC	1	57.2946	325619040	392.4	0.129639	397	0.046143	380.8	0.129639	328.6	0.171387	285.4	0.080566	287.3	0.149658	291.4	0.056152	404.9	0.046143	330.4	0.149658	402	0.056152	469.4	0.00415	374	0.056152	467.8	0.018555	493.7	0.030273	464.5	0.00415	466.6	0.008057	406	0.01416	420.6	0.010742	306.5	0.056152	333.9	0.067627	387.8	0.046143
518	Contig6020_at	Barley1_06020	MLOC_56394.2	HC	1	57.2946	325619040	1661.9	0.000244	1666.3	0.000244	2065.9	0.000244	1180.4	0.000244	1562.9	0.000244	1413.4	0.000244	1050	0.000244	984.1	0.000244	1074.4	0.000244	1022.1	0.000244	1173	0.000244	1263.2	0.000244	1365.6	0.000244	1251.1	0.000244	1429.5	0.000244	433.6	0.000244	406.1	0.000244	392.1	0.001221	2898.3	0.000244	2702.6	0.000244	3321	0.000244
519	Contig17012_at	Barley1_17012	AK250566.1	HC	1	57.2946	329249760	101	0.366211	139.3	0.19458	120	0.366211	419.5	0.023926	308.7	0.056152	439.3	0.037598	383.7	0.046143	376	0.023926	423	0.01416	673.1	0.01416	709	0.010742	447.7	0.018555	177.1	0.171387	204	0.171387	142.9	0.129639	495.4	0.111572	346.9	0.149658	293.5	0.219482	158.9	0.095215	86.4	0.334473	39.8	0.432373
520	Contig1839_at	Barley1_01839	MLOC_6278.1	HC	1	57.2946	329249760	633.7	0.000732	66.2	0.010742	296.1	0.000732	69.2	0.095215	50.4	0.111572	53.1	0.129639	141.5	0.008057	82.9	0.111572	56.8	0.095215	42.2	0.171387	14	0.27417	30.9	0.149658	18	0.246094	35.6	0.111572	6.8	0.366211	5.2	0.466064	45.6	0.246094	56.7	0.129639	19.5	0.246094	30.2	0.19458	9.1	0.303711
521	Contig2421_at	Barley1_02421	MLOC_75956.1	HC	1	57.2946	329249760	11.6	0.904785	10	0.888428	9.2	0.969727	9.3	0.953857	10.5	0.888428	11.2	0.888428	11.4	0.888428	12.9	0.904785	11.5	0.904785	4995.8	0.001221	4228.1	0.001221	2499.9	0.001221	12.5	0.888428	18.8	0.780518	13.7	0.850342	11.7	0.919434	20.7	0.5	24.6	0.828613	9.2	0.943848	9.5	0.850342	10.3	0.904785
522	Contig2423_s_at	Barley1_02423	MLOC_7831.1	HC	1	57.2946	329249760	6	0.888428	5.4	0.943848	6.4	0.888428	5.6	0.98584	7.4	0.953857	4.6	0.989258	7.7	0.943848	14.3	0.850342	4.7	0.976074	4992.7	0.000732	5065.7	0.000732	4730.6	0.000732	13.8	0.828613	5.6	0.943848	5.1	0.888428	8	0.850342	71.9	0.334473	13	0.870361	5.1	0.919434	18.3	0.696289	4.6	0.953857
523	Contig8313_at	Barley1_08313	AK371921	HC	1	57.2946	329249760	693.7	0.000244	921.1	0.000244	744.7	0.000732	701.3	0.001221	736.5	0.000732	642.6	0.001953	1041.5	0.000732	1052.9	0.000244	1320.6	0.000732	402.9	0.008057	437.4	0.001953	546	0.00293	705.8	0.000732	641.1	0.000732	752.8	0.000732	204.9	0.008057	299.6	0.008057	403.6	0.023926	475.9	0.001221	501	0.001953	482.8	0.001953
524	Contig5813_at	Barley1_05813	AK359963	HC	1	57.2946	330994440	231.4	0.095215	308.1	0.018555	165	0.129639	585.5	0.000732	812.3	0.000732	691.2	0.001953	1378.4	0.000244	1511.8	0.000244	1089.9	0.000244	1832	0.000244	2348.9	0.000244	2037.1	0.000244	500.1	0.000244	624.8	0.000732	609.6	0.000732	895.9	0.00293	1440.9	0.001953	1361.7	0.001953	252.6	0.00293	339	0.01416	282.4	0.023926
525	Contig8978_at	Barley1_08978	MLOC_4764.2	HC	1	57.2946	330994440	733.1	0.000244	532.8	0.000244	686.7	0.000244	348.4	0.005859	301.4	0.008057	301.2	0.005859	273.9	0.01416	252.8	0.018555	278.1	0.005859	253.8	0.010742	287.8	0.008057	250.5	0.001953	602.9	0.000244	484.6	0.000732	640.9	0.000244	652.3	0.001221	684.7	0.000732	795.1	0.001953	410.7	0.000732	468.8	0.000244	507.6	0.000244
526	Contig1838_at	Barley1_01838	AK375106	HC	1	57.2946	331933120	1102.7	0.000732	134.7	0.001953	475.2	0.001221	198.1	0.00293	156.5	0.008057	128.7	0.008057	260.7	0.00293	108.5	0.005859	150.3	0.001221	101	0.008057	97.9	0.005859	76.6	0.008057	64.2	0.001953	87.1	0.001221	60.9	0.000732	52.6	0.00415	76.4	0.005859	112.2	0.00293	81.7	0.008057	66.8	0.001953	76.1	0.000732
527	Contig7139_at	Barley1_07139	AK359398	HC	1	57.2946	332178640	240	0.046143	136.7	0.023926	162.3	0.030273	201.8	0.030273	161.9	0.023926	216	0.030273	263.2	0.005859	228.6	0.00415	236	0.018555	145.2	0.056152	204.2	0.037598	181.2	0.010742	180.6	0.030273	157.6	0.023926	153.5	0.008057	1016.7	0.001221	1551	0.000732	1390.4	0.001221	164.9	0.056152	216.1	0.023926	162.5	0.023926
528	Contig9452_at	Barley1_09452	AK357951	HC	1	58.2153	333078880	663.1	0.00293	705.2	0.00293	580.5	0.00293	642.8	0.005859	579.6	0.00293	535.1	0.00415	672.1	0.001221	627.6	0.00293	734.5	0.00293	503.6	0.010742	507.5	0.008057	475.1	0.00415	614	0.00293	620.1	0.00415	540.9	0.00293	517.5	0.01416	412.5	0.005859	415.4	0.00415	920.3	0.001221	1292.4	0.001221	806.9	0.001953
529	Contig11964_at	Barley1_11964	AK354448	HC	1	58.3569	333793120	108.9	0.366211	97.7	0.303711	127.7	0.366211	40.2	0.633789	50.3	0.5	43.8	0.567627	57.6	0.466064	67.7	0.432373	37.9	0.567627	32.2	0.665527	58.6	0.5	16	0.601074	137.2	0.19458	96.5	0.334473	133.2	0.246094	169.9	0.111572	151.5	0.171387	162.9	0.219482	106.6	0.219482	163	0.149658	133.1	0.19458
530	Contig3570_at	Barley1_03570	MLOC_34425.1	HC	1	58.3569	333793120	141.8	0.023926	99	0.030273	101.4	0.056152	374.1	0.00293	252.7	0.001953	324.7	0.001953	286.7	0.001953	253.8	0.00415	276.4	0.001221	281.3	0.000732	286.8	0.000244	338.4	0.000244	378	0.000732	307.5	0.000244	400.3	0.000244	695.5	0.000732	591.4	0.000732	718.5	0.000732	195.3	0.00415	55.1	0.067627	55.8	0.129639
531	Contig4338_s_at	Barley1_04338	MLOC_67486.1	HC	1	58.3569	333793120	3237.1	0.000244	2613.8	0.000244	2715.2	0.000244	3308.3	0.000244	2654.4	0.000244	3172.8	0.000244	2832.3	0.000244	2626.9	0.000244	2665.8	0.000244	3010.9	0.000244	2629.3	0.000244	3008.3	0.000244	2776.3	0.000244	2327.1	0.000244	2414.3	0.000244	2316.5	0.000244	2304.1	0.000244	2825.6	0.000244	2567.4	0.000244	2442.6	0.000244	2628.3	0.000244
532	Contig4339_at	Barley1_04339	MLOC_67486.1	HC	1	58.3569	333793120	32.1	0.023926	41.2	0.080566	41	0.056152	35.9	0.023926	35.1	0.023926	25.1	0.023926	37	0.111572	34.5	0.111572	19.8	0.095215	34.8	0.030273	38.8	0.030273	26.4	0.023926	20.7	0.080566	29.1	0.080566	35.1	0.030273	33.4	0.023926	27.6	0.111572	22.7	0.129639	18.1	0.023926	34.7	0.023926	33.9	0.037598
533	Contig8236_at	Barley1_08236	MLOC_22512.2	HC	1	58.3569	333793120	11.2	0.665527	6.3	0.80542	8.1	0.780518	3.4	0.919434	3.3	0.932373	3.1	0.932373	2	0.969727	2.2	0.981445	3.3	0.969727	2.3	0.962402	3.3	0.943848	4.2	0.919434	21.3	0.533936	4.4	0.888428	9.6	0.753906	1247.7	0.000732	1138.6	0.000244	1236.2	0.000244	151.8	0.01416	162.6	0.01416	131.2	0.018555
534	EBro07_SQ001_A12_at	Barley1_30920	MLOC_79687.1	HC	1	58.3569	333793120	76.5	0.219482	143.8	0.030273	90.8	0.111572	5.9	0.72583	16.4	0.366211	7.8	0.5	265.4	0.018555	382.7	0.010742	285.7	0.018555	195.7	0.005859	216.5	0.005859	121.7	0.005859	817.2	0.000732	795.7	0.000732	958.2	0.000732	887.6	0.000244	717.6	0.000244	845.2	0.000244	8.1	0.432373	19.7	0.303711	9.6	0.5
535	Contig3573_s_at	Barley1_03573	MLOC_4339.1	HC	1	58.3569	334333760	472.7	0.000244	495.5	0.000244	599.4	0.000244	270.5	0.000244	316.2	0.000244	326.7	0.000244	514.3	0.000244	548.7	0.000244	550.1	0.000244	490	0.000244	517.2	0.000244	521.1	0.000244	764.2	0.000244	707.7	0.000244	753.6	0.000244	2111	0.000244	2035.4	0.000244	1813.6	0.000244	148.6	0.000244	78.4	0.00293	118.7	0.001221
536	Contig10577_at	Barley1_10577	AK365990	HC	1	58.3569	335091400	133	0.000732	140	0.001953	78.6	0.111572	256.1	0.001221	248.7	0.000732	247.7	0.001221	255.4	0.000244	271.3	0.000732	250.2	0.000732	547.3	0.000244	545.1	0.000244	544.6	0.000244	382.1	0.000244	336.5	0.000732	300.4	0.000244	514.9	0.000244	568.5	0.000244	581.1	0.000244	286	0.000244	300.9	0.000244	297.8	0.001953
537	Contig8692_at	Barley1_08692	AK250433.1	HC	1	58.3569	335091400	821.4	0.001953	759.3	0.001953	819.4	0.001953	687.9	0.001953	775.6	0.001953	643.8	0.001953	859.7	0.001953	608.9	0.001953	648.7	0.001953	634.6	0.001953	583.6	0.001953	619.6	0.001953	629.9	0.001953	616.3	0.001953	692	0.001953	531.3	0.005859	506.4	0.005859	494.2	0.00415	1021.4	0.000244	1348.1	0.000244	1120.3	0.000244
538	Contig14005_at	Barley1_14005	MLOC_61544.2	HC	1	58.3569	339420240	341.6	0.001221	418.2	0.001221	516.9	0.001953	190.8	0.023926	154.4	0.037598	157.4	0.046143	217	0.01416	258.9	0.01416	198.3	0.030273	160.9	0.046143	145.7	0.037598	150.3	0.018555	591.9	0.000732	544.6	0.001221	503.9	0.000732	2573.9	0.000244	2515	0.000244	2378	0.000244	279.4	0.001953	294.8	0.00293	332.7	0.005859
539	Contig16551_at	Barley1_16551	AK362207	HC	1	58.3569	339420240	332.5	0.008057	342.7	0.008057	436.5	0.008057	233.4	0.023926	257.9	0.023926	260.8	0.030273	319.7	0.010742	302.6	0.023926	296	0.01416	128.2	0.010742	222.5	0.01416	205.8	0.010742	255.5	0.010742	202.9	0.01416	228.4	0.005859	124.2	0.008057	129	0.005859	165.4	0.023926	290.9	0.008057	268.2	0.001221	286.5	0.00415
540	Contig3300_at	Barley1_03300	AK361560	HC	1	58.3569	339420240	54.7	0.095215	95.2	0.005859	46.6	0.056152	530.7	0.000244	863	0.000244	615.9	0.000244	183.9	0.000244	445.2	0.000244	333.1	0.000244	105.2	0.000244	92.1	0.001221	203.9	0.000244	47	0.008057	67.6	0.001221	58.6	0.000732	1847.8	0.000244	2158	0.000244	2110.8	0.000244	190.4	0.000244	45.9	0.046143	61.2	0.00293
541	Contig7673_at	Barley1_07673	MLOC_69342.3	HC	1	58.3569	339420240	292.3	0.000244	380.5	0.000244	385.7	0.000244	83.2	0.001221	113.2	0.001221	104.2	0.00415	254.1	0.000244	289.5	0.000244	250.4	0.000244	142.9	0.010742	108.4	0.00415	118.6	0.00293	438.3	0.000244	251.5	0.000732	294.1	0.000244	4665.4	0.000244	4409.6	0.000244	4307.3	0.000244	171.4	0.001221	130.3	0.000244	188.1	0.000732
542	Contig9040_at	Barley1_09040	AK356665	HC	1	58.3569	339420240	880.4	0.000244	737.4	0.000244	751.4	0.000244	1131	0.000244	1198.2	0.000244	1120.9	0.000244	1277.3	0.000244	1267.7	0.000244	1274.9	0.000244	2803.1	0.000244	2870.3	0.000244	3133.9	0.000244	1870.6	0.000244	2000.5	0.000244	2006.3	0.000244	3151.2	0.000244	3321.7	0.000244	3758.8	0.000244	2361.6	0.000244	2861.1	0.000244	2531.5	0.000244
543	EBed01_SQ003_L20_s_at	Barley1_28871	AK361560	HC	1	58.3569	339420240	23.4	0.303711	189.3	0.023926	35.2	0.246094	805.1	0.000244	1622.7	0.000244	1202.8	0.000244	373.8	0.001221	688.9	0.000244	549.5	0.000244	290.4	0.000732	184.5	0.000244	369.1	0.000244	110.3	0.095215	131.5	0.080566	172.2	0.023926	3846.3	0.000244	3638.5	0.000244	4236.7	0.000244	543.4	0.000244	133.2	0.030273	157.3	0.037598
544	HVSMEa0004N20r2_at	Barley1_40405	MLOC_60090.1	HC	1	58.3569	339420240	10	0.334473	23.3	0.303711	30.7	0.111572	87	0.018555	93.1	0.01416	92.5	0.010742	45.2	0.067627	24.6	0.149658	44.9	0.067627	62.3	0.046143	61.3	0.008057	51.5	0.008057	49.8	0.030273	44.7	0.080566	33.7	0.037598	98	0.01416	92.9	0.001953	158.8	0.00293	29.4	0.037598	15.2	0.046143	36.4	0.067627
545	Contig9647_at	Barley1_09647	AK368479	HC	1	58.8881	340697440	159.5	0.01416	168.9	0.010742	188.7	0.023926	147.6	0.046143	160.5	0.056152	156.4	0.046143	130.4	0.030273	155	0.046143	119.8	0.095215	176.1	0.056152	199.8	0.008057	134.6	0.046143	153.8	0.037598	157.5	0.056152	153.1	0.046143	148.2	0.067627	118.9	0.067627	119	0.111572	192	0.005859	194.2	0.010742	182.2	0.030273
546	Contig16556_at	Barley1_16556	MLOC_69628.1	HC	1	58.8881	341199640	328	0.000732	380.6	0.000732	358.9	0.000732	382.2	0.000732	585.2	0.000244	424.2	0.000732	249.5	0.001953	313.9	0.00293	288.3	0.001953	482.6	0.000732	568.1	0.000732	582.9	0.000732	332.9	0.001221	415.7	0.000732	343	0.000732	123.6	0.067627	173.6	0.030273	90.6	0.129639	526.1	0.000732	502.8	0.000244	462.2	0.000732
547	Contig11249_at	Barley1_11249	MLOC_75385.1	HC	1	58.8881	341875440	426.3	0.000244	495.5	0.000244	452	0.000244	1100.6	0.000244	998.5	0.000244	954.3	0.000244	1547.6	0.000244	1659	0.000244	1571.2	0.000244	1412	0.000244	1315	0.000244	1127.3	0.000244	1120	0.000244	965.2	0.000244	995.9	0.000244	974.3	0.000244	894.8	0.000244	961.8	0.000244	229.2	0.000244	101.9	0.000244	135.1	0.000732
548	Contig11250_s_at	Barley1_11250	MLOC_75384.1	nonHC	1	58.8881	341875440	211.5	0.000732	240.1	0.000732	204.6	0.001221	589.7	0.000244	573.5	0.000244	542.6	0.000244	993.7	0.000244	1122.7	0.000244	927.4	0.000244	1025.3	0.000244	896.7	0.000244	715.6	0.000244	839.6	0.000244	736.6	0.000244	774.9	0.000244	715.4	0.000244	537.9	0.000244	618.3	0.000244	262	0.000732	141.1	0.005859	166.2	0.01416
549	Contig23204_at	Barley1_23204	MLOC_62210.1	HC	1	58.8881	341875440	1251.1	0.000244	1188.8	0.000244	1542.7	0.000244	1115.9	0.000244	1006	0.000244	963.3	0.000244	489	0.000244	400.7	0.001221	422.4	0.000244	658.3	0.000244	696.6	0.000244	684.1	0.000244	840.1	0.000244	807	0.000244	802.2	0.000244	148.6	0.149658	127.1	0.129639	160.3	0.246094	1170.9	0.000244	1156.9	0.000244	1414.4	0.000244
550	Contig19521_at	Barley1_19521	MLOC_3641.1	HC	1	59.2555	342532640	169.9	0.005859	205.3	0.00415	211.4	0.010742	73	0.046143	164.3	0.01416	122.2	0.046143	142.2	0.023926	84.3	0.030273	120.4	0.023926	98.5	0.056152	66.1	0.01416	85.6	0.037598	153.8	0.001221	187.2	0.001953	166.9	0.000732	89	0.19458	128.5	0.095215	104	0.149658	147.9	0.00415	169.6	0.001953	182.4	0.005859
551	Contig7602_s_at	Barley1_07602	AK370425	HC	1	59.4193	342532640	117.6	0.046143	75.7	0.111572	88.8	0.067627	69	0.27417	60.1	0.246094	38.3	0.334473	102.5	0.111572	56	0.27417	62.5	0.149658	26.6	0.466064	23.8	0.246094	39.8	0.334473	66.7	0.095215	38	0.303711	61.3	0.111572	279.6	0.00293	291.4	0.001953	247.6	0.00415	223.6	0.000244	270.7	0.000732	183.2	0.001221
552	Contig17140_at	Barley1_17140	MLOC_75902.1	nonHC	1	59.4193	343703200	226.6	0.000732	445.1	0.000732	136.4	0.010742	2490.8	0.000244	3092.7	0.000244	3437.8	0.000244	953.8	0.000244	987.3	0.000244	1067.1	0.000244	3046	0.000244	2914.1	0.000244	2229.3	0.000244	79.2	0.01416	113.4	0.01416	86.1	0.010742	78.4	0.008057	94.8	0.005859	108.2	0.030273	1209.2	0.000244	71.2	0.008057	86.4	0.008057
553	Contig2878_at	Barley1_02878	MLOC_43237.1	HC	1	59.4193	343703200	36.9	0.5	92.7	0.219482	40.5	0.5	253.8	0.056152	254.9	0.030273	273.6	0.030273	259	0.037598	242.5	0.030273	225.1	0.023926	356.3	0.018555	378.5	0.008057	448.8	0.018555	238.9	0.018555	270.9	0.030273	228.1	0.010742	375.9	0.00293	299.2	0.00293	371.9	0.008057	110	0.080566	24.1	0.601074	25.3	0.533936
554	Contig12154_at	Barley1_12154	MLOC_12537.1	HC	1	59.4193	346329520	259	0.00293	232.2	0.001221	265	0.00293	215.9	0.001953	254.4	0.001953	235.5	0.001953	166.2	0.000732	273.6	0.000732	245.7	0.001221	290.1	0.00293	264.1	0.001221	334.5	0.001953	247.3	0.001221	246.6	0.000732	307.4	0.000732	185.3	0.00293	209	0.000732	171.6	0.008057	299.5	0.001953	379.7	0.000244	364	0.000732
555	Contig13803_at	Barley1_13803	AK355271	HC	1	59.4193	346329520	210.4	0.01416	211.5	0.005859	220.8	0.030273	229.1	0.018555	242.1	0.01416	179.4	0.018555	149.5	0.01416	192.2	0.018555	230	0.008057	367.4	0.00415	336.7	0.000732	348.4	0.000244	233.7	0.00415	199.4	0.030273	210.5	0.00415	406.5	0.000244	372.3	0.001953	390.2	0.005859	131.7	0.037598	120.7	0.046143	147.6	0.030273
556	Contig17574_at	Barley1_17574	AK359219	HC	1	59.4193	346329520	262	0.000244	287.6	0.000244	347.2	0.000244	76.8	0.005859	37.3	0.010742	41.8	0.01416	78	0.001953	65.4	0.00293	78	0.005859	41.7	0.037598	55.8	0.005859	43.2	0.008057	261	0.000244	182.1	0.000244	222.9	0.000244	326.8	0.000244	391.7	0.000244	332.3	0.000244	266.6	0.000244	339.1	0.000244	302.2	0.000244
557	Contig19642_at	Barley1_19642	AK368419	HC	1	59.4193	346329520	345.3	0.000732	324.8	0.000244	291.5	0.000732	270.9	0.000732	223	0.000732	218.9	0.000244	275.8	0.000244	315.9	0.000244	285.9	0.000244	226.7	0.000244	267.5	0.000732	304	0.000244	257.2	0.000244	218	0.000244	263.5	0.000244	244.8	0.000244	299.2	0.000244	236.8	0.000244	427.3	0.000244	437	0.000244	411.8	0.000244
558	Contig24555_at	Barley1_24555	MLOC_66580.1	HC	1	59.4193	346329520	2.6	0.943848	1.7	0.969727	1.7	0.981445	2.7	0.953857	1.7	0.969727	2.6	0.981445	1.8	0.976074	1.5	0.99585	1.7	0.989258	1.8	0.99585	1.6	0.99585	2	0.98584	1.3	0.99707	2.5	0.969727	1.4	0.99585	3.5	0.994141	2.6	0.991943	1.8	0.989258	1.4	0.962402	1.2	0.991943	1.4	0.976074
559	Contig4979_at	Barley1_04979	MLOC_15148.1	HC	1	59.4193	346329520	426.1	0.000244	464.3	0.000732	311.4	0.000244	249.4	0.001953	375.9	0.000244	247.8	0.008057	425.2	0.001953	310	0.001221	284.9	0.000244	324.3	0.001953	194	0.001953	247.4	0.001221	265.2	0.001953	300.6	0.008057	222.3	0.001953	70	0.19458	61.4	0.334473	39.6	0.533936	612.3	0.000732	741	0.000732	614.6	0.000732
560	HT04L04r_at	Barley1_37427	MLOC_55780.1	nonHC	1	59.4193	346329520	46.3	0.246094	8.7	0.533936	23	0.219482	17.2	0.334473	16	0.366211	18.3	0.366211	6.9	0.633789	14	0.533936	16.4	0.366211	35.5	0.398926	8	0.432373	4.3	0.633789	31	0.27417	8.5	0.567627	1.6	0.753906	4.5	0.828613	10.6	0.665527	6.8	0.780518	11.7	0.219482	41.6	0.037598	10.9	0.466064
561	HV_CEa0006I19r2_at	Barley1_39571	MLOC_44855.1	HC	1	59.4193	346329520	104.6	0.005859	62.9	0.005859	56.7	0.008057	183.9	0.00293	154.2	0.00293	178.6	0.001953	138	0.00415	90.7	0.00293	169.7	0.001221	255.9	0.000244	238.4	0.000244	208.4	0.000244	160	0.000732	158.9	0.005859	153.5	0.001221	234.1	0.000732	188.8	0.000732	167.8	0.00293	105.5	0.001221	47.3	0.008057	52.2	0.010742
562	Contig659_at	Barley1_00659	AK370604	HC	1	59.5963	347420720	3789	0.000244	3302.5	0.000244	3944.6	0.000244	2865.6	0.000244	2667.2	0.000244	2602.4	0.000244	1295.1	0.000244	1459.9	0.000244	1405.2	0.000244	2055.9	0.000244	1861.9	0.000244	1820.2	0.000244	2992.1	0.000244	2593.4	0.000244	2643.9	0.000244	123.1	0.01416	75.6	0.030273	100.1	0.010742	4331.3	0.000244	3196.1	0.000244	3435.7	0.000244
563	Contig4121_at	Barley1_04121	MLOC_11947.2	HC	1	60.0567	347548440	3181.2	0.00415	2286.9	0.001953	3049.8	0.00415	1922.6	0.001953	1800.6	0.001953	1827.2	0.001953	1529.5	0.000732	1558.6	0.000732	1629.7	0.001953	1767.3	0.001953	1724.2	0.000732	1867.2	0.00415	1726.1	0.00293	1628.1	0.001953	1685.9	0.001953	856.5	0.000732	675.9	0.00415	846	0.00293	1913	0.000244	1373	0.005859	1377.8	0.01416
564	Contig4122_s_at	Barley1_04122	MLOC_11947.2	HC	1	60.0567	347548440	5606.5	0.000244	5167.9	0.000244	5303	0.000244	3953	0.000244	4187.2	0.000244	3874.8	0.000244	3858.8	0.000244	3551.2	0.000244	3490	0.000244	3297	0.000244	3186.1	0.000244	2682.4	0.000244	3261.4	0.000244	3227.4	0.000244	2944.2	0.000244	1280.3	0.000244	1392.1	0.000244	1244.9	0.000244	2609.5	0.000244	1812.9	0.000244	1901.1	0.000244
565	EBpi01_SQ002_N15_at	Barley1_29905	MLOC_69483.1	nonHC	1	60.2868	348473480	149.3	0.008057	236.8	0.00415	158.5	0.095215	401.2	0.001221	365.9	0.000732	327.7	0.001221	297.3	0.001221	282.7	0.001953	326.9	0.001953	499.8	0.000732	361.4	0.001953	265.9	0.001953	386.5	0.00415	432.1	0.00293	365.5	0.001953	409.8	0.010742	285.6	0.018555	255.4	0.056152	277.1	0.001221	219.4	0.000732	280.2	0.001953
566	Contig25893_at	Barley1_25893	MLOC_29221.1	nonHC	1	60.2868	349211280	63.1	0.171387	55.7	0.046143	86.8	0.056152	31.2	0.366211	65	0.080566	43.3	0.171387	57.4	0.19458	57.4	0.19458	38.8	0.219482	29	0.567627	31.7	0.366211	54.6	0.27417	22.3	0.27417	12	0.398926	34.7	0.219482	10.7	0.533936	6.4	0.567627	62.3	0.432373	65.3	0.046143	50.4	0.095215	62.1	0.067627
567	Contig6214_at	Barley1_06214	AK373989	HC	1	60.8357	349211280	47.4	0.067627	70.6	0.067627	12.9	0.398926	8.9	0.601074	10.1	0.533936	7.3	0.533936	206.5	0.00293	212.2	0.001221	204.1	0.000732	29.4	0.303711	23	0.398926	52.9	0.149658	137.5	0.00293	195.3	0.00415	129.2	0.001953	92.1	0.010742	205.9	0.000244	206.9	0.001953	12.1	0.466064	6.3	0.567627	2.5	0.696289
568	Contig21251_at	Barley1_21251	AK355198	HC	1	60.8357	350063160	84.7	0.000244	160.1	0.001221	116.7	0.001953	155.7	0.001221	85.9	0.00293	113.5	0.00415	144.7	0.000732	88.3	0.008057	156.1	0.000732	81.2	0.005859	146.5	0.001221	170.8	0.000732	186	0.000244	217.8	0.000732	207.6	0.000244	195.4	0.005859	192.5	0.00293	198	0.000732	97.9	0.001953	117.8	0.001953	110	0.005859
569	Contig6626_at	Barley1_06626	MLOC_37761.1	HC	1	60.8357	350063160	1107.1	0.000244	1163.4	0.000244	1105.8	0.000244	731.4	0.000244	791.5	0.000244	739.4	0.000244	1117.7	0.000244	995.5	0.000244	945.3	0.000244	645.4	0.000244	668.6	0.000244	654.4	0.000244	886.4	0.000244	882	0.000244	918.2	0.000244	541.9	0.000244	657.1	0.000244	628.3	0.000244	1948.2	0.000244	2438	0.000244	2170.9	0.000244
570	EBem09_SQ001_F20_s_at	Barley1_29300	AK355198	HC	1	60.8357	350063160	100.2	0.398926	75.4	0.466064	49.4	0.5	52.1	0.5	12.3	0.753906	31.2	0.5	57.9	0.398926	10.7	0.633789	86.5	0.334473	15.9	0.601074	32.9	0.5	95.5	0.303711	82.4	0.398926	65.8	0.432373	90.3	0.334473	55.6	0.432373	145.1	0.219482	152	0.303711	60.7	0.27417	13.7	0.533936	48.7	0.533936
571	Contig19788_at	Barley1_19788	MLOC_54602.1	HC	1	60.8357	351991360	590.6	0.000244	630.5	0.000244	657.7	0.000244	344.3	0.000244	307.7	0.000244	339.7	0.000244	225.7	0.000244	181.3	0.000244	217.3	0.000244	307.9	0.000244	283	0.000244	302	0.000244	512	0.000244	581.6	0.000244	594.5	0.000244	55.3	0.008057	38.9	0.01416	65.4	0.023926	1216.9	0.000244	1627.6	0.000244	1884.6	0.000244
572	Contig4444_at	Barley1_04444	AK373210	HC	1	60.8357	351991360	2770.4	0.000244	2289.2	0.000244	2427.5	0.000244	2198.8	0.000732	1760.2	0.000244	2009.1	0.000732	1583.7	0.000732	1537.2	0.000732	1391.1	0.000732	1940.4	0.000732	1937.3	0.000244	1856	0.000244	1853.6	0.000244	1658.7	0.000732	1807	0.000732	2258.4	0.000732	2344.4	0.000732	1954.3	0.000732	3199.3	0.000244	3048.3	0.000244	2976.5	0.000244
573	Contig4447_s_at	Barley1_04447	MLOC_53853.1	HC	1	60.8357	351991360	291.3	0.005859	292.5	0.001953	261.6	0.00415	217.3	0.005859	252.2	0.030273	190.6	0.005859	925.9	0.000244	934.1	0.000244	810.2	0.000244	291.5	0.001221	380.8	0.000732	346.7	0.000732	353.6	0.001221	354.6	0.000732	366.8	0.000732	577.9	0.000244	512.3	0.000244	490.3	0.000244	454.2	0.000732	448.7	0.000244	513	0.000732
574	Contig4450_at	Barley1_04450	MLOC_53853.1	HC	1	60.8357	351991360	125.2	0.001221	162.5	0.000244	158	0.000244	96.4	0.000244	148.1	0.000732	106.7	0.000244	512.4	0.000244	555	0.000244	517.9	0.000244	182	0.000732	185.6	0.000244	204.3	0.000244	162.4	0.000244	167.1	0.000244	170.9	0.000244	218	0.000244	193.2	0.000244	206.9	0.000244	197.4	0.000244	237	0.000244	162.1	0.000244
575	HS16I24u_at	Barley1_37153	MLOC_53853.1	HC	1	60.8357	351991360	4.9	0.366211	16.2	0.334473	33.4	0.219482	12.7	0.466064	20.1	0.334473	13.3	0.303711	28.9	0.19458	20.2	0.334473	27	0.171387	15.1	0.466064	26	0.398926	23.4	0.246094	25.2	0.171387	29.4	0.219482	24.1	0.149658	10.5	0.533936	38.6	0.129639	40.1	0.303711	8.1	0.366211	33	0.219482	4.8	0.398926
576	HVSMEf0020M03r2_at	Barley1_42742	MLOC_54601.1	HC	1	60.8357	351991360	23.9	0.696289	14.5	0.80542	25.2	0.80542	68.2	0.72583	10.5	0.828613	17.3	0.753906	12.1	0.753906	22.6	0.633789	26.8	0.72583	407.8	0.023926	755.3	0.008057	482.8	0.01416	155.1	0.19458	248.9	0.171387	221.9	0.067627	40.3	0.567627	48.5	0.567627	28	0.696289	23.9	0.567627	39.1	0.5	35.3	0.601074
577	HVSMEn0006O04f2_at	Barley1_46426	AK358043	HC	1	60.8357	351991360	6.8	0.943848	5.5	0.953857	3.5	0.953857	33.8	0.665527	54.2	0.466064	17.8	0.72583	9.9	0.828613	13.3	0.828613	23.5	0.665527	16.3	0.888428	29.8	0.601074	25.5	0.633789	10.3	0.753906	16.1	0.753906	23.4	0.533936	455.5	0.005859	548.8	0.010742	500.4	0.030273	3.3	0.943848	5.4	0.888428	3.2	0.953857
578	Contig1508_s_at	Barley1_01508	MLOC_74587.1	HC	1	60.8547	352426600	6805	0.000244	5859.9	0.000244	6681.1	0.000244	6778.3	0.000244	5530.2	0.000244	6385.3	0.000244	3720.9	0.000244	3177.5	0.000244	3813.6	0.000244	8089.8	0.000244	6493.9	0.000244	6777.2	0.000244	6616	0.000244	6592.3	0.000244	5148.9	0.000244	6123.3	0.000244	7458.9	0.000244	7009.9	0.000244	7046.9	0.000244	7342.8	0.000244	8476.8	0.000244
579	Contig9471_at	Barley1_09471	MLOC_54408.2	HC	1	60.995	354380840	824.4	0.000244	1147.9	0.000244	1052.3	0.000244	1871.9	0.000244	2091.9	0.000244	2057.6	0.000244	1301.8	0.000244	1605.3	0.000244	1841.1	0.000244	1949.5	0.000244	1684.3	0.000244	1813.9	0.000244	1802.3	0.000244	1967.5	0.000244	1951.9	0.000244	2037.8	0.000244	1823.7	0.000244	2013.6	0.000244	900.7	0.000244	602.1	0.000732	778	0.001221
580	EBpi01_SQ004_C23_at	Barley1_29930	AK373555	HC	1	60.995	354380840	186.7	0.00293	111.5	0.023926	127.9	0.01416	70.9	0.095215	58.3	0.111572	27.4	0.303711	58.5	0.095215	75.1	0.129639	34.1	0.171387	62.4	0.067627	52.1	0.129639	36.8	0.056152	65.7	0.056152	56.5	0.149658	60.8	0.01416	21.6	0.149658	44	0.037598	65.4	0.095215	47.2	0.171387	57.9	0.023926	32.9	0.171387
581	HV12P19u_at	Barley1_39319	MLOC_61186.1	HC	1	60.995	354380840	690.7	0.000732	534.8	0.000732	571.3	0.001221	464.5	0.001221	484.2	0.000732	518	0.001221	494.8	0.000244	319.5	0.00293	311.9	0.001953	559.2	0.001221	555.5	0.000244	454.9	0.001221	849.3	0.000732	772.9	0.000244	809.5	0.000732	331.8	0.001953	428.3	0.000732	443.5	0.001953	1731.4	0.000732	2031.4	0.000244	1766.4	0.000732
582	Contig2241_at	Barley1_02241	MLOC_43759.1	HC	1	61.1544	355121120	91.3	0.111572	60.7	0.171387	97	0.111572	69.4	0.129639	86.5	0.111572	96.2	0.095215	87.9	0.095215	67.1	0.080566	88.2	0.111572	102	0.046143	114.3	0.023926	127	0.023926	75	0.080566	83.2	0.095215	82.9	0.046143	77.9	0.046143	56.1	0.19458	75.1	0.171387	55.1	0.129639	70.3	0.037598	49.9	0.095215
583	HD04G07u_s_at	Barley1_33466	MLOC_43759.1	HC	1	61.1544	355121120	1138.4	0.000244	1575.9	0.000244	604.2	0.000244	4921.7	0.000244	5450.1	0.000244	5001.7	0.000244	5955.7	0.000244	6570.3	0.000244	6821.8	0.000244	7294.4	0.000244	6900.4	0.000244	7691	0.000244	4741.3	0.000244	4669.9	0.000244	4863.4	0.000244	3700.2	0.000244	3607.4	0.000244	2758	0.000244	3250.5	0.000244	252.9	0.001953	304.6	0.00293
584	HD07M22r_s_at	Barley1_33622	MLOC_43759.1	HC	1	61.1544	355121120	290.8	0.023926	463.4	0.005859	197.8	0.056152	887.9	0.000244	1452	0.000244	1364.6	0.000244	1488.8	0.000244	2496.6	0.000244	2632.5	0.000244	2405.2	0.000244	3747.6	0.000244	5015.2	0.000244	889.7	0.000244	1079.8	0.000244	1833.4	0.000244	722.2	0.000732	907.9	0.000244	918.3	0.001953	585.8	0.000244	54.1	0.219482	73.7	0.219482
585	Contig10306_at	Barley1_10306	AK367396	HC	1	61.1544	355672920	3466.4	0.000244	3321.1	0.000244	3990.5	0.000244	467.6	0.000244	363.6	0.000244	331.6	0.000244	246.2	0.000244	292.7	0.000244	333.6	0.000244	220.6	0.005859	170.8	0.000732	199	0.001221	2230.2	0.000244	1471.9	0.000244	1711.7	0.000244	2177.8	0.000244	1949.8	0.000244	1913.8	0.000244	581	0.000244	598.9	0.000244	713.3	0.000244
586	Contig10306_s_at	Barley1_10306	AK367396	HC	1	61.1544	355672920	1233.4	0.000732	1330.4	0.000244	1456.6	0.000244	137.1	0.001953	108.6	0.00293	93.8	0.008057	73.4	0.001953	71.5	0.046143	81.5	0.001953	45.5	0.19458	17.7	0.432373	16.5	0.466064	1172	0.000244	709	0.000244	885.3	0.000244	1398	0.000244	1498.6	0.000244	1966	0.000244	195.2	0.000732	211	0.001953	228.6	0.000244
587	Contig6034_at	Barley1_06034	MLOC_69833.1	HC	1	61.1544	355672920	57	0.046143	52.9	0.067627	44.9	0.056152	94.7	0.018555	66.8	0.001221	89.8	0.000732	105.8	0.000244	91.9	0.000244	94.3	0.00293	59.9	0.01416	65.5	0.001221	88.8	0.00415	58	0.001953	76.2	0.008057	51.8	0.000244	114.9	0.000732	137.1	0.000244	114	0.000732	81.9	0.000732	74.1	0.000244	82.7	0.01416
588	Contig17425_at	Barley1_17425	MLOC_16402.1	HC	1	61.1544	357349400	527.1	0.00293	546.3	0.001953	642.1	0.00415	582.3	0.001953	473.8	0.00415	568.3	0.001953	380.4	0.00415	449.4	0.005859	451.5	0.00293	490.5	0.001953	441.4	0.001953	460.7	0.001953	968.6	0.000732	835.9	0.000732	939.3	0.000732	427.2	0.005859	422.7	0.00415	458.6	0.008057	1570.4	0.000244	1469.2	0.000244	1653.9	0.000244
589	Contig18183_at	Barley1_18183	MLOC_7467.1	HC	1	61.1544	357349400	13.4	0.5	46.6	0.334473	13	0.432373	132.9	0.046143	105.1	0.095215	151	0.056152	69	0.246094	82.7	0.19458	93.3	0.19458	138.8	0.080566	143.5	0.00415	144	0.037598	87.3	0.246094	94.8	0.111572	99.7	0.056152	8.9	0.72583	26.4	0.533936	7.3	0.850342	66.6	0.246094	50.4	0.171387	39	0.334473
590	Contig6102_at	Barley1_06102	AK362944	HC	1	61.1544	357349400	1299.2	0.001953	1156.4	0.00415	1067.8	0.001953	1412.2	0.00293	1388.7	0.001953	1229.3	0.001953	1070.5	0.001953	1079.5	0.001953	1095	0.00293	1159.9	0.001953	1092.3	0.001953	1512.5	0.001953	1635.3	0.00415	1493.9	0.001953	1763.1	0.001953	2744.5	0.001953	2865.2	0.001953	3315.9	0.001953	2242.6	0.001953	3364.5	0.00415	2645.9	0.00293
591	Contig22999_at	Barley1_22999	MLOC_72822.6	HC	1	61.1544	358608000	93.9	0.19458	178.8	0.171387	156.9	0.27417	147.8	0.27417	145.5	0.219482	155.9	0.27417	264.3	0.095215	244.3	0.111572	195.8	0.149658	138.2	0.27417	140.4	0.171387	131.9	0.19458	226.5	0.095215	291.6	0.129639	230.2	0.067627	249.4	0.171387	263.9	0.219482	265.4	0.246094	294.1	0.037598	291.7	0.037598	265.4	0.095215
592	Contig8685_at	Barley1_08685	AK364101	HC	1	61.3314	358608000	2166.7	0.000244	1958.4	0.000244	2428.9	0.000244	1455.5	0.000732	1603.5	0.000244	1465.1	0.000244	1087.6	0.000244	1269.9	0.000244	1256.3	0.000244	1411.9	0.000244	1532	0.000244	1626.2	0.000244	1599.6	0.000244	1418.4	0.000244	1407.5	0.000244	639.5	0.000732	730.2	0.000732	902.7	0.000732	1941.8	0.000244	2300.6	0.000244	2309.5	0.000732
593	Contig7589_at	Barley1_07589	AK368868	HC	1	61.4554	359433840	275.6	0.005859	280.9	0.008057	263.2	0.005859	257.1	0.00293	320.7	0.005859	287.1	0.001953	308.8	0.001953	293.1	0.001221	238.6	0.00293	243.8	0.00415	282.1	0.001221	262.4	0.001953	282.9	0.001953	254.6	0.008057	273.2	0.001221	155.2	0.023926	167.4	0.00293	159.5	0.023926	155.9	0.018555	136.5	0.008057	180	0.046143
594	Contig7589_s_at	Barley1_07589	AK368868	HC	1	61.4554	359433840	559.6	0.000732	539.7	0.000244	606.7	0.000732	508.2	0.000244	677.8	0.000244	637.3	0.000244	573.4	0.000244	588	0.001221	596.4	0.000244	675.4	0.000244	661.2	0.000244	562.9	0.000244	534	0.000244	496	0.000244	602.7	0.000244	453.6	0.001221	476	0.000732	517.8	0.001953	572.9	0.000244	717.5	0.000244	547.1	0.000732
595	Contig7652_at	Barley1_07652	AK362628	HC	1	61.4731	359433840	159.3	0.000244	150.1	0.000244	154.3	0.000244	92.1	0.000244	83.8	0.000732	93.3	0.000732	132.3	0.000244	121.4	0.000244	107.6	0.000244	45	0.001953	51.8	0.000244	67.6	0.000732	99.8	0.000732	70.8	0.000244	89.6	0.000244	23	0.037598	35.7	0.010742	16.1	0.19458	112.8	0.000244	129.2	0.000244	111.8	0.023926
596	Contig7652_s_at	Barley1_07652	AK362628	HC	1	61.4731	359433840	1440.9	0.000244	1197.7	0.000244	1205.2	0.000244	818.4	0.000732	736.7	0.000244	813.2	0.000244	1105.9	0.000244	1012	0.000244	891.2	0.000244	681.1	0.001953	715.4	0.001221	694	0.001221	872.6	0.000244	943.9	0.000732	770	0.000732	375.3	0.01416	296	0.00415	433.5	0.010742	1532.3	0.000244	1378.5	0.000244	1663.1	0.000244
597	Contig10249_at	Barley1_10249	MLOC_19405.1	HC	1	61.5085	361019800	188.8	0.00415	202.7	0.00415	202.6	0.005859	186	0.005859	206.1	0.00293	183.1	0.00293	299.5	0.001953	337.7	0.001221	292.2	0.001953	464.8	0.001221	504.8	0.000732	464.4	0.001221	333.8	0.001221	464.9	0.001221	382.5	0.000732	552.6	0.001953	673.4	0.001953	558.1	0.00415	257	0.001221	268	0.001953	325.5	0.00293
598	Contig2507_at	Barley1_02507	AK361995	HC	1	61.5085	361019800	4272.5	0.000244	4183.9	0.000244	4830.2	0.000244	5804.9	0.000244	5169	0.000244	5120	0.000244	5583.1	0.000244	5394.1	0.000244	5474.4	0.000244	5160.4	0.000244	4458.5	0.000244	4179.9	0.000244	4020.6	0.000244	4228.2	0.000244	3978.8	0.000244	3608.6	0.000244	3573.9	0.000244	3614.1	0.000244	3812.1	0.000244	3712.3	0.000244	3923.9	0.000244
599	Contig11982_at	Barley1_11982	MLOC_71354.1	nonHC	1	61.5439	362035360	53.3	0.567627	57.5	0.466064	75.2	0.466064	51	0.567627	18.6	0.601074	51	0.466064	67.6	0.567627	31.7	0.601074	37.8	0.601074	41.9	0.5	51.3	0.5	14.8	0.633789	12.9	0.696289	36.4	0.567627	41.5	0.466064	18.1	0.601074	19.7	0.633789	16.4	0.633789	27.2	0.567627	60.5	0.533936	103.3	0.366211
600	Contig17415_at	Barley1_17415	MLOC_52366.2	HC	1	61.5439	362035360	108.6	0.046143	247.6	0.030273	144.5	0.067627	140.8	0.046143	138.2	0.046143	177.1	0.030273	285.6	0.005859	347.2	0.005859	301.2	0.01416	188	0.018555	161.5	0.010742	188.2	0.008057	442	0.000244	322.3	0.000732	408.8	0.000244	1324.1	0.000244	1211.7	0.000244	1207.8	0.000244	201.9	0.01416	259.3	0.010742	230.6	0.010742
601	Contig10569_at	Barley1_10569	AK363778	HC	1	62.3459	362213920	734.4	0.000244	828.6	0.000244	823.7	0.000244	613.3	0.000244	687.8	0.000244	620.7	0.000244	669.6	0.000244	666.7	0.000244	533.7	0.000244	577.6	0.000244	694.1	0.000244	783.8	0.000244	585.4	0.000244	685.2	0.000244	720.7	0.000244	306.8	0.000244	350.4	0.000244	362.3	0.000732	832.7	0.000244	1071	0.000244	937.9	0.000244
602	Contig10648_at	Barley1_10648	AK374286	HC	1	62.3229	362213920	942.9	0.000244	1049.4	0.000244	1111.6	0.000244	619.8	0.001221	686	0.001953	550.1	0.000244	364.9	0.001953	386.1	0.001953	365.2	0.001953	255.6	0.001953	378.6	0.001221	360	0.001221	511.2	0.000244	555.9	0.001953	555.9	0.000244	122.2	0.030273	103.2	0.056152	100.3	0.037598	350.8	0.000244	489.5	0.000244	492.7	0.000244
603	Contig9864_at	Barley1_09864	AK249545.1	HC	1	61.9688	362213920	196.8	0.000244	175.2	0.000732	191.4	0.000244	55.3	0.000732	59.6	0.01416	54.1	0.00415	65.1	0.000732	60.8	0.008057	56.6	0.000732	72.4	0.001953	66.5	0.010742	59.8	0.01416	137.3	0.000244	132.7	0.001953	99.3	0.000244	627.6	0.000244	639.7	0.000244	672.5	0.000244	103	0.000244	104.3	0.000732	138.5	0.000732
604	Contig2631_at	Barley1_02631	MLOC_18031.1	HC	1	65.2266	364483120	2834.8	0.000244	2755.2	0.000244	2916	0.000244	3864.1	0.000244	3396.9	0.000244	3173.8	0.000244	2954.6	0.000244	3149.4	0.000244	2578.2	0.000244	940.1	0.000732	1429.9	0.000732	1316.7	0.000732	989	0.000732	955.2	0.001953	1007.6	0.000732	366.6	0.023926	377.6	0.018555	334.2	0.030273	997.9	0.000244	160.4	0.149658	139	0.080566
605	Contig6807_at	Barley1_06807	AK249744.1	HC	1	65.6576	364483120	2897.1	0.000244	2847.7	0.000244	2933.8	0.000244	4450.7	0.000244	4094.5	0.000244	4419.6	0.000244	3034.1	0.000244	3335.4	0.000244	3087.6	0.000244	4421.8	0.000244	4154.8	0.000244	4165.4	0.000244	3412.1	0.000244	3486.5	0.000244	3409.9	0.000244	2966.1	0.000244	2566.1	0.000244	2718.2	0.000244	2362.3	0.000244	2268.9	0.000244	2238.6	0.001221
606	EBro08_SQ006_I20_at	Barley1_31218	MLOC_68898.1	nonHC	1	65.7047	364483120	76.3	0.001953	68.9	0.000732	52.4	0.010742	87.7	0.000732	64.9	0.000732	73	0.00293	80.1	0.008057	77.9	0.001953	70.6	0.005859	179.5	0.000732	143	0.000244	144.9	0.000244	40	0.01416	78.7	0.00415	66.7	0.00415	79.1	0.010742	67.7	0.046143	91.9	0.171387	71.3	0.00415	50.4	0.001221	67.2	0.000732
607	HF01A04w_s_at	Barley1_33956	AK355696	HC	1	64.7315	364483120	730.3	0.000244	892	0.000244	723.7	0.000244	1629	0.000244	1760.4	0.000244	1757.4	0.000244	1386.8	0.000244	1424.7	0.000244	1220.7	0.000244	1904.8	0.000244	2197.2	0.000244	2103.4	0.000244	1105	0.000244	1150.7	0.000244	1206.7	0.000244	862.8	0.000244	1161.5	0.000244	1268.8	0.000244	970.1	0.000244	608.5	0.000244	749.9	0.000244
608	Contig4376_at	Barley1_04376	AK249890.1	HC	1	65.7047	365821080	460.5	0.000244	699.9	0.000244	614.2	0.000244	1065.1	0.000244	1119	0.000244	1196.6	0.000244	936.5	0.000244	1217.9	0.000244	1074.6	0.000244	935.8	0.000244	1134.4	0.000244	1053.6	0.000244	945.6	0.000244	1050.8	0.000244	1124.2	0.000244	723.5	0.000244	760.3	0.000244	680.6	0.000244	458.4	0.000244	428.1	0.000244	460.6	0.000244
609	Contig13418_at	Barley1_13418	AK366576	HC	1	66.289	369177760	10.1	0.633789	18.2	0.303711	22.4	0.466064	132.6	0.023926	165	0.008057	120.9	0.010742	42	0.27417	31.9	0.219482	65.3	0.19458	156	0.023926	219.5	0.00415	209.5	0.008057	93.3	0.023926	136.3	0.046143	166.4	0.00415	115.3	0.023926	98.6	0.046143	109	0.010742	8.1	0.601074	11.8	0.533936	3.9	0.696289
610	Contig23601_at	Barley1_23601	MLOC_71584.1	HC	1	66.289	369177760	30.2	0.432373	88.9	0.366211	75.1	0.432373	106.6	0.171387	82.7	0.095215	155.7	0.111572	94.1	0.5	124.7	0.5	109	0.334473	100.7	0.219482	78.1	0.19458	98.7	0.246094	28.4	0.665527	33.6	0.665527	26.4	0.72583	22.3	0.5	5.3	0.601074	27.2	0.466064	280	0.056152	19.3	0.72583	42.1	0.533936
611	Contig25242_at	Barley1_25242	MLOC_71584.1	HC	1	66.289	369177760	44.9	0.010742	79.2	0.000244	2.4	0.466064	104.8	0.000244	159.4	0.000244	145.3	0.000732	75.6	0.000732	72.1	0.000732	104.5	0.000244	592.9	0.000244	508.4	0.000244	325.8	0.000244	16.7	0.037598	6.3	0.398926	10.4	0.19458	18.1	0.27417	33.1	0.01416	1.5	0.870361	356.7	0.000244	6.7	0.111572	1.5	0.466064
612	Contig2243_at	Barley1_02243	MLOC_71416.1	HC	1	66.289	369422040	1592.8	0.00293	1432.6	0.001953	1764.9	0.00293	291.6	0.01416	204.5	0.010742	159	0.030273	142.5	0.046143	247.3	0.018555	212.2	0.01416	72.4	0.219482	30.9	0.5	46.6	0.303711	522.9	0.00293	525.5	0.00415	533.9	0.001953	96.5	0.046143	72.7	0.095215	183.6	0.023926	138	0.01416	38.8	0.334473	127.9	0.111572
613	Contig2243_s_at	Barley1_02243	MLOC_71416.1	HC	1	66.289	369422040	8135.1	0.000244	6094.1	0.000244	7097.7	0.000244	3190.3	0.000244	3813.4	0.000244	2603.3	0.000244	3160.8	0.000244	4714.6	0.000244	3465.5	0.000244	585.9	0.000732	784.2	0.000244	1247.5	0.000244	5212.2	0.000244	5433.7	0.000244	5402.9	0.000244	1094.5	0.000732	890.6	0.000732	984.8	0.000244	1655.2	0.000244	427.3	0.000732	718.6	0.000244
614	Contig4751_at	Barley1_04751	MLOC_80476.1	HC	1	66.289	369422040	117.3	0.018555	323.9	0.000732	113.5	0.010742	1110.3	0.000244	1532.1	0.000732	1029	0.000732	1934.9	0.000732	2768	0.000244	2369.8	0.000244	9.8	0.398926	72.5	0.010742	96.2	0.056152	24	0.095215	62.9	0.095215	33.2	0.095215	131.6	0.005859	136.8	0.01416	49.7	0.149658	144	0.000732	4.5	0.5	25.1	0.398926
615	Contig4750_at	Barley1_04750	MLOC_21661.1	HC	1	66.289	369741960	80.1	0.046143	185.7	0.00415	208.7	0.010742	221.8	0.00415	424.8	0.010742	436.6	0.00293	232	0.00293	660	0.008057	494.9	0.00415	25	0.171387	76.3	0.01416	61.3	0.030273	26.9	0.567627	39.2	0.246094	58.1	0.080566	53.4	0.246094	55.3	0.149658	20.4	0.334473	178	0.00293	19.2	0.27417	18.3	0.334473
616	HB30P16r_at	Barley1_33076	MLOC_322.1	HC	1	66.289	370643440	139.2	0.037598	131.8	0.046143	127.1	0.056152	106.5	0.067627	86.4	0.023926	97.8	0.067627	108.4	0.046143	107.2	0.023926	129.6	0.037598	88.1	0.023926	157.5	0.001953	556	0.000732	102.7	0.010742	130.9	0.010742	101	0.010742	108.1	0.080566	78.3	0.046143	159	0.080566	79.2	0.008057	29.5	0.129639	104.7	0.056152
617	Contig8649_at	Barley1_08649	AK356366	HC	1	67.1388	371134480	729.2	0.000244	834.5	0.000244	857.1	0.000244	664	0.000244	635.1	0.000244	677.8	0.000244	528.1	0.000244	493.7	0.000244	520.3	0.000244	631.2	0.000244	678.8	0.000244	563.2	0.000244	1066	0.000244	1009.2	0.000244	1084.1	0.000244	436.6	0.000244	395.2	0.000244	345.9	0.000732	926	0.000244	1180	0.000244	1019.2	0.000244
618	EBma04_SQ004_G11_at	Barley1_29768	AK374760	nonHC	1	67.3336	373965400	91.8	0.001221	108.9	0.000244	99.1	0.001221	77.3	0.00415	69.9	0.00415	91	0.008057	61.2	0.030273	59.5	0.095215	65.4	0.037598	46.1	0.01416	27.7	0.246094	39.9	0.303711	117.9	0.000244	132.6	0.000244	155.7	0.000244	75	0.023926	46.3	0.111572	37.8	0.095215	168.9	0.000244	261.5	0.000244	262.7	0.000244
619	HVSMEf0002E07r2_at	Barley1_42062	AK374760	nonHC	1	67.3336	373965400	116.1	0.303711	208.4	0.171387	136.7	0.171387	627.4	0.001221	721.7	0.001221	688	0.00293	300.2	0.080566	309.3	0.046143	318.5	0.010742	1803.6	0.000244	1787.5	0.000244	1370	0.000244	355.6	0.008057	273.3	0.018555	245.6	0.008057	1366.8	0.000732	1303.3	0.000244	1359.8	0.000732	165.6	0.023926	69.3	0.303711	21.9	0.432373
620	Contig6636_at	Barley1_06636	MLOC_73358.1	HC	1	67.9178	374446520	677.7	0.01416	587.6	0.023926	518.6	0.046143	957.6	0.01416	771.9	0.010742	816.1	0.01416	931.1	0.010742	873.9	0.010742	895	0.010742	518.1	0.056152	675.3	0.023926	945.6	0.010742	488.9	0.037598	602.4	0.037598	548	0.018555	738.8	0.018555	1059.6	0.010742	940.5	0.037598	409.8	0.01416	299.5	0.095215	374.2	0.129639
621	Contig4569_at	Barley1_04569	AK372042	HC	1	68.272	374842080	255	0.000732	412.3	0.000732	250.8	0.001953	593	0.000244	366.1	0.000732	375.3	0.000732	943.6	0.000244	1138.9	0.000244	1241	0.000732	373	0.000244	298.4	0.000732	515.1	0.000244	258.3	0.000732	339.8	0.000732	382.1	0.000732	433.6	0.001221	414.5	0.000732	418.1	0.000732	341.7	0.000732	101.4	0.023926	150.6	0.01416
622	Contig4570_s_at	Barley1_04570	AK372042	HC	1	68.272	374842080	271	0.000244	582.2	0.000244	395.7	0.000244	593.5	0.000244	471.8	0.000244	558.5	0.000244	975.8	0.000244	1512.7	0.000244	903.8	0.000244	367.2	0.000244	500	0.000244	785.3	0.000244	315.6	0.000244	451.9	0.000244	452.7	0.000244	661.3	0.000244	1094.3	0.000244	924.9	0.000244	501.7	0.000244	95.5	0.005859	158.2	0.00293
623	Contig9528_at	Barley1_09528	AK360782	HC	1	68.933	376542120	232.4	0.000244	238.1	0.000244	236.4	0.000244	323.7	0.000244	329.4	0.000244	306.6	0.000244	409.1	0.000244	384.7	0.000244	390.9	0.000244	410.5	0.000244	382.3	0.000244	379.2	0.000244	459.5	0.000244	393	0.000244	407.3	0.000244	290.5	0.000244	309.9	0.000244	319.6	0.000244	356.1	0.000244	287.4	0.000244	396	0.000732
624	Contig14339_at	Barley1_14339	MLOC_75745.1	HC	1	70.255	376998440	174.6	0.023926	368.5	0.008057	167.2	0.030273	1429.3	0.000244	1927.6	0.000244	1408.9	0.000244	595	0.000732	796.8	0.000732	805.2	0.000732	2369.3	0.000244	2062	0.000244	1991.5	0.000244	210.7	0.008057	247.8	0.010742	256.8	0.00293	2774.6	0.000244	2116.2	0.000244	2636.9	0.000244	402.8	0.000732	150.9	0.030273	264.7	0.018555
625	Contig5117_at	Barley1_05117	AK252226.1	HC	1	70.255	377588680	608.9	0.005859	753.5	0.00293	890.7	0.00293	848.4	0.001953	861.3	0.001953	905.7	0.00293	782.1	0.00293	1083.6	0.001953	1034.7	0.001221	784.2	0.001953	909.6	0.001221	802.2	0.001221	776.2	0.00293	702.7	0.00415	757.3	0.00293	545.3	0.00415	384.5	0.008057	449	0.010742	700.6	0.001221	759.5	0.001221	692.6	0.001221
626	Contig3026_at	Barley1_03026	MLOC_57544.1	HC	1	70.255	377849080	220.9	0.095215	286.5	0.046143	177.1	0.129639	608.6	0.00415	589.3	0.001953	629.8	0.001953	500.9	0.001953	785.1	0.001953	604.8	0.00293	396.2	0.010742	520.9	0.00415	398.6	0.010742	405.4	0.010742	307.7	0.037598	354.1	0.008057	374.2	0.023926	401.4	0.023926	430.9	0.030273	147.7	0.080566	92.7	0.466064	137.1	0.246094
627	HI02C22u_at	Barley1_34553	MLOC_39310.1	nonHC	1	70.255	377849080	258.8	0.00293	274.9	0.01416	118	0.037598	264.3	0.010742	201.3	0.023926	261.9	0.010742	263	0.023926	292.4	0.018555	313.5	0.018555	453.6	0.008057	514.9	0.001221	381.6	0.005859	797.7	0.000244	667.7	0.000244	748.5	0.000244	850.5	0.000244	888.8	0.000732	798.8	0.001953	716.9	0.000244	631.7	0.000732	674.5	0.000732
628	HT08N23r_at	Barley1_37691	MLOC_39310.1	nonHC	1	70.255	377849080	24.7	0.334473	52.6	0.129639	31.9	0.219482	38.3	0.334473	13.1	0.27417	25.6	0.27417	8.7	0.366211	37.8	0.27417	31	0.303711	52.9	0.095215	26.1	0.334473	36.7	0.171387	30.1	0.129639	64	0.129639	21.8	0.303711	43.8	0.19458	12.4	0.366211	43	0.149658	21.9	0.129639	29.6	0.149658	36.8	0.129639
629	HVSMEa0003J18r2_s_at	Barley1_40375	MLOC_57544.1	HC	1	70.255	377849080	243.2	0.005859	262.8	0.000732	189.7	0.008057	729.4	0.000244	713.8	0.000244	747.1	0.000244	560	0.000244	1027	0.000244	698.6	0.000244	532.5	0.000244	643.2	0.000244	554	0.000244	350.3	0.000732	329.1	0.001953	268.4	0.000244	394.3	0.000244	378.6	0.000244	296.4	0.000244	263.4	0.001953	118.2	0.008057	176	0.00415
630	Contig15163_at	Barley1_15163	MLOC_80829.1	HC	1	70.255	378169000	2630.6	0.000244	2158.3	0.000244	1943.2	0.000244	1035.2	0.000732	1133.1	0.000244	1022.5	0.000732	1820.4	0.000244	1898.7	0.000732	2048.6	0.000244	1085.6	0.000732	1284	0.000732	1308.4	0.000732	1483.1	0.000732	1450.7	0.000732	1784.1	0.000244	2214.8	0.000732	1349.6	0.000732	1431.4	0.000732	2907.1	0.000244	2316.2	0.000244	2354.5	0.000732
631	Contig10606_at	Barley1_10606	AK354297	HC	1	70.255	378941520	521.1	0.001953	454.1	0.001953	516.8	0.001953	352	0.001953	402.3	0.001953	376.5	0.001953	378.3	0.001953	291.9	0.001953	329.5	0.001221	368.2	0.001953	303.4	0.001953	338.1	0.001953	462.8	0.001953	479.6	0.001221	477.5	0.001221	256.4	0.00293	199.9	0.00415	247.4	0.00415	729.8	0.000244	876.4	0.000244	848.9	0.001221
632	Contig8710_at	Barley1_08710	MLOC_31026.1	nonHC	1	70.255	379508200	11.7	0.601074	21.3	0.27417	22.6	0.398926	48.4	0.111572	54.6	0.030273	55.3	0.037598	40.4	0.111572	41.7	0.111572	70.8	0.023926	29.3	0.149658	7	0.334473	26.5	0.366211	44.3	0.080566	36.2	0.111572	48.7	0.056152	1.7	0.780518	2.4	0.665527	3.5	0.665527	15.7	0.432373	21.2	0.303711	34	0.19458
633	Contig11096_at	Barley1_11096	AK353688	HC	1	70.255	381109040	233.9	0.000244	282	0.000732	258.3	0.000732	277.8	0.000732	271.5	0.001221	251.2	0.000732	256.5	0.000244	280.2	0.000732	268.2	0.000732	292.1	0.000732	317.4	0.000732	263.1	0.000244	318.4	0.000244	366.3	0.000244	348.7	0.000244	276.8	0.000732	279.7	0.000732	191.1	0.000732	316	0.000244	387	0.000244	347.4	0.000244
634	Contig10364_at	Barley1_10364	MLOC_62211.1	HC	1	70.255	381292560	506.4	0.00293	844.8	0.000732	465.8	0.00293	2280.6	0.000244	2465.2	0.000244	2462	0.000244	1004.2	0.001221	984.5	0.000732	1236.8	0.000732	2874.3	0.000244	2474.6	0.000244	2574	0.000244	1510.3	0.000244	1672.4	0.000244	1700.2	0.000244	1820.4	0.000732	1853	0.000244	2449	0.000732	814.2	0.000732	503.6	0.001953	505.2	0.001953
635	Contig11811_at	Barley1_11811	MLOC_27203.1	HC	1	70.4851	381566600	66.6	0.111572	84.8	0.129639	55.9	0.171387	57.9	0.219482	73.9	0.111572	59.4	0.171387	84.3	0.056152	49.9	0.27417	75.7	0.149658	58.2	0.219482	46	0.19458	68.3	0.171387	64.9	0.171387	66.1	0.303711	70.3	0.19458	87.6	0.080566	37.2	0.303711	80.9	0.27417	35.4	0.246094	38.7	0.27417	38.8	0.303711
636	Contig180_x_at	Barley1_00180	AK373861	HC	1	70.7153	381566600	2363	0.005859	1665.2	0.080566	2452.9	0.030273	501	0.018555	1024.2	0.00293	1253.8	0.037598	594.9	0.095215	691.5	0.067627	497.3	0.046143	553	0.095215	777.5	0.030273	795.4	0.067627	1493.3	0.129639	1260.7	0.129639	1303.9	0.080566	112.3	0.056152	91.1	0.037598	114.6	0.567627	3660.3	0.008057	3356.6	0.010742	3216.8	0.010742
637	Contig21153_at	Barley1_21153	MLOC_57788.1	nonHC	1	70.4851	381566600	37.9	0.080566	8.5	0.432373	24.4	0.303711	40.1	0.334473	10.9	0.5	8.7	0.466064	30.4	0.432373	20.9	0.366211	7.8	0.466064	51.6	0.398926	22.5	0.398926	44.9	0.303711	67.8	0.018555	53.5	0.129639	44.2	0.023926	128.3	0.023926	208	0.010742	115	0.171387	66.3	0.030273	94.7	0.01416	91.5	0.067627
638	Contig3430_at	Barley1_03430	AK357833	HC	1	70.7153	382252320	26.4	0.466064	14.1	0.366211	34.3	0.5	122.5	0.129639	6.6	0.753906	23.5	0.366211	37.8	0.246094	4.5	0.904785	15.3	0.366211	11	0.72583	3.9	0.943848	2.4	0.989258	2.6	0.98584	5.3	0.919434	2.8	0.962402	381.4	0.000244	1031.7	0.000244	1104.4	0.000244	6.6	0.80542	3.8	0.953857	7.9	0.870361
639	Contig5826_at	Barley1_05826	MLOC_65562.1	HC	1	70.8924	382252320	791.7	0.000244	1194.7	0.000244	1355.3	0.000244	1462.8	0.000732	1368	0.000244	1569.5	0.000244	756.5	0.000244	1239.3	0.000244	1123.5	0.000732	864.6	0.000244	1069.3	0.000244	1150.5	0.000244	768.2	0.000244	992.8	0.000244	948.7	0.000244	493	0.000244	718.6	0.000244	692.7	0.000244	754	0.000732	817.9	0.000244	865.6	0.000244
640	Contig9029_at	Barley1_09029	AK365613	HC	1	70.8924	383276560	298.6	0.000244	459	0.000244	367.4	0.001221	1705.2	0.000244	1761.8	0.000244	1769.3	0.000244	1035.1	0.000244	1018.9	0.000244	726.3	0.000244	2411.3	0.000244	2476.3	0.000244	2441.4	0.000244	930.4	0.000244	801.5	0.000244	1010.5	0.000244	855.3	0.000244	631.5	0.000244	741.3	0.000244	715	0.000244	315.6	0.001953	310.5	0.001221
641	Contig1512_at	Barley1_01512	AK251033.1	HC	1	71.034	384739760	4373.1	0.000244	5032.2	0.000244	3893.1	0.000244	4386.9	0.000244	3659.2	0.000244	4479.8	0.000244	4128.7	0.000244	3515	0.000244	3621	0.000244	4838.5	0.000244	3848.1	0.000244	3995.2	0.000244	6414.3	0.000244	6300.8	0.000244	4940.5	0.000244	2832.2	0.000244	2825	0.000244	2555	0.000244	6597.7	0.000244	5644.9	0.000244	7041.6	0.000244
642	Contig4574_at	Barley1_04574	MLOC_67966.1	nonHC	1	71.034	384739760	10	0.72583	7.2	0.780518	9.9	0.633789	7.9	0.850342	7.2	0.828613	5.2	0.904785	8.2	0.80542	6.3	0.780518	7.5	0.80542	5	0.850342	5.2	0.780518	3.7	0.919434	5.4	0.780518	4.8	0.828613	4	0.828613	4.3	0.828613	3.9	0.919434	5.7	0.932373	6.7	0.80542	3.9	0.828613	4.4	0.850342
643	HF16B18r_at	Barley1_34305	MLOC_67566.1	nonHC	1	71.1756	384739760	41.1	0.080566	34.6	0.246094	7.6	0.665527	83.4	0.00293	60.6	0.01416	46.1	0.095215	96	0.01416	78.8	0.018555	74.5	0.056152	98.4	0.01416	65.5	0.00415	93.1	0.008057	43.5	0.046143	71.6	0.005859	54.2	0.01416	66.1	0.005859	134.2	0.001953	155.9	0.005859	5.2	0.366211	14.7	0.533936	5.1	0.5
644	Contig10931_at	Barley1_10931	MLOC_57289.1	HC	1	71.4115	385054720	190.6	0.023926	185.8	0.018555	162.4	0.018555	71	0.27417	64.6	0.219482	67.5	0.19458	96.9	0.030273	123.2	0.037598	93.2	0.149658	81.9	0.171387	88.1	0.246094	80.8	0.219482	228.5	0.00415	148.3	0.046143	156.1	0.005859	2783.2	0.000244	2526	0.000244	2905.2	0.000732	110.8	0.037598	111.8	0.067627	146.6	0.023926
645	Contig1328_s_at	Barley1_01328	AK368252	HC	1	71.4115	385054720	2141.4	0.000244	2555.5	0.000244	2937.1	0.000244	2942.7	0.000244	3580.8	0.000244	3006.8	0.000244	3910.5	0.000244	4324.5	0.000244	3769.5	0.000244	4152.2	0.000244	3019.4	0.000244	3559.2	0.000244	4282.1	0.000244	4263.4	0.000244	3949.7	0.000244	3584.8	0.000244	2720.7	0.000244	2565.6	0.000244	2117.2	0.000244	2194.1	0.000244	2746	0.000244
646	Contig1340_at	Barley1_01340	AK368252	HC	1	71.4115	385054720	1745	0.001953	1900.6	0.000732	1495.8	0.001221	1977.2	0.000244	2425.7	0.000244	2616.3	0.000244	2722	0.000244	2571.3	0.000244	2869	0.000244	4188.9	0.000244	3888.9	0.000244	3576.1	0.000244	4049.4	0.000244	4200.3	0.000244	4166.5	0.000244	3120.7	0.000244	2206.9	0.000732	2555	0.000732	3722.9	0.000244	3510.4	0.000244	3550	0.000732
647	Contig18856_at	Barley1_18856	MLOC_17145.1	HC	1	71.4115	385054720	233.4	0.030273	255.5	0.030273	291.7	0.037598	194.6	0.246094	169.2	0.129639	210.3	0.149658	223.1	0.037598	162.3	0.19458	208.5	0.095215	253.5	0.080566	260.5	0.037598	186.4	0.056152	225.4	0.037598	205.9	0.030273	208.5	0.030273	51.2	0.5	21.7	0.5	27.6	0.567627	450.7	0.005859	525.4	0.001953	488.6	0.00415
648	Contig5030_at	Barley1_05030	AK358524	HC	1	71.8484	385054720	355.6	0.005859	426.8	0.00293	362.2	0.00293	114.8	0.037598	141	0.037598	136.8	0.095215	611.3	0.000732	553.9	0.00293	590.6	0.000244	125.1	0.056152	190.5	0.030273	141.9	0.067627	403.3	0.005859	316.7	0.008057	440	0.00293	1668.9	0.000244	1392.9	0.000244	1689.6	0.000244	432.1	0.001221	555.3	0.000244	581.3	0.000244
649	HVSMEn0022K02f_s_at	Barley1_47049	AK368252	HC	1	71.4115	385054720	4795.6	0.000244	4040.3	0.000244	4072.5	0.000244	4947.7	0.000244	4423.4	0.000244	4841.4	0.000244	5059.5	0.000244	4364.1	0.000244	4756.4	0.000244	4982.4	0.000244	4317.8	0.000244	4102.7	0.000244	5802.6	0.000244	4927	0.000244	4601.1	0.000244	5592.3	0.000244	5972.5	0.000244	5514.1	0.000244	5251.3	0.000244	5308.7	0.000244	4622.8	0.000244
650	Contig12884_at	Barley1_12884	AK372018	HC	1	72.0822	385413080	90.7	0.19458	129.8	0.056152	71.6	0.219482	177.1	0.01416	158.7	0.023926	173.1	0.010742	144.3	0.067627	157.5	0.023926	174.6	0.030273	349.6	0.001221	328.6	0.000732	283	0.001953	160.8	0.018555	180.5	0.010742	152.8	0.010742	247.2	0.001953	239.9	0.001953	276.1	0.00415	129.4	0.023926	90.7	0.067627	133.1	0.111572
651	Contig9823_at	Barley1_09823	MLOC_66574.1	HC	1	72.0822	385576760	122.5	0.095215	134.1	0.095215	205.6	0.046143	54.7	0.129639	59.6	0.149658	75.5	0.095215	94	0.095215	139.2	0.080566	90.1	0.067627	68.6	0.080566	95.8	0.111572	43.5	0.067627	136	0.095215	69.9	0.056152	79.4	0.080566	178.3	0.018555	203.3	0.00293	259.5	0.018555	45.4	0.171387	47.5	0.129639	57.9	0.067627
652	Contig9824_at	Barley1_09824	MLOC_66574.1	HC	1	72.0822	385576760	580.2	0.010742	479.8	0.01416	703.5	0.005859	127.9	0.246094	95.9	0.219482	75.1	0.334473	192.7	0.129639	130	0.095215	260.4	0.056152	70.2	0.27417	76.8	0.303711	120.4	0.219482	367.7	0.01416	342.4	0.030273	345.8	0.018555	861.7	0.00415	787.2	0.00415	789.6	0.005859	414.6	0.018555	504.3	0.008057	585.7	0.008057
653	Contig24426_at	Barley1_24426	MLOC_67136.1	HC	1	72.3442	386410040	151.5	0.19458	225.8	0.111572	175.1	0.149658	168.8	0.095215	272.9	0.037598	207.2	0.067627	170.9	0.067627	131.3	0.129639	179.3	0.129639	231.2	0.080566	276.6	0.01416	303.2	0.023926	223.5	0.046143	304.2	0.030273	213.7	0.037598	79.1	0.219482	100.5	0.303711	146.3	0.334473	251.5	0.010742	277.1	0.023926	383.2	0.023926
654	Contig21293_at	Barley1_21293	MLOC_12066.3	HC	1	72.3796	386607200	428.6	0.000244	551.6	0.000244	509.3	0.000244	202.1	0.000244	330.2	0.000244	285.2	0.000244	191.3	0.000732	229.7	0.000244	291.4	0.005859	206.5	0.008057	208.9	0.001221	267.1	0.001221	169.2	0.001221	253	0.001953	226.2	0.000732	16.1	0.533936	52.5	0.129639	13.7	0.753906	228.6	0.001953	324.2	0.001953	301.3	0.00293
655	Contig3058_at	Barley1_03058	MLOC_67614.1	nonHC	1	72.3796	388036920	257.3	0.010742	236.2	0.00415	181.4	0.01416	184.8	0.030273	191.7	0.023926	193.5	0.030273	260.5	0.005859	360.2	0.010742	267	0.005859	656.8	0.00293	590.8	0.001221	574.4	0.000732	377.4	0.001221	499.9	0.001953	412.5	0.001221	414.6	0.00415	427	0.001953	322.2	0.01416	246.8	0.01416	284.8	0.01416	238.9	0.030273
656	Contig1008_x_at	Barley1_01008	AK252968.1	HC	1	72.3796	389110760	995.3	0.005859	984.9	0.005859	1224.8	0.005859	1815.5	0.005859	2356.7	0.005859	4843.1	0.005859	1782.6	0.005859	1442.6	0.005859	2214.9	0.005859	1409.1	0.008057	2092.2	0.005859	1997	0.005859	1627.2	0.005859	1341.9	0.005859	3185.8	0.005859	3080.9	0.023926	1026.8	0.018555	1761.1	0.01416	1780.1	0.005859	1289.8	0.008057	1665.4	0.008057
657	Contig13816_at	Barley1_13816	AK366915	HC	1	72.3796	389110760	245.6	0.01416	366.8	0.005859	232.1	0.018555	1710.8	0.000732	1641.9	0.000732	1778.1	0.000732	1635.9	0.000732	1246.9	0.000732	1447.5	0.000732	681.3	0.001953	573.7	0.001221	507.5	0.00293	270.3	0.01416	286.8	0.010742	268	0.00293	762.8	0.000732	770.1	0.000732	1024	0.001221	540.4	0.00293	62.6	0.095215	93.4	0.111572
658	Contig8924_at	Barley1_08924	MLOC_64904.1	HC	1	72.3796	389110760	119.7	0.19458	130.7	0.171387	162.5	0.219482	80.2	0.5	55.9	0.432373	70.6	0.466064	86.3	0.171387	125.2	0.095215	101.1	0.27417	246.5	0.080566	210.5	0.046143	276.4	0.030273	427.3	0.010742	379.5	0.023926	435.7	0.005859	618.3	0.00415	572.5	0.00293	467	0.008057	143.4	0.111572	156.3	0.080566	213.8	0.067627
659	Contig9210_at	Barley1_09210	AK361434	HC	1	72.3796	389110760	748.6	0.000244	1006.5	0.000244	978.5	0.000244	715.3	0.000244	1037.4	0.000244	975.2	0.000244	458.7	0.000244	533.1	0.000244	522.7	0.000244	628.9	0.000244	648.6	0.000244	639.1	0.000244	646.3	0.000244	709.2	0.000244	790	0.000244	274.9	0.001953	297.9	0.001221	286.8	0.010742	867.2	0.000244	945.7	0.000244	898	0.000244
660	Contig9677_at	Barley1_09677	MLOC_63598.1	HC	1	72.3796	389110760	290.6	0.018555	278.6	0.023926	274	0.023926	353.2	0.023926	320.7	0.010742	450.1	0.005859	477	0.008057	422	0.01416	461.8	0.01416	319	0.018555	401	0.010742	361	0.008057	310	0.010742	407.8	0.010742	367.3	0.008057	410.6	0.008057	350.6	0.023926	345.2	0.030273	274.8	0.023926	278.2	0.023926	270.4	0.030273
661	Contig969_at	Barley1_00969	AK252968.1	HC	1	72.3796	389110760	31.1	0.080566	27.1	0.008057	34.2	0.046143	48.2	0.010742	33.2	0.000244	29.3	0.01416	48.7	0.030273	14.2	0.018555	27.2	0.056152	82.9	0.056152	24.8	0.018555	33.1	0.005859	20.7	0.001953	33.8	0.023926	21.6	0.037598	26.5	0.008057	24.5	0.080566	34.7	0.023926	26.3	0.010742	46.3	0.005859	31.7	0.018555
662	EBro08_SQ012_B10_at	Barley1_31538	MLOC_53822.1	HC	1	72.3796	389364960	116.9	0.219482	112.7	0.129639	95.2	0.303711	129	0.067627	130.6	0.095215	138.3	0.056152	179.9	0.037598	149.2	0.030273	171	0.080566	156.9	0.111572	145.7	0.067627	140.1	0.095215	226.5	0.023926	177.6	0.046143	207.1	0.030273	323.4	0.00293	361.1	0.00293	356	0.005859	230.6	0.023926	274.4	0.030273	264	0.056152
663	Contig12817_at	Barley1_12817	MLOC_57911.1	HC	1	72.3796	391332840	6.7	0.780518	11.3	0.601074	9.1	0.696289	4	0.932373	4.5	0.953857	4.2	0.904785	20.8	0.5	34.3	0.366211	25	0.398926	4.1	0.888428	5.4	0.696289	7.4	0.753906	62.3	0.246094	42.8	0.366211	52.1	0.149658	12	0.665527	6.3	0.850342	12.1	0.665527	9.5	0.665527	7.2	0.466064	11.7	0.633789
664	Contig3471_at	Barley1_03471	MLOC_57913.1	HC	1	72.3796	391332840	840.4	0.000244	839.7	0.000244	716.4	0.000244	541.9	0.000244	467.4	0.000732	424.9	0.000732	385.3	0.000244	461.3	0.000244	522.5	0.000732	354.5	0.001953	356.4	0.000732	368.8	0.000732	325.3	0.000732	314.9	0.000244	223.6	0.000244	220.3	0.010742	217.9	0.00415	203.5	0.018555	907.7	0.000244	1347.2	0.000244	1100.3	0.000244
665	Contig6403_at	Barley1_06403	MLOC_72504.1	HC	1	72.3796	391332840	718.7	0.001221	874.7	0.000732	704.2	0.000732	698.7	0.000732	1053.5	0.000732	994.7	0.000732	1088.8	0.000244	916.9	0.000244	1191.3	0.000244	829.7	0.000732	789.1	0.000732	885.6	0.000244	818.3	0.000732	944.9	0.001221	934	0.000244	425.1	0.00415	409.2	0.00293	416.6	0.00293	899.1	0.000244	642.6	0.001221	831.7	0.000732
666	Contig12086_at	Barley1_12086	MLOC_7691.2	nonHC	1	72.5921	391503960	167.4	0.037598	247.8	0.023926	93.6	0.171387	53.5	0.334473	24.3	0.466064	11.5	0.533936	1235.4	0.000244	1035.4	0.000732	999.1	0.000732	34.7	0.567627	11.8	0.5	12.9	0.432373	470.1	0.001953	332.6	0.010742	447.7	0.001953	158.5	0.129639	116.3	0.080566	88.2	0.219482	138.1	0.037598	183.7	0.01416	153	0.046143
667	Contig15418_at	Barley1_15418	AK365931	HC	1	72.5921	391503960	428.8	0.010742	422.7	0.010742	395.8	0.01416	456.6	0.005859	426.4	0.008057	441	0.005859	377.9	0.030273	358.5	0.01416	336.1	0.037598	468.6	0.010742	416.7	0.008057	465.2	0.010742	444.4	0.008057	488.5	0.010742	474.6	0.008057	297.7	0.095215	236.6	0.095215	234.9	0.171387	592.1	0.00415	740.7	0.008057	690.5	0.008057
668	Contig7709_at	Barley1_07709	MLOC_55611.1	HC	1	72.5921	391503960	849.6	0.000244	1115.5	0.000244	1068.4	0.000244	1451.8	0.000244	1655.7	0.000244	1550.5	0.000244	1658	0.000244	1742.8	0.000244	1686.9	0.000244	1351.7	0.000244	1356.6	0.000244	1083.2	0.000244	887.6	0.000244	967	0.000244	971.3	0.000244	866.3	0.000244	915.1	0.000244	1052.2	0.000244	807.3	0.000244	736	0.000244	604.4	0.000244
669	Contig14228_at	Barley1_14228	AK356627	HC	1	73.1232	392762560	121.9	0.067627	191.1	0.018555	134.2	0.056152	87.7	0.171387	69.3	0.149658	93	0.111572	85.2	0.095215	79.3	0.111572	95.6	0.067627	97.4	0.111572	80.7	0.080566	94.1	0.111572	199.2	0.00415	187.4	0.01416	148.4	0.008057	2233.6	0.000732	2783.6	0.000244	3133.5	0.000244	156.8	0.008057	238.7	0.01416	183	0.010742
670	Contig6567_at	Barley1_06567	MLOC_5773.1	HC	1	73.1232	392762560	494.8	0.000732	553.1	0.000732	516.7	0.000732	767.4	0.000244	835.9	0.000244	804.1	0.000244	525.3	0.000244	605.9	0.000732	625.6	0.000244	873	0.000244	772.5	0.000244	861.9	0.000244	596.2	0.000244	657.7	0.000244	633.4	0.000244	541.5	0.001953	381.2	0.00293	601.4	0.001953	444	0.000732	410.2	0.000732	508.9	0.001221
671	EBro03_SQ006_A01_at	Barley1_30673	MLOC_15430.1	HC	1	73.1232	392762560	28.3	0.046143	39.2	0.01416	31.7	0.080566	73.8	0.000244	102.9	0.000244	72.7	0.000732	45.2	0.000732	64.3	0.00293	61	0.00293	279.4	0.000244	303.1	0.000244	298.1	0.000244	22.2	0.018555	31.5	0.008057	38.3	0.010742	62	0.008057	46.6	0.001953	35.3	0.056152	38.2	0.00415	38.8	0.023926	34.3	0.095215
672	Contig8553_at	Barley1_08553	AK363824	HC	1	73.495	393760760	812.6	0.010742	839.5	0.008057	873.3	0.010742	857.5	0.008057	1042	0.005859	915.2	0.008057	773.1	0.001953	779.1	0.00293	728.9	0.005859	878.7	0.008057	973.6	0.001953	855.4	0.00415	540.5	0.008057	624.4	0.008057	607	0.008057	587.2	0.00293	524.1	0.00293	547.8	0.008057	971.4	0.00293	1377.5	0.001221	840	0.008057
673	Contig15752_at	Barley1_15752	MLOC_60597.1	HC	1	74.0156	394961080	9.4	0.567627	19.8	0.432373	30.8	0.466064	56.3	0.533936	77.2	0.219482	20.5	0.334473	6.6	0.80542	12.4	0.601074	11.1	0.633789	36.5	0.466064	74.6	0.27417	65.7	0.303711	36.5	0.466064	83.6	0.303711	99	0.111572	41.3	0.567627	101.5	0.219482	12	0.533936	17.7	0.466064	31.7	0.466064	37.8	0.5
674	Contig15752_s_at	Barley1_15752	MLOC_60597.1	HC	1	74.0156	394961080	173.7	0.000244	268.6	0.000732	84.2	0.01416	462.8	0.000244	653.6	0.000244	434	0.000732	203.6	0.000732	274.3	0.000244	217.2	0.000732	627.8	0.000244	996.5	0.000244	1156.5	0.000244	529.8	0.000244	841.5	0.000244	820.9	0.000244	534.8	0.000244	830.7	0.000732	609.9	0.000244	267.8	0.001953	280.9	0.000732	305.9	0.000244
675	Contig3674_at	Barley1_03674	MLOC_63724.2	HC	1	74.0156	394961080	2962.2	0.000244	2756.7	0.000244	3102.6	0.000244	255.9	0.005859	285.7	0.010742	258.2	0.005859	359.7	0.001953	331.9	0.001953	470.6	0.001953	59.5	0.219482	48.5	0.219482	94.7	0.095215	855.6	0.000244	656.4	0.000732	843.1	0.000244	974.6	0.000244	1599.7	0.000244	2201.9	0.000244	238.6	0.018555	286.1	0.010742	201	0.008057
676	Contig11138_at	Barley1_11138	MLOC_4418.3	HC	1	74.1501	395727400	1596.8	0.000244	1532.4	0.000244	1512.3	0.000244	910.5	0.000244	1057	0.000244	959.6	0.000244	679.1	0.000244	759.4	0.000244	754.5	0.000244	559.5	0.000732	483.1	0.000732	587.9	0.000732	629.9	0.000244	680	0.000244	608.9	0.000244	294.1	0.001221	287.2	0.000732	304.5	0.000732	704.1	0.000244	890.4	0.000732	1022.1	0.000732
677	Contig5621_at	Barley1_05621	MLOC_70262.1	HC	1	74.1501	395727400	1358.3	0.023926	1133.7	0.01416	1619.2	0.00415	1457.2	0.010742	1279.5	0.00415	1550.4	0.005859	1181.8	0.00415	1260.9	0.008057	1524.1	0.00415	1589.2	0.00293	1222.7	0.005859	1449.9	0.001953	1483.7	0.00415	1311.5	0.008057	1519.8	0.001953	1023.1	0.005859	958.8	0.018555	949.3	0.018555	1197.1	0.00293	886.6	0.001953	999.4	0.00415
678	Contig21229_at	Barley1_21229	AK375264	nonHC	1	75.7082	397272440	362.3	0.000732	317.2	0.00415	388.3	0.001953	176.7	0.008057	160.5	0.005859	157.8	0.010742	390.9	0.000244	405.5	0.000244	552.9	0.000732	181.7	0.005859	155.1	0.005859	206.9	0.00415	408.1	0.000244	521.3	0.000732	482.6	0.000244	606.1	0.000732	458.2	0.000244	466.5	0.000732	201.3	0.001953	153.9	0.010742	182.6	0.005859
679	Contig21286_at	Barley1_21286	AK370225	HC	1	74.6105	397272440	770.8	0.023926	511.4	0.01416	551.3	0.01416	327.7	0.030273	358.9	0.018555	346.6	0.030273	213.4	0.018555	308.8	0.030273	328.2	0.023926	269.6	0.030273	320.7	0.023926	437.3	0.018555	565.8	0.018555	684.7	0.023926	436.8	0.023926	1322.4	0.023926	1471.6	0.023926	1491	0.023926	502.4	0.023926	543.7	0.01416	556.1	0.018555
680	Contig9035_at	Barley1_09035	MLOC_68311.2	HC	1	74.6105	397272440	956.6	0.000244	960.2	0.000244	953.6	0.000244	1230	0.000244	1102.1	0.000244	1173	0.000244	1069.4	0.000244	1048.3	0.000244	911.5	0.000244	1160	0.000244	1202.9	0.000244	1226.4	0.000244	1015	0.000244	1153.2	0.000244	1082	0.000244	830.8	0.000244	928.6	0.000732	830.3	0.001221	1173.4	0.000244	1177.2	0.000732	1204.1	0.000244
681	Contig13146_at	Barley1_13146	AK354057	HC	1	76.8414	397402640	225.2	0.000244	175.6	0.001953	206.8	0.00293	87.6	0.030273	75.5	0.037598	84.6	0.037598	94.3	0.018555	86.6	0.030273	65.4	0.056152	82.1	0.01416	95.4	0.018555	84.3	0.018555	142.1	0.00415	139.5	0.010742	155.7	0.00415	306.3	0.000244	256.4	0.000244	312.1	0.000244	161.1	0.001221	218.3	0.000732	204.3	0.000732
682	Contig19275_at	Barley1_19275	MLOC_75274.1	nonHC	1	76.8414	397402640	69.6	0.095215	54.5	0.111572	61.4	0.303711	71.1	0.19458	92.5	0.080566	109.2	0.111572	94	0.067627	61.7	0.149658	86.9	0.19458	134	0.056152	105.6	0.037598	102.3	0.056152	124	0.018555	102.2	0.023926	99	0.01416	974.8	0.000244	946.7	0.000244	1179.1	0.000244	95.9	0.018555	102.8	0.01416	98.6	0.023926
683	bags12a06_at	Barley1_27134	MLOC_13773.1	nonHC	1	78.5411	398837320	136.6	0.000244	216	0.000244	181.4	0.001221	229.3	0.000244	143.3	0.000244	205.2	0.000244	122.8	0.000732	110	0.001221	117.8	0.000244	159.5	0.000244	169.4	0.000244	138.6	0.000244	117.9	0.000732	196.8	0.000732	97.6	0.000244	74.4	0.00293	46.5	0.000244	52.7	0.008057	135.8	0.001221	159.3	0.000732	197.5	0.000244
684	Contig11282_at	Barley1_11282	MLOC_68959.1	HC	1	76.8414	398837320	1018.6	0.000244	1072.3	0.000244	1079.8	0.000244	1545.8	0.000244	1500.1	0.000244	1752.4	0.000244	937.5	0.000244	1097.6	0.000244	1036.8	0.000732	1707.3	0.000244	1688.2	0.000244	1892.6	0.000244	1903.2	0.000244	1614.8	0.000244	1737.1	0.000244	1039.5	0.000244	1236.4	0.000244	1325.1	0.000244	1587.6	0.000244	1520.7	0.000244	1589.2	0.000244
685	Contig11774_at	Barley1_11774	AK368615	HC	1	76.8414	398837320	1405.8	0.000244	2056.6	0.000244	2260.5	0.000244	846.1	0.000244	1105.1	0.000244	1010.8	0.000244	399.5	0.000244	463.7	0.000244	463.7	0.000244	374.7	0.000732	563.3	0.000244	597.8	0.000244	628.2	0.000244	1089.7	0.000244	629.3	0.000244	51.9	0.246094	58	0.171387	12	0.398926	387.3	0.000244	390.6	0.000244	695.1	0.000244
686	Contig160_s_at	Barley1_00160	AK251417.1	HC	1	78.5411	398837320	6525.9	0.000244	5648.2	0.000244	6326.3	0.000244	4262.3	0.000244	3350.5	0.000244	4159.7	0.000244	1621.3	0.000244	1404.8	0.000244	1570.9	0.000244	3038.2	0.000244	2235.1	0.000244	2415.4	0.000244	5044.7	0.000244	5377.8	0.000244	4609.4	0.000244	106.7	0.111572	134.7	0.056152	161.8	0.219482	6858.5	0.000244	6336.6	0.000244	6939.4	0.000244
687	Contig16708_at	Barley1_16708	MLOC_36462.1	HC	1	76.8414	398837320	11.9	0.398926	29.1	0.366211	46.1	0.303711	7.1	0.567627	6.3	0.533936	6.6	0.633789	8	0.5	40.7	0.432373	31.3	0.5	52.7	0.246094	101	0.149658	60.6	0.303711	52.5	0.27417	43.8	0.366211	59.4	0.303711	723	0.023926	862.5	0.01416	791.9	0.037598	7.4	0.5	46.7	0.334473	47.5	0.5
688	Contig18748_at	Barley1_18748	MLOC_73696.1	HC	1	78.3711	398837320	7.6	0.870361	12.1	0.633789	15.5	0.633789	92	0.303711	70.1	0.171387	67.4	0.303711	49.9	0.5	65.8	0.246094	26.2	0.398926	100.6	0.149658	159	0.030273	126.3	0.095215	79	0.171387	57.3	0.246094	113.5	0.056152	62.1	0.432373	57.4	0.219482	21.8	0.334473	24.7	0.533936	69.3	0.111572	93.3	0.246094
689	Contig3858_at	Barley1_03858	MLOC_54711.3	HC	1	76.8414	398837320	58.5	0.111572	1.8	0.466064	11.6	0.27417	14.4	0.366211	3.7	0.466064	15.8	0.334473	14.8	0.246094	12	0.432373	11.4	0.27417	38.6	0.171387	71.5	0.080566	24.4	0.219482	1.3	0.567627	8.1	0.567627	11.6	0.27417	10.8	0.171387	9	0.171387	12.8	0.171387	1	0.72583	2	0.633789	8	0.432373
690	Contig4773_at	Barley1_04773	MLOC_72651.2	HC	1	76.8414	398837320	77.3	0.008057	81.6	0.00293	70.9	0.00415	51.2	0.037598	22.6	0.037598	26.7	0.018555	40.5	0.080566	23.9	0.111572	46.8	0.010742	26.6	0.018555	25.4	0.056152	35.9	0.01416	72.2	0.010742	40.5	0.030273	46.7	0.01416	1003.5	0.000732	1193.7	0.000732	1513.3	0.001953	25.1	0.008057	24.5	0.046143	46.3	0.010742
691	Contig4774_s_at	Barley1_04774	MLOC_72651.2	HC	1	76.8414	398837320	31.5	0.398926	71.4	0.27417	158.8	0.19458	14.7	0.753906	13.3	0.780518	14.1	0.828613	18.6	0.533936	18.7	0.665527	12.3	0.696289	12	0.696289	11.5	0.828613	9.9	0.850342	176.5	0.171387	39.4	0.432373	90.5	0.27417	3040.5	0.00293	2881.9	0.00293	3801.1	0.00293	122.8	0.303711	127.4	0.219482	175.6	0.219482
692	Contig9373_at	Barley1_09373	AK368615	HC	1	76.8414	398837320	5730.2	0.000732	5904.8	0.000732	5635	0.000732	3146	0.001953	3055.3	0.001221	3021.7	0.000732	1732.6	0.001221	1348	0.00415	1695.1	0.00415	2261.3	0.00415	1960.2	0.001221	2175.9	0.001953	3104.7	0.001221	3717.9	0.001953	2822.5	0.000732	11	0.696289	16.9	0.633789	26.1	0.72583	4810.2	0.000732	5441.7	0.000732	6562.6	0.000732
693	EBem06_SQ004_E23_s_at	Barley1_29158	AK359991	HC	1	77.9745	398837320	1125.2	0.000732	1144.2	0.000244	1204.4	0.000732	878.8	0.000732	710.9	0.000732	836.2	0.000732	403.2	0.000732	466.6	0.000732	583.4	0.000244	591.8	0.001221	544.7	0.000732	596.2	0.000732	896.3	0.000732	791	0.000732	759.7	0.000732	53.9	0.067627	62.8	0.037598	55.2	0.037598	1613.9	0.000244	1035.1	0.000732	1258.1	0.000732
694	EBpi01_SQ005_E16_at	Barley1_29958	AK251417.1	HC	1	78.5411	398837320	464.9	0.001221	594.6	0.00415	697.6	0.00293	396.3	0.00415	368.4	0.00415	488.7	0.00293	192.3	0.005859	288.8	0.00415	266.6	0.008057	329	0.005859	181.4	0.008057	276	0.010742	383.6	0.008057	438.9	0.008057	444.8	0.005859	118.2	0.023926	97.1	0.018555	94.8	0.023926	389.8	0.005859	493.3	0.008057	559.2	0.00415
695	Contig20754_at	Barley1_20754	AK248174.1	nonHC	1	78.8067	399129960	74.2	0.095215	51.9	0.056152	51.9	0.171387	146.7	0.01416	121.3	0.00415	116.9	0.005859	74.5	0.008057	121.7	0.023926	94.1	0.01416	112.6	0.023926	118.2	0.00415	114	0.008057	66.2	0.030273	105.8	0.008057	91.3	0.005859	174.7	0.010742	138.7	0.010742	143.9	0.00293	65.7	0.023926	6.9	0.366211	13.1	0.398926
696	HV05P16u_at	Barley1_38921	AK248174.1	nonHC	1	78.8067	399129960	73.7	0.334473	85.3	0.19458	80.8	0.27417	172.7	0.129639	245.5	0.046143	125.8	0.129639	165.9	0.056152	214.2	0.067627	207.1	0.046143	165.2	0.111572	208.3	0.037598	174.3	0.056152	178.2	0.056152	229.5	0.067627	210.2	0.037598	219	0.046143	224.5	0.023926	278	0.056152	123.7	0.149658	98.7	0.219482	63.6	0.366211
697	Contig12061_at	Barley1_12061	MLOC_14812.1	HC	1	79.6742	399745000	26.4	0.567627	62.3	0.5	9.8	0.780518	140.5	0.046143	400.7	0.005859	299.7	0.001953	119.2	0.046143	145.3	0.018555	137.1	0.037598	624.7	0.000244	824.6	0.000244	503.7	0.000244	148.5	0.005859	237.7	0.010742	228.4	0.00293	236.2	0.030273	267.9	0.030273	104.6	0.19458	81.1	0.095215	32.5	0.303711	8	0.696289
698	Contig12964_at	Barley1_12964	AK357982	HC	1	80.2408	399745000	798.9	0.001221	742.7	0.001221	857.3	0.001221	618.3	0.001953	466.4	0.005859	566.9	0.001953	475	0.001953	425.4	0.00415	478.9	0.001953	457.4	0.001953	396.3	0.00415	406.9	0.001953	675.8	0.001953	744.1	0.001953	606.6	0.001221	333	0.008057	286.9	0.01416	206.5	0.111572	1145.8	0.000244	1085.2	0.000244	1179	0.000244
699	Contig16757_at	Barley1_16757	MLOC_63891.1	HC	1	79.6742	399745000	431.3	0.000732	545.2	0.000732	514.1	0.001953	894	0.000732	914.2	0.000732	933.6	0.000732	570	0.000732	581.5	0.001221	484.3	0.001221	724.5	0.000732	745.1	0.000732	860.5	0.000732	527.5	0.000732	491.9	0.000732	449.5	0.000732	480.4	0.001953	552.6	0.000732	602.7	0.00293	302.6	0.000732	290.3	0.005859	390.3	0.00293
700	Contig2093_s_at	Barley1_02093	MLOC_23693.1	HC	1	80.2408	399745000	9646.3	0.000244	8603.7	0.000244	9259	0.000244	8632.7	0.000244	7580.3	0.000244	8202.4	0.000244	7414.6	0.000244	7127.7	0.000244	7540.9	0.000244	6521.7	0.000244	4993.2	0.000244	5828.6	0.000244	6167.3	0.000244	5599	0.000244	5084	0.000244	2072.8	0.000244	2463.1	0.000244	2066.8	0.000244	7531.5	0.000244	6828	0.000244	7562.4	0.000244
701	Contig2095_s_at	Barley1_02095	MLOC_23693.1	HC	1	80.2408	399745000	4570.8	0.000244	4167.7	0.000244	4772.8	0.000244	5173.5	0.000244	3843.6	0.000244	4821.3	0.000244	4228.7	0.000244	4277.3	0.000244	3923	0.000244	3635.8	0.000244	3129.6	0.000244	2581.3	0.000244	3534.1	0.000244	3219.1	0.000244	3383.8	0.000244	1427.7	0.000244	1245.4	0.000244	1301.7	0.000244	4515.2	0.000244	4678.5	0.000244	4146.4	0.000244
702	Contig697_s_at	Barley1_00697	AK354185	HC	1	79.3809	399745000	280.7	0.023926	334	0.010742	331.8	0.010742	209.9	0.056152	226.3	0.01416	210.8	0.018555	347.4	0.010742	420.8	0.01416	308	0.01416	149.7	0.080566	187.1	0.046143	158.5	0.067627	104.9	0.046143	163.9	0.095215	155.1	0.037598	83.3	0.149658	72	0.129639	78.5	0.080566	157.2	0.037598	136.2	0.023926	155	0.023926
703	Contig10015_at	Barley1_10015	MLOC_36339.1	HC	1	80.2408	401964600	666	0.000244	589.3	0.000244	563.3	0.001221	615.6	0.000732	746.2	0.001221	563.4	0.001221	1547.5	0.000244	1475.2	0.000244	1155.4	0.000244	625	0.000244	816.2	0.000244	682.8	0.000244	815.8	0.000244	864.3	0.000244	935.5	0.000244	844.7	0.000244	741.8	0.000244	581.5	0.001221	605.9	0.000244	644.5	0.000244	638.3	0.000244
704	Contig12906_at	Barley1_12906	MLOC_69831.1	HC	1	80.2408	401964600	219.4	0.008057	244.1	0.001953	165.5	0.01416	288.1	0.001953	168.8	0.000732	250	0.001221	348.3	0.000244	257.9	0.000244	249.4	0.000244	401.2	0.000244	438.7	0.000244	380.3	0.000244	350	0.000244	413.3	0.000732	400.9	0.000244	441.1	0.000244	440.7	0.000244	342.2	0.000244	720.9	0.000244	974.2	0.000244	867.9	0.000244
705	Contig14543_at	Barley1_14543	MLOC_56258.2	HC	1	80.2408	401964600	347.5	0.000732	397.9	0.001221	419.1	0.001221	533.6	0.001221	601.3	0.001221	579.5	0.000732	593.1	0.000732	585.9	0.000732	544.1	0.000732	458.3	0.000732	475.3	0.000732	500.3	0.001221	402.5	0.000732	409.2	0.000732	438.5	0.000732	288.4	0.001221	328.9	0.001953	306.7	0.00415	429.6	0.000732	337.4	0.000732	415.4	0.000732
706	Contig14625_at	Barley1_14625	MLOC_67638.1	nonHC	1	80.2408	401964600	37.2	0.095215	57.2	0.005859	27.2	0.080566	29.9	0.056152	18	0.111572	26.7	0.149658	38.5	0.037598	29.1	0.010742	23.2	0.149658	40.4	0.010742	27.8	0.01416	65.1	0.001221	176	0.000244	175.4	0.000244	139	0.000244	35.9	0.171387	19.9	0.366211	18.7	0.432373	16.1	0.19458	36.6	0.023926	42.6	0.037598
707	Contig19793_at	Barley1_19793	MLOC_51578.1	HC	1	80.2408	401964600	6.3	0.398926	16.4	0.27417	28.2	0.303711	39.6	0.19458	18.9	0.246094	17.5	0.246094	74.9	0.046143	55.3	0.149658	48.9	0.067627	32.7	0.19458	66.1	0.023926	46.1	0.056152	43.8	0.037598	42.6	0.095215	35.7	0.056152	83.2	0.095215	110.4	0.037598	73.2	0.095215	16.1	0.19458	31.5	0.111572	5.5	0.334473
708	Contig8639_at	Barley1_08639	AK362584	HC	1	80.2408	401964600	1157.5	0.000244	1227.8	0.000244	1422.8	0.000244	908.8	0.000244	953.6	0.000244	889.3	0.000244	736.4	0.000244	860.2	0.000244	749.5	0.000244	675.8	0.000244	768.8	0.000244	782.9	0.000244	674.3	0.000244	554.9	0.000244	569.2	0.000244	402.5	0.000732	563.7	0.000244	518.7	0.000244	918.9	0.000244	828.9	0.000244	1048.5	0.000244
709	Contig9923_at	Barley1_09923	MLOC_7609.1	nonHC	1	80.2408	401964600	47.7	0.246094	12.8	0.567627	29.9	0.432373	11.4	0.633789	2.7	0.753906	11	0.633789	27.3	0.466064	26.1	0.5	23.5	0.567627	32.3	0.601074	14.9	0.466064	45.8	0.246094	46.9	0.095215	67.7	0.080566	81.1	0.018555	104	0.008057	112	0.005859	63.9	0.129639	12.2	0.665527	15.6	0.334473	25.6	0.567627
710	Contig14425_at	Barley1_14425	AK373685	HC	1	81.5244	402450680	229.7	0.023926	224.3	0.018555	239.8	0.023926	244.8	0.018555	247.6	0.005859	241.6	0.01416	356.1	0.010742	258.9	0.005859	292.6	0.01416	325.8	0.01416	320.3	0.005859	287	0.01416	296.1	0.008057	260.8	0.010742	330.3	0.00415	250.7	0.023926	288.2	0.030273	274.8	0.056152	367.2	0.008057	387.7	0.00415	396	0.01416
711	Contig367_s_at	Barley1_00367	AK367018	HC	1	81.728	402450680	11962.2	0.000244	10156.2	0.000244	12014	0.000244	10914.9	0.000244	10121.9	0.000244	10479	0.000244	8672.5	0.000244	9626.3	0.000244	9721.4	0.000244	9436.2	0.000244	6629.4	0.000244	7708.3	0.000244	8895.1	0.000244	8964.4	0.000244	7276.4	0.000244	4153.2	0.000244	4040.9	0.000244	4081.6	0.000244	10714.1	0.000244	10375.1	0.000244	11907.3	0.000244
712	Contig43_at	Barley1_00043	AK367018	HC	1	81.728	402450680	9065.1	0.000244	6535.3	0.000244	7793.2	0.000244	7181.2	0.000244	5651.1	0.000244	6253.6	0.000244	5060.7	0.000244	5334	0.000244	5466.6	0.000244	5691.9	0.000244	4685.5	0.000244	5114.9	0.000244	5053.1	0.000244	5439.8	0.000244	5059.5	0.000244	1401.4	0.000244	1135.8	0.000244	1178.3	0.000244	6464.4	0.000244	6022.3	0.000244	6910	0.000244
713	Contig4109_at	Barley1_04109	AK361877	HC	1	82.1176	402739600	343.5	0.000244	310.2	0.000244	296.6	0.000244	285.1	0.000244	327.8	0.000244	302.4	0.000244	575.3	0.000244	453.7	0.000244	389.3	0.000244	232.8	0.000244	322.3	0.000244	346.2	0.000244	325	0.000244	267	0.000244	352.3	0.000244	382.3	0.000244	536	0.000244	462.9	0.001953	307.4	0.000244	312.1	0.000244	325.2	0.000244
714	HS07H05u_s_at	Barley1_36907	AK361877	HC	1	82.1176	402739600	963.9	0.000244	801.4	0.000732	988.6	0.000732	848.4	0.000732	1008.5	0.000244	960	0.000244	1437.6	0.000244	1296.6	0.000732	1177.1	0.000732	628.6	0.000732	896.5	0.000244	957.2	0.000732	832.8	0.000732	686.4	0.000732	827.3	0.000244	625.6	0.001221	809.6	0.000732	723.9	0.001221	614.3	0.000244	602.6	0.000244	623.7	0.000244
715	Contig3532_at	Barley1_03532	MLOC_3802.1	HC	1	82.2539	403076880	650.3	0.001953	787.1	0.00293	919.7	0.001953	1154.6	0.000244	1011	0.000244	956.2	0.000244	624.9	0.00415	765.6	0.00415	551.1	0.005859	870.5	0.000244	1084	0.000244	1180.4	0.000244	638.1	0.001953	671	0.001953	715.8	0.000732	475.7	0.010742	576.6	0.008057	386.6	0.01416	541.6	0.001953	372.6	0.001953	474.7	0.00415
716	Contig3532_s_at	Barley1_03532	MLOC_3802.1	HC	1	82.2539	403076880	1843.7	0.000244	1626	0.000244	1770	0.000244	3672.4	0.000244	3061.8	0.000244	3608.3	0.000244	1746.9	0.000244	1315.1	0.000244	1911	0.000244	3131.8	0.000244	3213.2	0.000244	3350.2	0.000244	1991.8	0.000244	1904.3	0.000244	2004.5	0.000244	1160.2	0.000244	994.4	0.000244	873	0.000732	2193	0.000244	2086	0.000244	1958.3	0.000244
717	Contig5024_at	Barley1_05024	MLOC_10769.1	HC	1	82.3446	403359600	8.5	0.870361	44.1	0.601074	7.3	0.870361	692.2	0.001953	786.7	0.000732	862.3	0.001953	365.7	0.00415	365.8	0.00415	451.5	0.00415	195.3	0.018555	210.1	0.010742	175.6	0.01416	203.3	0.018555	216.1	0.030273	194.2	0.010742	1953.9	0.000732	1872.5	0.000732	1797	0.000732	68.7	0.19458	1.4	0.989258	1.5	0.99707
718	Contig8779_at	Barley1_08779	MLOC_19862.2	HC	1	82.5071	403359600	176.4	0.018555	135.9	0.023926	165.4	0.023926	284.7	0.001953	233.2	0.001953	227.5	0.001953	312.8	0.000732	180	0.000732	256.8	0.000732	296.4	0.001953	293.6	0.001953	272.6	0.001953	523.5	0.000244	321.7	0.000244	499.7	0.000244	443	0.000244	443.3	0.000244	444	0.000244	228.6	0.00293	228.6	0.008057	214.8	0.005859
719	Contig4853_at	Barley1_04853	AK249154.1	HC	1	82.5071	403767560	1901	0.00293	1578	0.00415	1788.9	0.00293	1428.8	0.001953	1292.4	0.008057	1237.3	0.018555	2162.2	0.001953	1683.6	0.00415	2274.9	0.001221	1099.3	0.00293	1087.4	0.005859	1328.1	0.00415	875.1	0.001953	992.6	0.00293	967.3	0.00293	375.6	0.01416	329.9	0.030273	282.1	0.046143	2089.3	0.000732	2101.6	0.001221	2041	0.001221
720	Contig14932_at	Barley1_14932	MLOC_58017.2	HC	1	82.5071	404202800	502.4	0.030273	694	0.010742	625.1	0.01416	317.9	0.030273	364.8	0.01416	383.6	0.056152	98.5	0.27417	88.7	0.366211	140.1	0.219482	355.4	0.037598	268.7	0.037598	311.8	0.056152	566.6	0.023926	570.5	0.037598	514.8	0.023926	347.7	0.303711	284.5	0.219482	216.1	0.303711	191.6	0.129639	171.3	0.111572	197.7	0.27417
721	Contig4658_at	Barley1_04658	AK249880.1	HC	1	83.1799	404594640	825.9	0.000244	1082.9	0.000244	1479.3	0.000244	91.3	0.037598	59.2	0.219482	37.2	0.366211	115.9	0.037598	100.7	0.018555	89.3	0.037598	103.9	0.056152	82.5	0.010742	123.7	0.056152	1135.5	0.000244	955.2	0.000244	1107.5	0.000244	1317.3	0.000244	1187.2	0.000244	1204.1	0.000244	422.7	0.000732	532.2	0.001221	649.5	0.000732
722	Contig6122_at	Barley1_06122	AK370896	HC	1	82.5071	404594640	1183.5	0.00415	1083.2	0.00293	982.4	0.00415	1486.9	0.000732	1344.2	0.000732	1305.4	0.000732	1059.8	0.000244	1236.9	0.000732	1019.7	0.000732	1223.6	0.000732	1273.3	0.000244	1297.5	0.000732	979	0.000732	1202.9	0.000732	1126.6	0.000732	977.6	0.001953	1313.2	0.001953	944.9	0.00415	774.5	0.00293	908.2	0.00293	829.3	0.005859
723	Contig7939_at	Barley1_07939	AK354849	HC	1	83.1799	404594640	545.9	0.000732	524.4	0.001221	750.2	0.001221	474.3	0.001953	402.7	0.001221	557.4	0.001953	381.9	0.001953	477.6	0.00415	393.8	0.001953	321.5	0.00293	389.8	0.005859	246	0.001221	445.2	0.001953	601.7	0.00293	323.2	0.001221	133.1	0.030273	144.3	0.005859	167.6	0.080566	549.2	0.001221	869.9	0.000732	764.5	0.000244
724	HI08G11r_at	Barley1_34719	MLOC_55321.1	nonHC	1	83.1799	404594640	111.2	0.000244	119.1	0.000244	196.2	0.000732	98.6	0.008057	66.6	0.01416	84.1	0.046143	98.2	0.00293	163	0.01416	145.3	0.00293	33.4	0.171387	12.2	0.398926	66.5	0.149658	114.1	0.001953	120	0.000244	122.2	0.001221	29.9	0.432373	57.9	0.111572	66.5	0.171387	53	0.00293	70	0.000732	74.8	0.00293
725	Contig12677_at	Barley1_12677	MLOC_62418.3	HC	1	84.5255	405148920	231.9	0.008057	246.3	0.008057	301.5	0.00415	204.5	0.005859	171.2	0.008057	195.3	0.023926	292.8	0.00293	331.5	0.00293	327.8	0.00293	207.7	0.010742	213.3	0.00293	223	0.00415	349.1	0.001221	233.9	0.00293	222.5	0.00293	1103.3	0.000244	1120.9	0.000244	1192.1	0.000244	153.2	0.018555	88.6	0.046143	174.4	0.037598
726	HF13F17r_at	Barley1_34232	MLOC_44848.1	HC	1	84.5255	405148920	7	0.780518	6.3	0.850342	8.4	0.828613	8.9	0.72583	4.9	0.80542	8.1	0.780518	10.8	0.828613	6.9	0.601074	7	0.780518	7.3	0.932373	6.9	0.753906	6	0.80542	5.6	0.962402	8	0.828613	3.9	0.953857	7.6	0.904785	3.3	0.80542	10.1	0.780518	6	0.72583	5	0.904785	11.8	0.80542
727	Contig11858_at	Barley1_11858	AK366302	HC	1	86.0305	407518560	27.4	0.303711	55.7	0.149658	42.2	0.398926	61.7	0.303711	83.3	0.037598	26.3	0.334473	171	0.00415	152.4	0.046143	31.8	0.27417	99.9	0.219482	117.2	0.005859	93.9	0.111572	58.5	0.19458	80.7	0.19458	97.4	0.046143	14.3	0.398926	81.5	0.149658	29.7	0.5	54.2	0.303711	93	0.111572	53.3	0.19458
728	Contig11858_s_at	Barley1_11858	AK366302	HC	1	86.0305	407518560	216.1	0.001221	234.5	0.000732	233.2	0.001221	345.1	0.000732	291.9	0.000732	280.4	0.001221	332.7	0.000732	301.5	0.000732	275.2	0.000732	307.5	0.000732	396.3	0.000732	277	0.001221	295	0.000732	310.2	0.000732	353.6	0.000732	225.6	0.001221	176	0.000244	189.3	0.000244	332.1	0.000732	289.4	0.000732	296.6	0.001221
729	Contig11859_at	Barley1_11859	AK366302	HC	1	86.0305	407518560	741.3	0.000244	733.7	0.000244	896.3	0.000244	531.1	0.000732	909	0.000244	698.2	0.000732	831.7	0.000244	895.6	0.000244	427.8	0.000244	481	0.000732	1167.6	0.000244	701.8	0.000244	654	0.000244	525.8	0.001953	863.4	0.000244	361.6	0.000244	258.5	0.001953	339.5	0.00293	691.9	0.000244	840.1	0.000244	336.3	0.000244
730	Contig12842_at	Barley1_12842	MLOC_58487.1	HC	1	85.7524	407518560	1004.9	0.00293	972.5	0.00415	832	0.00415	1591.9	0.00293	1307.9	0.001221	1624.5	0.00415	2225.6	0.001953	2053.5	0.001953	1861.9	0.001953	1734.9	0.000244	2002.7	0.000244	1615.4	0.000732	883.1	0.00415	847.4	0.00415	1113.4	0.005859	669.4	0.018555	488.2	0.046143	380.5	0.129639	541	0.00415	227.1	0.046143	306.7	0.067627
731	Contig15670_at	Barley1_15670	MLOC_70659.2	HC	1	85.7524	407518560	245.7	0.001221	403.6	0.000732	317.4	0.001221	159	0.005859	160.7	0.001953	193.9	0.001953	605.6	0.000244	680.5	0.000244	708.5	0.000244	319.9	0.000732	239.3	0.000732	219.7	0.001221	487.3	0.000244	526.2	0.000244	462.3	0.000244	937.9	0.000244	922.1	0.000244	751.3	0.000244	196.1	0.001221	264.4	0.001221	423.5	0.000732
732	Contig5166_at	Barley1_05166	MLOC_4800.1	HC	1	85.7524	407518560	538.9	0.008057	572.5	0.008057	697.6	0.008057	596.5	0.005859	650.9	0.001953	573.3	0.005859	974.9	0.001953	854.2	0.001953	844.3	0.001953	883.8	0.001221	975.3	0.000732	1098.2	0.000732	922.5	0.001953	961.2	0.001953	978.1	0.001953	966.8	0.001953	1106.7	0.001953	961.3	0.001953	894.4	0.001953	932.6	0.001953	894.9	0.001953
733	Contig9863_at	Barley1_09863	MLOC_34834.1	HC	1	85.7524	407518560	1928.3	0.000732	1238.9	0.001221	1352.8	0.000732	410.5	0.008057	429.8	0.008057	350.9	0.008057	594.4	0.00293	384.8	0.005859	529.3	0.00415	257.7	0.067627	272.2	0.01416	327.9	0.008057	714.5	0.001953	759.5	0.001953	757.3	0.001221	2356	0.000732	2008.3	0.000732	2291.5	0.000732	615.3	0.00293	854.9	0.001953	648.7	0.00293
734	EBed02_SQ002_A09_at	Barley1_28882	AK372063	HC	1	85.7524	407518560	178.6	0.005859	198.1	0.00415	151.8	0.005859	85.8	0.056152	64.2	0.056152	39.8	0.129639	219.1	0.001953	220.9	0.001953	149.3	0.001953	64.2	0.056152	88.4	0.037598	92.7	0.008057	217.2	0.001953	324.1	0.001221	331.7	0.001953	116.1	0.00415	102.4	0.010742	108.2	0.001953	677	0.001221	827.1	0.000732	646.9	0.000732
735	Contig10874_at	Barley1_10874	MLOC_1248.1	HC	1	86.4731	407971160	533.2	0.000244	123.9	0.056152	248.5	0.000244	347.4	0.000244	149.8	0.000244	229.6	0.000244	343.4	0.000244	143.4	0.018555	286.6	0.000732	78.8	0.129639	69.2	0.111572	93.3	0.080566	59.9	0.149658	50.8	0.398926	58.9	0.19458	68.9	0.149658	43.6	0.219482	65.4	0.303711	155	0.000244	131	0.037598	132.9	0.023926
736	Contig11204_at	Barley1_11204	AK377048	HC	1	86.4731	407971160	1411.7	0.000732	1341.6	0.000732	1151.9	0.000732	493.1	0.000244	495.8	0.000244	491.3	0.000244	377.6	0.000244	446.7	0.000244	435.5	0.000244	363.3	0.000244	470.4	0.000244	453.6	0.000244	852.5	0.001221	1089.4	0.001221	1019.8	0.000244	242.5	0.000732	232.2	0.000732	253.9	0.000732	2378.9	0.000732	2924.6	0.000244	2529.7	0.000732
737	Contig20371_at	Barley1_20371	AK366205	HC	1	86.4731	407971160	288.6	0.000732	380.5	0.000732	363.8	0.001953	720	0.000244	761.6	0.000244	769.9	0.000244	416.4	0.000732	475.2	0.000732	616.7	0.000244	592.8	0.000244	1071.5	0.000244	1059.4	0.000244	490.7	0.000244	470	0.000244	504.2	0.000244	213.6	0.00415	283.7	0.005859	304.9	0.00415	403.6	0.000244	482.8	0.000244	558.9	0.000244
738	Contig20133_at	Barley1_20133	MLOC_57285.1	HC	1	86.4731	410384200	683.7	0.001221	601.7	0.001953	629.5	0.001221	279	0.01416	256.7	0.008057	268.4	0.00415	359.2	0.00293	225.7	0.010742	228.5	0.005859	206.6	0.018555	236.2	0.008057	268.4	0.01416	528.9	0.001953	489.5	0.001953	539.5	0.001221	79.5	0.080566	71.6	0.19458	39.9	0.27417	649	0.001953	1084.3	0.000732	947.7	0.001221
739	Contig5299_at	Barley1_05299	MLOC_57284.1	HC	1	86.4731	410384200	1046.4	0.000244	1160.4	0.000244	1087.6	0.000244	1288	0.000244	2419.6	0.000244	1549.2	0.000244	2032.2	0.000244	2247	0.000244	1958.2	0.000244	2707.6	0.000244	2758.9	0.000244	3865.9	0.000244	1293.8	0.000244	1326.7	0.000244	1257.8	0.000244	406.2	0.000244	349.8	0.000244	545.7	0.000244	924.2	0.000244	431	0.000244	602.1	0.000244
740	Contig6579_at	Barley1_06579	AK252195.1	HC	1	86.4731	410384200	1563.6	0.000244	1457.2	0.000244	1601.6	0.000244	1101.7	0.000244	1041.9	0.000244	905	0.000244	1387.9	0.000732	1233.8	0.000244	1114.2	0.000244	1117.9	0.000244	922.3	0.000244	1039.5	0.000244	1060.4	0.000244	1012	0.000244	1030.5	0.000244	878.4	0.000244	810.5	0.000732	766.3	0.000732	1847.6	0.000244	1915.8	0.000244	1695.8	0.000244
741	Contig10511_at	Barley1_10511	MLOC_73532.1	HC	1	86.4731	410870280	109.3	0.01416	106.1	0.023926	152.6	0.046143	194.8	0.008057	185.8	0.001953	194.9	0.001953	219.8	0.001953	199.1	0.00293	149.8	0.001953	298.5	0.001953	259.4	0.000244	212.6	0.000732	229.1	0.001953	211.8	0.001221	364.4	0.001953	279.6	0.001221	396.4	0.000732	393.4	0.000732	414.6	0.001953	525.7	0.001953	330.6	0.00293
742	Contig5177_s_at	Barley1_05177	AK248710.1	HC	1	86.5439	412004880	851.3	0.001953	856.7	0.001221	635.7	0.00293	835.7	0.001953	728.3	0.000732	907.5	0.001953	6724.3	0.000244	6131.7	0.000244	5787.6	0.000244	2576.2	0.000732	1799.2	0.000732	1959	0.000244	2356.6	0.000244	2593.3	0.000732	2566.9	0.000244	868.9	0.000732	979	0.000732	924.1	0.000732	580.9	0.000244	375.8	0.010742	509.3	0.008057
743	Contig16993_at	Barley1_16993	MLOC_82073.2	HC	1	86.8272	412841880	28.5	0.171387	33.2	0.303711	55.5	0.171387	100.1	0.246094	55.5	0.171387	85.4	0.111572	63.1	0.149658	42.1	0.219482	55.5	0.19458	57	0.171387	79.9	0.095215	55.8	0.129639	109.3	0.005859	131.1	0.067627	123.8	0.005859	132	0.095215	98.6	0.129639	106.4	0.129639	57.1	0.046143	65.8	0.023926	67.2	0.046143
744	Contig17776_at	Barley1_17776	MLOC_7404.2	HC	1	87.022	412841880	238.1	0.008057	331.9	0.00415	242.3	0.01416	287.8	0.010742	240.3	0.010742	336.6	0.005859	242.5	0.00415	236.4	0.01416	226	0.005859	362	0.00415	477.8	0.001221	358	0.00293	1121.4	0.000244	1086.4	0.000732	1210.9	0.000244	298	0.010742	267.8	0.018555	291.8	0.01416	788.5	0.000244	814.8	0.000244	774.2	0.000244
745	Contig17899_at	Barley1_17899	AK249513.1	HC	1	86.9157	412841880	591	0.000244	556.5	0.000244	537.8	0.000244	765.2	0.000244	760.3	0.000244	658.9	0.000244	1007.8	0.000244	782.5	0.000244	761.6	0.000244	741.3	0.000244	897.6	0.000244	700.4	0.000244	574.4	0.000244	632.3	0.000244	705.1	0.000244	723.5	0.000244	695.7	0.000244	706.8	0.000732	657.9	0.000244	654.5	0.000244	745.2	0.000244
746	Contig5642_at	Barley1_05642	AK356113	HC	1	86.8272	412841880	842.9	0.000244	1026.3	0.000244	1018.6	0.000244	994.3	0.000244	1134.5	0.000244	1122.9	0.000244	885.6	0.000244	848.9	0.000244	918.5	0.000244	759.1	0.000244	712.7	0.000244	857.2	0.000244	621.5	0.000244	660.1	0.000244	591.1	0.000244	272.3	0.000244	406.6	0.000244	221.7	0.000244	522.1	0.000244	474.9	0.000244	567.7	0.000244
747	Contig6058_at	Barley1_06058	MLOC_14736.3	HC	1	86.8272	412841880	634.3	0.000244	642.2	0.000244	608.7	0.000244	1275.7	0.000244	1220	0.000244	1175.7	0.000244	1214.1	0.000244	1278.1	0.000244	1030.7	0.000244	1317.3	0.000244	1382.3	0.000244	1625.6	0.000244	593	0.000244	535.6	0.000244	605.5	0.000244	631.2	0.000244	549.6	0.000244	432.4	0.000244	417	0.000244	154.8	0.000732	144.4	0.000732
748	Contig7382_at	Barley1_07382	AK249326.1	HC	1	86.6856	412841880	78.3	0.5	61.2	0.432373	13.1	0.665527	17.4	0.80542	61.2	0.398926	16.7	0.601074	750	0.010742	521.2	0.018555	464.7	0.01416	29.8	0.665527	50	0.533936	16.2	0.601074	15.3	0.696289	38.1	0.633789	12.4	0.601074	150.4	0.111572	186.3	0.219482	49	0.219482	12.6	0.665527	11.8	0.72583	10.1	0.696289
749	Contig7382_s_at	Barley1_07382	AK249326.1	HC	1	86.6856	412841880	71	0.095215	136.6	0.037598	34.5	0.432373	101.4	0.171387	140.3	0.030273	139.7	0.030273	2094.2	0.000244	1739.5	0.000244	1784.3	0.000732	116.4	0.080566	181.3	0.008057	129.6	0.037598	90	0.023926	139.9	0.037598	96.3	0.056152	102.4	0.334473	103.9	0.303711	44.7	0.633789	162.5	0.001953	63	0.19458	28.6	0.246094
750	Contig7521_at	Barley1_07521	MLOC_8144.1	HC	1	86.6147	412841880	385.8	0.001221	353.8	0.00293	406.9	0.001221	455.8	0.001953	317.1	0.001953	327.6	0.00415	1432.6	0.000244	1214	0.000244	1158.2	0.000244	370.8	0.001953	392.6	0.000732	405.3	0.000732	575.4	0.000732	631.9	0.000732	617.7	0.000732	641.4	0.000732	666.6	0.000732	612.6	0.001221	804.5	0.000244	929.5	0.000244	829.6	0.000244
751	Contig13178_at	Barley1_13178	AK367015	HC	1	87.5354	413135760	427	0.001953	590.5	0.001953	550.4	0.001221	794.5	0.001953	574.1	0.001953	624.4	0.001953	565.7	0.001953	606.3	0.001953	645.5	0.001221	551.2	0.001953	578.1	0.001953	610	0.001953	727.3	0.000732	981	0.000244	897.1	0.000732	490	0.010742	563.8	0.001953	532.6	0.001953	602.9	0.001221	835.6	0.001221	1005.6	0.000732
752	Contig6473_at	Barley1_06473	AK248295.1	HC	1	87.9958	413135760	1852	0.000732	1669.6	0.000732	1721.3	0.000732	1556.1	0.000732	1585.2	0.000732	1532.5	0.000732	2093.8	0.000732	1877.7	0.000732	1520.6	0.000732	1288.4	0.000732	1387.6	0.000732	1283.5	0.000732	1184.1	0.000732	1194.2	0.001221	1346.1	0.000732	722.8	0.001953	575.7	0.00293	594.3	0.00293	1845.2	0.000244	1894.3	0.000244	1834.2	0.000244
753	Contig8282_at	Barley1_08282	AK373787	HC	1	87.9716	413135760	1256.2	0.00415	1600.3	0.000732	695.8	0.018555	4439	0.000244	3890.1	0.000244	4300.8	0.000244	1406.7	0.000244	1599.4	0.000244	1530.1	0.000244	4727.7	0.000244	4606.3	0.000244	4396.6	0.000244	2340	0.000244	2308.9	0.000244	2242.3	0.000244	1810	0.001221	2082.2	0.000732	1745.5	0.00293	2664.9	0.000732	1342.3	0.00415	1304.7	0.00293
754	Contig8631_at	Barley1_08631	AK355890	HC	1	87.3584	413135760	67.8	0.056152	52	0.046143	36.7	0.149658	249.7	0.001221	365.7	0.000732	392.5	0.000732	104	0.005859	153.1	0.001953	130.6	0.00293	2647.2	0.000244	3099	0.000244	2878	0.000244	55.5	0.030273	79	0.029053	73.2	0.023926	122.4	0.001221	173.3	0.000732	104.8	0.001953	91.7	0.00293	37.7	0.037598	29.8	0.129639
755	Contig14292_at	Barley1_14292	MLOC_68567.1	HC	1	87.9958	414173640	98	0.366211	89.4	0.246094	112.9	0.246094	130.4	0.129639	135.3	0.129639	134.9	0.129639	152	0.030273	241.9	0.008057	228.3	0.018555	440.8	0.000732	410.8	0.000244	646.9	0.000244	309	0.00293	359.9	0.005859	246.1	0.000244	921.2	0.000244	768.3	0.000244	846.8	0.000244	55	0.303711	45.1	0.5	25	0.466064
756	Contig11654_at	Barley1_11654	AK372941	HC	1	88.881	415096200	876.8	0.000244	845.5	0.000244	663.5	0.000244	537.2	0.000244	569.9	0.000244	608.8	0.000244	555.2	0.000244	502.4	0.000244	466.5	0.000244	617.2	0.000244	680.1	0.000244	513.8	0.000244	1107	0.000244	1178.4	0.000244	1222.4	0.000244	212.9	0.000244	198.4	0.000244	194.9	0.000244	1118.5	0.000244	1361.4	0.000244	1221.7	0.000244
757	Contig12396_at	Barley1_12396	MLOC_12744.1	HC	1	88.2436	415096200	753.8	0.001221	687.6	0.001953	726.4	0.001953	536.1	0.00293	531.5	0.00293	627.1	0.00293	560.2	0.001953	570.9	0.00293	612.4	0.001953	553.3	0.005859	557.4	0.00293	581.8	0.00293	709.1	0.001221	814.4	0.000732	777.1	0.000732	460.7	0.001221	412.6	0.001953	331	0.010742	753.5	0.001221	614.4	0.001953	805.3	0.00293
758	Contig12769_at	Barley1_12769	MLOC_74648.1	HC	1	90.1558	415096200	4.5	0.5	11.2	0.533936	6.5	0.567627	105.5	0.129639	153.5	0.030273	126.8	0.080566	32.5	0.432373	93.7	0.171387	65.7	0.246094	394.9	0.005859	618.9	0.000732	756.6	0.000732	59.6	0.334473	78.7	0.303711	80	0.19458	58.9	0.303711	112.7	0.129639	81.5	0.27417	120.3	0.129639	35.9	0.398926	59.1	0.334473
759	Contig2021_at	Barley1_02021	MLOC_77595.1	HC	1	88.2436	415096200	429.4	0.000244	913.6	0.000244	355.8	0.001953	4943.8	0.000244	4483	0.000244	5159	0.000244	1352.2	0.000244	1913.3	0.000244	1588.7	0.000244	3030.9	0.000244	2815.4	0.000244	2919.5	0.000244	458.5	0.00293	518.9	0.001221	530.7	0.001221	347.8	0.000732	442.9	0.000244	413.8	0.005859	1879.5	0.000244	113.5	0.149658	79.7	0.303711
760	HVSMEn0009C19r2_at	Barley1_46492	MLOC_52790.1	HC	1	88.2436	415096200	282.5	0.000244	270.9	0.000244	260.2	0.000244	382.9	0.000244	376.3	0.000244	398.1	0.000244	301	0.000244	294.6	0.000244	297.7	0.000244	416.5	0.000244	387.3	0.000244	383.7	0.000244	432.1	0.000244	379.9	0.000244	410.3	0.000244	165	0.000244	187.7	0.000244	161.7	0.000244	398.8	0.000244	392.8	0.000244	426.7	0.000244
761	Contig13821_at	Barley1_13821	MLOC_53316.1	HC	1	90.2975	416013800	12.7	0.80542	5	0.753906	10.5	0.828613	9.2	0.888428	89	0.246094	9.5	0.72583	137.7	0.171387	233	0.067627	138.9	0.219482	123.8	0.080566	220.3	0.01416	151	0.023926	255.5	0.030273	277.6	0.030273	192.3	0.023926	11.3	0.567627	10.9	0.601074	6.3	0.943848	6.2	0.696289	3.8	0.919434	3.8	0.962402
762	Contig17093_at	Barley1_17093	MLOC_58493.2	HC	1	90.2975	416013800	136	0.111572	94.5	0.067627	114.4	0.067627	177.1	0.008057	280.7	0.00415	174.6	0.005859	145	0.018555	158.9	0.00293	177.6	0.005859	520.9	0.000244	714.5	0.000244	986.4	0.000244	149.8	0.005859	207.6	0.00293	196.3	0.000732	151	0.00415	187.8	0.010742	187.8	0.00415	126.5	0.01416	82.9	0.056152	127.6	0.095215
763	Contig2980_s_at	Barley1_02980	AK357069	HC	1	90.2975	416013800	4009.7	0.000244	3439	0.000244	4396.1	0.000244	2517.3	0.000244	2890.3	0.000244	2525.8	0.000244	4910.7	0.000244	5073.6	0.000244	4943.9	0.000244	3511.5	0.000244	3388.1	0.000244	3382.4	0.000244	6065.8	0.000244	6055.8	0.000244	5890.2	0.000244	4517	0.000244	4357.3	0.000244	4598.3	0.000244	3872.1	0.000244	5065.1	0.000244	4795.5	0.000244
764	Contig4153_at	Barley1_04153	MLOC_53317.2	HC	1	90.2975	416013800	707.4	0.000244	832.3	0.000244	850.9	0.000244	1696.2	0.000244	1798.2	0.000244	1769.2	0.000244	1487.8	0.000244	1260	0.000244	1058	0.000244	1412.2	0.000244	1815.1	0.000244	1525.3	0.000244	886.7	0.000244	888.7	0.000732	936.7	0.000244	521.7	0.000244	572.2	0.000244	523.1	0.000244	637.7	0.000244	393.1	0.000244	438.7	0.000244
765	Contig6274_at	Barley1_06274	AK251409.1	HC	1	90.2975	416013800	439	0.000244	460.4	0.000732	364.4	0.000732	189.9	0.001953	207.8	0.001221	164.8	0.00293	357.2	0.000244	300.8	0.000732	326.3	0.000732	258.2	0.000732	313.6	0.000732	512.8	0.000732	379.8	0.000732	428.4	0.000732	383.7	0.000732	177.7	0.001221	220.8	0.000244	184.6	0.000244	287.2	0.000244	359.2	0.000244	461.5	0.000244
766	Contig9006_at	Barley1_09006	AK358908	HC	1	90.2975	416013800	811.4	0.000732	1082.8	0.000244	914.1	0.000244	1176.5	0.000244	1173.5	0.000732	1153.1	0.000244	1219.5	0.000244	1180.9	0.000244	1090.4	0.000244	1087.3	0.000732	1391.7	0.000244	1211.1	0.000244	1848.2	0.000244	1962.4	0.000244	2810.2	0.000244	468.1	0.000732	597.5	0.001221	516.3	0.001953	574.7	0.001953	381	0.010742	457.1	0.00415
767	Contig2407_s_at	Barley1_02407	MLOC_72442.1	nonHC	1	90.2975	416529640	8009.2	0.000244	4368.6	0.000244	7280.4	0.000244	4253.5	0.000244	1702.9	0.000244	2552.3	0.000244	5652.5	0.000244	3189.3	0.000244	6069.4	0.000244	439.3	0.000244	318.2	0.001953	57	0.005859	44.7	0.037598	73.6	0.00415	65.8	0.000244	31.2	0.023926	41.5	0.001953	55.2	0.005859	1192.9	0.000244	60.7	0.056152	50.5	0.00293
768	Contig11291_at	Barley1_11291	AK250399.1	HC	1	91.1473	417777080	12.2	0.27417	27.7	0.067627	25.4	0.171387	33.7	0.095215	21.5	0.219482	33.1	0.067627	20.3	0.19458	12.1	0.219482	14.8	0.111572	15.5	0.171387	4.5	0.466064	6.3	0.27417	9.2	0.076904	6.5	0.432373	11.2	0.129639	3.9	0.491211	4.5	0.398926	13	0.27417	128.3	0.000244	9.9	0.27417	18.2	0.27417
769	Contig11291_s_at	Barley1_11291	AK250399.1	HC	1	91.1473	417777080	1094.4	0.000732	956.8	0.000732	1012.5	0.000732	786.2	0.001953	685.9	0.001221	738.3	0.00293	855.7	0.001221	839.9	0.001221	876.3	0.001953	431	0.01416	446.9	0.01416	517.5	0.010742	418.2	0.023926	559.5	0.01416	493.3	0.010742	154.3	0.219482	146.5	0.149658	132.2	0.27417	438.6	0.00293	383.6	0.01416	472.2	0.018555
770	Contig13539_at	Barley1_13539	AK376183	HC	1	91.3244	418247040	622.3	0.00293	633.7	0.001953	867	0.00293	392.5	0.030273	529.6	0.005859	489.3	0.01416	326.2	0.023926	278.6	0.005859	436.6	0.00293	252.9	0.067627	299.4	0.037598	336	0.037598	258.6	0.023926	382.4	0.010742	310.8	0.010742	93.3	0.246094	107.5	0.129639	115.4	0.149658	470.3	0.001953	539.2	0.001953	430.8	0.008057
771	Contig8227_at	Barley1_08227	AK365368	HC	1	91.3244	418247040	1329.8	0.000244	1336.2	0.000732	1222.1	0.000244	1953.5	0.000244	1897.2	0.000244	1999.4	0.000244	1366	0.000244	1261.9	0.000732	1359.5	0.000244	1798.9	0.000244	1697.4	0.000244	1714.4	0.000244	1459.1	0.000244	1536.4	0.000244	1655.7	0.000244	1055.5	0.000732	865.9	0.000732	1035.2	0.000732	1417.7	0.000244	1409	0.000244	1603.6	0.000244
772	Contig12927_at	Barley1_12927	MLOC_3599.1	HC	1	92.2096	418543400	1435.6	0.000244	1124.4	0.000244	1517.8	0.000244	702.8	0.000244	733.1	0.000244	725.1	0.000732	371.2	0.00293	340.4	0.00293	375.4	0.001953	394.9	0.00293	346.2	0.00415	417	0.00293	1135.1	0.000244	1056.6	0.000244	1020.6	0.000244	12.3	0.72583	6.3	0.850342	6.9	0.962402	2600.4	0.000244	2919.8	0.000244	3589	0.000244
773	Contig15026_at	Barley1_15026	AK374517	HC	1	91.8024	418543400	316.5	0.000244	330.1	0.000244	298.2	0.000244	340.7	0.000244	348.1	0.000244	305.9	0.000244	450.3	0.000244	362.7	0.000244	347.6	0.000244	385	0.000244	434.7	0.000244	395.4	0.000244	335.8	0.000244	407.3	0.000244	380.9	0.000244	1881.2	0.000244	1387.7	0.000244	1145.1	0.000244	276.1	0.000244	302.3	0.000244	261.7	0.000244
774	Contig3462_at	Barley1_03462	MLOC_11914.1	nonHC	1	91.4837	418543400	1723	0.000732	1585.4	0.000732	1866.8	0.000732	1591.3	0.000732	1506.8	0.000732	1532.9	0.000732	2091.4	0.000244	1639.9	0.000244	1767.6	0.000732	1802.2	0.000732	1598.1	0.000244	1631.5	0.000732	1557.8	0.000244	1680.8	0.000732	1578.6	0.000244	1315.2	0.000244	1158.7	0.000244	1214.9	0.000244	1209.6	0.000244	1431.8	0.001221	1346.5	0.000732
775	Contig873_s_at	Barley1_00873	AK369055	HC	1	91.4837	418543400	1167.4	0.00415	837	0.00415	833.6	0.005859	534.4	0.010742	439.8	0.008057	399.5	0.018555	1744.7	0.000732	1233.1	0.000732	1148.2	0.000732	301.1	0.037598	133.4	0.023926	181.1	0.095215	155.9	0.023926	230.9	0.067627	189.9	0.030273	128.3	0.080566	166.6	0.037598	188.1	0.018555	338.2	0.005859	191.5	0.01416	187.6	0.023926
776	rbaal38c18_at	Barley1_49779	MLOC_11914.1	nonHC	1	91.4837	418543400	793.5	0.001953	535.2	0.00415	587.2	0.00415	714.1	0.00415	841.9	0.00293	847.4	0.00293	1618.2	0.001953	727.3	0.00415	1025.4	0.001953	1327.6	0.001953	955.3	0.001953	683.8	0.00415	1213.6	0.001221	1081.6	0.005859	1308.1	0.001221	1057.9	0.000732	1280.6	0.001953	1005	0.001953	1438.7	0.001221	2032.8	0.001221	1556.9	0.001221
777	rbaal38c18_x_at	Barley1_49779	MLOC_11914.1	nonHC	1	91.4837	418543400	828	0.000244	711.7	0.000244	755.5	0.000244	892.2	0.000244	701.9	0.000244	843.7	0.000244	1433.3	0.000244	952	0.000244	1360.7	0.000244	1404.1	0.000244	1090.9	0.000244	833.3	0.000244	1295.4	0.000244	1249.8	0.000244	1254.7	0.000244	1203.4	0.000244	1409.8	0.000244	1072	0.000244	1537.8	0.000244	2333.7	0.000244	1831.1	0.000244
778	Contig8305_at	Barley1_08305	AK370126	HC	1	92.3513	418818680	422.5	0.000732	124.4	0.00293	87.5	0.013184	154	0.01416	107.4	0.01416	88.1	0.018555	744.1	0.000244	232.3	0.000732	286.3	0.000244	63.3	0.005859	70.2	0.037598	53	0.046143	95.6	0.008057	109.4	0.008057	90.7	0.00415	109.7	0.010742	119.9	0.001221	203.3	0.001221	1488	0.000244	851.9	0.000244	847.4	0.000244
779	Contig11835_at	Barley1_11835	MLOC_54908.1	HC	1	92.4929	419628400	151.1	0.171387	124.7	0.246094	153.4	0.219482	191.6	0.067627	193.9	0.046143	217	0.046143	218.1	0.023926	313.3	0.067627	211.3	0.046143	257.7	0.005859	515.1	0.00415	391	0.005859	145.7	0.01416	346.2	0.01416	196.4	0.008057	578.4	0.001221	611.3	0.000732	513.4	0.001221	127.1	0.023926	138.7	0.010742	206.6	0.056152
780	Contig8409_at	Barley1_08409	AK369582	HC	1	92.4929	419628400	349.9	0.000244	271.4	0.000732	300.2	0.000244	286.9	0.001953	218.1	0.000244	217.2	0.000244	254.4	0.000244	221	0.000244	237.6	0.000732	296	0.001953	221.1	0.000732	265.1	0.001953	319.6	0.000244	285	0.000244	328.3	0.000244	211.4	0.001953	203.4	0.008057	185	0.018555	427.2	0.000244	565.5	0.000244	556.5	0.000244
781	Contig13130_at	Barley1_13130	AK368628	HC	1	92.8824	421050680	883.2	0.000244	893.3	0.000244	917.1	0.000244	696.1	0.000732	771.1	0.000244	772.5	0.000732	660.9	0.001221	493.5	0.001953	565.4	0.000732	732.6	0.000732	863.5	0.000732	749.6	0.000732	906.8	0.000732	940.9	0.000244	1034.8	0.000732	631.8	0.001953	688.1	0.000732	582.4	0.00415	1801.4	0.000244	1987.2	0.000244	1688.2	0.000244
782	Contig3882_s_at	Barley1_03882	MLOC_70429.1	HC	1	93.0595	421950920	1274.9	0.000244	1312	0.000244	1388.6	0.000244	1890	0.000244	2104.5	0.000244	2132	0.000244	1610.5	0.000244	1587.4	0.000244	1611.5	0.000244	2437.4	0.000244	2618.2	0.000244	2743.8	0.000244	2373	0.000244	2140.2	0.000244	2415	0.000244	2529.3	0.000244	2761.9	0.000244	3028.8	0.000244	2106.4	0.000244	2226.1	0.000244	2027.4	0.000244
783	Contig3883_at	Barley1_03883	MLOC_70429.1	HC	1	93.0595	421950920	74	0.19458	46.8	0.19458	49.9	0.27417	50.9	0.095215	40.8	0.129639	25.7	0.27417	30.5	0.219482	40.7	0.149658	18	0.19458	13.5	0.334473	37.9	0.19458	32	0.171387	20.1	0.246094	56	0.149658	36.8	0.111572	34.4	0.095215	29.9	0.095215	30.9	0.246094	24.1	0.219482	58.9	0.19458	63.3	0.111572
784	HVSMEk0023O04r2_at	Barley1_44688	AK367460	nonHC	1	93.0595	421950920	18.6	0.19458	7.7	0.533936	8.1	0.303711	12.3	0.466064	26.9	0.037598	32.8	0.080566	23.2	0.19458	14.8	0.334473	28.9	0.19458	43.8	0.095215	47.7	0.023926	39.1	0.056152	50.8	0.030273	43.3	0.056152	65.4	0.008057	50.1	0.056152	60.6	0.005859	70	0.01416	25.6	0.056152	52.3	0.008057	31.1	0.056152
785	Contig14273_at	Barley1_14273	MLOC_38783.1	HC	1	93.0595	422290680	832.4	0.001953	807.6	0.001953	758	0.001953	1274.1	0.001221	1396.9	0.001221	1147.7	0.001953	1138.8	0.000732	1530.4	0.000244	1309.7	0.000244	1119.2	0.000732	1073.3	0.001221	1037.6	0.000732	765.8	0.001953	752.5	0.001953	778.6	0.001953	658.9	0.001221	616.4	0.001221	722.3	0.00415	698.7	0.001953	701.4	0.001953	714.6	0.001953
786	Contig17914_at	Barley1_17914	MLOC_38783.1	HC	1	93.0595	422290680	43.3	0.303711	43.2	0.303711	93.9	0.334473	48.3	0.27417	58.2	0.246094	47.6	0.366211	44.8	0.246094	26	0.366211	76.9	0.27417	54.4	0.27417	17.7	0.398926	40.1	0.398926	57.2	0.398926	55.4	0.398926	39.9	0.366211	55.6	0.398926	43.9	0.303711	51.6	0.601074	51.8	0.303711	46.1	0.27417	89.6	0.246094
787	Contig5126_at	Barley1_05126	MLOC_11569.1	HC	1	93.1232	422290680	598.5	0.000244	685.3	0.000244	701.5	0.000244	1245.5	0.000244	1170.2	0.000244	1140.9	0.000244	542.2	0.000244	514.1	0.000244	545.4	0.000244	1165	0.000244	1104.7	0.000244	1115.6	0.000244	984.5	0.000244	1006.4	0.000244	1054.1	0.000244	477	0.000244	473.7	0.000732	455.3	0.000244	512.4	0.000244	410.1	0.000244	496.1	0.000244
788	Contig5893_at	Barley1_05893	AK366048	HC	1	93.0595	422290680	1528.4	0.000732	1532.3	0.000732	1400.8	0.000732	1264.2	0.001221	1155.5	0.001221	1194.1	0.001221	1308.1	0.001221	1285.9	0.000732	1131	0.000732	811.3	0.008057	921.4	0.00293	848.4	0.00293	819.1	0.00415	840.6	0.001953	781.8	0.001953	474.5	0.005859	492.4	0.005859	509.6	0.00415	1295.1	0.00293	1518.9	0.00293	1175.3	0.00293
789	HW05E10u_at	Barley1_47473	MLOC_63575.2	HC	1	93.0595	422290680	39.4	0.037598	40.5	0.018555	32.9	0.037598	50.2	0.023926	41.1	0.046143	23	0.19458	58.7	0.005859	52.9	0.01416	40.1	0.037598	1452.5	0.000244	1636.9	0.000244	1181.5	0.000244	269.7	0.000244	561.2	0.000244	500.1	0.000244	88.6	0.001953	56.7	0.008057	73.1	0.00293	23.6	0.080566	39.3	0.01416	31.2	0.005859
790	Contig5283_at	Barley1_05283	AK360842	HC	1	93.6969	423306240	1048.3	0.001221	1041.2	0.001221	993.2	0.001221	1174.3	0.000732	1391.2	0.000732	1531.8	0.000732	1265.3	0.000732	1280.3	0.000732	1254.1	0.000732	1953.9	0.000732	2049	0.000244	1894.3	0.000244	1614.6	0.000244	1813.5	0.000244	1590.1	0.000732	3896.8	0.000244	3875.5	0.000244	3345.8	0.000244	2338.3	0.000244	2278.7	0.000244	2266.6	0.000244
791	Contig12965_at	Barley1_12965	MLOC_10586.3	HC	1	94.1749	423639800	269.1	0.000244	473.5	0.000732	320.9	0.000244	384.6	0.000732	362.6	0.000732	367	0.001221	384	0.000244	458.8	0.000244	343	0.000244	271.3	0.00293	287.1	0.000732	250.1	0.000732	203.7	0.00293	258.6	0.00293	194.1	0.00293	134.1	0.129639	172.1	0.171387	156.6	0.19458	213.4	0.000244	264.1	0.000244	229	0.000732
792	Contig15157_at	Barley1_15157	MLOC_55738.1	HC	1	94.3343	423639800	288.9	0.001953	279.6	0.00415	261.1	0.00415	296.2	0.00415	414.1	0.00293	344.5	0.00415	223.3	0.00415	177.6	0.005859	252	0.00415	415.5	0.00415	422.5	0.00415	333.8	0.00415	301.3	0.00415	376.5	0.00415	340	0.00293	172.8	0.056152	208.7	0.030273	144.6	0.067627	812.5	0.000732	1119.9	0.001953	896.3	0.001221
793	Contig15320_at	Barley1_15320	MLOC_61532.1	HC	1	93.7677	423639800	37.6	0.171387	63.9	0.149658	39.7	0.246094	41.9	0.149658	40.6	0.19458	58.3	0.149658	38.5	0.129639	69.9	0.095215	48.8	0.129639	54	0.171387	37.4	0.171387	58.7	0.149658	36.7	0.19458	55.7	0.171387	16.6	0.303711	53.7	0.19458	45.8	0.334473	39.7	0.366211	37	0.19458	38.7	0.046143	25.8	0.246094
794	Contig6202_at	Barley1_06202	AK372041	HC	1	94.1926	423639800	1159.5	0.000732	1095.2	0.00293	1138.6	0.001953	798.1	0.001953	879.4	0.001953	865.6	0.001953	3255.1	0.000244	3240.1	0.000732	3122.6	0.000732	738.2	0.001953	597.9	0.001953	747.7	0.000732	926.4	0.000732	934.5	0.00415	974	0.000732	429.1	0.010742	518.3	0.010742	670.4	0.01416	1044.8	0.000732	1132.3	0.000732	1226.6	0.000732
795	Contig10068_at	Barley1_10068	AK377027	HC	1	94.6884	423864240	46.6	0.432373	9.3	0.665527	10.5	0.466064	10.1	0.533936	4.8	0.888428	9.4	0.633789	33.1	0.27417	32.9	0.27417	55.8	0.303711	15.2	0.533936	10.7	0.533936	9.7	0.665527	37.5	0.567627	31	0.432373	32.6	0.27417	13.6	0.398926	34.3	0.432373	31.4	0.432373	19.6	0.432373	21.9	0.334473	28.1	0.366211
796	Contig17251_s_at	Barley1_17251	MLOC_71100.1	nonHC	1	94.6176	423864240	539.3	0.001953	454.4	0.001953	476.1	0.001953	329.2	0.01416	277.8	0.00293	376	0.010742	398.8	0.005859	397.1	0.005859	442.3	0.005859	394.7	0.023926	368.1	0.00415	478.6	0.008057	414.6	0.001953	353.8	0.001953	364.2	0.001953	184.8	0.010742	268.5	0.010742	263	0.018555	895.2	0.000732	997.2	0.000244	834.8	0.000732
797	Contig17252_at	Barley1_17252	MLOC_71100.1	nonHC	1	94.6176	423864240	174.4	0.030273	179.6	0.01416	206.3	0.037598	111.4	0.056152	70	0.111572	113.1	0.080566	142.5	0.037598	134.1	0.037598	104.2	0.080566	77.2	0.129639	109.1	0.080566	132.4	0.030273	130	0.046143	133.7	0.067627	117.9	0.030273	59.7	0.246094	96.2	0.149658	75.4	0.303711	177.9	0.018555	261.5	0.018555	253	0.018555
798	Contig20425_at	Barley1_20425	MLOC_70266.1	HC	1	94.6176	423864240	1122.8	0.000244	1215.7	0.000244	1136.6	0.000244	164.7	0.056152	99.9	0.129639	47.9	0.398926	726.7	0.001953	708.6	0.001953	744	0.000732	83.8	0.219482	74.6	0.219482	105.9	0.246094	1384.4	0.000244	1244.3	0.000732	1239.3	0.000244	768.5	0.001953	909	0.001221	715	0.001953	414	0.001221	523.5	0.000244	697.8	0.000732
799	Contig15688_at	Barley1_15688	MLOC_58126.1	HC	1	94.7592	424807880	188.4	0.001221	167.7	0.00293	172.7	0.001953	87	0.01416	120.8	0.00415	65.4	0.008057	181	0.001953	123.9	0.005859	173.3	0.001709	115.9	0.008057	162	0.00293	119.8	0.010742	235.6	0.001221	222.1	0.000732	236	0.000732	113.4	0.005859	97.6	0.010742	117.6	0.010742	434.3	0.000244	562	0.000732	542.2	0.000244
800	Contig11534_at	Barley1_11534	MLOC_29656.1	nonHC	1	95.6091	425396880	462	0.000244	604.2	0.000244	229.7	0.000244	4647	0.000244	4314	0.000244	4942.9	0.000244	2663.4	0.000244	2107.1	0.000244	3525.5	0.000244	155.9	0.000732	166.6	0.001221	197.5	0.001221	72.7	0.023926	134.1	0.001953	121.7	0.001953	111.9	0.037598	60.5	0.046143	88.4	0.111572	648.7	0.000244	37.5	0.037598	38.8	0.19458
801	Contig16891_at	Barley1_16891	MLOC_66523.5	HC	1	95.1841	425396880	178	0.27417	200.2	0.111572	201	0.171387	260.5	0.149658	305.3	0.111572	274.5	0.129639	255.2	0.129639	267.2	0.129639	223.9	0.129639	254.4	0.111572	329	0.046143	305.6	0.067627	192	0.129639	243	0.149658	199.1	0.111572	242.6	0.111572	226.3	0.095215	281.6	0.080566	180.8	0.171387	161.7	0.080566	218.2	0.129639
802	Contig1881_at	Barley1_01881	MLOC_52380.1	nonHC	1	95.6091	425396880	842.8	0.000244	812.7	0.000244	984.7	0.000244	465.3	0.000732	412.3	0.000732	421.5	0.000732	257	0.001221	232.2	0.00415	287.9	0.001221	218	0.001953	190.7	0.001221	247.3	0.001953	496.9	0.000732	561.7	0.000732	388.4	0.000244	102.3	0.111572	81.2	0.219482	107.1	0.149658	317.7	0.000244	409.4	0.000244	703.4	0.000244
803	Contig1881_s_at	Barley1_01881	MLOC_52380.1	nonHC	1	95.6091	425396880	10279.6	0.000244	8287.9	0.000244	9054.6	0.000244	6672.2	0.000244	5972.8	0.000244	6100.4	0.000244	5009.4	0.000244	4517.7	0.000244	4633.7	0.000244	4205.4	0.000244	4190.7	0.000244	4200.6	0.000244	7410	0.000244	6862	0.000244	6400.8	0.000244	1786.2	0.000244	1414.8	0.000244	1644.7	0.000244	9292.4	0.000244	8748.5	0.000244	9381.1	0.000244
804	Contig18825_at	Barley1_18825	AK363253	HC	1	95.6091	425396880	217.5	0.080566	238.4	0.111572	172.8	0.219482	619.6	0.008057	624.3	0.008057	1117.7	0.018555	292.6	0.095215	348	0.067627	307.8	0.111572	442.2	0.056152	573.5	0.023926	514.7	0.01416	342.7	0.046143	408.9	0.037598	348.6	0.030273	269.4	0.171387	345.2	0.095215	364.9	0.171387	168.5	0.080566	66.1	0.171387	100.6	0.19458
805	Contig24661_at	Barley1_24661	AK374068	HC	1	95.6091	425396880	449.3	0.00293	435.4	0.00415	354.9	0.00415	509.2	0.005859	460.9	0.00415	475.1	0.005859	445.6	0.001953	471.8	0.00415	458.9	0.00415	460.6	0.00415	488.8	0.005859	503.2	0.005859	367.2	0.00293	514.4	0.00415	344.6	0.00293	388	0.005859	381.9	0.005859	401.8	0.023926	444.9	0.001953	635.9	0.001953	450	0.001953
806	Contig26575_at	Barley1_26575	MLOC_7463.1	nonHC	1	95.6091	425396880	33.7	0.111572	39	0.018555	37.8	0.111572	12.3	0.19458	30.2	0.080566	31.9	0.149658	32.9	0.067627	22.6	0.246094	21.7	0.27417	21.9	0.149658	25.6	0.19458	15.2	0.19458	46.3	0.046143	39.6	0.080566	36.9	0.01416	6.7	0.533936	2.8	0.665527	6.6	0.567627	40.4	0.046143	55.2	0.037598	42.4	0.095215
807	Contig5305_at	Barley1_05305	AK248501.1	HC	1	95.6091	425396880	593.8	0.000732	510.9	0.000732	552.2	0.000732	715	0.000732	784.7	0.000244	759.7	0.000244	768	0.000244	692.3	0.000732	689.3	0.000732	857.1	0.000244	843.5	0.000244	827.6	0.000244	706.7	0.000244	732.1	0.000732	742.8	0.000244	551.7	0.000244	610.6	0.000732	626.9	0.000244	547.5	0.000244	754.4	0.000244	653	0.000244
808	Contig6304_at	Barley1_06304	AK356092	HC	1	95.4674	425396880	2.6	0.72583	26.5	0.303711	5.8	0.828613	70.6	0.171387	72.6	0.046143	77.7	0.129639	118.6	0.037598	127.5	0.023926	109.3	0.046143	276.9	0.010742	570.8	0.000732	381.1	0.005859	121.3	0.018555	162.4	0.030273	184.6	0.00415	560.3	0.000732	697.4	0.000732	503.3	0.00293	59.4	0.111572	41.3	0.19458	30.2	0.27417
809	Contig7505_at	Barley1_07505	MLOC_10051.2	HC	1	95.6091	425396880	617	0.000244	748.7	0.000244	728.5	0.000244	811.7	0.000244	981.3	0.000244	885.1	0.000244	987.4	0.000244	902.5	0.000244	1028.9	0.000244	1045.2	0.000244	995.6	0.000244	1018.2	0.000244	740.7	0.000244	918.9	0.000244	792.6	0.000244	939.1	0.000244	1173.9	0.000244	1073.5	0.000244	884.4	0.000244	860.3	0.000244	842.8	0.000244
810	Contig7506_at	Barley1_07506	MLOC_10051.2	HC	1	95.6091	425396880	20.9	0.27417	7.6	0.466064	22.5	0.27417	23.7	0.303711	18.2	0.334473	44	0.246094	47.3	0.246094	41.4	0.095215	70.9	0.149658	75	0.366211	78.6	0.19458	37.3	0.19458	38.4	0.19458	54.8	0.246094	44	0.171387	27.6	0.27417	51.5	0.149658	46.5	0.095215	31.8	0.27417	54.1	0.219482	83.5	0.246094
811	HVSMEl0012E24f_at	Barley1_45038	MLOC_52381.1	nonHC	1	95.6091	425396880	415.1	0.037109	415.7	0.016113	306.5	0.011719	316.1	0.037109	266.3	0.016113	258.2	0.003906	213.6	0.008301	186.3	0.088379	179.5	0.02832	240.6	0.002441	150.6	0.047363	167.9	0.021484	178.3	0.072754	212.7	0.021484	247.5	0.037109	64.7	0.149414	47.6	0.20166	32.2	0.403809	362.1	0.002441	230.2	0.003906	331.4	0.037109
812	Contig14561_at	Barley1_14561	MLOC_77109.1	HC	1	95.6091	428338160	11.1	0.533936	11.1	0.567627	5.6	0.601074	2.6	0.601074	6.1	0.601074	2.9	0.601074	6.5	0.601074	6.2	0.601074	4.8	0.601074	5.1	0.567627	4.9	0.601074	6.4	0.601074	7.2	0.567627	6.9	0.601074	7.6	0.466064	5.7	0.601074	8.5	0.601074	7.8	0.601074	48.2	0.149658	133.1	0.001221	85.9	0.008057
813	Contig21238_at	Barley1_21238	AK374557	HC	1	95.6091	428338160	179.1	0.366211	28.9	0.432373	55.5	0.398926	36.3	0.567627	27.7	0.432373	28.5	0.432373	17.3	0.5	15.5	0.601074	8.4	0.72583	15.4	0.633789	9.2	0.696289	20.4	0.665527	36.8	0.432373	19.1	0.466064	28	0.466064	12.4	0.633789	12.4	0.633789	8.2	0.696289	50	0.303711	43.1	0.334473	26.2	0.5
814	Contig23440_at	Barley1_23440	MLOC_60827.1	HC	1	95.6091	428338160	283.9	0.000244	250.3	0.000244	275.7	0.000244	227.8	0.000732	196.6	0.000244	214	0.000732	254.8	0.000244	232.4	0.000244	224.2	0.000244	170.9	0.000732	119.7	0.001221	135.6	0.001953	171.5	0.000244	162.1	0.000244	136.6	0.000244	152.6	0.000732	131.2	0.001953	155.1	0.00415	215.8	0.000244	197.4	0.000244	152.3	0.000244
815	Contig24928_at	Barley1_24928	MLOC_59470.1	HC	1	95.6091	428338160	200.1	0.001221	333.9	0.001953	202.2	0.001221	310.7	0.000732	328.6	0.000732	231.2	0.000732	262.2	0.000244	289.4	0.000732	287.4	0.000732	257.3	0.001953	295.3	0.001953	278.5	0.001953	203.5	0.001221	229.5	0.00293	266.2	0.000732	143.8	0.008057	187.8	0.001953	201.7	0.018555	277.6	0.000244	334	0.000244	311.2	0.000732
816	Contig25373_at	Barley1_25373	MLOC_22624.2	HC	1	95.6091	428338160	237.2	0.008057	280.5	0.005859	288.2	0.00415	176.8	0.056152	170.6	0.046143	145.2	0.080566	158.4	0.067627	186.3	0.030273	175.7	0.056152	110.4	0.080566	125.4	0.067627	116.8	0.056152	141	0.030273	167.5	0.067627	156.4	0.046143	176.2	0.008057	227.2	0.00415	244	0.00415	135.1	0.008057	174.4	0.00415	201.8	0.018555
817	Contig26100_at	Barley1_26100	AK375075	HC	1	95.6091	428338160	292.5	0.080566	310.4	0.037598	332	0.046143	178.7	0.149658	214.6	0.149658	198.3	0.080566	108.3	0.149658	155.2	0.080566	151	0.219482	133.5	0.171387	130.3	0.067627	134.9	0.171387	208	0.056152	227.6	0.056152	225.5	0.030273	71.1	0.303711	56.2	0.366211	111.3	0.366211	330.7	0.030273	357.7	0.037598	393.6	0.037598
818	Contig4099_at	Barley1_04099	AK368965	nonHC	1	95.6091	428338160	22.3	0.129639	22.5	0.19458	38.7	0.080566	28	0.080566	13.2	0.366211	19.4	0.171387	10.2	0.303711	23.6	0.030273	25.8	0.149658	16.4	0.171387	14.1	0.303711	13.2	0.27417	12.4	0.27417	23	0.129639	11.7	0.5	6.6	0.366211	3.2	0.533936	25.9	0.19458	63	0.037598	23.5	0.303711	26	0.246094
819	Contig4102_at	Barley1_04102	AK368965	nonHC	1	95.6091	428338160	270.2	0.046143	203.5	0.023926	291.6	0.030273	137.6	0.19458	166.5	0.129639	141.5	0.171387	177.7	0.129639	139.7	0.171387	207.5	0.129639	166.6	0.171387	177.7	0.129639	205.5	0.111572	270.6	0.023926	248.2	0.023926	357.6	0.00415	431.6	0.005859	475.5	0.00415	613.5	0.00415	700.9	0.000244	823.5	0.000244	594.4	0.000732
820	Contig5716_at	Barley1_05716	MLOC_60828.1	HC	1	95.6091	428338160	1396.7	0.000732	1391	0.000732	1387.3	0.000732	1238.9	0.000732	1272.4	0.000732	1285.1	0.000732	1285.7	0.000244	1333.1	0.000244	1348.8	0.000732	1667	0.000244	1786.7	0.000244	1561.3	0.000244	1724.2	0.000244	1818.6	0.000244	1759	0.000244	1145.4	0.000732	1159.6	0.000732	1060.8	0.000732	2000.1	0.000244	2736.8	0.000732	2429.2	0.000732
821	Contig7988_at	Barley1_07988	AK355124	HC	1	95.6091	428338160	18.6	0.398926	36.9	0.219482	39.7	0.129639	86.7	0.056152	76.2	0.056152	58.4	0.046143	56	0.010742	28.9	0.171387	82.1	0.080566	65.3	0.046143	102.6	0.001953	94.7	0.018555	79.7	0.111572	72.6	0.111572	89.5	0.005859	963.2	0.000244	1162.8	0.000244	1230.1	0.000244	67.6	0.056152	77.5	0.023926	69.1	0.095215
822	HB01M17r_at	Barley1_32259	MLOC_61698.1	HC	1	95.6091	428338160	1817.9	0.000244	1925.6	0.000244	1697	0.000244	2764.4	0.000244	2501.5	0.000244	2569	0.000244	2847.8	0.000244	2446.9	0.000244	2383.1	0.000244	2046.4	0.000244	2090.9	0.000244	1936.4	0.000244	1669.3	0.000244	1376.4	0.000244	1719.7	0.000244	831.2	0.000244	679.9	0.000244	616.8	0.000244	2049.5	0.000244	2105.1	0.000244	1644.4	0.000244
823	HB01M17r_s_at	Barley1_32259	MLOC_61698.1	HC	1	95.6091	428338160	1951.3	0.000244	1559.9	0.000244	1681.2	0.000244	2232.8	0.000244	1907.7	0.000244	2088.5	0.000244	1795.9	0.000244	1744	0.000244	1565.8	0.000244	2010.9	0.000244	1711.4	0.000244	1748.9	0.000244	1730.3	0.000244	1407.3	0.000244	1360.6	0.000244	1071.3	0.000244	1136.9	0.000732	1206.1	0.00293	2304.2	0.000244	1951.2	0.000244	1967.3	0.000244
824	Contig1161_at	Barley1_01161	AK252922.1	HC	1	95.6091	428540280	10907.9	0.000244	10029.8	0.000244	10854.3	0.000244	10450.2	0.000244	9223.3	0.000244	9350.6	0.000244	6377.3	0.000244	6469	0.000244	7357.1	0.000244	9810.2	0.000244	6496.9	0.000244	7381.5	0.000244	10044.3	0.000244	10420.5	0.000244	7952.4	0.000244	1111	0.005859	818.2	0.008057	573.2	0.018555	10721.3	0.000244	10590.9	0.000244	12072.9	0.000244
825	Contig16766_at	Barley1_16766	AK367568	HC	1	95.6091	428540280	27.9	0.246094	30	0.303711	19.9	0.533936	56.8	0.080566	62.5	0.111572	64.7	0.149658	62.8	0.037598	63.5	0.046143	53.4	0.046143	193.1	0.001221	232.9	0.000244	190.6	0.000732	183.5	0.001953	231.3	0.000732	250	0.000244	843.8	0.000732	773.1	0.000244	916.2	0.000732	40.9	0.129639	39.9	0.27417	41.5	0.5
826	Contig19256_at	Barley1_19256	AK376023	HC	1	98.6874	429335120	5.3	0.976074	5.1	0.888428	5.4	0.969727	30.5	0.601074	8.9	0.828613	10.3	0.780518	7.5	0.904785	5.4	0.932373	3	0.98584	11.9	0.828613	35.3	0.432373	24.4	0.533936	57.4	0.432373	54.4	0.398926	63.7	0.334473	8.1	0.665527	25.3	0.5	19.7	0.665527	4.1	0.962402	3.3	0.976074	7.1	0.904785
827	Contig19064_at	Barley1_19064	MLOC_36421.1	nonHC	1	100.071	430162200	422.9	0.000732	246.2	0.000244	305.2	0.000244	228.8	0.000244	312.1	0.000732	285.6	0.000732	280.5	0.000244	237.2	0.000244	258.4	0.000244	232.5	0.000732	229	0.000732	227.4	0.000732	267.7	0.000732	272.8	0.001221	268.7	0.000732	111.7	0.000244	99.9	0.000244	190.4	0.001953	300.5	0.000244	386	0.000732	522.1	0.001221
828	Contig2047_s_at	Barley1_02047	MLOC_40364.1	HC	1	100.142	430162200	6589.9	0.000244	5328.3	0.000244	6016.3	0.000244	5076.8	0.000244	4745.5	0.000244	5263.1	0.000244	4032.3	0.000244	4198.1	0.000244	4301.5	0.000244	3983.4	0.000244	3282.8	0.000244	3697.3	0.000244	4259.4	0.000244	3784.4	0.000244	3931	0.000244	1336.1	0.000244	1263.2	0.000244	1229.1	0.000244	5807.7	0.000244	5285.4	0.000244	5271	0.000244
829	Contig21718_at	Barley1_21718	MLOC_54501.1	HC	1	100.071	430162200	143.6	0.001953	126.4	0.001221	88.7	0.018555	809	0.000244	721	0.000244	844.1	0.000244	275.8	0.000244	187.7	0.000732	249	0.000244	334.7	0.000244	369.8	0.000244	274.2	0.000244	99.5	0.008057	119.8	0.008057	117.3	0.00293	25.9	0.219482	28.7	0.19458	40.1	0.111572	457.1	0.000244	308.4	0.000732	288.7	0.001953
830	Contig2405_at	Barley1_02405	MLOC_6950.3	HC	1	100.071	430162200	1142.7	0.001953	100.8	0.095215	478.7	0.001953	393.5	0.005859	63.9	0.246094	107.1	0.056152	558.9	0.00293	119.1	0.111572	420.8	0.001953	44.5	0.334473	6.7	0.601074	21.5	0.696289	23.3	0.5	18.1	0.5	7.1	0.753906	4.7	0.72583	15.8	0.633789	26.8	0.633789	20.5	0.27417	11.6	0.432373	26	0.432373
831	Contig2406_at	Barley1_02406	MLOC_77777.3	HC	1	100.071	430162200	2520.9	0.000244	1423.9	0.000244	2784	0.000244	1554.1	0.000244	865.1	0.000244	1027.1	0.000244	1861.6	0.000244	725.7	0.000244	1605.5	0.000244	165.3	0.001953	171	0.000732	38.1	0.046143	2.8	0.533936	34.2	0.095215	18.5	0.19458	25	0.095215	20	0.219482	39.4	0.067627	412.5	0.000244	55.1	0.01416	31.5	0.171387
832	Contig25907_at	Barley1_25907	MLOC_54501.1	HC	1	100.071	430162200	239	0.149658	327.7	0.056152	309.8	0.080566	248.3	0.046143	304	0.046143	231.5	0.056152	275.3	0.056152	245.9	0.056152	228.3	0.056152	349.9	0.095215	259.9	0.095215	248.3	0.046143	325	0.018555	442.2	0.056152	303.1	0.056152	274.4	0.046143	254	0.056152	238.4	0.046143	226.2	0.037598	250	0.023926	309.9	0.030273
833	Contig4159_at	Barley1_04159	MLOC_44606.1	HC	1	100.071	430162200	1322.5	0.000244	1254.7	0.000244	1475.7	0.000244	1524.9	0.000244	1645.6	0.000244	1640	0.000244	1037.6	0.000244	955	0.000244	956.6	0.000244	1219.9	0.000244	1100.3	0.000244	1437.7	0.000244	1600.3	0.000244	1463.3	0.000244	1610.5	0.000244	856.4	0.000244	627	0.000244	574.8	0.000244	1311.3	0.000244	1283.1	0.000244	1655.9	0.000244
834	Contig6298_at	Barley1_06298	AK249237.1	HC	1	100.071	430162200	488.7	0.005859	636.8	0.005859	616.2	0.00415	605.6	0.005859	667.8	0.005859	682	0.00415	613.8	0.00415	651.2	0.005859	599.3	0.005859	653.1	0.005859	727.2	0.005859	739.8	0.005859	673.9	0.005859	705.5	0.005859	653.3	0.00415	707.9	0.00415	721.5	0.005859	652.7	0.005859	623.3	0.005859	796	0.005859	970.5	0.00415
835	Contig6299_s_at	Barley1_06299	AK249237.1	HC	1	100.071	430162200	682.7	0.001221	751.1	0.000732	705.7	0.001221	787.8	0.000732	753.2	0.000732	834.6	0.000732	765.3	0.001221	755.6	0.000732	753.3	0.001221	1015.7	0.000732	938.3	0.000732	843.7	0.000732	1025.1	0.000732	1073.4	0.000732	1065.5	0.000732	1025	0.001221	948.8	0.001221	815.4	0.001221	1900.1	0.000732	1997.8	0.000732	1806.7	0.000732
836	HVSMEg0013O07r2_x_at	Barley1_43231	MLOC_67984.1	nonHC	1	100.142	430624720	4038.4	0.008057	3848.6	0.010742	3737.6	0.030273	3206.1	0.067627	2533.1	0.037598	3174.1	0.067627	1286.2	0.056152	1359.9	0.046143	1470.7	0.111572	2230.9	0.080566	1842.1	0.037598	1933.6	0.080566	3296.9	0.005859	2966.6	0.023926	2926.8	0.008057	248.6	0.432373	155.9	0.432373	23.5	0.533936	4557.8	0.001953	4903.6	0.000732	5712	0.00293
837	Contig10167_at	Barley1_10167	MLOC_81131.1	HC	1	100.589	430885120	83.6	0.030273	144.8	0.000732	70.3	0.023926	96	0.023926	72.9	0.023926	87.1	0.030273	374	0.000244	723.8	0.000244	310.5	0.000244	86.8	0.037598	69	0.023926	80.7	0.023926	206.9	0.000732	218.7	0.00415	204.6	0.000244	219.2	0.001221	177.7	0.001953	271.2	0.005859	42.6	0.19458	31.6	0.398926	36.1	0.466064
838	Contig19066_at	Barley1_19066	MLOC_58686.1	HC	1	100.46	430885120	180.3	0.219482	202.1	0.219482	65.9	0.366211	580.8	0.037598	499.7	0.023926	491.3	0.037598	298.5	0.037598	256.3	0.080566	323.6	0.067627	327.1	0.056152	353.5	0.030273	342.9	0.030273	310.2	0.056152	328.3	0.056152	345.6	0.030273	796.3	0.00415	890.7	0.001953	463.7	0.005859	185.3	0.080566	172	0.046143	197.2	0.219482
839	Contig20996_at	Barley1_20996	MLOC_15340.2	HC	1	100.779	430885120	231.4	0.030273	231	0.046143	267.6	0.037598	159.1	0.080566	196.9	0.046143	188.7	0.067627	312.8	0.008057	302.5	0.010742	294.7	0.01416	192.2	0.095215	181.6	0.067627	178.4	0.080566	284.7	0.030273	283.7	0.037598	251.1	0.01416	202.6	0.030273	180.5	0.095215	185.7	0.080566	349.6	0.005859	405.8	0.00415	412.4	0.008057
840	Contig2363_s_at	Barley1_02363	AK251355.1	HC	1	100.779	430885120	1771.3	0.000244	1598.4	0.000244	1603.2	0.000244	1931.3	0.000244	1523.5	0.000244	1807.1	0.000244	1372.9	0.000244	1639.6	0.000244	1588.4	0.000244	1378.9	0.000244	1643.2	0.000244	1656.1	0.000244	1136.2	0.000244	1057	0.000244	1185.3	0.000244	721.5	0.000244	435.2	0.000244	607.9	0.000244	1521	0.000244	1382.9	0.000244	1587.8	0.000244
841	Contig5346_s_at	Barley1_05346	MLOC_36615.1	HC	1	100.301	430885120	1008.6	0.000732	905	0.000732	1020.6	0.000732	695.6	0.000732	696	0.000732	704.4	0.001221	816.5	0.000244	754.3	0.000732	701.8	0.000732	816.7	0.000732	1013	0.000732	864.6	0.000732	1118.7	0.000244	1059.4	0.000244	1234.5	0.000244	603.8	0.000732	579.2	0.000732	543.1	0.001221	2082.6	0.000244	2230.7	0.000244	2262.1	0.000244
842	Contig5347_at	Barley1_05347	MLOC_36615.1	HC	1	100.301	430885120	223.9	0.005859	280.5	0.018555	340.6	0.008057	209.3	0.005859	199.3	0.001953	196.6	0.00415	367.3	0.001953	267.1	0.008057	226.1	0.010742	222.9	0.00415	279.6	0.000732	289.4	0.001953	329.1	0.000732	358.8	0.001221	324.2	0.000244	253.4	0.023926	258.1	0.00415	224.5	0.037598	630	0.000244	895	0.000732	676.1	0.000732
843	Contig14926_at	Barley1_14926	AK357111	nonHC	1	100.779	431391040	88.1	0.111572	118.3	0.056152	97.2	0.080566	108.9	0.111572	69.9	0.129639	96.6	0.111572	101.6	0.095215	76.6	0.171387	90.6	0.149658	127.1	0.080566	68.9	0.030273	115.4	0.080566	98.9	0.067627	123	0.056152	79.7	0.030273	128.2	0.056152	131.5	0.030273	148.4	0.067627	136.1	0.00415	133.9	0.00293	152	0.00415
844	Contig176_at	Barley1_00176	AK357111	nonHC	1	100.779	431391040	9665	0.000244	7443.7	0.000244	8400.7	0.000244	7299.3	0.000244	5843.4	0.000244	6321.2	0.000244	3350.7	0.000244	3460.5	0.000244	3570.1	0.000244	5680.6	0.000244	4253.1	0.000244	4991.7	0.000244	7118	0.000244	7065.5	0.000244	5426.6	0.000244	413.9	0.001221	457.3	0.000732	330.5	0.00293	8623.9	0.000244	8153.6	0.000244	9126.9	0.000244
845	HVSMEf0004E13f_at	Barley1_42127	MLOC_73333.1	HC	1	100.779	431391040	21.6	0.601074	35.7	0.633789	34	0.533936	93.6	0.095215	138.2	0.037598	113.4	0.067627	62.6	0.19458	87.2	0.129639	92.7	0.149658	304.4	0.01416	424.2	0.00415	427.8	0.001953	170.1	0.056152	185.8	0.023926	252.2	0.005859	65.7	0.19458	46.7	0.303711	32.8	0.5	52.1	0.398926	10	0.665527	14.1	0.696289
846	Contig12332_at	Barley1_12332	AK368951	nonHC	1	100.921	432422720	42.1	0.149658	52.9	0.149658	57	0.149658	182.6	0.001221	163.7	0.000244	245.7	0.001953	89.9	0.046143	74.3	0.080566	86.1	0.023926	197.9	0.001953	208.3	0.001221	191.3	0.00293	112	0.010742	128.7	0.018555	114.1	0.010742	98.6	0.00415	113.9	0.008057	137.1	0.018555	118.1	0.008057	86.2	0.095215	74.1	0.080566
847	Contig14673_at	Barley1_14673	MLOC_21175.2	HC	1	100.85	432422720	19.1	0.601074	6.3	0.780518	8.2	0.753906	6.8	0.72583	9.4	0.601074	6.6	0.567627	9.9	0.466064	69.9	0.27417	16.6	0.5	16.3	0.432373	63.1	0.219482	32	0.466064	98.3	0.111572	92.6	0.219482	113.1	0.067627	914	0.000244	873.8	0.000244	583.4	0.000244	52.4	0.398926	131	0.219482	70.3	0.219482
848	Contig20736_at	Barley1_20736	AK367925	HC	1	100.85	432422720	4063.2	0.000244	5118.9	0.000244	5405.1	0.000244	4515.6	0.000244	4608.3	0.000244	4972.5	0.000244	2844.5	0.000244	2721.1	0.000244	3807.2	0.000244	3490.1	0.000244	2890.8	0.000244	3079.2	0.000244	2616.3	0.000244	3338.7	0.000244	2704.7	0.000244	1252.5	0.000732	1955.7	0.000244	1740.8	0.000732	2331.1	0.000244	1424.1	0.000244	2837.7	0.000244
849	Contig9099_at	Barley1_09099	AK362128	HC	1	100.85	432422720	465.6	0.000244	174.7	0.001953	213.6	0.000732	378.5	0.001221	214.7	0.001221	251.9	0.000732	401.4	0.000244	188.3	0.00415	236.5	0.000732	228.9	0.000244	212.9	0.001953	222	0.00415	351.5	0.000244	321.1	0.000732	383.9	0.000244	308.9	0.001953	350.4	0.000244	379.5	0.000732	368.9	0.000244	367.7	0.000732	400.5	0.000244
850	EBpi01_SQ005_I12_x_at	Barley1_29964	MLOC_79434.1	nonHC	1	100.85	432422720	14181.9	0.000244	10631.2	0.000244	12103.2	0.000244	12139.2	0.000244	10351.1	0.000244	10425.4	0.000244	8694.7	0.000244	8933.9	0.000244	8566.3	0.000244	10640.5	0.000244	8068.9	0.000244	8517.9	0.000244	11749.9	0.000244	11447.3	0.000244	9374.6	0.000244	799.6	0.00415	880.6	0.00415	509.6	0.067627	11819.6	0.000244	11493.4	0.000244	12291.7	0.000244
851	HVSMEa0005O15r2_s_at	Barley1_40426	MLOC_39080.1	nonHC	1	100.921	432422720	3348.8	0.000244	3505.5	0.000244	3413.4	0.000244	5942.9	0.000244	5314	0.000244	5540.5	0.000244	3365.8	0.000244	4709.4	0.000244	4016.6	0.000244	6194.6	0.000244	4786.7	0.000244	5423.7	0.000244	4979.8	0.000244	4592.7	0.000244	4089.4	0.000244	2343.8	0.000244	2536.7	0.000244	2518.1	0.000244	4754.5	0.000244	4246.2	0.000244	4702.6	0.000244
852	Contig21792_at	Barley1_21792	AK359553	HC	1	100.921	432609960	81.6	0.129639	241.6	0.046143	67.1	0.19458	447.7	0.010742	525.7	0.000732	521.5	0.005859	463.7	0.010742	387.4	0.005859	472.8	0.01416	542.4	0.01416	520.5	0.00293	374.5	0.008057	396.2	0.067627	414.7	0.067627	465.9	0.018555	609.5	0.010742	638.4	0.023926	492.5	0.067627	260.4	0.00415	408.3	0.018555	409.6	0.056152
853	Contig10168_at	Barley1_10168	MLOC_10264.2	HC	1	101.062	434515840	49.6	0.334473	88.1	0.246094	54.8	0.398926	70.6	0.366211	45.7	0.19458	73.8	0.219482	95.1	0.246094	149.2	0.171387	78.8	0.219482	56.6	0.398926	44.1	0.303711	39.6	0.334473	67.6	0.095215	98.3	0.111572	71.7	0.149658	67.9	0.129639	70.4	0.046143	133.4	0.149658	28.3	0.567627	26.3	0.27417	42.4	0.466064
854	Contig11133_at	Barley1_11133	AK252716.1	HC	1	101.062	434515840	3325.8	0.001221	3300.5	0.001221	3246.7	0.001221	3718.7	0.000732	3775.1	0.001221	3707.8	0.000732	3818.2	0.000732	3527.2	0.001221	3729.3	0.001221	3365.2	0.001221	2815.8	0.001221	3267.3	0.001221	2182.1	0.001221	1916.6	0.001221	2038.2	0.001221	862.1	0.001953	737.4	0.00293	858.9	0.00293	3001.2	0.000732	2458.6	0.001221	2890.4	0.001221
855	Contig11368_at	Barley1_11368	MLOC_38048.1	HC	1	103.824	434515840	1941.8	0.000244	1873.2	0.000244	1932.3	0.000244	1225.5	0.000244	1475.5	0.000244	1135.7	0.000244	1904.7	0.000244	1915.1	0.000244	2135.4	0.000244	798.7	0.000244	723	0.000244	913.8	0.000244	614.4	0.000732	766.8	0.000732	513.4	0.000244	293.7	0.111572	236.7	0.056152	259	0.111572	848.4	0.000244	763.7	0.000244	739.8	0.000244
856	Contig12522_at	Barley1_12522	AK355965	HC	1	101.062	434515840	828.3	0.000732	717.1	0.000244	749.8	0.001221	678	0.000244	555.3	0.001953	624.9	0.00293	823	0.000244	743.1	0.000244	605.3	0.001953	636.1	0.000244	687.1	0.000244	736.6	0.000732	819.9	0.000244	684.3	0.000732	786.7	0.000244	374.3	0.00415	425.9	0.00293	436.8	0.00293	525.6	0.000732	443.5	0.001221	522.1	0.001953
857	Contig13885_at	Barley1_13885	MLOC_74184.1	HC	1	103.824	434515840	7.2	0.665527	7.5	0.533936	6.2	0.665527	6.7	0.696289	8.8	0.665527	9	0.601074	23.1	0.432373	64	0.27417	39.6	0.398926	35.3	0.366211	9.1	0.5	22.2	0.466064	227	0.000244	302.2	0.000732	236.5	0.000244	1516.3	0.000244	1699.7	0.000244	1422.2	0.000244	5.8	0.72583	6	0.633789	7.6	0.665527
858	Contig14373_at	Barley1_14373	MLOC_63903.1	HC	1	101.062	434515840	160.4	0.000244	197.6	0.001221	191.3	0.00293	221.4	0.001953	195.5	0.001953	229.8	0.00293	97.7	0.01416	70.7	0.080566	73	0.01416	184	0.018555	140	0.01416	137	0.018555	127.5	0.010742	105.6	0.010742	85.2	0.010742	19.8	0.466064	2.7	0.72583	34.6	0.398926	169.1	0.000244	149.1	0.000244	244.3	0.000732
859	Contig19014_at	Barley1_19014	MLOC_5904.2	nonHC	1	103.824	434515840	59.1	0.080566	39.4	0.129639	67.8	0.080566	44.1	0.067627	48.4	0.080566	46.9	0.19458	59.4	0.27417	52.1	0.171387	34.6	0.303711	63.4	0.171387	56.1	0.129639	59.3	0.171387	39.5	0.432373	72	0.219482	47.5	0.246094	78	0.171387	68.2	0.129639	90.6	0.219482	26.6	0.056152	43.2	0.056152	56.6	0.067627
860	Contig20288_at	Barley1_20288	MLOC_65989.1	HC	1	101.062	434515840	569.4	0.000244	553.1	0.000244	477.5	0.000244	357.3	0.000244	381.4	0.000244	355.5	0.000244	350	0.000244	327.8	0.000244	316.6	0.000244	391.6	0.000244	399.9	0.000244	324.6	0.000244	495.4	0.000244	508.4	0.000244	517	0.000244	176.1	0.000244	198.5	0.000244	180	0.001221	584.9	0.000244	780.1	0.000244	811.8	0.000244
861	Contig20492_at	Barley1_20492	AK362096	HC	1	103.824	434515840	111.3	0.246094	139.9	0.171387	128.7	0.219482	540.3	0.005859	691.6	0.005859	688.1	0.00415	105.5	0.303711	152.2	0.246094	156.8	0.19458	127.5	0.067627	110	0.171387	99.4	0.149658	10.1	0.601074	21.5	0.5	4.7	0.601074	6.3	0.943848	8.2	0.943848	12	0.904785	117.6	0.095215	16.2	0.601074	5.2	0.533936
862	Contig26424_at	Barley1_26424	AK369535	HC	1	103.824	434515840	297.8	0.00415	335.2	0.01416	332.2	0.010742	233.5	0.037598	228	0.01416	247.5	0.01416	242.5	0.00415	242.8	0.010742	211.4	0.008057	315.3	0.023926	290.6	0.018555	291.8	0.00415	172.3	0.010742	184.4	0.018555	242.7	0.00415	151.8	0.067627	162.2	0.095215	162.7	0.067627	437.4	0.00293	525.9	0.001953	400.4	0.00415
863	Contig3100_at	Barley1_03100	AK358521	HC	1	101.062	434515840	5091	0.000244	4529.6	0.000244	4332.6	0.000244	3506.5	0.000244	3690.5	0.000244	4015.7	0.000244	3749.9	0.000244	3904.3	0.000244	4015	0.000244	3455.1	0.000244	3618.4	0.000244	3256	0.000244	4205	0.000244	3503.1	0.000244	3478	0.000244	2971.7	0.000244	3109.7	0.000244	3562.9	0.000244	5273.5	0.000244	4763.6	0.000244	5300.6	0.000244
864	Contig333_3_x_at	Barley1_00333	MLOC_7079.1	HC	1	103.824	434515840	5900.6	0.000244	5425.1	0.000244	5820.5	0.000244	5916.4	0.000244	4867.4	0.000244	5431.5	0.000244	4215.8	0.000244	3534.2	0.000244	3733.9	0.000244	5395.2	0.000244	4530.8	0.000244	4715.4	0.000244	5820.6	0.000244	5811.1	0.000244	5008.4	0.000244	2895.4	0.000244	3269.1	0.000244	3104.1	0.000244	5421.7	0.000244	5297	0.000244	6007.1	0.000244
865	Contig333_5_at	Barley1_00333	MLOC_7079.1	HC	1	103.824	434515840	5077	0.000244	6030.8	0.000244	7550.7	0.000244	7267.4	0.000244	6350.9	0.000244	7371.9	0.000244	5009.3	0.000244	5986.6	0.000244	5256.8	0.000244	5498.2	0.000244	5325.1	0.000244	5193.7	0.000244	5908.8	0.000244	6590.8	0.000244	5299.7	0.000244	1813.1	0.000244	2140.8	0.000244	2313.4	0.000244	4061.6	0.000244	1831.1	0.000244	3705.9	0.000244
866	Contig333_5_x_at	Barley1_00333	MLOC_7079.1	HC	1	103.824	434515840	4742.9	0.000244	5946.3	0.000244	6990.4	0.000244	6372.1	0.000244	6061	0.000244	6996.9	0.000244	4521.5	0.000244	5138	0.000244	4815.6	0.000244	4925.9	0.000244	4808.4	0.000244	4826.4	0.000244	5327.8	0.000244	6287.4	0.000244	4487.1	0.000244	1744.3	0.000244	2197.4	0.000244	2222.6	0.000244	2873.8	0.000244	1571.9	0.000244	2979	0.000244
867	Contig333_M_at	Barley1_00333	MLOC_7079.1	HC	1	103.824	434515840	8731.3	0.000244	8308.3	0.000244	11046.8	0.000244	8917.9	0.000244	8176.4	0.000244	8865.2	0.000244	6325.4	0.000244	6234.8	0.000244	6186.2	0.000244	7640.4	0.000244	6739.9	0.000244	7441.8	0.000244	7764.6	0.000244	8603.2	0.000244	6727	0.000244	2946.6	0.000244	3847.4	0.000244	3611.1	0.000244	5552.4	0.000244	4798.8	0.000244	5910.4	0.000244
868	Contig3378_at	Barley1_03378	MLOC_61455.1	HC	1	101.062	434515840	2307.7	0.000244	2358.7	0.000244	2116.8	0.000244	2250.8	0.000244	2354.3	0.000244	2355.2	0.000244	2309.9	0.000244	2228.9	0.000244	2003.3	0.000244	1920.4	0.000244	1681.2	0.000244	1857.3	0.000244	1588.8	0.000244	1568.7	0.000244	1417.6	0.000244	744.5	0.000244	958.4	0.000244	948.7	0.000732	2609.6	0.000244	2056.4	0.000244	2325.5	0.000244
869	Contig3529_at	Barley1_03529	MLOC_11287.2	HC	1	101.062	434515840	1089.5	0.000732	996.8	0.000732	1105.8	0.000732	1200.8	0.000244	1094	0.000732	1096.9	0.000244	1377.4	0.000244	1083.4	0.000732	1116	0.000732	1405.4	0.000244	1309.9	0.000244	1294.2	0.000244	1248.5	0.000244	1235.3	0.000732	1327.9	0.000244	1050.6	0.000732	1071.6	0.000732	1080.1	0.000732	1405.2	0.000244	1489.5	0.000244	1904.8	0.000244
870	Contig5752_s_at	Barley1_05752	MLOC_10564.2	HC	1	101.062	434515840	310.3	0.030273	506.7	0.005859	370.1	0.018555	1143.4	0.00293	1167.8	0.00293	1191.3	0.00415	401.8	0.01416	846.8	0.008057	561.2	0.010742	1276.7	0.001221	1092	0.001953	1318.2	0.000732	741.1	0.005859	827.7	0.00415	770.3	0.001221	217.2	0.046143	278.2	0.030273	323.6	0.046143	371.7	0.005859	274.7	0.008057	404.9	0.005859
871	Contig6042_at	Barley1_06042	MLOC_46285.1	HC	1	101.062	434515840	90.7	0.219482	231.1	0.129639	189.2	0.067627	162.6	0.129639	194.2	0.111572	306.2	0.056152	35.9	0.19458	160.3	0.129639	182.6	0.149658	3201.5	0.000244	2912.7	0.000244	2617.4	0.000244	1421	0.000244	1349.8	0.000244	1564.7	0.000244	1007.6	0.000244	1063.3	0.000244	1081.8	0.000244	176.8	0.111572	162.4	0.129639	162.4	0.19458
872	Contig6797_at	Barley1_06797	MLOC_20023.1	HC	1	102.443	434515840	224.8	0.030273	433.3	0.018555	212.6	0.095215	244.8	0.129639	191.5	0.046143	176.4	0.111572	613.7	0.01416	1374.9	0.005859	777.1	0.010742	366.6	0.046143	419.4	0.037598	505.9	0.037598	932.9	0.005859	1067.1	0.00415	978	0.00415	3066.7	0.005859	2834.5	0.001221	2359	0.001953	116.1	0.111572	18.9	0.696289	14.9	0.753906
873	Contig803_at	Barley1_00803	MLOC_7079.1	HC	1	103.824	434515840	3312.2	0.000244	3223.9	0.000244	3435	0.000244	4285.3	0.000244	3634.9	0.000244	4095.5	0.000244	2636.2	0.000244	2695	0.000244	2524.6	0.000244	4065.4	0.000244	4081.6	0.000244	3534.6	0.000244	3846.2	0.000244	3444	0.000244	3739.2	0.000244	1816.5	0.000244	1657.9	0.000244	1900.5	0.000244	4134.9	0.000244	4091.2	0.000244	3777.7	0.000244
874	Contig803_x_at	Barley1_00803	MLOC_7079.1	HC	1	103.824	434515840	3444.9	0.000244	3471	0.000244	3710.8	0.000244	4986.7	0.000244	3772.5	0.000244	4316.1	0.000244	2742	0.000244	3152.4	0.000244	3055.6	0.000244	4637.1	0.000244	4228.5	0.000244	4107.4	0.000244	4053.7	0.000244	4142.9	0.000244	3745	0.000244	2183.5	0.000244	1804.4	0.000244	1997.9	0.000244	4523.1	0.000244	4336.4	0.000244	4501.7	0.000244
875	Contig9378_at	Barley1_09378	MLOC_58461.1	HC	1	101.062	434515840	693.5	0.005859	643.3	0.005859	684.4	0.008057	1109.5	0.001953	1026.1	0.001953	999.3	0.001953	740	0.001953	712.2	0.001953	757.4	0.00415	693.5	0.00415	646.3	0.00293	810.4	0.001953	301.9	0.030273	271.6	0.067627	281.6	0.01416	571.9	0.00415	528.2	0.00293	512.9	0.005859	514.5	0.005859	246	0.046143	284.2	0.111572
876	EBem06_SQ003_J07_at	Barley1_29149	MLOC_30824.1	nonHC	1	103.824	434515840	1016.6	0.000732	869.7	0.000732	972.9	0.000732	836.5	0.000732	856.9	0.000732	860.8	0.000732	670.1	0.000244	803.1	0.000244	760.9	0.000244	833	0.000244	770.4	0.000244	954.7	0.000732	707.2	0.000244	874.4	0.000244	747.9	0.000244	521.4	0.000244	509.4	0.000244	541.3	0.000244	1250.9	0.000244	1362.7	0.000244	1325.1	0.000244
877	EBro08_SQ006_I14_at	Barley1_31217	MLOC_20023.1	HC	1	102.443	434515840	5.5	0.962402	5.8	0.780518	14.9	0.432373	3.2	0.888428	5.9	0.665527	7.5	0.696289	8.2	0.466064	4.4	0.665527	2.3	0.932373	10.6	0.533936	4.4	0.72583	4.1	0.870361	3.9	0.696289	5.6	0.72583	1.6	0.828613	3.8	0.932373	6.4	0.828613	5.4	0.932373	12.2	0.665527	3.3	0.919434	4.8	0.72583
878	HM01L19w_at	Barley1_35130	AK376791	HC	1	103.824	434515840	3.5	0.943848	3.5	0.969727	4	0.953857	3.6	0.969727	5.1	0.919434	5	0.932373	3.4	0.919434	4.3	0.850342	2.2	0.943848	3.3	0.919434	2.6	0.981445	7.8	0.888428	2.8	0.98584	3.6	0.932373	1.4	0.969727	6.1	0.904785	6	0.932373	4.4	0.976074	2.8	0.962402	5.7	0.80542	9.9	0.696289
879	HV_CEa0002J17r2_at	Barley1_39459	MLOC_4273.2	HC	1	101.062	434515840	43.2	0.171387	51.4	0.129639	61	0.067627	30.1	0.19458	46.1	0.111572	35.3	0.27417	35.3	0.095215	53.5	0.303711	85.4	0.111572	62.7	0.366211	31.3	0.219482	30.5	0.149658	25.2	0.303711	22.4	0.466064	29.9	0.219482	52	0.27417	35.2	0.533936	70.6	0.19458	18.5	0.246094	2.2	0.753906	9.5	0.5
880	Contig12793_at	Barley1_12793	AK370491	HC	1	103.824	434889080	380.5	0.000244	419.9	0.000244	354	0.001221	38.1	0.129639	36.1	0.246094	9.1	0.696289	38.7	0.149658	17.7	0.398926	66.8	0.129639	28	0.533936	32	0.5	10.5	0.72583	718.5	0.000732	502.9	0.001221	510	0.000732	2284.7	0.000244	1899.3	0.000732	1748.6	0.000732	213.7	0.005859	303.8	0.000732	180	0.008057
881	Contig1643_s_at	Barley1_01643	AK358642	HC	1	103.824	434889080	4603.2	0.000244	3729.4	0.000244	3561.7	0.000244	3862.8	0.000244	4011.1	0.000244	3381.8	0.000244	4239.2	0.000244	4299.8	0.000244	3665.4	0.000244	2939.1	0.000244	2736.1	0.000244	2991.6	0.000244	2808.4	0.000244	2965.7	0.000244	2322.4	0.000244	1542.5	0.000244	2275.5	0.000244	1988.8	0.000244	2983	0.000244	2991.5	0.000244	3098.5	0.000244
882	Contig3610_at	Barley1_03610	MLOC_7780.1	HC	1	103.824	434889080	1771.3	0.010742	1924.6	0.005859	2261.4	0.00415	1642	0.010742	2053.9	0.005859	1713.1	0.010742	2768.7	0.00415	1848	0.001953	1921.6	0.010742	1106.2	0.056152	1075.5	0.018555	1655.3	0.010742	986.3	0.030273	1055.7	0.037598	903.8	0.023926	410.1	0.129639	453.9	0.149658	370.1	0.171387	1038.2	0.056152	554.4	0.129639	722.5	0.095215
883	Contig3610_s_at	Barley1_03610	MLOC_7780.1	HC	1	103.824	434889080	1339.8	0.000244	1614.1	0.000244	1326.1	0.000244	1499.9	0.000244	1601.8	0.000244	1638.2	0.000244	1345	0.000244	1432.1	0.000244	1286.6	0.000244	853	0.000244	912.3	0.000244	1243.5	0.000244	623.1	0.000244	718.1	0.000244	643.6	0.000244	224.7	0.000732	280.6	0.000244	229	0.000244	543.8	0.000244	215.5	0.001221	300.2	0.000244
884	rbags14o13_at	Barley1_49861	AK368853	HC	1	103.824	434889080	733.8	0.000244	852.8	0.000732	710.1	0.000244	421.7	0.005859	483.9	0.001221	417.8	0.001221	290.8	0.00293	341.3	0.005859	371.3	0.005859	296.2	0.018555	286	0.010742	366.1	0.005859	294.3	0.00415	310.8	0.01416	220.1	0.00293	14.5	0.5	64.9	0.129639	23.1	0.533936	493.8	0.001953	513.9	0.001221	590.6	0.000732
885	Contig19436_at	Barley1_19436	MLOC_4762.3	HC	1	103.824	435287120	17.2	0.129639	6.8	0.466064	24.7	0.171387	3.8	0.432373	5.1	0.601074	8.6	0.567627	2.7	0.888428	4.5	0.696289	2.4	0.828613	6	0.753906	2.5	0.828613	2	0.904785	17.2	0.366211	3.6	0.432373	11	0.246094	3.8	0.466064	2.9	0.665527	11.8	0.567627	3	0.665527	4.7	0.219482	6.3	0.334473
886	Contig7231_at	Barley1_07231	MLOC_65911.1	HC	1	103.824	435287120	709.6	0.008057	798.8	0.005859	684.3	0.00415	898.5	0.00293	978	0.001953	793.6	0.001953	829	0.00293	710	0.001953	850.4	0.00293	810	0.00293	978	0.001953	1008.5	0.001953	842.5	0.00293	900.7	0.001953	872	0.001221	613.9	0.005859	850.7	0.005859	812	0.005859	694.2	0.005859	789.5	0.00415	898.8	0.00415
887	Contig13268_at	Barley1_13268	MLOC_32433.1	HC	1	103.824	435738480	51.3	0.334473	43.6	0.334473	76	0.303711	101.3	0.171387	160.4	0.080566	213.8	0.129639	77.1	0.219482	85.5	0.219482	152.2	0.095215	217.9	0.080566	230.6	0.030273	165	0.095215	50.7	0.334473	79.9	0.27417	44.1	0.334473	143	0.056152	133	0.056152	150.2	0.111572	35.7	0.466064	49.2	0.366211	65.3	0.303711
888	HVSMEa0013F14r2_at	Barley1_40616	MLOC_51096.1	HC	1	103.824	435738480	626.3	0.000732	414	0.00293	627	0.000732	644.7	0.001953	416.8	0.001953	566.4	0.001953	336.1	0.00415	156.5	0.023926	264.5	0.008057	328.5	0.00415	251.9	0.00293	426.8	0.001953	39.8	0.27417	41.9	0.171387	53.6	0.111572	8.6	0.80542	3.4	0.870361	5.6	0.932373	356.2	0.000244	34.9	0.129639	46.8	0.149658
889	Contig11145_at	Barley1_11145	MLOC_51794.1	HC	1	106.161	436546960	113.6	0.018555	132.5	0.023926	123.9	0.023926	570.7	0.000244	357.6	0.000244	610.9	0.000244	473.6	0.000244	407.6	0.000244	493.7	0.000244	596.1	0.000244	792.2	0.000244	647.1	0.000244	286.2	0.001221	308.1	0.000732	366.9	0.000732	752.1	0.000244	855.1	0.000244	930.3	0.000244	247.8	0.00415	95.4	0.080566	86.8	0.067627
890	Contig14215_at	Barley1_14215	MLOC_60948.1	HC	1	103.824	436546960	132.7	0.046143	136.1	0.046143	122.5	0.056152	148.5	0.037598	99.8	0.046143	134.9	0.037598	194.2	0.030273	222.4	0.030273	251.7	0.037598	515.3	0.008057	505.3	0.005859	521.6	0.00293	157.1	0.030273	196.4	0.018555	163.1	0.018555	131.7	0.219482	56.1	0.246094	103.1	0.171387	92.3	0.129639	79.6	0.095215	90.6	0.080566
891	Contig18484_at	Barley1_18484	MLOC_13850.2	HC	1	106.144	436546960	96.8	0.067627	121.2	0.018555	80.2	0.149658	675.8	0.000244	759.5	0.000244	756.7	0.000244	252.5	0.001953	280.6	0.00293	264.5	0.001953	775.4	0.000244	831.8	0.000244	681.4	0.000244	347.8	0.000732	338.9	0.001953	365.4	0.000244	332.4	0.00293	284.7	0.001953	284.1	0.00415	235.6	0.000244	215.7	0.001953	183.6	0.005859
892	Contig23837_at	Barley1_23837	MLOC_55806.1	HC	1	103.824	436546960	105.4	0.030273	130.2	0.01416	41.1	0.171387	897.2	0.001221	1165.5	0.000244	1068.1	0.001221	254.3	0.001953	268.2	0.005859	327.7	0.00293	545.7	0.001953	542.5	0.001953	588.1	0.001953	72.4	0.030273	119.6	0.046143	85.2	0.023926	36.8	0.246094	41	0.219482	46	0.27417	317.7	0.001953	2.7	0.5	19.2	0.366211
893	Contig25719_at	Barley1_25719	MLOC_15499.1	HC	1	103.824	436546960	8.6	0.981445	3.1	0.991943	4	0.994141	2.7	0.99707	4.8	0.994141	4.6	0.991943	2.7	0.991943	8.3	0.981445	6.8	0.981445	7.3	0.969727	8.4	0.919434	8.1	0.962402	6.9	0.962402	8.1	0.976074	4.2	0.932373	16.8	0.80542	11.9	0.696289	19.2	0.753906	3.6	0.98584	2.2	0.989258	4.3	0.98584
894	Contig2756_at	Barley1_02756	AK250931.1	HC	1	104.993	436546960	3098.5	0.000244	2776.7	0.000244	3276	0.000244	3294.2	0.000244	2699.8	0.000244	2905.4	0.000244	2436.1	0.000244	2342.8	0.000244	2341.1	0.000244	3137.9	0.000244	2855.8	0.000244	3113.2	0.000244	3041.9	0.000244	3575.4	0.000244	3175.3	0.000244	1839.4	0.000244	1771.8	0.000244	1899.9	0.000244	4047.4	0.000244	3814.7	0.000244	4668	0.000244
895	Contig9673_s_at	Barley1_09673	AK375057	HC	1	106.161	436546960	45.2	0.030273	31.9	0.219482	46.5	0.27417	6.8	0.601074	9.8	0.633789	6.8	0.72583	7.1	0.80542	3.7	0.962402	6.6	0.870361	15.2	0.466064	27.5	0.366211	8.2	0.633789	70.5	0.030273	66.1	0.008057	90.8	0.037598	269.8	0.001221	309.7	0.005859	235.4	0.00293	152.9	0.005859	211.5	0.001953	207.8	0.001953
896	Contig9674_at	Barley1_09674	AK375057	HC	1	106.161	436546960	29	0.5	40.4	0.129639	40.5	0.303711	29	0.432373	20.7	0.366211	17.8	0.246094	10.1	0.466064	4.2	0.567627	39	0.219482	18.5	0.466064	24	0.246094	28.3	0.398926	52.8	0.095215	31.2	0.095215	51.2	0.080566	91.5	0.00415	156.9	0.008057	178.9	0.00415	15.4	0.27417	48.5	0.046143	32.8	0.067627
897	Contig1031_at	Barley1_01031	MLOC_56536.2	HC	1	106.161	439756080	6452.8	0.000244	6189.9	0.000244	6046.5	0.000244	4366.3	0.000244	4577.3	0.000244	4329.8	0.000244	3216.7	0.000244	3606.9	0.000244	2584	0.000244	2895.4	0.000732	2642	0.000244	3240.9	0.000732	2390.7	0.000244	2662.4	0.000244	2052.8	0.000244	291	0.046143	422.9	0.018555	478.2	0.037598	2558.9	0.000244	1949.5	0.000244	2637.6	0.000244
898	Contig10591_at	Barley1_10591	MLOC_70917.3	HC	1	106.161	439756080	1100.4	0.000244	714.3	0.000244	916.2	0.000244	678.6	0.000244	951.9	0.000244	914	0.000244	707.6	0.000244	578.7	0.000244	622.2	0.000244	1049.4	0.000244	926.7	0.000732	1199.2	0.000244	886.9	0.000244	667.2	0.000244	804.8	0.000244	575.1	0.000244	511.2	0.000244	480.6	0.000244	1763.3	0.000244	2248.1	0.000244	1567.2	0.000244
899	Contig10838_at	Barley1_10838	AK358866	HC	1	106.728	439756080	4193.4	0.001953	3993.7	0.001953	2782.7	0.00293	1567.6	0.008057	1707.1	0.005859	1665.8	0.005859	2881.6	0.00293	2225.6	0.00415	2512.6	0.008057	1391.1	0.01416	1381.7	0.008057	1434.4	0.010742	1506.9	0.008057	1646.9	0.008057	1255.7	0.008057	102.9	0.533936	166	0.366211	79.4	0.533936	1601	0.008057	1708	0.010742	2029.5	0.010742
900	Contig14761_at	Barley1_14761	MLOC_73846.5	HC	1	106.161	439756080	46.5	0.27417	41.4	0.095215	49.8	0.171387	35.8	0.111572	42	0.080566	39.5	0.149658	34.7	0.129639	19.6	0.27417	38.3	0.129639	42.2	0.219482	29.1	0.129639	44.3	0.19458	37.1	0.149658	32.5	0.219482	20.5	0.129639	26.8	0.129639	27.5	0.19458	54.1	0.246094	38.6	0.171387	44.8	0.219482	42.9	0.149658
901	Contig19992_at	Barley1_19992	MLOC_52372.1	HC	1	106.445	439756080	238.9	0.030273	218.4	0.023926	267.3	0.030273	299.4	0.030273	103.9	0.303711	151.1	0.129639	458.1	0.001221	344.6	0.001221	504.3	0.001221	258	0.111572	268.7	0.080566	350.4	0.067627	186.1	0.030273	285	0.046143	198.7	0.010742	91.7	0.27417	69.1	0.366211	52.9	0.398926	313.6	0.303711	238.4	0.27417	154.4	0.303711
902	Contig20575_at	Barley1_20575	AK364812	HC	1	106.161	439756080	9	0.219482	18.5	0.171387	25.4	0.27417	73	0.030273	39.5	0.171387	81.8	0.095215	51.5	0.149658	95.8	0.037598	59.6	0.129639	75.4	0.111572	57.5	0.023926	85.5	0.095215	139.3	0.030273	178.9	0.00293	130.9	0.00293	124.2	0.080566	140.1	0.018555	125	0.111572	20.7	0.246094	4.6	0.334473	41.7	0.219482
903	Contig23354_at	Barley1_23354	MLOC_38338.1	nonHC	1	106.161	439756080	133.2	0.00415	111.4	0.001221	75.5	0.010742	47.3	0.030273	54.3	0.00415	58.1	0.005859	51	0.046143	32.7	0.037598	44.6	0.037598	68.7	0.010742	35.8	0.037598	49.9	0.01416	136	0.000732	122.9	0.001953	111.4	0.001953	29.5	0.111572	25.2	0.19458	80.7	0.095215	137.5	0.000244	152.3	0.000244	171.5	0.000732
904	Contig5717_at	Barley1_05717	MLOC_5358.1	HC	1	106.161	439756080	3288.4	0.000244	3202.9	0.000244	2986.7	0.000244	2565.1	0.000244	2007.9	0.000244	2235.1	0.000244	2239.8	0.000244	2558.5	0.000244	2165.9	0.000244	2129.3	0.000244	2086.7	0.000244	2070	0.000244	2444.1	0.000244	2164.8	0.000244	2878.7	0.000244	1293.3	0.000244	1244.5	0.000244	1296.8	0.000244	3869.3	0.000244	3412.2	0.000244	4019.2	0.000244
905	Contig5933_at	Barley1_05933	AK360008	HC	1	106.728	439756080	608.5	0.000244	731.1	0.000244	872.8	0.000244	670.7	0.000244	852.8	0.000244	866.4	0.000244	865.1	0.000244	865.2	0.000244	881.8	0.000244	438.9	0.000244	636.6	0.000244	471.6	0.000244	380	0.000244	301.5	0.000244	383.9	0.000244	58.4	0.008057	95.7	0.001953	48.1	0.023926	326.4	0.001221	485.6	0.000244	265.9	0.000244
906	Contig5934_s_at	Barley1_05934	AK360008	HC	1	106.728	439756080	5350.9	0.000244	4711.1	0.000244	5651.7	0.000244	4287.3	0.000244	4551.5	0.000244	4306.4	0.000244	4473	0.000244	4746.6	0.000244	4436.9	0.000244	3608	0.000244	2904.3	0.000244	3692	0.000244	2877.5	0.000244	3002.1	0.000244	2762.3	0.000244	962.3	0.000244	813.2	0.000244	871.6	0.000244	3508.3	0.000244	3357.1	0.000244	3061.5	0.000244
907	Contig6043_at	Barley1_06043	MLOC_64544.1	HC	1	106.161	439756080	20.4	0.366211	43.1	0.303711	22	0.246094	605.7	0.000732	731	0.000732	915.6	0.000244	171.9	0.005859	233.7	0.001953	298.4	0.001953	2104.5	0.000244	2560.2	0.000244	2615.5	0.000244	453.1	0.000732	917	0.000244	768.9	0.000244	98.2	0.037598	147.5	0.01416	132.8	0.056152	31.7	0.129639	12.1	0.80542	16.9	0.601074
908	Contig654_s_at	Barley1_00654	MLOC_59323.1	HC	1	106.161	439756080	39.7	0.533936	103.6	0.466064	66.9	0.601074	45.9	0.432373	83.2	0.219482	74.1	0.334473	55	0.432373	31.3	0.432373	51.6	0.5	724.8	0.000732	944.3	0.000244	2382	0.000244	10.9	0.665527	69.7	0.432373	61.4	0.432373	20	0.665527	17.2	0.466064	52.9	0.567627	83.7	0.27417	11.3	0.601074	14.1	0.398926
909	Contig6835_at	Barley1_06835	MLOC_65827.2	HC	1	106.161	439756080	177	0.001221	154.3	0.000732	185.7	0.000732	259.4	0.000732	264.9	0.000244	236.4	0.000244	240.8	0.000732	250	0.000732	237.2	0.000732	119.7	0.001953	131.9	0.000732	87.9	0.001221	115.9	0.005859	92.1	0.00415	128.3	0.000732	113.9	0.00293	102.2	0.001953	141.9	0.018555	132.9	0.001953	80.1	0.00415	95.9	0.00293
910	Contig6835_s_at	Barley1_06835	MLOC_65827.2	HC	1	106.161	439756080	493.6	0.000732	518.8	0.000244	516.9	0.000244	752.8	0.000244	720.2	0.000244	701	0.000244	836.5	0.000244	701.8	0.000732	715.2	0.000244	395.4	0.001221	400.7	0.000732	297.9	0.000732	412.2	0.000244	333.2	0.001221	475.8	0.000244	296.9	0.000244	365	0.000244	224.2	0.001953	463.1	0.000732	516.7	0.000244	470.4	0.000732
911	Contig9571_at	Barley1_09571	MLOC_63510.1	HC	1	106.728	439756080	74.3	0.095215	104.3	0.067627	92.7	0.080566	44.3	0.366211	44.3	0.303711	54.3	0.303711	68.6	0.080566	44.6	0.334473	74	0.19458	5.1	0.5	3.5	0.533936	41.7	0.246094	43	0.303711	67.1	0.246094	56	0.219482	9.8	0.432373	57.6	0.111572	33.7	0.149658	95.1	0.046143	76.1	0.067627	124	0.030273
912	EBem09_SQ001_O02_s_at	Barley1_29306	MLOC_64544.1	HC	1	106.161	439756080	530.9	0.01416	625.1	0.005859	664.5	0.005859	3769.5	0.000244	3880	0.000244	4273.4	0.000244	1659.4	0.001953	1748.9	0.001953	2054.1	0.001953	7810.2	0.000244	6395.3	0.000244	6432.2	0.000244	3553.6	0.000244	4412.9	0.000244	4057.9	0.000244	1008.8	0.001953	1000.3	0.001953	988.8	0.00415	749.7	0.001221	576.2	0.005859	667.9	0.001953
913	EBpi03_SQ001_N19_at	Barley1_29995	AK375674	HC	1	107.295	439756080	27.6	0.303711	52.4	0.149658	9.2	0.633789	29.1	0.27417	33	0.27417	19.1	0.633789	7.5	0.633789	14.5	0.567627	11.9	0.601074	70.7	0.246094	49.7	0.080566	41.4	0.129639	97.1	0.067627	38.3	0.149658	104.2	0.030273	54	0.303711	48.3	0.398926	17.9	0.633789	125.9	0.030273	173	0.037598	116.9	0.067627
914	HA15P14r_s_at	Barley1_31916	MLOC_56536.2	HC	1	106.161	439756080	4911.6	0.000244	4571.6	0.000244	4461.1	0.000244	3554.6	0.000244	4042.2	0.000244	3863.3	0.000244	2893.7	0.000244	2715.9	0.000244	2557.6	0.000244	2529.8	0.000244	2488.9	0.000244	2510.5	0.000244	2368.9	0.000244	2256.3	0.000244	2168.4	0.000244	322.3	0.001221	399.5	0.000732	381.7	0.001221	3329.2	0.000244	2918.5	0.000244	2658.8	0.000244
915	HVSMEk0011G13r2_at	Barley1_44466	MLOC_497.1	HC	1	106.161	439756080	10.3	0.780518	7.4	0.696289	8.8	0.753906	4.5	0.870361	5.7	0.753906	4.8	0.828613	8.7	0.601074	22.8	0.466064	3.8	0.696289	48.8	0.633789	8.4	0.80542	5.2	0.72583	6.2	0.72583	35	0.567627	20.8	0.334473	8.3	0.665527	6.8	0.696289	36.4	0.567627	32.8	0.633789	8.6	0.696289	21.3	0.633789
916	Contig13129_at	Barley1_13129	MLOC_7694.1	HC	1	109.366	440705920	19.8	0.398926	29	0.334473	16.6	0.466064	49.4	0.246094	52.4	0.19458	41.3	0.219482	58.2	0.111572	44.7	0.19458	68.7	0.111572	34.6	0.149658	36.7	0.19458	27.7	0.171387	38.9	0.219482	70.9	0.129639	47.8	0.219482	55.6	0.149658	75	0.080566	23.4	0.219482	11.7	0.466064	11.9	0.533936	16.1	0.466064
917	Contig1812_at	Barley1_01812	MLOC_19772.2	HC	1	109.366	440705920	1326.5	0.000732	1028.1	0.000732	908.6	0.000732	1005	0.000732	1193.1	0.000732	1056.6	0.000732	1652.7	0.000244	1495.6	0.000244	1599.6	0.000244	1087.1	0.000732	1086.2	0.000732	985.5	0.000732	822.9	0.000732	1422.9	0.000732	1034.9	0.000732	1276.2	0.000732	1110.7	0.000732	880.1	0.000732	436.3	0.001221	423.4	0.00415	691.1	0.001953
918	Contig1813_s_at	Barley1_01813	MLOC_19772.2	HC	1	109.366	440705920	9310	0.000244	7492.5	0.000244	8304.8	0.000244	7200.1	0.000244	7092.1	0.000244	7102	0.000244	8563.5	0.000244	7800.5	0.000244	8513.1	0.000244	6429	0.000244	5264.3	0.000244	6240.3	0.000244	7156.3	0.000244	8411.8	0.000244	6157.3	0.000244	3944.7	0.000244	3482.3	0.000244	3308.4	0.000244	5978.1	0.000244	5019.7	0.000244	6271.1	0.000244
919	Contig19860_at	Barley1_19860	MLOC_55590.1	HC	1	109.366	440705920	96.9	0.111572	8	0.665527	60.4	0.303711	2.6	0.780518	3.1	0.904785	3.2	0.888428	35.2	0.334473	7.2	0.850342	23.3	0.466064	3	0.969727	2.8	0.904785	3.4	0.904785	4.3	0.962402	9.8	0.904785	5	0.904785	15.1	0.5	50.2	0.334473	7.5	0.567627	2.6	0.870361	4.6	0.870361	4.9	0.904785
920	Contig22130_at	Barley1_22130	MLOC_74290.1	HC	1	109.366	440705920	13.4	0.334473	73.3	0.129639	12.5	0.334473	130.5	0.067627	109.5	0.030273	165.3	0.030273	95.3	0.037598	155.2	0.030273	112.4	0.056152	450.8	0.005859	394.3	0.005859	300	0.010742	273.5	0.010742	331.3	0.010742	360.3	0.00415	227	0.046143	262.7	0.030273	227.5	0.037598	39.8	0.219482	34.2	0.398926	9.5	0.5
921	Contig391_at	Barley1_00391	MLOC_65883.1	HC	1	109.366	440705920	2796.8	0.000244	3064.6	0.000244	2581.8	0.000244	3597.8	0.000244	3251.2	0.000244	3691.9	0.000244	2840.6	0.000244	2866.6	0.000244	3157.4	0.000244	3031.6	0.000244	2738	0.000244	2641.4	0.000244	2525.2	0.000244	2333.3	0.000244	2413.4	0.000244	3942.6	0.000244	3170.6	0.000244	3068.4	0.000244	2090.7	0.000244	2030.9	0.000244	2005.7	0.000244
922	Contig7791_at	Barley1_07791	AK362034	HC	1	110.222	440705920	296.5	0.000732	347.7	0.000732	306.9	0.000732	444.2	0.000244	542.5	0.000732	561.2	0.000244	537	0.000732	563.2	0.000244	471.2	0.000244	679.6	0.000244	666.7	0.000244	517.7	0.000244	460.3	0.000732	523	0.000732	572.7	0.000732	446.8	0.000732	404.1	0.000244	380.6	0.000732	419.5	0.000732	388.5	0.000732	384.4	0.000244
923	Contig9596_at	Barley1_09596	MLOC_3959.1	HC	1	110.222	440705920	982.7	0.000732	767	0.000732	690.7	0.000732	191.8	0.00293	177.2	0.00415	142.1	0.005859	178.4	0.008057	141.6	0.018555	139.6	0.01416	125	0.005859	125.4	0.005859	141.2	0.00415	711.1	0.000732	410.4	0.000732	568.6	0.000732	474.3	0.001221	512.2	0.000732	579.7	0.001953	603.6	0.000732	619.8	0.000244	674	0.000732
924	EBem09_SQ004_N01_at	Barley1_29350	MLOC_7164.1	HC	1	110.541	440705920	15.9	0.19458	3	0.592773	17.9	0.334473	11.1	0.27417	21.9	0.246094	26.2	0.219482	5.6	0.303711	9.7	0.398926	22.2	0.27417	6.5	0.601074	11	0.366211	6.1	0.432373	13.8	0.246094	8.9	0.366211	27.1	0.366211	14.5	0.334473	17.9	0.334473	25	0.334473	18.4	0.246094	22.7	0.432373	16.9	0.366211
925	HVSMEg0007G16r2_at	Barley1_43059	MLOC_65883.1	HC	1	109.366	440705920	887	0.000244	785	0.000244	684.9	0.000244	972.9	0.000244	914	0.000244	964.6	0.000244	933.4	0.000244	692.3	0.000244	889.3	0.000244	1009.9	0.000244	963.7	0.000244	846.9	0.000244	825	0.000244	850.8	0.000244	999.7	0.000244	1157.5	0.000244	952.2	0.000244	727.8	0.000244	793.9	0.000244	625.4	0.000244	517.2	0.001953
926	HVSMEg0007G16r2_s_at	Barley1_43059	MLOC_65883.1	HC	1	109.366	440705920	4056.3	0.000244	3908.5	0.000244	3996.3	0.000244	4939.5	0.000244	5245.9	0.000244	4681.9	0.000244	5056.3	0.000244	4457.3	0.000244	5424.8	0.000244	5192.9	0.000244	4613.7	0.000244	4033.3	0.000244	4394.8	0.000244	3813	0.000244	3544.8	0.000244	5278.3	0.000244	5394.1	0.000244	5342.4	0.000244	4057.4	0.000244	3892.7	0.000244	4359.3	0.000244
927	Contig153_at	Barley1_00153	MLOC_78724.3	nonHC	1	111.324	441294920	12.1	0.828613	10.8	0.904785	14	0.80542	11.4	0.904785	9.5	0.932373	10.9	0.962402	8.3	0.969727	9.6	0.919434	11.3	0.850342	8.1	0.870361	8.2	0.870361	11.2	0.72583	13.7	0.80542	12.9	0.919434	10	0.696289	9.8	0.850342	9.6	0.72583	15.2	0.780518	12	0.72583	15.6	0.665527	14.6	0.780518
928	Contig26105_at	Barley1_26105	MLOC_17779.1	HC	1	111.324	441294920	85	0.067627	75.6	0.095215	88.3	0.080566	46.7	0.219482	101.1	0.056152	49.5	0.303711	66.5	0.046143	94.2	0.023926	65.8	0.080566	68	0.149658	59	0.171387	50.9	0.067627	83.1	0.010742	73.3	0.056152	92.4	0.010742	161.5	0.005859	130.3	0.018555	162.8	0.080566	90.3	0.095215	31.2	0.067627	63.4	0.080566
929	Contig3497_at	Barley1_03497	MLOC_58456.1	HC	1	111.324	441294920	27.6	0.696289	25.7	0.696289	32.1	0.665527	22.9	0.665527	26.9	0.665527	12.1	0.601074	20.2	0.665527	30.2	0.665527	17.5	0.753906	22.1	0.780518	17.8	0.72583	20.8	0.753906	20.1	0.780518	21.4	0.780518	23.1	0.696289	14.6	0.780518	15.4	0.850342	29	0.828613	26.7	0.601074	25.7	0.696289	23	0.753906
930	Contig3497_s_at	Barley1_03497	MLOC_58456.1	HC	1	111.324	441294920	16.7	0.5	30.2	0.246094	5.7	0.533936	14.1	0.5	15.9	0.5	9.3	0.567627	23.9	0.303711	41	0.046143	36.1	0.149658	18.9	0.533936	4	0.753906	14	0.601074	3	0.870361	4	0.850342	40.5	0.018555	4.2	0.870361	21.1	0.567627	10	0.633789	4.5	0.72583	18.6	0.398926	4.8	0.696289
931	Contig5196_at	Barley1_05196	MLOC_78143.2	HC	1	111.715	441294920	829.7	0.000244	989.3	0.000732	1202.9	0.000732	665.3	0.001953	607.4	0.001221	442	0.00415	390.1	0.00415	379.2	0.01416	348.2	0.01416	332.2	0.030273	386.8	0.008057	381.6	0.00415	231.9	0.00415	345.6	0.005859	357.3	0.00293	162.1	0.171387	256.4	0.037598	241.9	0.149658	971	0.000244	1562.5	0.000244	1305.1	0.000244
932	EBpi03_SQ003_P13_at	Barley1_30040	MLOC_75444.1	HC	1	111.827	441294920	1921.5	0.000244	2459.9	0.000244	2347	0.000244	2389.5	0.000244	2629.1	0.000244	2424.1	0.000244	2030.9	0.000244	2473	0.000244	2391.5	0.000244	2338.5	0.000244	2063.4	0.000244	2315.5	0.000244	1803.3	0.000244	1775.9	0.000244	1886.4	0.000244	1164.3	0.000244	1038.3	0.000244	974.4	0.000244	1649.4	0.000244	1423.7	0.000244	1654.7	0.000244
933	EBpi03_SQ003_P13_s_at	Barley1_30040	MLOC_75444.1	HC	1	111.827	441294920	2185	0.000244	2344.7	0.000244	2873	0.000244	2549.9	0.000244	2388	0.000244	2319.8	0.000244	1948.3	0.000244	2300.6	0.000244	2236.4	0.000244	2284.2	0.000244	1802.2	0.000244	2046.2	0.000244	1952.1	0.000244	1915.4	0.000244	2146.9	0.000244	930.7	0.000244	765.4	0.000244	694.6	0.000244	2263.3	0.000244	3198	0.000244	2550.7	0.000244
934	Contig16431_at	Barley1_16431	AK357335	HC	1	111.827	442557240	94	0.095215	87.7	0.149658	111.8	0.095215	70.4	0.398926	71.2	0.246094	112.2	0.303711	63.4	0.366211	98.6	0.219482	127.3	0.27417	89.2	0.246094	95.1	0.219482	43.2	0.432373	152.9	0.005859	89.1	0.111572	105.8	0.023926	5123	0.000244	4597.5	0.000244	5650.6	0.000244	71.9	0.129639	84.4	0.080566	106.7	0.27417
935	Contig23929_at	Barley1_23929	AK360980	HC	1	111.827	442557240	521	0.00293	469.3	0.001953	307.6	0.001221	140.1	0.030273	159.5	0.030273	108.7	0.030273	494.2	0.001221	487	0.001953	348.2	0.000732	74.6	0.149658	79.2	0.111572	91.2	0.080566	398.5	0.005859	323.5	0.000732	411.6	0.001953	3557.1	0.000244	2266.5	0.000732	2227.1	0.000244	529	0.000732	550.1	0.001221	558	0.001221
936	Contig10104_at	Barley1_10104	MLOC_61201.1	HC	1	112.252	444257280	2551.3	0.000244	2839.8	0.000244	2886.3	0.000244	2030.1	0.000732	2771	0.000732	2621.7	0.000732	1629.1	0.00293	1455.7	0.00415	1921.7	0.00293	1542	0.00293	1478.5	0.001953	1380.8	0.001953	1999.6	0.001221	2613.2	0.001953	1751.9	0.001221	166.9	0.023926	119.6	0.046143	145	0.095215	2249.9	0.000244	2445.6	0.000244	2556	0.000244
937	Contig13048_at	Barley1_13048	MLOC_68502.1	HC	1	112.252	444257280	21.6	0.80542	46.7	0.533936	51.2	0.665527	36.3	0.633789	54.2	0.533936	37.6	0.633789	18.3	0.72583	18.8	0.780518	56.3	0.633789	65.8	0.601074	15.1	0.696289	30.6	0.5	10.9	0.80542	17.4	0.828613	23.2	0.601074	80.5	0.334473	214.8	0.27417	165.9	0.366211	10.4	0.753906	6.9	0.870361	11.9	0.888428
938	Contig14682_at	Barley1_14682	MLOC_17457.1	HC	1	116.289	444257280	1133.7	0.001953	1117.3	0.001221	1158.2	0.00293	920.5	0.00415	757.2	0.001953	851.1	0.00415	605	0.010742	511.3	0.008057	613.5	0.005859	917.5	0.005859	1013.4	0.00293	896.5	0.00415	1024.1	0.001221	1070.7	0.001221	1130.5	0.001953	567	0.008057	607.3	0.005859	596	0.005859	1882.9	0.000244	2493	0.000244	2683.5	0.000244
939	Contig15436_at	Barley1_15436	MLOC_48709.1	HC	1	116.037	444257280	1505.9	0.000244	1705.4	0.000732	1687.6	0.001221	1153	0.001221	1118.9	0.000244	1028.3	0.001221	550.9	0.001221	561.3	0.001953	585.6	0.00415	618	0.00293	651.8	0.001221	657.7	0.001221	699.9	0.005859	617.1	0.005859	593.9	0.005859	102.1	0.018555	133.4	0.01416	125.7	0.067627	1194.5	0.00293	1090.6	0.00415	1259.8	0.00415
940	Contig17338_at	Barley1_17338	MLOC_81297.1	HC	1	112.252	444257280	177.4	0.01416	220.7	0.00415	180.7	0.01416	234.8	0.00415	249.2	0.001221	244.7	0.000732	861	0.000244	788.4	0.000244	792.2	0.000244	110.9	0.01416	119.7	0.010742	146.4	0.00293	80.3	0.023926	109.9	0.018555	82.1	0.018555	53.6	0.030273	55.9	0.023926	71.4	0.046143	91	0.01416	84.3	0.030273	69.4	0.067627
941	Contig18852_at	Barley1_18852	AK372312	HC	1	112.252	444257280	1085.6	0.001221	874.7	0.001953	903.3	0.00293	676.5	0.001953	770.4	0.001221	717.1	0.001221	571.7	0.001221	486.9	0.001221	549.4	0.001221	533	0.001953	615.8	0.001221	537	0.001221	1224	0.000732	1243.9	0.000732	1203.4	0.000732	264	0.010742	286.8	0.023926	246	0.037598	1974.9	0.000732	2371.8	0.000732	2382.3	0.000732
942	Contig20968_at	Barley1_20968	MLOC_37001.3	HC	1	112.252	444257280	193.7	0.01416	175.9	0.018555	183.5	0.01416	242.6	0.000732	168.9	0.00293	170.6	0.00293	306.7	0.000244	235.9	0.000244	241	0.000244	297.9	0.001953	263.6	0.000244	176.7	0.000732	256.9	0.000732	269.9	0.000244	270.3	0.000244	382.8	0.000244	375.6	0.000244	310.1	0.000244	141.8	0.010742	125.6	0.037598	122	0.056152
943	Contig20995_at	Barley1_20995	AK369372	HC	1	112.252	444257280	16.8	0.665527	54.8	0.567627	65.4	0.466064	67.6	0.303711	50.2	0.334473	71.7	0.334473	44.4	0.398926	23.8	0.5	13.1	0.601074	112	0.171387	79.5	0.080566	80.5	0.19458	11.6	0.665527	40.3	0.533936	50.9	0.601074	19.3	0.567627	28.6	0.633789	37.7	0.601074	54.4	0.398926	56.9	0.5	51.1	0.398926
944	Contig21066_at	Barley1_21066	MLOC_64011.1	nonHC	1	113.48	444257280	7.6	0.533936	8.5	0.432373	20	0.665527	3.3	0.850342	5	0.850342	9.9	0.665527	82.1	0.037598	158.9	0.056152	107.9	0.095215	21.8	0.398926	14.8	0.567627	5	0.72583	130.8	0.037598	112.7	0.129639	102	0.046143	23.8	0.334473	44	0.27417	28.5	0.366211	4.7	0.533936	23.4	0.5	14.6	0.5
945	Contig2415_at	Barley1_02415	MLOC_69385.1	HC	1	112.252	444257280	66.1	0.246094	76.2	0.19458	74.4	0.171387	85.7	0.129639	59.5	0.219482	84.9	0.171387	60.3	0.149658	86.8	0.19458	88.5	0.219482	3599.8	0.000244	3829.1	0.000244	3548.7	0.000244	137.5	0.095215	150.6	0.030273	134.1	0.037598	82	0.219482	83.8	0.095215	55	0.303711	37.6	0.149658	53.6	0.171387	37	0.219482
946	Contig3025_at	Barley1_03025	MLOC_55675.3	nonHC	1	112.252	444257280	185.8	0.001221	409.8	0.000244	240.2	0.000732	1427.5	0.000244	1708.2	0.000244	1993.3	0.000244	608.7	0.000244	673.5	0.000244	622.8	0.000244	843.1	0.000244	704.3	0.000244	572.5	0.000244	570.5	0.000244	532.4	0.000244	553.1	0.000244	300.1	0.001953	308	0.001953	290.5	0.00415	278.6	0.000244	50.1	0.005859	132.7	0.001221
947	Contig5046_at	Barley1_05046	AK357072	HC	1	112.252	444257280	3000	0.000244	2346.2	0.000244	2831.4	0.000244	3740.5	0.000244	3552.6	0.000244	3381.4	0.000244	2644	0.000244	2520.9	0.000244	2541.8	0.000244	5073.4	0.000244	4664.5	0.000244	4426.8	0.000244	4641.6	0.000244	4984.2	0.000244	4554.3	0.000244	4503.3	0.000244	3898.6	0.000244	3981.2	0.000244	5181.5	0.000244	5515.7	0.000244	5912.2	0.000244
948	Contig5673_at	Barley1_05673	AK248238.1	HC	1	114.058	444257280	950.7	0.000732	306.2	0.008057	503	0.00293	159.3	0.01416	90.6	0.023926	107.8	0.030273	590.6	0.001221	170.1	0.018555	685.5	0.001953	102	0.056152	85.1	0.046143	104.4	0.067627	92.1	0.149658	145.6	0.067627	81.6	0.037598	139	0.303711	130.4	0.303711	103.8	0.398926	103.6	0.067627	82	0.129639	95.7	0.080566
949	Contig6228_at	Barley1_06228	AK353762	HC	1	112.252	444257280	1497.8	0.000244	1428.5	0.000244	1459.3	0.000244	962.7	0.000244	971.3	0.000244	910.6	0.000244	911.9	0.000244	842.4	0.000244	906.5	0.000244	900.1	0.000244	742.1	0.000244	951.7	0.000244	1165.1	0.000244	1067.3	0.000244	1067.2	0.000244	904.3	0.000244	938.7	0.000244	804.1	0.000244	1066.1	0.000244	1218.2	0.000244	1209.8	0.000244
950	Contig7155_at	Barley1_07155	MLOC_10789.1	HC	1	112.252	444257280	64.8	0.095215	85.1	0.037598	82.1	0.067627	387.3	0.000732	458.1	0.000732	514.1	0.000732	179.6	0.005859	170.3	0.00293	177.8	0.00415	1565.7	0.000244	1807.6	0.000244	1651.5	0.000244	511.7	0.000732	359.7	0.000732	453.1	0.000244	1229.7	0.000244	1730.1	0.000244	1644.5	0.000244	117.2	0.000732	79	0.010742	94.5	0.023926
951	Contig7503_at	Barley1_07503	AK369170	HC	1	112.252	444257280	124	0.000732	104.3	0.001221	95.8	0.000732	304.6	0.000244	340.6	0.000244	289	0.000244	258.3	0.000244	252.4	0.000244	267.1	0.000244	800.9	0.000244	894.9	0.000244	641.8	0.000244	1089	0.000244	1026.1	0.000244	1234.2	0.000244	876.4	0.000244	848.6	0.000244	682.7	0.000244	284.5	0.000244	239.9	0.000244	260.5	0.000244
952	Contig8542_at	Barley1_08542	MLOC_60911.1	HC	1	112.252	444257280	456.8	0.000244	484.8	0.000244	529.1	0.000244	328.1	0.001221	353.4	0.001221	266.2	0.000244	350.6	0.000732	367	0.001221	306.2	0.000244	333.6	0.001953	255.4	0.001221	281.3	0.000732	244.4	0.000244	338.8	0.001953	252.4	0.000244	127	0.018555	134.1	0.008057	131.7	0.046143	874	0.000244	1035.3	0.000244	879.5	0.000244
953	EBro04_SQ004_G19a_at	Barley1_30877	MLOC_73137.1	nonHC	1	112.252	444257280	56.7	0.5	71.9	0.219482	22	0.633789	57.7	0.567627	16.6	0.72583	44.8	0.567627	67.2	0.303711	106.7	0.129639	13.5	0.696289	626.1	0.00415	692.8	0.001953	1163.9	0.00415	42.8	0.303711	76.9	0.303711	51.6	0.171387	55.4	0.219482	44.9	0.334473	73.9	0.219482	12.1	0.601074	8.3	0.601074	10.6	0.72583
954	Contig3794_at	Barley1_03794	AK368508	HC	1	116.289	444378800	1690.8	0.000244	2043.1	0.000244	1721.7	0.000244	2325.1	0.000244	2556.9	0.000244	2411.9	0.000244	2920.4	0.000244	2537.8	0.000244	2756.5	0.000244	2890	0.000244	2487.9	0.000244	2345	0.000244	2272.6	0.000244	2317.8	0.000244	2072.8	0.000244	1893.1	0.000244	2577.8	0.000244	2376.5	0.000732	1401.4	0.000244	1073	0.000244	1220.7	0.000244
955	Contig7180_at	Barley1_07180	MLOC_66000.2	HC	1	116.501	444378800	66.2	0.056152	59.4	0.056152	80.2	0.046143	54	0.366211	33.4	0.19458	16.4	0.398926	115.3	0.010742	85.5	0.030273	88.9	0.046143	96.7	0.037598	108.8	0.023926	80.9	0.080566	113.9	0.00415	115.9	0.010742	140.4	0.00293	1468.1	0.000244	1191.1	0.000244	1405.9	0.000244	129.2	0.008057	185.4	0.005859	129.9	0.010742
956	Contig8862_at	Barley1_08862	AK372412	HC	1	116.289	444378800	448.4	0.000244	498.4	0.000244	443	0.000244	605	0.000244	665.3	0.000244	580.1	0.000244	596.6	0.000244	540.3	0.000244	588.4	0.000732	631.4	0.000244	653.6	0.000244	615.8	0.000244	815.7	0.000244	943.2	0.000244	778.1	0.000244	560	0.000244	622.9	0.000244	547.8	0.000244	557.4	0.000244	627.3	0.000244	682.4	0.000244
957	Contig24472_at	Barley1_24472	MLOC_14997.1	HC	1	116.572	445251760	495.5	0.023926	472.1	0.023926	539.7	0.023926	313.9	0.023926	381.1	0.023926	494.9	0.023926	433.5	0.023926	288.7	0.023926	405.2	0.023926	391.4	0.030273	355.9	0.018555	380.7	0.023926	430.3	0.023926	376.8	0.023926	407.6	0.01416	315.4	0.037598	245.1	0.080566	311.3	0.067627	911.2	0.00293	1098.8	0.01416	896.9	0.018555
958	HVSMEm0013G04r2_at	Barley1_45695	AK370645	HC	1	116.572	445251760	125	0.056152	115.2	0.067627	105.6	0.080566	131.5	0.056152	127	0.030273	122.1	0.080566	105.9	0.095215	98.8	0.080566	103.2	0.080566	302.1	0.00415	338.3	0.00293	318.6	0.005859	139	0.018555	165.4	0.010742	169.6	0.018555	114.1	0.111572	147.9	0.030273	147.7	0.046143	52.6	0.171387	51	0.19458	54.8	0.129639
959	HVSMEm0013G04r2_x_at	Barley1_45695	AK370645	HC	1	116.572	445251760	84.7	0.095215	99.4	0.067627	100.7	0.080566	147.4	0.046143	117.5	0.037598	108.5	0.067627	107.2	0.095215	100.6	0.171387	90.2	0.095215	324.7	0.018555	306.5	0.008057	204.5	0.001953	125.7	0.067627	116.8	0.037598	125.3	0.018555	124.7	0.056152	106.9	0.095215	69.4	0.149658	58.3	0.219482	60.8	0.246094	58.4	0.219482
960	Contig15707_at	Barley1_15707	MLOC_57228.2	HC	1	117.493	447276680	128.8	0.010742	123	0.056152	151	0.00293	137.2	0.005859	97.7	0.005859	133.3	0.01416	72.8	0.080566	90.8	0.030273	72.8	0.067627	988.3	0.000244	978.7	0.000244	995.5	0.000244	855.4	0.000244	736.6	0.000244	864.1	0.000244	2880.9	0.000244	2613.2	0.000244	2442.6	0.000244	81.1	0.037598	59.8	0.018555	118.3	0.008057
961	Contig17046_at	Barley1_17046	MLOC_15212.2	nonHC	1	117.493	447276680	318.3	0.001953	302.8	0.000732	144	0.037598	274	0.00415	252.8	0.00293	246	0.005859	236	0.00293	200.9	0.008057	139.8	0.000244	217.3	0.00293	209.2	0.001221	203.9	0.000244	343.9	0.000732	311.3	0.000732	249.1	0.000244	184.1	0.001221	251.8	0.000244	146.3	0.001953	305.7	0.001221	342.4	0.000244	410.5	0.000244
962	Contig2247_at	Barley1_02247	MLOC_53469.2	HC	1	117.493	447276680	291.6	0.008057	389.5	0.001221	467.5	0.000244	169.2	0.080566	170.7	0.056152	140.5	0.095215	156.9	0.095215	145.6	0.111572	155.1	0.149658	187.3	0.037598	204.5	0.037598	149.8	0.129639	950.5	0.000244	460	0.001221	562	0.000732	8716.8	0.000244	9480.3	0.000244	9069.6	0.000244	1241.9	0.000244	1126.2	0.000244	1046.2	0.000244
963	Contig2247_s_at	Barley1_02247	MLOC_53469.2	HC	1	117.493	447276680	674	0.000732	958.7	0.000732	1122.8	0.000732	205.1	0.056152	156.3	0.149658	169.1	0.111572	279.8	0.01416	268.4	0.01416	350.1	0.008057	230.4	0.037598	166.3	0.056152	170.6	0.067627	2923.5	0.000244	1192.7	0.000244	1542.1	0.000244	12936.8	0.000244	15819.2	0.000244	14274.7	0.000244	3068.2	0.000244	2624.8	0.000244	2260.5	0.000244
964	Contig22994_at	Barley1_22994	MLOC_59486.1	nonHC	1	117.493	447276680	71.7	0.19458	115.1	0.149658	157.1	0.111572	73.8	0.303711	135.8	0.046143	136.9	0.067627	93.8	0.149658	185.1	0.056152	148.7	0.080566	122.1	0.056152	135.1	0.046143	106	0.19458	88.8	0.111572	212.1	0.030273	186.2	0.023926	98.9	0.149658	195.6	0.023926	188.4	0.037598	62.9	0.27417	263.9	0.005859	245.5	0.037598
965	Contig2909_s_at	Barley1_02909	MLOC_62564.2	HC	1	117.493	447276680	620	0.000732	508.4	0.001953	587.2	0.000732	543.2	0.001953	560.1	0.000244	447.9	0.000732	847.1	0.000244	765.5	0.000244	650.7	0.000244	548.2	0.000244	732.4	0.000244	533.5	0.000244	517.9	0.000732	607.1	0.001221	598.7	0.000732	867.8	0.000244	792.7	0.000244	747.4	0.000244	615.3	0.000244	626.2	0.000244	532.5	0.000244
966	Contig5674_at	Barley1_05674	MLOC_25774.1	HC	1	117.493	447276680	810.3	0.00293	651.6	0.008057	665.5	0.005859	755.7	0.005859	684.8	0.00415	643.5	0.008057	1717.9	0.001221	1033	0.001953	1300.5	0.001953	1545.6	0.001221	1433.1	0.001221	1646.8	0.001221	648	0.00415	766.9	0.005859	706.4	0.00415	2739.5	0.001221	3859.3	0.000732	3261.2	0.001221	646.4	0.005859	459.3	0.018555	448.4	0.030273
967	Contig9195_at	Barley1_09195	MLOC_59485.1	HC	1	117.493	447276680	286.5	0.000732	326.3	0.000244	240.5	0.000732	388.7	0.000732	414.4	0.000732	420.4	0.001221	366.8	0.000244	322.3	0.000732	425.4	0.000732	551.5	0.000732	467.4	0.000732	518.3	0.000732	487.1	0.000732	390.5	0.000244	402.9	0.000244	392.6	0.001221	406.9	0.001953	335	0.00415	657.2	0.000244	782.8	0.000244	761.6	0.000244
968	EBro01_SQ004_L11_at	Barley1_30270	MLOC_64448.1	HC	1	117.493	447276680	102.9	0.067627	45.8	0.129639	49.4	0.111572	55.9	0.149658	53.4	0.246094	99.5	0.111572	38.1	0.171387	35.5	0.303711	47.8	0.129639	62	0.067627	41.4	0.19458	81	0.095215	47.8	0.219482	21.9	0.27417	18.7	0.27417	32.4	0.303711	36.2	0.27417	78.5	0.19458	80.8	0.095215	45.7	0.171387	64.6	0.095215
969	Contig10075_at	Barley1_10075	MLOC_73268.1	nonHC	1	117.493	447912800	532.2	0.018555	424.8	0.018555	336.6	0.037598	402.6	0.023926	371.6	0.023926	413.8	0.030273	340.6	0.037598	285.4	0.046143	338.5	0.030273	472.8	0.01416	515.8	0.008057	420.3	0.01416	397	0.030273	287	0.046143	251.3	0.030273	695.1	0.00293	772.6	0.001953	1275.6	0.005859	233	0.037598	153.9	0.056152	229.7	0.111572
970	Contig1166_s_at	Barley1_01166	AK356178	nonHC	1	117.493	447912800	6497.6	0.000244	5773.9	0.000244	6425.9	0.000244	2577.6	0.000244	2130.8	0.000244	2049.3	0.000244	1509.9	0.000244	1393.4	0.000244	1422.3	0.000244	2321.4	0.000244	2016.7	0.000244	2132.8	0.000244	4760.7	0.000244	5324.8	0.000244	4210.1	0.000244	252	0.001953	270.2	0.001953	261.1	0.00415	6537	0.000244	7169.8	0.000244	8817.1	0.000244
971	Contig14719_s_at	Barley1_14719	MLOC_53410.2	HC	1	117.493	447912800	167.5	0.067627	101.9	0.056152	154.1	0.037598	121.9	0.171387	83.2	0.219482	53.8	0.303711	233.8	0.00293	209.7	0.00293	209.6	0.005859	496.4	0.000244	490.1	0.000244	396.7	0.000732	451.8	0.000732	614.8	0.001953	451.5	0.000732	442.9	0.001221	573	0.001221	602.5	0.001221	205.1	0.00293	276.2	0.00293	219.1	0.001953
972	Contig25679_at	Barley1_25679	MLOC_59493.2	HC	1	117.493	447912800	526.5	0.001953	503.5	0.001221	561.9	0.00415	447.8	0.001221	419.9	0.001221	393.8	0.001221	687.4	0.000244	644.1	0.000732	580.7	0.001221	580.3	0.000732	558.5	0.000732	574.9	0.000732	542.9	0.000732	552.4	0.000732	568.1	0.000732	438	0.001953	477.2	0.001953	470.7	0.00415	726.8	0.000244	846.3	0.000244	739.9	0.000244
973	HA03A11u_at	Barley1_31617	AK356178	nonHC	1	117.493	447912800	589.9	0.000244	552.1	0.000244	606.9	0.000244	169.2	0.000244	192	0.000244	153.9	0.000244	132.9	0.000244	93.8	0.000244	154.7	0.000244	149.7	0.000244	153.7	0.000244	146.9	0.000244	492.2	0.000244	463.1	0.000244	404.9	0.000244	56.9	0.01416	32.7	0.001953	42.9	0.111572	942.6	0.000244	1336.9	0.000244	1066.6	0.000244
974	Contig24101_at	Barley1_24101	MLOC_64417.1	HC	1	118.484	448760960	45	0.5	10.6	0.696289	5	0.828613	108.2	0.334473	34.9	0.533936	69.9	0.5	8.4	0.567627	22.8	0.633789	12.1	0.601074	57.9	0.533936	11.5	0.601074	30.3	0.533936	4.8	0.71875	23.8	0.567627	7.1	0.633789	7.4	0.601074	13.4	0.72583	8.8	0.850342	11.8	0.533936	28.1	0.533936	60.5	0.398926
975	Contig6782_at	Barley1_06782	AK375449	HC	1	118.484	448760960	3667.7	0.000244	4294.8	0.000244	2769.2	0.000732	8372.2	0.000244	7244.2	0.000244	7699.6	0.000244	4339.9	0.000244	4666.8	0.000244	5003.2	0.000244	8981.3	0.000244	6737.3	0.000244	7115.9	0.000244	6512.7	0.000244	6859.2	0.000244	5473.5	0.000244	8007.7	0.000244	9560	0.000244	8894.1	0.000244	3882.5	0.000244	2934	0.001221	3782.3	0.001221
976	Contig3165_at	Barley1_03165	MLOC_57640.2	HC	1	118.746	449124280	1324	0.000244	1994.9	0.000244	1863.6	0.000244	1813	0.000244	2306.4	0.000244	2191.1	0.000244	1129.7	0.000732	1347.8	0.001221	1259.8	0.001221	1533	0.000244	1407.4	0.000244	1351.8	0.000244	1909.6	0.000244	1575	0.000244	1625.9	0.000244	528.7	0.001953	460.5	0.001953	510.1	0.005859	1032.6	0.000244	604.5	0.000244	681.8	0.000244
977	Contig254_x_at	Barley1_00254	MLOC_22225.1	HC	1	119.122	449193720	5.4	0.80542	6.4	0.780518	5	0.780518	6.7	0.633789	5.6	0.665527	18.1	0.696289	3.4	0.753906	6.8	0.696289	27.3	0.533936	5.2	0.780518	5.7	0.870361	6.6	0.753906	7.1	0.696289	3	0.780518	205.1	0.000732	7.4	0.633789	5.7	0.601074	36	0.601074	21.8	0.398926	59.7	0.010742	6.1	0.72583
978	Contig295_at	Barley1_00295	MLOC_22225.1	HC	1	119.122	449193720	8.8	0.850342	6.9	0.888428	10.5	0.80542	7.4	0.850342	7.8	0.72583	8.5	0.870361	8.1	0.870361	8.6	0.904785	7.7	0.780518	6.5	0.904785	6.7	0.888428	9.2	0.80542	5.7	0.919434	5.8	0.943848	46.8	0.432373	11.4	0.850342	6.3	0.828613	17.1	0.633789	5.8	0.850342	13.2	0.533936	12	0.828613
979	Contig796_at	Barley1_00796	MLOC_22225.1	HC	1	119.122	449193720	1.5	0.850342	3.9	0.665527	2.4	0.696289	2	0.828613	2	0.828613	2	0.72583	3.3	0.633789	3.7	0.870361	2.5	0.780518	4.2	0.633789	3.2	0.696289	3	0.696289	3.1	0.696289	1.4	0.888428	19.1	0.27417	3.6	0.780518	4.4	0.753906	3.9	0.80542	2.2	0.850342	1.3	0.696289	2.4	0.828613
980	Contig20550_at	Barley1_20550	MLOC_13173.1	HC	1	119.122	449889360	15	0.696289	44.6	0.5	17.5	0.432373	20.7	0.5	36.9	0.432373	46.6	0.466064	23.8	0.633789	16	0.633789	15.6	0.753906	16.6	0.753906	10.1	0.665527	15.1	0.601074	65.4	0.246094	19.9	0.533936	62.5	0.27417	113.8	0.129639	144.9	0.111572	184.2	0.149658	73.9	0.219482	123.3	0.246094	41.1	0.303711
981	EBem08_SQ004_N04_at	Barley1_29285	MLOC_21831.1	HC	1	119.122	449889360	1352.7	0.000244	1216	0.000244	1239.7	0.000244	741.2	0.000244	932.5	0.000244	894.2	0.000244	807.1	0.000244	576.5	0.000244	755.9	0.000244	1129.8	0.000244	1173.7	0.000244	878.8	0.000244	1459.8	0.000244	1678	0.000244	1841.8	0.000244	752.9	0.000244	885.7	0.000244	737.1	0.000244	3281	0.000244	3704.7	0.000244	2629.6	0.000244
982	Contig12303_at	Barley1_12303	AK366002	HC	1	119.688	452947200	512.8	0.000244	444.7	0.000244	518.1	0.000244	840.4	0.000244	865.4	0.000244	866.1	0.000244	614.8	0.000244	547.7	0.000244	594.7	0.000732	926.6	0.000244	948.9	0.000244	1007	0.000244	812.2	0.000244	746.9	0.000244	953.8	0.000244	615.8	0.000244	762.8	0.000244	706.3	0.000244	779.4	0.000244	777.3	0.000244	849.5	0.000244
983	Contig13046_at	Barley1_13046	AK370153	nonHC	1	119.688	452947200	766.4	0.010742	757.1	0.018555	550	0.056152	1900.6	0.005859	2129.3	0.001953	2317.4	0.001953	1451.9	0.00293	1705	0.001953	1671.8	0.001953	3900	0.000732	4353.3	0.000244	4410.5	0.000244	2535.6	0.001953	2663.9	0.00293	2873.5	0.001953	3887.9	0.000244	4661.3	0.000244	4224.6	0.000732	1729.5	0.00415	1565.3	0.023926	1485.1	0.01416
984	Contig14946_at	Barley1_14946	MLOC_52815.1	HC	1	119.688	452947200	386.2	0.000732	517.3	0.000732	445.7	0.00293	507.8	0.001953	564	0.001221	432.4	0.001221	686.8	0.000732	428.8	0.001221	450.8	0.001953	454.4	0.00415	482.2	0.000732	367.7	0.000732	708	0.000732	934.3	0.000732	749.2	0.000732	1114.1	0.000732	1235.8	0.000244	1204.5	0.000244	643.9	0.000732	947.4	0.000244	598.8	0.000732
985	Contig1926_at	Barley1_01926	MLOC_44090.1	HC	1	119.688	452947200	346.4	0.000732	747.4	0.000244	407.7	0.000732	3871.9	0.000244	4210.6	0.000244	4340.7	0.000244	2347.9	0.000244	2386.9	0.000244	2195.4	0.000244	4666	0.000244	3668	0.000244	4071	0.000244	1279.8	0.000244	1010.9	0.000244	1073.9	0.000244	1838.4	0.000244	1992.5	0.000244	2417.7	0.000244	1045	0.000244	76.3	0.037598	116	0.018555
986	Contig20190_at	Barley1_20190	AK358291	HC	1	119.688	452947200	513.1	0.005859	370.1	0.00415	411.9	0.008057	166	0.030273	215.7	0.018555	191.7	0.037598	269.8	0.01416	147.5	0.01416	273.8	0.01416	194.5	0.030273	121.3	0.030273	197.5	0.030273	232.5	0.023926	151	0.056152	182.3	0.01416	436.1	0.010742	363.5	0.018555	423.8	0.018555	314.5	0.008057	281.1	0.037598	241.7	0.046143
987	Contig20615_at	Barley1_20615	AK371534	HC	1	119.688	452947200	244.4	0.00415	202.7	0.00293	146	0.129639	197.4	0.095215	128.4	0.056152	177.9	0.095215	220.1	0.018555	31.7	0.171387	134.6	0.095215	228.5	0.037598	218.2	0.001953	200.3	0.056152	552.2	0.000244	521	0.000244	565.6	0.000244	219.8	0.000732	385.6	0.000732	384.7	0.008057	845.4	0.000244	1179.9	0.000244	982.7	0.000244
988	Contig22941_at	Barley1_22941	MLOC_21608.2	nonHC	1	119.688	452947200	104.5	0.056152	131.5	0.056152	123.4	0.080566	112.9	0.171387	92.7	0.080566	99.1	0.111572	94.4	0.056152	155	0.046143	139.2	0.023926	109	0.149658	95.9	0.111572	111.5	0.171387	91.7	0.030273	127.3	0.067627	81.2	0.023926	95	0.056152	72.4	0.056152	94.8	0.171387	93.1	0.056152	84.5	0.095215	82.7	0.067627
989	Contig2356_s_at	Barley1_02356	MLOC_17865.1	nonHC	1	119.688	452947200	4352.7	0.000244	2931.4	0.000244	3444.6	0.000244	3982.7	0.000244	4381.4	0.000244	3995.6	0.000244	5978.7	0.000244	3693.8	0.000244	3952.5	0.000244	6135.9	0.000244	5771.9	0.000244	5208.6	0.000244	6215.9	0.000244	5367.3	0.000244	5768.4	0.000244	7886.3	0.000244	8728.1	0.000244	7909.7	0.000244	7123.5	0.000244	6327.2	0.000244	5620.7	0.000244
990	Contig24673_at	Barley1_24673	MLOC_36752.2	HC	1	119.688	452947200	198.3	0.000732	218.7	0.000732	189.4	0.001221	518.4	0.000732	457.5	0.000732	553.1	0.000244	271.6	0.000732	336.8	0.000732	345	0.000732	796.4	0.000732	1268	0.000244	853	0.000244	267	0.001221	247.1	0.000732	394.1	0.000732	1882.2	0.000244	2369.2	0.000244	2072	0.000244	337.7	0.000732	401.5	0.000732	309.8	0.000732
991	Contig425_at	Barley1_00425	MLOC_44067.1	HC	1	119.688	452947200	1.9	0.962402	2.4	0.904785	2.8	0.850342	2.3	0.828613	0.8	0.962402	2.9	0.80542	1.3	0.904785	2.9	0.753906	0.9	0.953857	2.3	0.919434	1.4	0.981445	2.3	0.828613	1.4	0.943848	0.9	0.969727	1.6	0.828613	2176.8	0.001953	2502.5	0.00293	3622.8	0.000732	2.9	0.828613	1.6	0.932373	1.8	0.888428
992	Contig432_x_at	Barley1_00432	AK358669	HC	1	119.688	452947200	9.4	0.696289	7.3	0.850342	8.2	0.888428	9.4	0.72583	9.1	0.665527	11.7	0.533936	8.1	0.780518	14.1	0.5	6.3	0.80542	13.2	0.533936	11.8	0.533936	10.9	0.72583	14.8	0.432373	9.5	0.696289	20.8	0.5	1698.1	0.000244	1780.1	0.000244	3535.4	0.000244	108.8	0.030273	108.8	0.01416	100.9	0.037598
993	Contig5785_at	Barley1_05785	AK354470	HC	1	119.688	452947200	716.1	0.000244	869.8	0.000732	815.7	0.000732	446.2	0.001221	527.4	0.001221	529.9	0.001953	494.6	0.000244	546.7	0.00415	769.3	0.00415	489.1	0.001953	462.9	0.000732	579.3	0.00293	501.8	0.00415	631.7	0.001953	304.1	0.001953	187.5	0.056152	85.2	0.056152	120.9	0.334473	336.8	0.001221	299.6	0.000244	373.7	0.001953
994	Contig5786_s_at	Barley1_05786	AK354470	HC	1	119.688	452947200	2633.4	0.000244	2627.1	0.000244	2456.3	0.000244	1865.6	0.000244	1749.3	0.000244	1713.6	0.000244	1974.5	0.000244	1863.5	0.000244	1902.8	0.000244	1599.3	0.000244	1465.8	0.000244	1579.2	0.000244	1588.6	0.000244	1767.3	0.000244	1568.8	0.000244	565.9	0.000732	674.2	0.001221	676.2	0.000732	2424.5	0.000244	2718.1	0.000244	2711.1	0.000244
995	Contig6062_at	Barley1_06062	AK363273	HC	1	119.688	452947200	673.4	0.001221	743.2	0.001953	631.4	0.001953	204.2	0.067627	153.3	0.129639	78.2	0.080566	186.3	0.056152	101.9	0.046143	144.2	0.067627	59.5	0.149658	118.7	0.129639	120.5	0.067627	516.4	0.001221	352.7	0.00415	337.6	0.00293	705.8	0.00415	628.1	0.001953	644.1	0.00415	225.3	0.018555	257.9	0.023926	211.7	0.056152
996	Contig6063_s_at	Barley1_06063	AK363273	HC	1	119.688	452947200	1242.7	0.000244	1338.2	0.000244	1491.2	0.000244	98.8	0.001953	65.3	0.046143	30.3	0.171387	67.4	0.008057	90	0.010742	82.9	0.00415	29	0.219482	47.7	0.095215	41.3	0.067627	1255.7	0.000244	831.5	0.000244	906.4	0.000244	1423.7	0.000244	1136.7	0.000244	1200.3	0.000244	179.7	0.000732	221.7	0.001953	222.7	0.000732
997	Contig828_s_at	Barley1_00828	MLOC_81109.1	HC	1	119.688	452947200	13.8	0.696289	5.3	0.601074	6.1	0.633789	4	0.80542	22.3	0.27417	26.4	0.303711	39.2	0.466064	37.8	0.432373	4.1	0.696289	16.8	0.246094	34.6	0.334473	18	0.533936	251.6	0.001221	66.7	0.067627	76.6	0.008057	7532.7	0.000244	9692.3	0.000244	9503.3	0.000244	72.8	0.023926	82.6	0.046143	76.2	0.080566
998	Contig8398_at	Barley1_08398	MLOC_20533.1	HC	1	119.688	452947200	4252.6	0.000244	4721.6	0.000244	4034.3	0.000244	3393.9	0.000244	3660.2	0.000244	3113.9	0.000244	2229	0.000244	2518.6	0.000244	2035.3	0.000244	2242.7	0.000244	1944	0.000244	2466.6	0.000244	1838.6	0.000244	2162.5	0.000244	1691.6	0.000244	492.6	0.000244	611.7	0.000244	645.4	0.000244	2321.9	0.000244	2410.1	0.000244	2800.6	0.000244
999	Contig8605_at	Barley1_08605	MLOC_58541.1	HC	1	119.688	452947200	125.4	0.149658	212.3	0.01416	106.8	0.111572	1044	0.005859	1321.1	0.001221	1099.8	0.001953	428.9	0.005859	898.3	0.00293	513.7	0.005859	999.7	0.00415	894.4	0.001221	1217.9	0.001953	219.6	0.010742	205.1	0.010742	213.2	0.010742	419.8	0.010742	475.6	0.008057	528.6	0.010742	249.7	0.008057	29.4	0.27417	42.3	0.095215
1000	Contig8605_s_at	Barley1_08605	MLOC_58541.1	HC	1	119.688	452947200	111.1	0.27417	334	0.018555	149.4	0.366211	2298.8	0.000244	2706.7	0.000244	2417.2	0.000244	891.2	0.000244	2150.4	0.000244	1114.6	0.000244	2139.2	0.000244	1770.5	0.000244	2877.6	0.000244	405.6	0.001221	430.6	0.005859	356.1	0.000244	1322.9	0.000244	1147.2	0.000244	1415.3	0.000244	657.3	0.000244	35.8	0.780518	47.8	0.780518
1001	Contig875_at	Barley1_00875	AK363965	HC	1	119.688	452947200	157.6	0.056152	164.3	0.010742	155.5	0.023926	854.8	0.000244	790.9	0.000244	751.8	0.000244	260.5	0.005859	123	0.010742	206.5	0.001221	1644.5	0.000732	1540.7	0.000244	1747.2	0.000732	437.1	0.000244	423.5	0.000244	393.5	0.000244	642.8	0.000244	591.9	0.000732	437.1	0.000244	289.8	0.001953	192.4	0.001221	204.2	0.001221
1002	Contig875_s_at	Barley1_00875	AK363965	HC	1	119.688	452947200	192.6	0.056152	277.2	0.005859	263.2	0.030273	1080.9	0.000244	1440.4	0.000244	1285.8	0.000244	410.2	0.00415	389.3	0.001953	347	0.001953	1716.3	0.000244	2118.7	0.000244	1853.1	0.000244	582.4	0.000244	586	0.000732	632.2	0.000244	890.3	0.000244	712	0.000244	719.8	0.000732	524	0.001953	333.7	0.005859	375.6	0.01416
1003	Contig9310_at	Barley1_09310	MLOC_6606.1	HC	1	119.688	452947200	190.8	0.111572	98.5	0.334473	131	0.27417	159.8	0.129639	127.8	0.171387	104.5	0.334473	58.7	0.246094	86.7	0.432373	53.5	0.366211	52.2	0.398926	15.6	0.533936	93.1	0.334473	110.9	0.19458	123	0.171387	117	0.19458	147.7	0.19458	122.9	0.303711	25.7	0.432373	290.5	0.005859	299.9	0.008057	255.9	0.018555
1004	Contig9569_at	Barley1_09569	MLOC_38367.1	HC	1	119.688	452947200	862.1	0.00415	727.9	0.001953	792.7	0.001953	154.9	0.056152	154	0.037598	128.5	0.056152	131.4	0.018555	96	0.129639	125.7	0.046143	104.4	0.111572	58.8	0.149658	113.5	0.095215	394.4	0.001953	300	0.023926	286.5	0.005859	155.5	0.046143	231.3	0.037598	317	0.037598	160.4	0.018555	153.9	0.037598	205.5	0.023926
1005	Contig17361_at	Barley1_17361	MLOC_17830.2	nonHC	1	120.822	454758840	16.4	0.633789	12.3	0.80542	9.7	0.72583	11.7	0.780518	7.2	0.665527	27.6	0.601074	15	0.665527	17.6	0.72583	14.5	0.80542	12.3	0.780518	28.3	0.567627	9.9	0.696289	16.3	0.72583	13.1	0.72583	15.1	0.601074	11.5	0.753906	14.2	0.601074	28.6	0.601074	14.1	0.72583	13.5	0.72583	17.1	0.780518
1006	bags16h04_at	Barley1_27165	MLOC_6854.1	nonHC	1	124.864	455103560	534.9	0.001221	656.6	0.001221	628.4	0.001221	958.4	0.001221	812.7	0.001221	959.5	0.001953	709.7	0.001221	928.6	0.001221	625.3	0.001221	913	0.001221	849.7	0.001221	883	0.001221	1221.6	0.000732	1180.3	0.001221	1205.1	0.000732	749.2	0.01416	669.6	0.023926	573.7	0.030273	334.4	0.001221	268.4	0.001953	297.5	0.00293
1007	Contig20235_s_at	Barley1_20235	MLOC_39256.2	nonHC	1	121.341	455103560	15.9	0.904785	11.6	0.943848	13.4	0.932373	16.9	0.919434	9	0.888428	15.1	0.828613	18.5	0.780518	19.5	0.850342	17.8	0.870361	13.1	0.870361	15.9	0.850342	11.8	0.904785	15.6	0.888428	19.7	0.870361	15	0.888428	47.6	0.567627	20.3	0.665527	22.1	0.696289	8.5	0.943848	7.3	0.981445	10.9	0.932373
1008	HVSMEb0005F19r2_at	Barley1_40960	MLOC_39256.2	nonHC	1	121.341	455103560	4.4	0.72583	1.8	0.850342	5.2	0.72583	6.4	0.72583	4.3	0.828613	2.8	0.753906	3.2	0.828613	7.4	0.80542	2.4	0.850342	2.8	0.828613	6.5	0.696289	4.7	0.753906	1.8	0.696289	6.2	0.80542	5.8	0.696289	6.9	0.633789	10.9	0.633789	9.2	0.533936	3.9	0.665527	3.3	0.567627	3.4	0.633789
1009	Contig11085_at	Barley1_11085	AK365479	HC	1	125.992	456083160	263.5	0.056152	227.2	0.095215	252.6	0.095215	212.4	0.095215	137.9	0.111572	176.3	0.171387	223.8	0.067627	237.6	0.067627	192.6	0.067627	186.1	0.171387	160.4	0.080566	185.3	0.111572	168.6	0.080566	254.9	0.067627	167.9	0.080566	144.7	0.334473	117.5	0.398926	163.5	0.366211	452.3	0.005859	482	0.005859	494.7	0.008057
1010	Contig11216_at	Barley1_11216	MLOC_6586.1	HC	1	125.992	456083160	2062.9	0.000244	2589.8	0.000244	2533.7	0.000244	1714.5	0.000244	1900.8	0.000244	1650.5	0.000244	1396.3	0.000244	1515.1	0.000244	1364.4	0.000244	1326.2	0.000244	1142.1	0.000244	1424.3	0.000244	1013.7	0.000244	1150.6	0.000244	970.6	0.000244	376.7	0.000732	461.6	0.000732	463.6	0.000732	1256.4	0.000244	1170.6	0.000244	1335.8	0.000244
1011	Contig12800_at	Barley1_12800	MLOC_64845.1	HC	1	125.992	456083160	381.3	0.001221	644.7	0.001221	591.9	0.005859	1335.8	0.000732	1388.2	0.000244	1388.2	0.000244	759.6	0.000732	1421.1	0.000244	970.8	0.000732	1392.3	0.000244	1799.2	0.000244	1814.4	0.000244	808.9	0.000244	910.7	0.000244	886.7	0.000244	540.4	0.000732	818.7	0.000244	839.9	0.000732	327.5	0.001221	238.7	0.008057	382.9	0.001953
1012	Contig12800_s_at	Barley1_12800	MLOC_64845.1	HC	1	125.992	456083160	788.3	0.000244	992.3	0.000244	872.1	0.000244	2192.2	0.000244	1490.7	0.000244	2147.8	0.000244	1691.5	0.000244	1751.3	0.000244	1606.4	0.000244	2607.3	0.000244	2934	0.000244	2786.9	0.000244	1537.2	0.000244	1563.1	0.000244	1687.9	0.000244	1574.1	0.000244	1844.8	0.000244	1792.7	0.000244	834.1	0.000244	541.2	0.000244	773.2	0.000244
1013	Contig3390_at	Barley1_03390	MLOC_5173.1	HC	1	125.992	456083160	432.1	0.000732	387.1	0.001221	471.8	0.000244	247.2	0.000732	340.7	0.000244	259.7	0.001221	845.6	0.000244	1003.6	0.000244	820.6	0.000244	138.8	0.00415	127.1	0.000732	132.5	0.001953	290.1	0.001953	190	0.000244	318.7	0.001221	149.1	0.00415	201.9	0.00293	164.1	0.00415	286.6	0.001221	400.7	0.000732	508.2	0.001221
1014	Contig6092_at	Barley1_06092	MLOC_64743.1	HC	1	125.992	456083160	209.4	0.00415	221.4	0.001953	209.2	0.01416	413.2	0.001221	496.6	0.000732	446.7	0.001221	383.1	0.000732	356.8	0.001953	359.7	0.000732	329.5	0.001953	374.7	0.001953	318.9	0.00293	195.7	0.00293	179.7	0.018555	211.5	0.00415	513.2	0.001221	538.6	0.000732	551.2	0.001953	176.1	0.00415	103	0.01416	140.2	0.01416
1015	EBem10_SQ001_J14_s_at	Barley1_29439	MLOC_37402.8	HC	1	125.992	456083160	30.4	0.149658	57.2	0.001953	49.8	0.005859	45.6	0.023926	53.7	0.005859	58.5	0.01416	2.7	0.398926	55.9	0.023926	54.1	0.037598	38.8	0.056152	76.5	0.00415	60.2	0.010742	37.7	0.01416	106.5	0.001953	162.5	0.000732	31.8	0.080566	142.9	0.001953	98.5	0.010742	32.1	0.008057	345.1	0.000732	241.8	0.000244
1016	Contig4354_s_at	Barley1_04354	MLOC_14907.1	HC	1	126.133	456359680	2358.6	0.000244	2448.4	0.000244	2571.1	0.000244	3297	0.000244	2750.4	0.000244	3159.7	0.000244	4639.4	0.000244	4406.7	0.000244	4432.5	0.000244	4816	0.000244	4109.9	0.000244	3886.8	0.000244	4339.1	0.000244	4109	0.000244	4530.4	0.000244	5638.4	0.000244	6286.3	0.000244	6402.7	0.000244	3199.3	0.000244	3693.4	0.000244	3454.2	0.000244
1017	Contig7556_s_at	Barley1_07556	MLOC_18667.1	HC	1	126.133	456359680	255.4	0.005859	265.4	0.030273	300.7	0.010742	131.9	0.111572	137.9	0.067627	126.9	0.095215	179.5	0.037598	203.9	0.037598	198.9	0.030273	89.2	0.27417	111	0.171387	83	0.303711	207.2	0.037598	167.1	0.046143	231.3	0.010742	287.9	0.046143	275.1	0.095215	215.7	0.27417	420.2	0.000244	408.2	0.000244	376.6	0.001221
1018	Contig14415_at	Barley1_14415	AK369833	HC	1	127.089	456498560	205.8	0.018555	138.2	0.030273	157	0.010742	113.7	0.008057	185.7	0.046143	152.5	0.030273	250.2	0.023926	245.9	0.018555	184.6	0.023926	191	0.030273	127.1	0.01416	278.3	0.001953	66	0.018555	174.9	0.018555	104.2	0.01416	111.8	0.037598	135.4	0.01416	179.1	0.056152	222.2	0.01416	262.5	0.008057	252.7	0.01416
1019	HV_CEb0015I04r2_at	Barley1_40132	MLOC_76604.1	HC	1	128.045	457225200	123.4	0.303711	129.1	0.219482	81.7	0.303711	187.1	0.129639	114.5	0.095215	156.7	0.19458	149	0.129639	197.4	0.095215	119.7	0.219482	271.7	0.095215	229.6	0.080566	196.5	0.080566	186.8	0.018555	203	0.01416	191.4	0.00293	345.2	0.00293	365.1	0.005859	348.2	0.008057	64.4	0.219482	30.3	0.219482	88.7	0.149658
1020	Contig15553_at	Barley1_15553	MLOC_10669.1	HC	1	128.329	458108080	4.5	0.943848	4.2	0.981445	4.5	0.962402	6.6	0.850342	7.2	0.850342	5.9	0.919434	3.9	0.932373	8.7	0.72583	8.7	0.696289	143.4	0.095215	234.1	0.010742	140.3	0.008057	5.7	0.904785	7.5	0.780518	6.3	0.80542	11.2	0.601074	9.6	0.696289	7.2	0.969727	3.2	0.953857	4.8	0.870361	4.4	0.919434
1021	Contig22330_at	Barley1_22330	MLOC_36680.1	HC	1	128.329	458108080	20.5	0.303711	58.2	0.111572	62.3	0.129639	96.3	0.095215	63.6	0.171387	65.7	0.149658	82.3	0.149658	81.6	0.111572	62.7	0.129639	98.5	0.046143	74.5	0.056152	90.9	0.056152	56.3	0.037598	51.9	0.19458	50.4	0.129639	58.1	0.046143	110.9	0.056152	65.7	0.334473	37.8	0.19458	39.1	0.149658	80	0.037598
1022	Contig26035_at	Barley1_26035	MLOC_12989.1	HC	1	128.329	458108080	197.4	0.030273	229.9	0.008057	300.2	0.018555	319.8	0.005859	242.5	0.005859	268.3	0.008057	318.8	0.001953	283	0.001221	357.2	0.001221	375.7	0.005859	313.7	0.000244	227.2	0.00415	250.1	0.00415	340.8	0.005859	311.6	0.001221	303.1	0.001953	298.6	0.000244	276.8	0.00415	629.9	0.001953	598.6	0.00293	578.9	0.00293
1023	Contig2748_at	Barley1_02748	AK358910	HC	1	128.444	458108080	454.6	0.000244	435.6	0.000244	437.8	0.000244	115.2	0.023926	92.1	0.056152	66.3	0.149658	99.8	0.018555	110.2	0.056152	104.3	0.037598	32	0.432373	67.3	0.19458	46.5	0.219482	231.5	0.001953	153.9	0.000244	176.2	0.000244	222.3	0.00415	203.9	0.000244	212.6	0.000732	154.5	0.000244	169.7	0.000732	173	0.000732
1024	Contig7028_at	Barley1_07028	MLOC_31198.1	HC	1	128.444	458108080	151.7	0.023926	130.5	0.018555	117.8	0.046143	77.1	0.023926	83.3	0.030273	92.4	0.037598	113.8	0.030273	71.9	0.023926	74.7	0.030273	69.8	0.030273	68.9	0.005859	74.3	0.095215	136.8	0.023926	122.9	0.005859	171.2	0.00293	92.7	0.080566	104.4	0.037598	108.1	0.067627	270.6	0.00293	376.8	0.001953	326.8	0.008057
1025	Contig11667_at	Barley1_11667	AK252170.1	HC	1	129.391	458466440	223	0.001221	287.7	0.001953	304.4	0.001221	208.8	0.067627	190	0.030273	162.4	0.067627	170.4	0.080566	159.9	0.046143	146.8	0.056152	204.1	0.030273	149	0.067627	157.3	0.095215	853.1	0.000244	623.2	0.000244	783	0.000244	244	0.010742	211.8	0.01416	282.5	0.018555	286.9	0.001221	215.9	0.001221	243	0.000244
1026	Contig14057_at	Barley1_14057	AK359929	HC	1	129.993	458466440	513.5	0.001221	409.8	0.000244	465.7	0.000244	217.1	0.00415	237.1	0.001221	237.4	0.00293	185.9	0.00293	224.3	0.008057	260.2	0.008057	207.7	0.030273	183.4	0.005859	219.7	0.005859	325.3	0.000244	477.5	0.001221	357.9	0.000244	241.2	0.023926	228.7	0.01416	246.2	0.030273	487.7	0.000244	609.6	0.000244	645.2	0.000244
1027	Contig2985_s_at	Barley1_02985	MLOC_82117.2	HC	1	129.258	458466440	42.7	0.018555	159.6	0.000732	77	0.001953	14.2	0.27417	11.3	0.334473	9.1	0.303711	129.8	0.001953	167.6	0.000244	113.4	0.000244	14.8	0.466064	30.1	0.046143	29.3	0.056152	230.9	0.000244	84.2	0.000244	150.4	0.000244	4015.7	0.000244	4602.2	0.000244	5609.3	0.000244	160.1	0.000244	211.5	0.000244	237	0.000732
1028	Contig10006_at	Barley1_10006	AK369586	HC	1	130.135	458611520	65.3	0.008057	67.7	0.00293	38.6	0.005859	249.7	0.000244	298.8	0.000244	250.9	0.000244	75.1	0.000732	85.8	0.00415	81.1	0.000244	237.4	0.000244	315.3	0.000244	363.5	0.000732	74.9	0.000244	73.1	0.008057	83.8	0.000244	103.4	0.001221	82.7	0.000732	88.4	0.00293	119.2	0.005859	65	0.001953	72.2	0.000732
1029	Contig5061_at	Barley1_05061	MLOC_55695.1	HC	1	130.241	458611520	2829.5	0.000244	2650.6	0.000244	2532.7	0.000244	3050.3	0.000244	3256.2	0.000244	3010.4	0.000244	3625.2	0.000244	3464.1	0.000244	2593.7	0.000244	2544.1	0.000244	2403.8	0.000244	2528.2	0.000244	1708.9	0.000244	1641.5	0.000732	1505.1	0.000244	2255.9	0.000244	2097.3	0.000732	1639	0.000732	1952.2	0.000244	1235.4	0.000732	1203	0.000732
1030	Contig5542_at	Barley1_05542	MLOC_71386.1	HC	1	130.365	458863240	519.4	0.00293	815.1	0.000732	570.7	0.001953	513.9	0.00293	523.5	0.001221	541.9	0.001953	544.3	0.00415	538.8	0.00293	521.2	0.00415	333.6	0.010742	327.3	0.000732	448.3	0.001953	594.1	0.00415	445.5	0.001221	452.6	0.001221	190.6	0.037598	276.6	0.010742	223	0.01416	344.8	0.023926	213.7	0.067627	263.8	0.056152
1031	Contig5148_at	Barley1_05148	AK364441	HC	1	130.737	459899880	1332.6	0.000244	1235.3	0.000244	1391.5	0.000244	2014.4	0.001221	1374.1	0.000244	1288.1	0.001221	1314.6	0.000244	1276.2	0.001221	1684.8	0.001221	2145.5	0.000244	2059.5	0.000244	1966	0.000244	1511.7	0.000244	1532.6	0.000244	1731	0.000244	1588.7	0.000732	1548.1	0.000244	1142.7	0.000732	1760	0.000244	1582.6	0.000244	2004.9	0.000244
1032	HVSMEh0101K17f_at	Barley1_43690	MLOC_55575.2	HC	1	130.737	459899880	15.3	0.023926	48.7	0.008057	28.4	0.037598	173.6	0.000732	183.4	0.000244	220	0.000244	121	0.001221	117.4	0.001953	155.8	0.000732	152.5	0.000732	182.4	0.000244	140.6	0.000244	97.5	0.000732	85.4	0.00293	112.1	0.000244	82.2	0.001221	76.4	0.000244	66.7	0.00415	65.2	0.00415	83.9	0.001953	88.5	0.005859
1033	Contig5058_x_at	Barley1_05058	AK250005.1	HC	1	130.737	460441760	2.6	0.962402	2.3	0.953857	4.7	0.780518	3.4	0.953857	1.7	0.989258	1.8	0.976074	1.6	0.989258	1.6	0.953857	2.1	0.904785	3.7	0.780518	0.7	0.976074	2.4	0.919434	1.8	0.943848	2.3	0.962402	0.8	0.99585	4.9	0.870361	23.9	0.72583	3.3	0.888428	0.9	0.98584	1.7	0.976074	2.2	0.98584
1034	Contig11883_at	Barley1_11883	MLOC_69401.2	HC	1	130.737	460700920	428.4	0.030273	405.4	0.030273	365.9	0.030273	360.2	0.001221	367.2	0.001953	378.4	0.001221	354.8	0.001953	279.8	0.001953	345.1	0.005859	282.8	0.001953	216.9	0.000244	259.7	0.001953	319.2	0.001221	149.7	0.001221	324.7	0.000732	141.3	0.00293	175.6	0.000732	243.6	0.00415	308.3	0.001953	393.5	0.001221	321.8	0.001953
1035	Contig20718_at	Barley1_20718	MLOC_61094.1	HC	1	130.737	460700920	36.9	0.466064	24.8	0.633789	24	0.601074	12.1	0.567627	9.6	0.665527	10.1	0.780518	62.2	0.334473	28.6	0.533936	11.8	0.432373	27.7	0.72583	23.3	0.533936	20.4	0.5	6.7	0.567627	8.6	0.696289	24.5	0.601074	839.9	0.000244	1093.9	0.000244	967.8	0.000244	34.8	0.398926	7.7	0.633789	6.8	0.80542
1036	Contig20776_at	Barley1_20776	MLOC_73595.1	nonHC	1	130.807	460700920	181.4	0.046143	136.1	0.056152	101.5	0.080566	107	0.095215	120.9	0.129639	86.2	0.111572	99	0.067627	85.2	0.111572	107.9	0.067627	108.3	0.067627	87.4	0.095215	116.2	0.080566	210.8	0.030273	203.2	0.030273	177.7	0.018555	113.7	0.018555	158.1	0.030273	190	0.067627	207.8	0.018555	237	0.018555	290.1	0.018555
1037	Contig5087_at	Barley1_05087	AK365496	HC	1	130.807	460700920	4028.5	0.000244	3538.2	0.000244	2134.5	0.000244	2670.6	0.000244	2778.1	0.000244	2527.5	0.000244	1500.5	0.000732	1569.2	0.000244	2033.9	0.001953	1670.4	0.000244	1700.3	0.000244	1780.5	0.000244	1832.7	0.000244	1684.5	0.000244	1645.3	0.000244	703.8	0.01416	636.7	0.01416	636.5	0.037598	3512.2	0.000244	3736.4	0.000244	4146.3	0.000244
1038	Contig15766_at	Barley1_15766	AK354960	HC	1	132.153	461836760	807.8	0.000732	710.6	0.001221	810.3	0.001221	626	0.001221	801.9	0.001221	720.8	0.001221	892.8	0.000732	704.2	0.001221	679.3	0.001953	405	0.00293	489.4	0.001221	393.9	0.001953	530.6	0.001221	528.2	0.001953	540.6	0.001221	416.8	0.00293	367	0.00415	430.7	0.001953	667.1	0.000732	912.1	0.000732	749.5	0.000732
1039	Contig4608_at	Barley1_04608	AK249839.1	HC	1	132.365	461836760	1784.9	0.000244	1926.2	0.000244	2025.1	0.000244	3497.3	0.000244	2980.2	0.000244	3089.4	0.000244	2028.1	0.000244	2257.4	0.000244	2038.8	0.000244	3150.5	0.000244	3031.9	0.000244	2831.8	0.000244	2224.4	0.000244	2072	0.000244	2163.1	0.000244	2085.1	0.000244	1784.5	0.000244	1871.3	0.000244	1816	0.000244	1609.4	0.000244	1597.8	0.000244
1040	Contig10196_at	Barley1_10196	MLOC_66503.2	HC	1	132.365	462937880	562.3	0.01416	548.3	0.010742	693.9	0.008057	351.3	0.030273	350	0.01416	338.3	0.037598	312.5	0.005859	330.1	0.005859	372.7	0.005859	454.4	0.018555	361.6	0.008057	401.6	0.018555	559.8	0.005859	608.6	0.005859	454.5	0.001953	366.5	0.010742	275.8	0.010742	410.7	0.010742	668.2	0.00293	743.8	0.000244	673.4	0.000732
1041	Contig15365_s_at	Barley1_15365	MLOC_4859.1	nonHC	1	132.365	462937880	72.8	0.366211	98.8	0.303711	68.4	0.27417	92.6	0.303711	9.5	0.567627	46	0.432373	18.6	0.5	107.8	0.334473	8.9	0.665527	81.9	0.27417	73.5	0.219482	133.8	0.303711	67.5	0.334473	29.1	0.398926	58.7	0.27417	48.7	0.334473	108.4	0.219482	93.9	0.466064	37	0.398926	99.2	0.303711	65.5	0.366211
1042	Contig1625_at	Barley1_01625	MLOC_70585.1	HC	1	132.454	462937880	6942.5	0.000244	5443.8	0.000244	6494.4	0.000244	5486.8	0.000244	5030	0.000244	5144.4	0.000244	3810.3	0.000244	3271.1	0.000244	3768.8	0.000244	3650.1	0.000244	3754.7	0.000244	3293	0.000244	3650.1	0.000244	3607.4	0.000244	3454.7	0.000244	548.1	0.000244	598.8	0.000244	447.2	0.000732	4740	0.000244	4378.5	0.000244	4654.2	0.000244
1043	Contig1625_s_at	Barley1_01625	MLOC_70585.1	HC	1	132.454	462937880	9373.6	0.000244	6773.3	0.000244	7162.8	0.000244	4789.2	0.000244	4688.2	0.000244	4186.2	0.000244	3396.1	0.000244	2487.7	0.000244	3485.6	0.000244	2647	0.000244	1999.1	0.000244	3110.5	0.000244	2360.7	0.000244	2596.2	0.000244	2164.6	0.000244	376.3	0.000732	482.9	0.000732	434.5	0.000732	3770.6	0.000244	4069.1	0.000244	6012.1	0.000244
1044	Contig20677_at	Barley1_20677	MLOC_63749.1	nonHC	1	132.365	462937880	136.2	0.023926	177.5	0.046143	160.3	0.056152	139.6	0.005859	153	0.030273	162	0.018555	127	0.056152	164.5	0.023926	134.1	0.030273	184.2	0.023926	176.8	0.018555	152	0.030273	156.8	0.018555	176	0.030273	119.3	0.01416	93.8	0.334473	98.1	0.219482	111.6	0.246094	168.6	0.005859	241.4	0.00293	192.4	0.023926
1045	Contig5605_at	Barley1_05605	MLOC_74856.1	HC	1	132.365	462937880	64.6	0.111572	86	0.030273	85.7	0.080566	115.6	0.000244	109.4	0.005859	133.3	0.000732	82.1	0.018555	65.5	0.030273	105.2	0.030273	55.5	0.129639	57.8	0.046143	68.7	0.067627	54.8	0.023926	47.1	0.149658	59.9	0.010742	79	0.001953	48.4	0.046143	78.9	0.046143	141.6	0.001953	31.5	0.171387	48.1	0.219482
1046	Contig7727_at	Barley1_07727	MLOC_37762.1	HC	1	132.365	462937880	705.1	0.001221	683.3	0.001953	577.3	0.00415	569.8	0.001221	415.8	0.001953	407.2	0.00293	508.7	0.001221	565.8	0.001221	466.9	0.001221	823.9	0.001953	571.3	0.001221	1139.1	0.000732	825.6	0.001953	907.4	0.001953	799.2	0.001953	339.9	0.001221	434.8	0.001221	380.5	0.00293	860.7	0.001953	916.4	0.001953	1340.8	0.001953
1047	HVSMEm0013I03r2_at	Barley1_45698	MLOC_12452.2	HC	1	132.365	462937880	146.6	0.056152	81.9	0.095215	105.5	0.111572	56.3	0.334473	18.6	0.398926	29.6	0.432373	39.4	0.27417	56.8	0.398926	61.2	0.334473	14.6	0.601074	70.9	0.219482	41.8	0.466064	79.4	0.171387	130.4	0.129639	98.7	0.111572	212.5	0.037598	161.2	0.080566	172.2	0.149658	126.6	0.037598	160.2	0.023926	42	0.219482
1048	Contig14756_at	Barley1_14756	AK374591	HC	1	132.507	463318560	275	0.000732	852.5	0.000732	472.5	0.000732	211.1	0.001221	669.6	0.000732	682.9	0.000732	231.5	0.000732	614.7	0.000732	588.4	0.000732	131.1	0.001953	328.7	0.000732	335	0.000732	128.7	0.00293	407.2	0.000732	362.7	0.001221	60	0.067627	255.8	0.000732	176.6	0.001953	142.6	0.00415	789.3	0.001221	507.7	0.001221
1049	Contig7056_at	Barley1_07056	MLOC_3539.1	HC	1	132.507	463318560	1161.6	0.000244	1177	0.000244	801.2	0.000732	878.8	0.000732	1041.4	0.000732	1186.3	0.000244	1402.3	0.000732	1076.3	0.000732	1224.9	0.000244	675.6	0.001221	773.6	0.000732	784.4	0.000732	681.8	0.000732	625.1	0.000732	642.8	0.000244	369.3	0.001953	462.7	0.001953	497.1	0.001221	770.2	0.000244	889.9	0.000732	1047.4	0.000244
1050	HVSMEl0003B06r2_at	Barley1_44753	MLOC_36785.1	nonHC	1	132.507	463318560	987.6	0.000244	820.5	0.000244	1040.7	0.000244	688.7	0.000244	694.2	0.000244	688.5	0.000244	678.8	0.000244	598.6	0.000244	595.7	0.000244	1069.9	0.000244	1229.9	0.000244	860.9	0.000244	1327.8	0.000244	1480.3	0.000244	1670.2	0.000244	1439	0.000244	1190.4	0.000244	1068.9	0.000244	2043.6	0.000244	2318.8	0.000244	1790.8	0.000244
1051	Contig6845_at	Barley1_06845	MLOC_80442.1	nonHC	1	132.507	463459920	101.2	0.046143	58.4	0.037598	98.1	0.067627	46.7	0.010742	66.6	0.008057	51.5	0.018555	39.6	0.046143	64.4	0.046143	47.1	0.00415	67.6	0.023926	91.2	0.030273	41.9	0.008057	46.1	0.149658	59.9	0.023926	39.1	0.067627	40.7	0.27417	65.2	0.149658	65.2	0.149658	46.3	0.023926	58.8	0.129639	62.1	0.030273
1052	Contig12602_at	Barley1_12602	MLOC_14744.1	HC	1	132.507	463864160	886.3	0.000244	798.2	0.000244	687.2	0.000732	591.8	0.001221	548.8	0.000732	499.2	0.001221	819.4	0.000244	681.7	0.000244	634.9	0.000732	474.6	0.005859	533.7	0.00293	493.2	0.00293	517.6	0.001953	500.5	0.00293	400.4	0.000732	209.2	0.046143	197.4	0.023926	174	0.129639	632.5	0.000732	680.7	0.000732	786.2	0.001221
[truncated: 6,624 more rows]
[truncated: 68 more columns]

## Sheet: 1H
							AVERAGES																SDs
[truncated: 1,063 more rows]

[truncated: 6 more sheets: 2H, 3H, 4H, 5H, 6H, 7H]
